# Supplementary material for: Genome-Wide Analysis of LncRNA in Bovine Mammary Epithelial Cell Injuries Induced by Escherichia Coli and Staphylococcus Aureus
Source: Int J Mol Sci. 2021 Sep 8;22(18):9719. doi: 10.3390/ijms22189719 (PMC8470725; doi:10.3390/ijms22189719)
Supplement: Supplementary file 1 [file ijms-22-09719-s001.zip]

Archive with 9 entries (9 files):
- Figure S1 The top 10 GO terms enriched for the targets of significantly upregulated expressed lncRNAs.tif
- Figure S2 The top 10 KEGG pathways enriched for the targets of significantly upregulated expressed lncRNAs..tif
- Table S1 The information of all known lncRNAs identified in this study.xlsx
- Table S2 High quality clean reads.xlsx
- Table S3 All the differentially expressed lncRNAs in this study.xlsx
- Table S4 The significant differentially expressed lncRNAs in this study.xlsx
- Table S5 Gene ontology enrichment analysis.xlsx
- Table S6 The top 10 KEGG pathways enriched for the targets of significantly downregulated expressed lncRNAs..xlsx
- Table S7 The target genes of lncRNA.xlsx
