# Supplementary material for: Genome-Wide Analysis of LncRNA in Bovine Mammary Epithelial Cell Injuries Induced by Escherichia Coli and Staphylococcus Aureus
Source: Int J Mol Sci. 2021 Sep 8;22(18):9719. doi: 10.3390/ijms22189719 (PMC8470725; doi:10.3390/ijms22189719)
Supplement: Supplementary file 1 [file ijms-22-09719-s001.zip › Table S1 The information of all known lncRNAs identified in this study.xlsx]

## Sheet: LncRNA Expression Profiling
Transcript level LncRNA expression for all samples Column A: transcript_id, the Ensembl transcript identifier. Column B ~ J: counts of all samples of the transcript. Column K ~ S: normalized counts by edgeR. Column X ~ AB: the annotation of the LncRNA and the genomic organization of LncRNAs and the information of the associated coding genes. the classes of LncRNAs defined by genomic organization:…
	Raw counts									Normalized counts									Annotations
transcript_id	C1.Input	C2.Input	C3.Input	E1.Input	E2.Input	E3.Input	S1.Input	S2.Input	S3.Input	C1.Input	C2.Input	C3.Input	E1.Input	E2.Input	E3.Input	S1.Input	S2.Input	S3.Input	Source	RNAlength	relationship	associated_gene_transID	associated_gene_acc	associated_gene_name	associated_gene_strand	associated_gene_start	associated_gene_end
rna60161	13	4	6	0	8	0	0	0	0	7.89731	6.16483	6.47898	3.03723	8.68591	3.03723	3.03723	3.03723	3.03723	NCBI	2884	intronic antisense	rna60154	rna60154	ITPK1	-	57589348	57753522
rna60161	13	4	6	0	8	0	0	0	0	7.89731	6.16483	6.47898	3.03723	8.68591	3.03723	3.03723	3.03723	3.03723	NCBI	2884	intronic antisense	rna60155	rna60155	ITPK1	-	57589348	57753522
rna60161	13	4	6	0	8	0	0	0	0	7.89731	6.16483	6.47898	3.03723	8.68591	3.03723	3.03723	3.03723	3.03723	NCBI	2884	intronic antisense	rna60156	rna60156	ITPK1	-	57589348	57694974
rna60161	13	4	6	0	8	0	0	0	0	7.89731	6.16483	6.47898	3.03723	8.68591	3.03723	3.03723	3.03723	3.03723	NCBI	2884	intronic antisense	rna60157	rna60157	ITPK1	-	57589348	57694974
rna60161	13	4	6	0	8	0	0	0	0	7.89731	6.16483	6.47898	3.03723	8.68591	3.03723	3.03723	3.03723	3.03723	NCBI	2884	intronic antisense	rna60158	rna60158	ITPK1	-	57589348	57652602
rna60161	13	4	6	0	8	0	0	0	0	7.89731	6.16483	6.47898	3.03723	8.68591	3.03723	3.03723	3.03723	3.03723	NCBI	2884	intronic antisense	rna60159	rna60159	ITPK1	-	57589348	57652577
rna60161	13	4	6	0	8	0	0	0	0	7.89731	6.16483	6.47898	3.03723	8.68591	3.03723	3.03723	3.03723	3.03723	NCBI	2884	intronic antisense	rna60160	rna60160	ITPK1	-	57590661	57752887
rna40725	0	8	0	0	0	0	0	0	0	3.03723	7.07983	3.03723	3.03723	3.03723	3.03723	3.03723	3.03723	3.03723	NCBI	4219	natural antisense	rna40722	rna40722	FER1L6	-	15864186	16037574
rna40725	0	8	0	0	0	0	0	0	0	3.03723	7.07983	3.03723	3.03723	3.03723	3.03723	3.03723	3.03723	3.03723	NCBI	4219	natural antisense	rna40723	rna40723	FER1L6	-	15864186	16037574
rna40725	0	8	0	0	0	0	0	0	0	3.03723	7.07983	3.03723	3.03723	3.03723	3.03723	3.03723	3.03723	3.03723	NCBI	4219	natural antisense	rna40724	rna40724	FER1L6	-	15864186	16013191
rna46808	3	0	0	2	0	4	0	0	0	5.93859	3.03723	3.03723	6.97971	3.03723	7.71619	3.03723	3.03723	3.03723	NCBI	1149	intergenic
rna60328	0	4	0	0	0	0	0	0	0	3.03723	6.16483	3.03723	3.03723	3.03723	3.03723	3.03723	3.03723	3.03723	NCBI	3194	exon sense-overlapping	rna60318	rna60318	SETD3	-	64414473	64492805
rna60328	0	4	0	0	0	0	0	0	0	3.03723	6.16483	3.03723	3.03723	3.03723	3.03723	3.03723	3.03723	3.03723	NCBI	3194	exon sense-overlapping	rna60319	rna60319	SETD3	-	64414473	64492785
rna60328	0	4	0	0	0	0	0	0	0	3.03723	6.16483	3.03723	3.03723	3.03723	3.03723	3.03723	3.03723	3.03723	NCBI	3194	exon sense-overlapping	rna60320	rna60320	SETD3	-	64414473	64492784
rna60328	0	4	0	0	0	0	0	0	0	3.03723	6.16483	3.03723	3.03723	3.03723	3.03723	3.03723	3.03723	3.03723	NCBI	3194	exon sense-overlapping	rna60321	rna60321	SETD3	-	64414473	64492775
rna60328	0	4	0	0	0	0	0	0	0	3.03723	6.16483	3.03723	3.03723	3.03723	3.03723	3.03723	3.03723	3.03723	NCBI	3194	exon sense-overlapping	rna60322	rna60322	SETD3	-	64414473	64492773
rna60328	0	4	0	0	0	0	0	0	0	3.03723	6.16483	3.03723	3.03723	3.03723	3.03723	3.03723	3.03723	3.03723	NCBI	3194	exon sense-overlapping	rna60323	rna60323	SETD3	-	64414473	64492772
rna60328	0	4	0	0	0	0	0	0	0	3.03723	6.16483	3.03723	3.03723	3.03723	3.03723	3.03723	3.03723	3.03723	NCBI	3194	exon sense-overlapping	rna60324	rna60324	SETD3	-	64414473	64492772
rna60328	0	4	0	0	0	0	0	0	0	3.03723	6.16483	3.03723	3.03723	3.03723	3.03723	3.03723	3.03723	3.03723	NCBI	3194	exon sense-overlapping	rna60325	rna60325	SETD3	-	64414473	64483624
rna60328	0	4	0	0	0	0	0	0	0	3.03723	6.16483	3.03723	3.03723	3.03723	3.03723	3.03723	3.03723	3.03723	NCBI	3194	exon sense-overlapping	rna60326	rna60326	SETD3	-	64414473	64483624
rna60328	0	4	0	0	0	0	0	0	0	3.03723	6.16483	3.03723	3.03723	3.03723	3.03723	3.03723	3.03723	3.03723	NCBI	3194	exon sense-overlapping	rna60327	rna60327	SETD3	-	64414484	64492816
rna60328	0	4	0	0	0	0	0	0	0	3.03723	6.16483	3.03723	3.03723	3.03723	3.03723	3.03723	3.03723	3.03723	NCBI	3194	exon sense-overlapping	rna60330	rna60330	SETD3	-	64426089	64492784
rna60328	0	4	0	0	0	0	0	0	0	3.03723	6.16483	3.03723	3.03723	3.03723	3.03723	3.03723	3.03723	3.03723	NCBI	3194	exon sense-overlapping	rna60331	rna60331	SETD3	-	64426096	64492816
rna15136	0	3	0	0	0	1	0	0	0	3.03723	5.80379	3.03723	3.03723	3.03723	5.87597	3.03723	3.03723	3.03723	NCBI	1363	natural antisense	rna15137	rna15137	NDUFA4L2	+	56205858	56208167
gene14447	25	12	23	4	0	0	0	0	4	8.81668	7.63532	8.31595	7.93201	3.03723	3.03723	3.03723	3.03723	9.16215	NCBI	1825	intronic antisense	rna32681	rna32681	ALMS1	-	10889150	11079877
gene14447	25	12	23	4	0	0	0	0	4	8.81668	7.63532	8.31595	7.93201	3.03723	3.03723	3.03723	3.03723	9.16215	NCBI	1825	intronic antisense	rna32682	rna32682	ALMS1	-	10889150	11079877
gene14447	25	12	23	4	0	0	0	0	4	8.81668	7.63532	8.31595	7.93201	3.03723	3.03723	3.03723	3.03723	9.16215	NCBI	1825	intronic antisense	rna32683	rna32683	ALMS1	-	10889150	11079877
gene14447	25	12	23	4	0	0	0	0	4	8.81668	7.63532	8.31595	7.93201	3.03723	3.03723	3.03723	3.03723	9.16215	NCBI	1825	intronic antisense	rna32684	rna32684	ALMS1	-	10889150	11079877
gene14447	25	12	23	4	0	0	0	0	4	8.81668	7.63532	8.31595	7.93201	3.03723	3.03723	3.03723	3.03723	9.16215	NCBI	1825	intronic antisense	rna32685	rna32685	ALMS1	-	10889150	11079876
gene14447	25	12	23	4	0	0	0	0	4	8.81668	7.63532	8.31595	7.93201	3.03723	3.03723	3.03723	3.03723	9.16215	NCBI	1825	intronic antisense	rna32686	rna32686	ALMS1	-	10889150	11079874
gene14447	25	12	23	4	0	0	0	0	4	8.81668	7.63532	8.31595	7.93201	3.03723	3.03723	3.03723	3.03723	9.16215	NCBI	1825	intronic antisense	rna32687	rna32687	ALMS1	-	10889150	11079874
rna74730	0	0	1	0	1	0	0	0	0	3.03723	3.03723	4.44014	3.03723	5.87436	3.03723	3.03723	3.03723	3.03723	NCBI	5748	intergenic
rna40280	12	56	45	9	19	2	0	2	0	7.78597	9.81013	9.26596	9.07474	9.9171	6.77144	3.03723	8.04728	3.03723	NCBI	642	natural antisense	rna40281	rna40281	EXOSC4	-	755133	757010
rna1958	5	8	10	0	1	0	0	0	0	6.59617	7.07983	7.16184	3.03723	5.87436	3.03723	3.03723	3.03723	3.03723	NCBI	3080	intronic antisense	rna1954	rna1954	KCNAB1	-	111111016	111559800
rna1958	5	8	10	0	1	0	0	0	0	6.59617	7.07983	7.16184	3.03723	5.87436	3.03723	3.03723	3.03723	3.03723	NCBI	3080	intronic antisense	rna1956	rna1956	KCNAB1	-	111111921	111408136
rna49213	14	32	8	0	5	0	2	4	2	8.00067	9.01264	6.86044	3.03723	8.02499	3.03723	7.82885	9.02472	8.18267	NCBI	1318	intronic antisense	rna49207	rna49207	LOC101906870	-	72647470	72693069
rna49213	14	32	8	0	5	0	2	4	2	8.00067	9.01264	6.86044	3.03723	8.02499	3.03723	7.82885	9.02472	8.18267	NCBI	1318	intronic antisense	rna49208	rna49208	LOC101906870	-	72647470	72693057
rna49213	14	32	8	0	5	0	2	4	2	8.00067	9.01264	6.86044	3.03723	8.02499	3.03723	7.82885	9.02472	8.18267	NCBI	1318	intronic antisense	rna49209	rna49209	LOC101906870	-	72647470	72692962
rna49213	14	32	8	0	5	0	2	4	2	8.00067	9.01264	6.86044	3.03723	8.02499	3.03723	7.82885	9.02472	8.18267	NCBI	1318	intronic antisense	rna49210	rna49210	LOC101906870	-	72647470	72692065
rna49213	14	32	8	0	5	0	2	4	2	8.00067	9.01264	6.86044	3.03723	8.02499	3.03723	7.82885	9.02472	8.18267	NCBI	1318	intronic antisense	rna49211	rna49211	LOC101906870	-	72647470	72686299
rna49213	14	32	8	0	5	0	2	4	2	8.00067	9.01264	6.86044	3.03723	8.02499	3.03723	7.82885	9.02472	8.18267	NCBI	1318	intronic antisense	rna49212	rna49212	LOC101906870	-	72647470	72680667
gene8420	1	0	2	0	0	0	1	0	0	4.69583	3.03723	5.13776	3.03723	3.03723	3.03723	6.88002	3.03723	3.03723	NCBI	983	intergenic
rna50578	31	8	39	8	4	3	0	4	1	9.12193	7.07983	9.06246	8.90756	7.71439	7.31981	3.03723	9.02472	7.22287	NCBI	716	natural antisense	rna50576	rna50576	ZFHX3	+	38120579	38365955
rna50578	31	8	39	8	4	3	0	4	1	9.12193	7.07983	9.06246	8.90756	7.71439	7.31981	3.03723	9.02472	7.22287	NCBI	716	natural antisense	rna50577	rna50577	ZFHX3	+	38120585	38365955
gene34042	8	6	6	0	0	0	0	0	0	7.22759	6.69369	6.47898	3.03723	3.03723	3.03723	3.03723	3.03723	3.03723	NCBI	1933	intergenic
rna29634	0	0	0	1	1	1	0	0	0	3.03723	3.03723	3.03723	6.07062	5.87436	5.87597	3.03723	3.03723	3.03723	NCBI	4417	exon sense-overlapping	rna29635	rna29635	ADCY4	+	20836832	20852533
rna29634	0	0	0	1	1	1	0	0	0	3.03723	3.03723	3.03723	6.07062	5.87436	5.87597	3.03723	3.03723	3.03723	NCBI	4417	exon sense-overlapping	rna29636	rna29636	ADCY4	+	20837708	20852527
rna29634	0	0	0	1	1	1	0	0	0	3.03723	3.03723	3.03723	6.07062	5.87436	5.87597	3.03723	3.03723	3.03723	NCBI	4417	exon sense-overlapping	rna29637	rna29637	ADCY4	+	20840029	20852669
gene31353	4	0	0	0	0	0	0	0	0	6.30452	3.03723	3.03723	3.03723	3.03723	3.03723	3.03723	3.03723	3.03723	NCBI	3015	intergenic
rna37702	0	0	6	0	0	0	0	0	0	3.03723	3.03723	6.47898	3.03723	3.03723	3.03723	3.03723	3.03723	3.03723	NCBI	1168	intronic antisense	rna37675	rna37675	KIAA1217	+	24591904	25412646
rna37702	0	0	6	0	0	0	0	0	0	3.03723	3.03723	6.47898	3.03723	3.03723	3.03723	3.03723	3.03723	3.03723	NCBI	1168	intronic antisense	rna37676	rna37676	KIAA1217	+	24972939	25412646
gene30456	0	0	1	0	0	0	0	0	0	3.03723	3.03723	4.44014	3.03723	3.03723	3.03723	3.03723	3.03723	3.03723	NCBI	1882	intergenic
rna32957	0	1	0	0	0	0	0	0	0	3.03723	4.59056	3.03723	3.03723	3.03723	3.03723	3.03723	3.03723	3.03723	NCBI	5849	intronic antisense	rna32942	rna32942	SLC8A1	-	22407414	22855016
rna32957	0	1	0	0	0	0	0	0	0	3.03723	4.59056	3.03723	3.03723	3.03723	3.03723	3.03723	3.03723	3.03723	NCBI	5849	intronic antisense	rna32943	rna32943	SLC8A1	-	22407414	22855016
rna32957	0	1	0	0	0	0	0	0	0	3.03723	4.59056	3.03723	3.03723	3.03723	3.03723	3.03723	3.03723	3.03723	NCBI	5849	intronic antisense	rna32944	rna32944	SLC8A1	-	22407414	22855016
rna32957	0	1	0	0	0	0	0	0	0	3.03723	4.59056	3.03723	3.03723	3.03723	3.03723	3.03723	3.03723	3.03723	NCBI	5849	intronic antisense	rna32945	rna32945	SLC8A1	-	22407414	22855016
rna32957	0	1	0	0	0	0	0	0	0	3.03723	4.59056	3.03723	3.03723	3.03723	3.03723	3.03723	3.03723	3.03723	NCBI	5849	intronic antisense	rna32946	rna32946	SLC8A1	-	22407414	22855016
rna32957	0	1	0	0	0	0	0	0	0	3.03723	4.59056	3.03723	3.03723	3.03723	3.03723	3.03723	3.03723	3.03723	NCBI	5849	intronic antisense	rna32947	rna32947	SLC8A1	-	22407414	22855016
rna32957	0	1	0	0	0	0	0	0	0	3.03723	4.59056	3.03723	3.03723	3.03723	3.03723	3.03723	3.03723	3.03723	NCBI	5849	intronic antisense	rna32948	rna32948	SLC8A1	-	22407414	22855015
rna32957	0	1	0	0	0	0	0	0	0	3.03723	4.59056	3.03723	3.03723	3.03723	3.03723	3.03723	3.03723	3.03723	NCBI	5849	intronic antisense	rna32949	rna32949	SLC8A1	-	22407414	22855014
rna32957	0	1	0	0	0	0	0	0	0	3.03723	4.59056	3.03723	3.03723	3.03723	3.03723	3.03723	3.03723	3.03723	NCBI	5849	intronic antisense	rna32950	rna32950	SLC8A1	-	22407414	22788822
rna32957	0	1	0	0	0	0	0	0	0	3.03723	4.59056	3.03723	3.03723	3.03723	3.03723	3.03723	3.03723	3.03723	NCBI	5849	intronic antisense	rna32951	rna32951	SLC8A1	-	22407414	22788003
rna32957	0	1	0	0	0	0	0	0	0	3.03723	4.59056	3.03723	3.03723	3.03723	3.03723	3.03723	3.03723	3.03723	NCBI	5849	intronic antisense	rna32952	rna32952	SLC8A1	-	22407414	22788002
rna32957	0	1	0	0	0	0	0	0	0	3.03723	4.59056	3.03723	3.03723	3.03723	3.03723	3.03723	3.03723	3.03723	NCBI	5849	intronic antisense	rna32953	rna32953	SLC8A1	-	22407414	22787389
rna32957	0	1	0	0	0	0	0	0	0	3.03723	4.59056	3.03723	3.03723	3.03723	3.03723	3.03723	3.03723	3.03723	NCBI	5849	intronic antisense	rna32954	rna32954	SLC8A1	-	22407414	22787389
rna32957	0	1	0	0	0	0	0	0	0	3.03723	4.59056	3.03723	3.03723	3.03723	3.03723	3.03723	3.03723	3.03723	NCBI	5849	intronic antisense	rna32955	rna32955	SLC8A1	-	22407414	22787389
rna32957	0	1	0	0	0	0	0	0	0	3.03723	4.59056	3.03723	3.03723	3.03723	3.03723	3.03723	3.03723	3.03723	NCBI	5849	intronic antisense	rna32956	rna32956	SLC8A1	-	22409464	22854939
gene26035	1	6	1	4	0	0	1	0	0	4.69583	6.69369	4.44014	7.93201	3.03723	3.03723	6.88002	3.03723	3.03723	NCBI	3908	natural antisense	rna59044	rna59044	LOC101905669	+	19781191	19782070
gene26035	1	6	1	4	0	0	1	0	0	4.69583	6.69369	4.44014	7.93201	3.03723	3.03723	6.88002	3.03723	3.03723	NCBI	3908	intron sense-overlapping	rna59039	rna59039	LOC781494	-	19763823	19780464
gene16405	4	0	19	1	1	0	0	0	0	6.30452	3.03723	8.04812	6.07062	5.87436	3.03723	3.03723	3.03723	3.03723	NCBI	1649	intronic antisense	rna37312	rna37312	KIF16B	-	10070014	10377529
gene16405	4	0	19	1	1	0	0	0	0	6.30452	3.03723	8.04812	6.07062	5.87436	3.03723	3.03723	3.03723	3.03723	NCBI	1649	intronic antisense	rna37313	rna37313	KIF16B	-	10070014	10377529
gene16405	4	0	19	1	1	0	0	0	0	6.30452	3.03723	8.04812	6.07062	5.87436	3.03723	3.03723	3.03723	3.03723	NCBI	1649	intronic antisense	rna37314	rna37314	KIF16B	-	10160390	10377530
gene16405	4	0	19	1	1	0	0	0	0	6.30452	3.03723	8.04812	6.07062	5.87436	3.03723	3.03723	3.03723	3.03723	NCBI	1649	intronic antisense	rna37315	rna37315	KIF16B	-	10160390	10377529
gene16405	4	0	19	1	1	0	0	0	0	6.30452	3.03723	8.04812	6.07062	5.87436	3.03723	3.03723	3.03723	3.03723	NCBI	1649	intronic antisense	rna37316	rna37316	KIF16B	-	10160390	10377529
gene28993	1	1	2	1	0	1	0	0	1	4.69583	4.59056	5.13776	6.07062	3.03723	5.87597	3.03723	3.03723	7.22287	NCBI	1569	intronic antisense	rna65887	rna65887	KIAA1328	-	19841981	20261679
gene28993	1	1	2	1	0	1	0	0	1	4.69583	4.59056	5.13776	6.07062	3.03723	5.87597	3.03723	3.03723	7.22287	NCBI	1569	intronic antisense	rna65888	rna65888	KIAA1328	-	19841981	20261489
gene28993	1	1	2	1	0	1	0	0	1	4.69583	4.59056	5.13776	6.07062	3.03723	5.87597	3.03723	3.03723	7.22287	NCBI	1569	intronic antisense	rna65889	rna65889	KIAA1328	-	19841981	20261268
gene28993	1	1	2	1	0	1	0	0	1	4.69583	4.59056	5.13776	6.07062	3.03723	5.87597	3.03723	3.03723	7.22287	NCBI	1569	intronic antisense	rna65890	rna65890	KIAA1328	-	19841981	20256830
gene28993	1	1	2	1	0	1	0	0	1	4.69583	4.59056	5.13776	6.07062	3.03723	5.87597	3.03723	3.03723	7.22287	NCBI	1569	intronic antisense	rna65891	rna65891	KIAA1328	-	19844992	20261679
gene6749	0	0	0	0	0	0	0	0	1	3.03723	3.03723	3.03723	3.03723	3.03723	3.03723	3.03723	3.03723	7.22287	NCBI	927	intergenic
gene27571	3	0	0	0	0	0	0	1	0	5.93859	3.03723	3.03723	3.03723	3.03723	3.03723	3.03723	7.09137	3.03723	NCBI	344	intronic antisense	rna63007	rna63007	MRPS25	+	57208618	57253574
rna20558	2	4	1	1	0	0	0	0	0	5.44708	6.16483	4.44014	6.07062	3.03723	3.03723	3.03723	3.03723	3.03723	NCBI	7184	natural antisense	rna20557	rna20557	LSM4	+	4881008	4893677
rna73876	61	80	105	24	19	39	1	2	2	10.088	10.3207	10.4773	10.476	9.9171	10.9501	6.88002	8.04728	8.18267	NCBI	1929	natural antisense	rna73877	rna73877	DDB1	-	39814484	39842339
rna17959	1	4	0	0	0	0	0	0	0	4.69583	6.16483	3.03723	3.03723	3.03723	3.03723	3.03723	3.03723	3.03723	NCBI	615	intergenic
rna23114	0	1	0	0	0	0	0	0	0	3.03723	4.59056	3.03723	3.03723	3.03723	3.03723	3.03723	3.03723	3.03723	NCBI	2691	intronic antisense	rna23106	rna23106	FSTL4	-	44825602	45550623
rna23114	0	1	0	0	0	0	0	0	0	3.03723	4.59056	3.03723	3.03723	3.03723	3.03723	3.03723	3.03723	3.03723	NCBI	2691	intronic antisense	rna23107	rna23107	FSTL4	-	44825602	45491755
rna23114	0	1	0	0	0	0	0	0	0	3.03723	4.59056	3.03723	3.03723	3.03723	3.03723	3.03723	3.03723	3.03723	NCBI	2691	intronic antisense	rna23108	rna23108	FSTL4	-	44825602	45491755
rna23114	0	1	0	0	0	0	0	0	0	3.03723	4.59056	3.03723	3.03723	3.03723	3.03723	3.03723	3.03723	3.03723	NCBI	2691	intronic antisense	rna23109	rna23109	FSTL4	-	44825602	45265794
rna23114	0	1	0	0	0	0	0	0	0	3.03723	4.59056	3.03723	3.03723	3.03723	3.03723	3.03723	3.03723	3.03723	NCBI	2691	intronic antisense	rna23110	rna23110	FSTL4	-	44825602	45259395
rna23114	0	1	0	0	0	0	0	0	0	3.03723	4.59056	3.03723	3.03723	3.03723	3.03723	3.03723	3.03723	3.03723	NCBI	2691	intronic antisense	rna23111	rna23111	FSTL4	-	44825602	45233440
rna70623	2	0	1	0	0	0	0	0	0	5.44708	3.03723	4.44014	3.03723	3.03723	3.03723	3.03723	3.03723	3.03723	NCBI	677	natural antisense	rna70615	rna70615	ATE1	-	41666112	41826561
rna70623	2	0	1	0	0	0	0	0	0	5.44708	3.03723	4.44014	3.03723	3.03723	3.03723	3.03723	3.03723	3.03723	NCBI	677	natural antisense	rna70616	rna70616	ATE1	-	41666112	41826561
rna30227	0	0	1	0	0	0	0	0	0	3.03723	3.03723	4.44014	3.03723	3.03723	3.03723	3.03723	3.03723	3.03723	NCBI	2912	intronic antisense	rna30223	rna30223	RASGRP1	-	34098466	34276505
rna30227	0	0	1	0	0	0	0	0	0	3.03723	3.03723	4.44014	3.03723	3.03723	3.03723	3.03723	3.03723	3.03723	NCBI	2912	intronic antisense	rna30224	rna30224	RASGRP1	-	34098466	34176362
rna30227	0	0	1	0	0	0	0	0	0	3.03723	3.03723	4.44014	3.03723	3.03723	3.03723	3.03723	3.03723	3.03723	NCBI	2912	intronic antisense	rna30225	rna30225	RASGRP1	-	34098688	34179036
rna30227	0	0	1	0	0	0	0	0	0	3.03723	3.03723	4.44014	3.03723	3.03723	3.03723	3.03723	3.03723	3.03723	NCBI	2912	intronic antisense	rna30226	rna30226	RASGRP1	-	34100134	34179132
rna1215	1	0	0	0	0	0	0	0	0	4.69583	3.03723	3.03723	3.03723	3.03723	3.03723	3.03723	3.03723	3.03723	NCBI	3608	intergenic
rna26510	0	0	0	2	0	0	0	0	0	3.03723	3.03723	3.03723	6.97971	3.03723	3.03723	3.03723	3.03723	3.03723	NCBI	1414	intergenic
gene30065	6	10	7	2	1	1	0	0	1	6.83865	7.38415	6.68228	6.97971	5.87436	5.87597	3.03723	3.03723	7.22287	NCBI	5351	intronic antisense	rna68487	rna68487	AUTS2	-	29782247	30997179
gene2488	0	4	1	1	1	0	0	0	0	3.03723	6.16483	4.44014	6.07062	5.87436	3.03723	3.03723	3.03723	3.03723	NCBI	708	intergenic
rna55651	86	114	140	30	42	44	7	7	6	10.5803	10.8289	10.8903	10.7962	11.0548	11.1235	9.59851	9.8223	9.7402	NCBI	1101	natural antisense	rna55653	rna55653	KPNB1	-	38773098	38794976
rna66640	9	10	26	0	6	3	0	0	4	7.38871	7.38415	8.48853	3.03723	8.28043	7.31981	3.03723	3.03723	9.16215	NCBI	1807	intronic antisense	rna66636	rna66636	MAPK4	+	50107721	50281079
rna66640	9	10	26	0	6	3	0	0	4	7.38871	7.38415	8.48853	3.03723	8.28043	7.31981	3.03723	3.03723	9.16215	NCBI	1807	intronic antisense	rna66637	rna66637	MAPK4	+	50108253	50281079
rna66640	9	10	26	0	6	3	0	0	4	7.38871	7.38415	8.48853	3.03723	8.28043	7.31981	3.03723	3.03723	9.16215	NCBI	1807	intronic antisense	rna66638	rna66638	MAPK4	+	50108253	50281079
rna50530	4	2	7	1	1	0	2	0	0	6.30452	5.32112	6.68228	6.07062	5.87436	3.03723	7.82885	3.03723	3.03723	NCBI	1601	natural antisense	rna50531	rna50531	SNTB2	+	36384452	36448425
rna36534	27	46	63	9	9	12	4	6	6	8.92577	9.5292	9.74588	9.07474	8.85264	9.26311	8.80257	9.60208	9.7402	NCBI	625	natural antisense	rna36530	rna36530	MICU2	+	35458661	35512371
rna36534	27	46	63	9	9	12	4	6	6	8.92577	9.5292	9.74588	9.07474	8.85264	9.26311	8.80257	9.60208	9.7402	NCBI	625	natural antisense	rna36531	rna36531	MICU2	+	35458670	35512371
rna75054	0	2	0	0	1	2	0	0	0	3.03723	5.32112	3.03723	3.03723	5.87436	6.77144	3.03723	3.03723	3.03723	NCBI	3001	bidirectional	rna75055	rna75055	RNH1	+	50789132	50804307
rna1562	2	4	12	1	2	0	2	0	0	5.44708	6.16483	7.41102	6.07062	6.76971	3.03723	7.82885	3.03723	3.03723	NCBI	1729	natural antisense	rna1550	rna1550	MCF2L2	+	83653394	83913978
rna1562	2	4	12	1	2	0	2	0	0	5.44708	6.16483	7.41102	6.07062	6.76971	3.03723	7.82885	3.03723	3.03723	NCBI	1729	natural antisense	rna1551	rna1551	MCF2L2	+	83653394	83911455
rna1562	2	4	12	1	2	0	2	0	0	5.44708	6.16483	7.41102	6.07062	6.76971	3.03723	7.82885	3.03723	3.03723	NCBI	1729	natural antisense	rna1552	rna1552	MCF2L2	+	83653394	83911435
rna1562	2	4	12	1	2	0	2	0	0	5.44708	6.16483	7.41102	6.07062	6.76971	3.03723	7.82885	3.03723	3.03723	NCBI	1729	natural antisense	rna1553	rna1553	MCF2L2	+	83724278	83913978
rna1562	2	4	12	1	2	0	2	0	0	5.44708	6.16483	7.41102	6.07062	6.76971	3.03723	7.82885	3.03723	3.03723	NCBI	1729	intron sense-overlapping	rna1554	rna1554	B3GNT5	-	83752077	83827474
rna1562	2	4	12	1	2	0	2	0	0	5.44708	6.16483	7.41102	6.07062	6.76971	3.03723	7.82885	3.03723	3.03723	NCBI	1729	intron sense-overlapping	rna1555	rna1555	B3GNT5	-	83752078	83814502
rna6689	0	0	0	0	0	0	0	0	1	3.03723	3.03723	3.03723	3.03723	3.03723	3.03723	3.03723	3.03723	7.22287	NCBI	2738	intronic antisense	rna6683	rna6683	DDR2	-	6671292	6853886
rna6689	0	0	0	0	0	0	0	0	1	3.03723	3.03723	3.03723	3.03723	3.03723	3.03723	3.03723	3.03723	7.22287	NCBI	2738	intronic antisense	rna6684	rna6684	DDR2	-	6671292	6853880
rna6689	0	0	0	0	0	0	0	0	1	3.03723	3.03723	3.03723	3.03723	3.03723	3.03723	3.03723	3.03723	7.22287	NCBI	2738	intronic antisense	rna6685	rna6685	DDR2	-	6671292	6767036
rna6689	0	0	0	0	0	0	0	0	1	3.03723	3.03723	3.03723	3.03723	3.03723	3.03723	3.03723	3.03723	7.22287	NCBI	2738	intronic antisense	rna6686	rna6686	DDR2	-	6671292	6763131
rna6689	0	0	0	0	0	0	0	0	1	3.03723	3.03723	3.03723	3.03723	3.03723	3.03723	3.03723	3.03723	7.22287	NCBI	2738	intronic antisense	rna6687	rna6687	DDR2	-	6671292	6763131
rna6689	0	0	0	0	0	0	0	0	1	3.03723	3.03723	3.03723	3.03723	3.03723	3.03723	3.03723	3.03723	7.22287	NCBI	2738	intronic antisense	rna6688	rna6688	DDR2	-	6677409	6853263
rna23481	87	105	93	19	37	27	18	13	6	10.5969	10.7109	10.3033	10.1411	10.8727	10.4223	10.9517	10.7093	9.7402	NCBI	647	natural antisense	rna23478	rna23478	DIAPH1	-	52600823	52714255
rna23481	87	105	93	19	37	27	18	13	6	10.5969	10.7109	10.3033	10.1411	10.8727	10.4223	10.9517	10.7093	9.7402	NCBI	647	natural antisense	rna23479	rna23479	DIAPH1	-	52600832	52714372
rna23481	87	105	93	19	37	27	18	13	6	10.5969	10.7109	10.3033	10.1411	10.8727	10.4223	10.9517	10.7093	9.7402	NCBI	647	natural antisense	rna23480	rna23480	DIAPH1	-	52600914	52714361
rna63642	5	2	1	0	0	0	0	0	2	6.59617	5.32112	4.44014	3.03723	3.03723	3.03723	3.03723	3.03723	8.18267	NCBI	4925	intronic antisense	rna63640	rna63640	CDKN1A	+	10573388	10590591
rna16300	10	10	12	0	3	0	1	0	0	7.53362	7.38415	7.41102	3.03723	7.31803	3.03723	6.88002	3.03723	3.03723	NCBI	360	intronic antisense	rna16288	rna16288	PLEKHA5	-	90601121	90862835
rna16300	10	10	12	0	3	0	1	0	0	7.53362	7.38415	7.41102	3.03723	7.31803	3.03723	6.88002	3.03723	3.03723	NCBI	360	intronic antisense	rna16289	rna16289	PLEKHA5	-	90601121	90862825
rna16300	10	10	12	0	3	0	1	0	0	7.53362	7.38415	7.41102	3.03723	7.31803	3.03723	6.88002	3.03723	3.03723	NCBI	360	intronic antisense	rna16290	rna16290	PLEKHA5	-	90601121	90862825
rna16300	10	10	12	0	3	0	1	0	0	7.53362	7.38415	7.41102	3.03723	7.31803	3.03723	6.88002	3.03723	3.03723	NCBI	360	intronic antisense	rna16291	rna16291	PLEKHA5	-	90601121	90862825
rna16300	10	10	12	0	3	0	1	0	0	7.53362	7.38415	7.41102	3.03723	7.31803	3.03723	6.88002	3.03723	3.03723	NCBI	360	intronic antisense	rna16292	rna16292	PLEKHA5	-	90601121	90862825
rna62110	697	705	821	261	250	278	85	70	34	13.5923	13.4521	13.437	13.9114	13.6236	13.7785	13.1865	13.1324	12.2313	NCBI	6193	natural antisense	rna62109	rna62109	TKT	+	47707319	47730815
rna72190	6	1	8	0	2	1	0	0	0	6.83865	4.59056	6.86044	3.03723	6.76971	5.87597	3.03723	3.03723	3.03723	NCBI	1841	intergenic
rna11376	2	0	0	0	0	0	0	0	0	5.44708	3.03723	3.03723	3.03723	3.03723	3.03723	3.03723	3.03723	3.03723	NCBI	629	intergenic
rna15316	0	1	0	0	0	0	0	0	0	3.03723	4.59056	3.03723	3.03723	3.03723	3.03723	3.03723	3.03723	3.03723	NCBI	3932	natural antisense	rna15314	rna15314	ESYT1	-	57179943	57194004
rna15316	0	1	0	0	0	0	0	0	0	3.03723	4.59056	3.03723	3.03723	3.03723	3.03723	3.03723	3.03723	3.03723	NCBI	3932	natural antisense	rna15317	rna15317	ZC3H10	-	57197912	57203248
rna15316	0	1	0	0	0	0	0	0	0	3.03723	4.59056	3.03723	3.03723	3.03723	3.03723	3.03723	3.03723	3.03723	NCBI	3932	natural antisense	rna15318	rna15318	ZC3H10	-	57197916	57205251
gene34012	0	1	1	0	1	0	0	0	0	3.03723	4.59056	4.44014	3.03723	5.87436	3.03723	3.03723	3.03723	3.03723	NCBI	2345	intergenic
rna8203	25	34	32	5	0	1	4	0	2	8.81668	9.09875	8.7819	8.24421	3.03723	5.87597	8.80257	3.03723	8.18267	NCBI	2554	natural antisense	rna8202	rna8202	PTGFRN	-	26250981	26331447
rna59276	0	0	2	0	0	0	0	5	0	3.03723	3.03723	5.13776	3.03723	3.03723	3.03723	3.03723	9.34209	3.03723	NCBI	1330	natural antisense	rna59280	rna59280	FSD2	-	23034848	23081841
rna59276	0	0	2	0	0	0	0	5	0	3.03723	3.03723	5.13776	3.03723	3.03723	3.03723	3.03723	9.34209	3.03723	NCBI	1330	natural antisense	rna59281	rna59281	FSD2	-	23034848	23081841
rna59276	0	0	2	0	0	0	0	5	0	3.03723	3.03723	5.13776	3.03723	3.03723	3.03723	3.03723	9.34209	3.03723	NCBI	1330	natural antisense	rna59282	rna59282	FSD2	-	23034848	23081841
rna59276	0	0	2	0	0	0	0	5	0	3.03723	3.03723	5.13776	3.03723	3.03723	3.03723	3.03723	9.34209	3.03723	NCBI	1330	natural antisense	rna59283	rna59283	FSD2	-	23034848	23061377
rna30657	13	29	33	7	2	5	4	0	0	7.89731	8.87299	8.82548	8.71843	6.76971	8.02681	8.80257	3.03723	3.03723	NCBI	835	intergenic
rna32185	7	9	10	2	1	3	0	0	0	7.04619	7.24	7.16184	6.97971	5.87436	7.31981	3.03723	3.03723	3.03723	NCBI	1130	intergenic
rna41008	1	0	0	0	0	0	0	0	0	4.69583	3.03723	3.03723	3.03723	3.03723	3.03723	3.03723	3.03723	3.03723	NCBI	2835	exon sense-overlapping	rna41006	rna41006	PDE7A	-	30105782	30211949
rna41008	1	0	0	0	0	0	0	0	0	4.69583	3.03723	3.03723	3.03723	3.03723	3.03723	3.03723	3.03723	3.03723	NCBI	2835	exon sense-overlapping	rna41007	rna41007	PDE7A	-	30105782	30162418
rna41008	1	0	0	0	0	0	0	0	0	4.69583	3.03723	3.03723	3.03723	3.03723	3.03723	3.03723	3.03723	3.03723	NCBI	2835	exon sense-overlapping	rna41009	rna41009	PDE7A	-	30111489	30211953
rna47788	0	0	0	1	0	0	0	0	0	3.03723	3.03723	3.03723	6.07062	3.03723	3.03723	3.03723	3.03723	3.03723	NCBI	1727	intergenic
rna39983	7	6	9	4	3	6	0	2	0	7.04619	6.69369	7.019	7.93201	7.31803	8.28226	3.03723	8.04728	3.03723	NCBI	362	natural antisense	rna39981	rna39981	DDX27	+	77328700	77345916
rna39983	7	6	9	4	3	6	0	2	0	7.04619	6.69369	7.019	7.93201	7.31803	8.28226	3.03723	8.04728	3.03723	NCBI	362	natural antisense	rna39982	rna39982	DDX27	+	77328750	77345950
rna22064	2	3	5	0	1	0	1	0	1	5.44708	5.80379	6.24226	3.03723	5.87436	3.03723	6.88002	3.03723	7.22287	NCBI	938	natural antisense	rna22061	rna22061	CACTIN	+	20313557	20325882
gene2481	0	1	0	0	0	0	0	0	0	3.03723	4.59056	3.03723	3.03723	3.03723	3.03723	3.03723	3.03723	3.03723	NCBI	122	intron sense-overlapping	rna5691	rna5691	PEF1	+	122077534	122095615
rna17862	0	0	0	0	0	0	0	0	2	3.03723	3.03723	3.03723	3.03723	3.03723	3.03723	3.03723	3.03723	8.18267	NCBI	703	exon sense-overlapping	rna17861	rna17861	LOC104972617	-	119946575	119960692
rna17862	0	0	0	0	0	0	0	0	2	3.03723	3.03723	3.03723	3.03723	3.03723	3.03723	3.03723	3.03723	8.18267	NCBI	703	natural antisense	rna17863	rna17863	SHANK3	+	119959306	120008278
rna17862	0	0	0	0	0	0	0	0	2	3.03723	3.03723	3.03723	3.03723	3.03723	3.03723	3.03723	3.03723	8.18267	NCBI	703	natural antisense	rna17864	rna17864	SHANK3	+	119959306	120005500
rna17862	0	0	0	0	0	0	0	0	2	3.03723	3.03723	3.03723	3.03723	3.03723	3.03723	3.03723	3.03723	8.18267	NCBI	703	natural antisense	rna17865	rna17865	SHANK3	+	119959307	120008278
rna17862	0	0	0	0	0	0	0	0	2	3.03723	3.03723	3.03723	3.03723	3.03723	3.03723	3.03723	3.03723	8.18267	NCBI	703	natural antisense	rna17866	rna17866	SHANK3	+	119959307	120006147
rna78646	0	0	0	1	0	0	0	0	0	3.03723	3.03723	3.03723	6.07062	3.03723	3.03723	3.03723	3.03723	3.03723	NCBI	2631	intergenic
rna32575	5	18	6	4	3	0	1	0	1	6.59617	8.20029	6.47898	7.93201	7.31803	3.03723	6.88002	3.03723	7.22287	NCBI	1043	natural antisense	rna32576	rna32576	C11H2orf49	+	9256203	9266831
rna32575	5	18	6	4	3	0	1	0	1	6.59617	8.20029	6.47898	7.93201	7.31803	3.03723	6.88002	3.03723	7.22287	NCBI	1043	natural antisense	rna32577	rna32577	C11H2orf49	+	9256367	9266831
rna45411	5	1	7	0	4	1	0	0	0	6.59617	4.59056	6.68228	3.03723	7.71439	5.87597	3.03723	3.03723	3.03723	NCBI	1907	intronic antisense	rna45409	rna45409	FMO4	+	38865158	38904117
rna45411	5	1	7	0	4	1	0	0	0	6.59617	4.59056	6.68228	3.03723	7.71439	5.87597	3.03723	3.03723	3.03723	NCBI	1907	intronic antisense	rna45410	rna45410	FMO4	+	38865226	38902083
gene12887	0	1	0	1	0	0	0	0	0	3.03723	4.59056	3.03723	6.07062	3.03723	3.03723	3.03723	3.03723	3.03723	NCBI	1298	intergenic
rna48382	4	10	8	5	4	2	0	0	0	6.30452	7.38415	6.86044	8.24421	7.71439	6.77144	3.03723	3.03723	3.03723	NCBI	554	intronic antisense	rna48376	rna48376	BICDL1	+	62392045	62472165
rna48382	4	10	8	5	4	2	0	0	0	6.30452	7.38415	6.86044	8.24421	7.71439	6.77144	3.03723	3.03723	3.03723	NCBI	554	intronic antisense	rna48377	rna48377	BICDL1	+	62392045	62472165
rna48382	4	10	8	5	4	2	0	0	0	6.30452	7.38415	6.86044	8.24421	7.71439	6.77144	3.03723	3.03723	3.03723	NCBI	554	intronic antisense	rna48378	rna48378	BICDL1	+	62392045	62472165
rna48382	4	10	8	5	4	2	0	0	0	6.30452	7.38415	6.86044	8.24421	7.71439	6.77144	3.03723	3.03723	3.03723	NCBI	554	intronic antisense	rna48379	rna48379	BICDL1	+	62392045	62472165
rna48382	4	10	8	5	4	2	0	0	0	6.30452	7.38415	6.86044	8.24421	7.71439	6.77144	3.03723	3.03723	3.03723	NCBI	554	intronic antisense	rna48381	rna48381	BICDL1	+	62392045	62456474
gene3808	4	1	6	5	4	1	2	0	0	6.30452	4.59056	6.47898	8.24421	7.71439	5.87597	7.82885	3.03723	3.03723	NCBI	542	intronic antisense	rna8678	rna8678	CDC14A	-	42767884	42963649
gene3808	4	1	6	5	4	1	2	0	0	6.30452	4.59056	6.47898	8.24421	7.71439	5.87597	7.82885	3.03723	3.03723	NCBI	542	intronic antisense	rna8679	rna8679	CDC14A	-	42767884	42957640
gene3808	4	1	6	5	4	1	2	0	0	6.30452	4.59056	6.47898	8.24421	7.71439	5.87597	7.82885	3.03723	3.03723	NCBI	542	intronic antisense	rna8680	rna8680	CDC14A	-	42767884	42957640
gene3808	4	1	6	5	4	1	2	0	0	6.30452	4.59056	6.47898	8.24421	7.71439	5.87597	7.82885	3.03723	3.03723	NCBI	542	intronic antisense	rna8681	rna8681	CDC14A	-	42767884	42956885
gene3808	4	1	6	5	4	1	2	0	0	6.30452	4.59056	6.47898	8.24421	7.71439	5.87597	7.82885	3.03723	3.03723	NCBI	542	intronic antisense	rna8682	rna8682	CDC14A	-	42769860	42957640
gene3808	4	1	6	5	4	1	2	0	0	6.30452	4.59056	6.47898	8.24421	7.71439	5.87597	7.82885	3.03723	3.03723	NCBI	542	intronic antisense	rna8683	rna8683	CDC14A	-	42785315	42956886
gene3808	4	1	6	5	4	1	2	0	0	6.30452	4.59056	6.47898	8.24421	7.71439	5.87597	7.82885	3.03723	3.03723	NCBI	542	intronic antisense	rna8684	rna8684	CDC14A	-	42785611	42957642
gene3808	4	1	6	5	4	1	2	0	0	6.30452	4.59056	6.47898	8.24421	7.71439	5.87597	7.82885	3.03723	3.03723	NCBI	542	intronic antisense	rna8685	rna8685	CDC14A	-	42785611	42957641
rna17160	0	7	1	0	0	4	0	0	0	3.03723	6.89964	4.44014	3.03723	3.03723	7.71619	3.03723	3.03723	3.03723	NCBI	1167	natural antisense	rna17161	rna17161	SH3BP1	+	109484190	109497080
rna63510	4	6	5	0	2	1	1	0	6	6.30452	6.69369	6.24226	3.03723	6.76971	5.87597	6.88002	3.03723	9.7402	NCBI	472	intronic antisense	rna63507	rna63507	UHRF1BP1	+	8797031	8887036
rna63510	4	6	5	0	2	1	1	0	6	6.30452	6.69369	6.24226	3.03723	6.76971	5.87597	6.88002	3.03723	9.7402	NCBI	472	intronic antisense	rna63508	rna63508	UHRF1BP1	+	8810116	8887036
rna63510	4	6	5	0	2	1	1	0	6	6.30452	6.69369	6.24226	3.03723	6.76971	5.87597	6.88002	3.03723	9.7402	NCBI	472	intronic antisense	rna63509	rna63509	UHRF1BP1	+	8810127	8887036
rna30666	0	0	1	0	0	0	0	0	0	3.03723	3.03723	4.44014	3.03723	3.03723	3.03723	3.03723	3.03723	3.03723	NCBI	1895	intergenic
rna6908	0	2	0	0	0	0	0	0	0	3.03723	5.32112	3.03723	3.03723	3.03723	3.03723	3.03723	3.03723	3.03723	NCBI	16248	exon sense-overlapping	rna6909	rna6909	DCAF8	+	9407225	9460036
rna6908	0	2	0	0	0	0	0	0	0	3.03723	5.32112	3.03723	3.03723	3.03723	3.03723	3.03723	3.03723	3.03723	NCBI	16248	exon sense-overlapping	rna6910	rna6910	DCAF8	+	9407226	9461367
rna6908	0	2	0	0	0	0	0	0	0	3.03723	5.32112	3.03723	3.03723	3.03723	3.03723	3.03723	3.03723	3.03723	NCBI	16248	exon sense-overlapping	rna6911	rna6911	DCAF8	+	9419589	9461367
rna6908	0	2	0	0	0	0	0	0	0	3.03723	5.32112	3.03723	3.03723	3.03723	3.03723	3.03723	3.03723	3.03723	NCBI	16248	exon sense-overlapping	rna6912	rna6912	DCAF8	+	9419589	9461367
rna6908	0	2	0	0	0	0	0	0	0	3.03723	5.32112	3.03723	3.03723	3.03723	3.03723	3.03723	3.03723	3.03723	NCBI	16248	exon sense-overlapping	rna6913	rna6913	DCAF8	+	9419602	9461367
rna6908	0	2	0	0	0	0	0	0	0	3.03723	5.32112	3.03723	3.03723	3.03723	3.03723	3.03723	3.03723	3.03723	NCBI	16248	exon sense-overlapping	rna6914	rna6914	DCAF8	+	9420385	9462754
rna6908	0	2	0	0	0	0	0	0	0	3.03723	5.32112	3.03723	3.03723	3.03723	3.03723	3.03723	3.03723	3.03723	NCBI	16248	exon sense-overlapping	rna6915	rna6915	DCAF8	+	9430101	9460036
rna16094	6	16	12	1	1	8	2	0	0	6.83865	8.03538	7.41102	6.07062	5.87436	8.68775	7.82885	3.03723	3.03723	NCBI	3805	intronic antisense	rna16095	rna16095	IPO8	+	78855692	78922360
rna16094	6	16	12	1	1	8	2	0	0	6.83865	8.03538	7.41102	6.07062	5.87436	8.68775	7.82885	3.03723	3.03723	NCBI	3805	intronic antisense	rna16096	rna16096	IPO8	+	78855927	78920921
rna54133	3	3	10	0	1	0	0	0	0	5.93859	5.80379	7.16184	3.03723	5.87436	3.03723	3.03723	3.03723	3.03723	NCBI	445	natural antisense	rna54135	rna54135	ANKRD13B	+	20848015	20864213
rna14405	5	2	7	0	0	0	1	0	0	6.59617	5.32112	6.68228	3.03723	3.03723	3.03723	6.88002	3.03723	3.03723	NCBI	227	intronic antisense	rna14401	rna14401	CERS5	+	29735969	29766045
rna14405	5	2	7	0	0	0	1	0	0	6.59617	5.32112	6.68228	3.03723	3.03723	3.03723	6.88002	3.03723	3.03723	NCBI	227	intronic antisense	rna14402	rna14402	CERS5	+	29735969	29766045
rna14405	5	2	7	0	0	0	1	0	0	6.59617	5.32112	6.68228	3.03723	3.03723	3.03723	6.88002	3.03723	3.03723	NCBI	227	intronic antisense	rna14403	rna14403	CERS5	+	29736121	29766045
rna14405	5	2	7	0	0	0	1	0	0	6.59617	5.32112	6.68228	3.03723	3.03723	3.03723	6.88002	3.03723	3.03723	NCBI	227	intronic antisense	rna14404	rna14404	CERS5	+	29736298	29766045
gene24488	5	0	0	0	0	0	0	0	0	6.59617	3.03723	3.03723	3.03723	3.03723	3.03723	3.03723	3.03723	3.03723	NCBI	877	intergenic
gene12823	4	0	0	0	0	0	0	0	0	6.30452	3.03723	3.03723	3.03723	3.03723	3.03723	3.03723	3.03723	3.03723	NCBI	1255	intergenic
rna1757	9	12	22	0	2	7	0	0	4	7.38871	7.63532	8.25351	3.03723	6.76971	8.4992	3.03723	3.03723	9.16215	NCBI	626	intronic antisense	rna1751	rna1751	TNIK	+	96021893	96432270
rna1757	9	12	22	0	2	7	0	0	4	7.38871	7.63532	8.25351	3.03723	6.76971	8.4992	3.03723	3.03723	9.16215	NCBI	626	intronic antisense	rna1752	rna1752	TNIK	+	96021893	96432270
rna1757	9	12	22	0	2	7	0	0	4	7.38871	7.63532	8.25351	3.03723	6.76971	8.4992	3.03723	3.03723	9.16215	NCBI	626	intronic antisense	rna1753	rna1753	TNIK	+	96021893	96432270
rna1757	9	12	22	0	2	7	0	0	4	7.38871	7.63532	8.25351	3.03723	6.76971	8.4992	3.03723	3.03723	9.16215	NCBI	626	intronic antisense	rna1754	rna1754	TNIK	+	96021893	96432270
rna1757	9	12	22	0	2	7	0	0	4	7.38871	7.63532	8.25351	3.03723	6.76971	8.4992	3.03723	3.03723	9.16215	NCBI	626	intronic antisense	rna1755	rna1755	TNIK	+	96021893	96432270
rna1757	9	12	22	0	2	7	0	0	4	7.38871	7.63532	8.25351	3.03723	6.76971	8.4992	3.03723	3.03723	9.16215	NCBI	626	intronic antisense	rna1756	rna1756	TNIK	+	96021893	96432270
rna630	2	2	4	0	0	0	6	1	0	5.44708	5.32112	5.95893	3.03723	3.03723	3.03723	9.37866	7.09137	3.03723	NCBI	2464	bidirectional	rna631	rna631	PLCXD2	+	56425437	56482240
rna35470	21	1	1	6	0	0	0	0	1	8.57014	4.59056	4.44014	8.50072	3.03723	3.03723	3.03723	3.03723	7.22287	NCBI	1647	intronic antisense	rna35469	rna35469	AGPAT2	-	104087837	104100209
rna41711	0	0	0	1	0	0	0	0	0	3.03723	3.03723	3.03723	6.07062	3.03723	3.03723	3.03723	3.03723	3.03723	NCBI	2377	bidirectional	rna41709	rna41709	RIPK2	-	73896444	73936454
rna41711	0	0	0	1	0	0	0	0	0	3.03723	3.03723	3.03723	6.07062	3.03723	3.03723	3.03723	3.03723	3.03723	NCBI	2377	bidirectional	rna41710	rna41710	RIPK2	-	73897838	73936440
rna14071	5	0	1	0	0	0	0	0	0	6.59617	3.03723	4.44014	3.03723	3.03723	3.03723	3.03723	3.03723	3.03723	NCBI	2433	intergenic
rna6574	47	30	61	21	24	16	2	4	5	9.71507	8.92105	9.69979	10.2845	10.2516	9.67332	7.82885	9.02472	9.47994	NCBI	1294	natural antisense	rna6571	rna6571	MPC2	+	752397	783103
rna6574	47	30	61	21	24	16	2	4	5	9.71507	8.92105	9.69979	10.2845	10.2516	9.67332	7.82885	9.02472	9.47994	NCBI	1294	natural antisense	rna6572	rna6572	MPC2	+	752426	783008
rna6574	47	30	61	21	24	16	2	4	5	9.71507	8.92105	9.69979	10.2845	10.2516	9.67332	7.82885	9.02472	9.47994	NCBI	1294	natural antisense	rna6573	rna6573	MPC2	+	752530	783008
rna6574	47	30	61	21	24	16	2	4	5	9.71507	8.92105	9.69979	10.2845	10.2516	9.67332	7.82885	9.02472	9.47994	NCBI	1294	intronic antisense	rna6575	rna6575	ADCY10	+	798728	889895
rna41477	0	0	0	2	0	0	0	0	0	3.03723	3.03723	3.03723	6.97971	3.03723	3.03723	3.03723	3.03723	3.03723	NCBI	327	intronic antisense	rna41478	rna41478	ZNF706	+	63150497	63158675
rna41477	0	0	0	2	0	0	0	0	0	3.03723	3.03723	3.03723	6.97971	3.03723	3.03723	3.03723	3.03723	3.03723	NCBI	327	intronic antisense	rna41479	rna41479	ZNF706	+	63150562	63160577
rna41477	0	0	0	2	0	0	0	0	0	3.03723	3.03723	3.03723	6.97971	3.03723	3.03723	3.03723	3.03723	3.03723	NCBI	327	intronic antisense	rna41480	rna41480	ZNF706	+	63151100	63161176
rna21682	0	0	1	0	0	0	0	0	0	3.03723	3.03723	4.44014	3.03723	3.03723	3.03723	3.03723	3.03723	3.03723	NCBI	5951	natural antisense	rna21683	rna21683	MYO1F	-	17120042	17157724
rna21682	0	0	1	0	0	0	0	0	0	3.03723	3.03723	4.44014	3.03723	3.03723	3.03723	3.03723	3.03723	3.03723	NCBI	5951	natural antisense	rna21684	rna21684	MYO1F	-	17120042	17154086
gene2402	0	10	13	0	0	1	0	0	0	3.03723	7.38415	7.52114	3.03723	3.03723	5.87597	3.03723	3.03723	3.03723	NCBI	1338	intronic antisense	rna5527	rna5527	PDE6D	-	119443674	119498744
rna9549	64	59	60	1	1	0	0	0	0	10.1567	9.88475	9.67618	6.07062	5.87436	3.03723	3.03723	3.03723	3.03723	NCBI	567	intronic antisense	rna9542	rna9542	SSBP3	+	91841571	92006808
rna9549	64	59	60	1	1	0	0	0	0	10.1567	9.88475	9.67618	6.07062	5.87436	3.03723	3.03723	3.03723	3.03723	NCBI	567	intronic antisense	rna9545	rna9545	SSBP3	+	91841575	92006821
rna9549	64	59	60	1	1	0	0	0	0	10.1567	9.88475	9.67618	6.07062	5.87436	3.03723	3.03723	3.03723	3.03723	NCBI	567	intronic antisense	rna9546	rna9546	SSBP3	+	91841706	92006440
gene33709	0	5	1	0	0	0	0	0	0	3.03723	6.45336	4.44014	3.03723	3.03723	3.03723	3.03723	3.03723	3.03723	NCBI	691	intronic antisense	rna76645	rna76645	ABCB7	+	75979924	76138550
gene33709	0	5	1	0	0	0	0	0	0	3.03723	6.45336	4.44014	3.03723	3.03723	3.03723	3.03723	3.03723	3.03723	NCBI	691	intronic antisense	rna76647	rna76647	ABCB7	+	75979934	76138550
gene33709	0	5	1	0	0	0	0	0	0	3.03723	6.45336	4.44014	3.03723	3.03723	3.03723	3.03723	3.03723	3.03723	NCBI	691	intronic antisense	rna76648	rna76648	ABCB7	+	75979981	76138550
gene13617	4	12	17	0	0	6	0	4	1	6.30452	7.63532	7.89291	3.03723	3.03723	8.28226	3.03723	9.02472	7.22287	NCBI	1312	intronic antisense	rna30606	rna30606	NID2	-	44846566	44939145
rna2313	59	51	84	17	17	16	10	1	14	10.0403	9.67649	10.1575	9.9819	9.75807	9.67332	10.1085	7.09137	10.9547	NCBI	3574	natural antisense	rna2295	rna2295	ZBTB38	-	127530718	127594381
rna2313	59	51	84	17	17	16	10	1	14	10.0403	9.67649	10.1575	9.9819	9.75807	9.67332	10.1085	7.09137	10.9547	NCBI	3574	intronic antisense	rna2284	rna2284	ZBTB38	-	127530716	127669828
rna2313	59	51	84	17	17	16	10	1	14	10.0403	9.67649	10.1575	9.9819	9.75807	9.67332	10.1085	7.09137	10.9547	NCBI	3574	intronic antisense	rna2285	rna2285	ZBTB38	-	127530716	127609786
rna2313	59	51	84	17	17	16	10	1	14	10.0403	9.67649	10.1575	9.9819	9.75807	9.67332	10.1085	7.09137	10.9547	NCBI	3574	intronic antisense	rna2286	rna2286	ZBTB38	-	127530716	127609781
rna2313	59	51	84	17	17	16	10	1	14	10.0403	9.67649	10.1575	9.9819	9.75807	9.67332	10.1085	7.09137	10.9547	NCBI	3574	intronic antisense	rna2287	rna2287	ZBTB38	-	127530716	127609781
rna68647	1	0	1	0	0	0	0	0	0	4.69583	3.03723	4.44014	3.03723	3.03723	3.03723	3.03723	3.03723	3.03723	NCBI	3036	intergenic
gene16358	1	0	1	1	5	0	0	0	1	4.69583	3.03723	4.44014	6.07062	8.02499	3.03723	3.03723	3.03723	7.22287	NCBI	916	intergenic
rna21687	1	0	1	0	0	0	0	0	0	4.69583	3.03723	4.44014	3.03723	3.03723	3.03723	3.03723	3.03723	3.03723	NCBI	1232	natural antisense	rna21689	rna21689	ADAMTS10	-	17159708	17181648
rna21687	1	0	1	0	0	0	0	0	0	4.69583	3.03723	4.44014	3.03723	3.03723	3.03723	3.03723	3.03723	3.03723	NCBI	1232	natural antisense	rna21690	rna21690	ADAMTS10	-	17159708	17181647
rna21687	1	0	1	0	0	0	0	0	0	4.69583	3.03723	4.44014	3.03723	3.03723	3.03723	3.03723	3.03723	3.03723	NCBI	1232	natural antisense	rna21691	rna21691	ADAMTS10	-	17160199	17177735
rna21687	1	0	1	0	0	0	0	0	0	4.69583	3.03723	4.44014	3.03723	3.03723	3.03723	3.03723	3.03723	3.03723	NCBI	1232	natural antisense	rna21692	rna21692	ADAMTS10	-	17161384	17181648
rna21687	1	0	1	0	0	0	0	0	0	4.69583	3.03723	4.44014	3.03723	3.03723	3.03723	3.03723	3.03723	3.03723	NCBI	1232	natural antisense	rna21693	rna21693	ADAMTS10	-	17161384	17181648
rna21687	1	0	1	0	0	0	0	0	0	4.69583	3.03723	4.44014	3.03723	3.03723	3.03723	3.03723	3.03723	3.03723	NCBI	1232	natural antisense	rna21694	rna21694	ADAMTS10	-	17161384	17181648
rna21687	1	0	1	0	0	0	0	0	0	4.69583	3.03723	4.44014	3.03723	3.03723	3.03723	3.03723	3.03723	3.03723	NCBI	1232	natural antisense	rna21695	rna21695	ADAMTS10	-	17163745	17181647
rna64198	1	0	5	0	0	0	0	0	0	4.69583	3.03723	6.24226	3.03723	3.03723	3.03723	3.03723	3.03723	3.03723	NCBI	528	intergenic
gene6361	12	0	0	0	0	0	0	0	0	7.78597	3.03723	3.03723	3.03723	3.03723	3.03723	3.03723	3.03723	3.03723	NCBI	979	intergenic
gene15718	6	1	0	0	0	0	0	0	0	6.83865	4.59056	3.03723	3.03723	3.03723	3.03723	3.03723	3.03723	3.03723	NCBI	123	intergenic
rna50981	41	41	61	15	15	10	2	1	5	9.52009	9.36515	9.69979	9.80289	9.57932	9.00392	7.82885	7.09137	9.47994	NCBI	541	natural antisense	rna50982	rna50982	CLIP3	-	46688373	46701516
rna39453	0	0	4	1	0	0	0	0	0	3.03723	3.03723	5.95893	6.07062	3.03723	3.03723	3.03723	3.03723	3.03723	NCBI	1390	intronic antisense	rna39447	rna39447	TGIF2	+	65676250	65696116
rna39453	0	0	4	1	0	0	0	0	0	3.03723	3.03723	5.95893	6.07062	3.03723	3.03723	3.03723	3.03723	3.03723	NCBI	1390	intronic antisense	rna39448	rna39448	TGIF2	+	65676256	65696116
rna39453	0	0	4	1	0	0	0	0	0	3.03723	3.03723	5.95893	6.07062	3.03723	3.03723	3.03723	3.03723	3.03723	NCBI	1390	intronic antisense	rna39449	rna39449	TGIF2	+	65677293	65696116
rna39453	0	0	4	1	0	0	0	0	0	3.03723	3.03723	5.95893	6.07062	3.03723	3.03723	3.03723	3.03723	3.03723	NCBI	1390	intronic antisense	rna39450	rna39450	TGIF2	+	65677483	65696116
rna39453	0	0	4	1	0	0	0	0	0	3.03723	3.03723	5.95893	6.07062	3.03723	3.03723	3.03723	3.03723	3.03723	NCBI	1390	intronic antisense	rna39451	rna39451	TGIF2	+	65677815	65696116
rna39453	0	0	4	1	0	0	0	0	0	3.03723	3.03723	5.95893	6.07062	3.03723	3.03723	3.03723	3.03723	3.03723	NCBI	1390	intronic antisense	rna39452	rna39452	TGIF2	+	65680111	65695042
rna8773	11	11	14	5	1	0	2	1	2	7.66531	7.51519	7.62344	8.24421	5.87436	3.03723	7.82885	7.09137	8.18267	NCBI	4185	intergenic
rna31022	0	4	0	0	0	0	0	0	0	3.03723	6.16483	3.03723	3.03723	3.03723	3.03723	3.03723	3.03723	3.03723	NCBI	944	natural antisense	rna31010	rna31010	ATP8B4	+	60090061	60432360
rna31022	0	4	0	0	0	0	0	0	0	3.03723	6.16483	3.03723	3.03723	3.03723	3.03723	3.03723	3.03723	3.03723	NCBI	944	natural antisense	rna31011	rna31011	ATP8B4	+	60090301	60432360
rna31022	0	4	0	0	0	0	0	0	0	3.03723	6.16483	3.03723	3.03723	3.03723	3.03723	3.03723	3.03723	3.03723	NCBI	944	natural antisense	rna31012	rna31012	ATP8B4	+	60138145	60432360
rna31022	0	4	0	0	0	0	0	0	0	3.03723	6.16483	3.03723	3.03723	3.03723	3.03723	3.03723	3.03723	3.03723	NCBI	944	natural antisense	rna31013	rna31013	ATP8B4	+	60138179	60432360
rna31022	0	4	0	0	0	0	0	0	0	3.03723	6.16483	3.03723	3.03723	3.03723	3.03723	3.03723	3.03723	3.03723	NCBI	944	natural antisense	rna31014	rna31014	ATP8B4	+	60138179	60432360
rna31022	0	4	0	0	0	0	0	0	0	3.03723	6.16483	3.03723	3.03723	3.03723	3.03723	3.03723	3.03723	3.03723	NCBI	944	natural antisense	rna31015	rna31015	ATP8B4	+	60142719	60432360
rna31022	0	4	0	0	0	0	0	0	0	3.03723	6.16483	3.03723	3.03723	3.03723	3.03723	3.03723	3.03723	3.03723	NCBI	944	natural antisense	rna31016	rna31016	ATP8B4	+	60142722	60432360
rna31022	0	4	0	0	0	0	0	0	0	3.03723	6.16483	3.03723	3.03723	3.03723	3.03723	3.03723	3.03723	3.03723	NCBI	944	natural antisense	rna31017	rna31017	ATP8B4	+	60142722	60432360
rna31022	0	4	0	0	0	0	0	0	0	3.03723	6.16483	3.03723	3.03723	3.03723	3.03723	3.03723	3.03723	3.03723	NCBI	944	natural antisense	rna31018	rna31018	ATP8B4	+	60142722	60432360
rna31022	0	4	0	0	0	0	0	0	0	3.03723	6.16483	3.03723	3.03723	3.03723	3.03723	3.03723	3.03723	3.03723	NCBI	944	natural antisense	rna31019	rna31019	ATP8B4	+	60142722	60432360
rna31022	0	4	0	0	0	0	0	0	0	3.03723	6.16483	3.03723	3.03723	3.03723	3.03723	3.03723	3.03723	3.03723	NCBI	944	natural antisense	rna31020	rna31020	ATP8B4	+	60142722	60432360
gene1977	7	2	6	1	4	0	0	0	0	7.04619	5.32112	6.47898	6.07062	7.71439	3.03723	3.03723	3.03723	3.03723	NCBI	1707	intergenic
rna23825	0	0	4	0	0	0	0	0	0	3.03723	3.03723	5.95893	3.03723	3.03723	3.03723	3.03723	3.03723	3.03723	NCBI	1296	intergenic
rna38351	17	9	2	0	1	0	0	0	0	8.2726	7.24	5.13776	3.03723	5.87436	3.03723	3.03723	3.03723	3.03723	NCBI	2443	intergenic
gene15952	235	229	321	50	52	91	10	5	12	12.0257	11.832	12.0839	11.5305	11.3618	12.1691	10.1085	9.34209	10.7333	NCBI	4310	intronic antisense	rna36422	rna36422	PAN3	-	31834584	31957692
gene15952	235	229	321	50	52	91	10	5	12	12.0257	11.832	12.0839	11.5305	11.3618	12.1691	10.1085	9.34209	10.7333	NCBI	4310	intronic antisense	rna36423	rna36423	PAN3	-	31834584	31957692
gene15952	235	229	321	50	52	91	10	5	12	12.0257	11.832	12.0839	11.5305	11.3618	12.1691	10.1085	9.34209	10.7333	NCBI	4310	intronic antisense	rna36424	rna36424	PAN3	-	31834584	31957691
gene15952	235	229	321	50	52	91	10	5	12	12.0257	11.832	12.0839	11.5305	11.3618	12.1691	10.1085	9.34209	10.7333	NCBI	4310	intronic antisense	rna36425	rna36425	PAN3	-	31834584	31957689
gene15952	235	229	321	50	52	91	10	5	12	12.0257	11.832	12.0839	11.5305	11.3618	12.1691	10.1085	9.34209	10.7333	NCBI	4310	intronic antisense	rna36426	rna36426	PAN3	-	31834584	31957586
gene15952	235	229	321	50	52	91	10	5	12	12.0257	11.832	12.0839	11.5305	11.3618	12.1691	10.1085	9.34209	10.7333	NCBI	4310	intronic antisense	rna36427	rna36427	PAN3	-	31834584	31957586
gene15952	235	229	321	50	52	91	10	5	12	12.0257	11.832	12.0839	11.5305	11.3618	12.1691	10.1085	9.34209	10.7333	NCBI	4310	intronic antisense	rna36428	rna36428	PAN3	-	31834584	31956729
gene15952	235	229	321	50	52	91	10	5	12	12.0257	11.832	12.0839	11.5305	11.3618	12.1691	10.1085	9.34209	10.7333	NCBI	4310	intronic antisense	rna36429	rna36429	PAN3	-	31834584	31954680
gene15952	235	229	321	50	52	91	10	5	12	12.0257	11.832	12.0839	11.5305	11.3618	12.1691	10.1085	9.34209	10.7333	NCBI	4310	intronic antisense	rna36431	rna36431	PAN3	-	31837739	31957694
gene9797	14	17	1	6	1	0	1	0	0	8.00067	8.12019	4.44014	8.50072	5.87436	3.03723	6.88002	3.03723	3.03723	NCBI	729	intronic antisense	rna22408	rna22408	SNX24	-	30805563	30899616
gene9797	14	17	1	6	1	0	1	0	0	8.00067	8.12019	4.44014	8.50072	5.87436	3.03723	6.88002	3.03723	3.03723	NCBI	729	intronic antisense	rna22409	rna22409	SNX24	-	30805856	30977434
gene19402	0	1	2	0	0	8	1	0	0	3.03723	4.59056	5.13776	3.03723	3.03723	8.68775	6.88002	3.03723	3.03723	NCBI	954	intronic antisense	rna43726	rna43726	EHF	+	65187160	65274384
gene25528	1	0	1	0	0	0	0	0	0	4.69583	3.03723	4.44014	3.03723	3.03723	3.03723	3.03723	3.03723	3.03723	NCBI	1532	intron sense-overlapping	rna58120	rna58120	DHX29	+	23830148	23877461
rna24099	1	12	11	0	1	0	0	0	0	4.69583	7.63532	7.2918	3.03723	5.87436	3.03723	3.03723	3.03723	3.03723	NCBI	442	intronic antisense	rna24092	rna24092	ZFYVE16	+	80568748	80619919
rna24099	1	12	11	0	1	0	0	0	0	4.69583	7.63532	7.2918	3.03723	5.87436	3.03723	3.03723	3.03723	3.03723	NCBI	442	intronic antisense	rna24093	rna24093	ZFYVE16	+	80568748	80619919
rna24099	1	12	11	0	1	0	0	0	0	4.69583	7.63532	7.2918	3.03723	5.87436	3.03723	3.03723	3.03723	3.03723	NCBI	442	intronic antisense	rna24095	rna24095	ZFYVE16	+	80568986	80620454
rna24099	1	12	11	0	1	0	0	0	0	4.69583	7.63532	7.2918	3.03723	5.87436	3.03723	3.03723	3.03723	3.03723	NCBI	442	intronic antisense	rna24096	rna24096	ZFYVE16	+	80568986	80619919
rna24099	1	12	11	0	1	0	0	0	0	4.69583	7.63532	7.2918	3.03723	5.87436	3.03723	3.03723	3.03723	3.03723	NCBI	442	intronic antisense	rna24097	rna24097	ZFYVE16	+	80568986	80619919
rna24099	1	12	11	0	1	0	0	0	0	4.69583	7.63532	7.2918	3.03723	5.87436	3.03723	3.03723	3.03723	3.03723	NCBI	442	intronic antisense	rna24098	rna24098	ZFYVE16	+	80569077	80618497
rna48779	8	6	13	2	4	6	0	0	1	7.22759	6.69369	7.52114	6.97971	7.71439	8.28226	3.03723	3.03723	7.22287	NCBI	5769	natural antisense	rna48773	rna48773	SEC14L2	+	69393458	69421356
rna48779	8	6	13	2	4	6	0	0	1	7.22759	6.69369	7.52114	6.97971	7.71439	8.28226	3.03723	3.03723	7.22287	NCBI	5769	natural antisense	rna48774	rna48774	SEC14L2	+	69398539	69414651
rna48779	8	6	13	2	4	6	0	0	1	7.22759	6.69369	7.52114	6.97971	7.71439	8.28226	3.03723	3.03723	7.22287	NCBI	5769	natural antisense	rna48775	rna48775	SEC14L2	+	69398544	69421343
rna48779	8	6	13	2	4	6	0	0	1	7.22759	6.69369	7.52114	6.97971	7.71439	8.28226	3.03723	3.03723	7.22287	NCBI	5769	natural antisense	rna48776	rna48776	SEC14L2	+	69398585	69420052
rna48779	8	6	13	2	4	6	0	0	1	7.22759	6.69369	7.52114	6.97971	7.71439	8.28226	3.03723	3.03723	7.22287	NCBI	5769	natural antisense	rna48777	rna48777	SEC14L2	+	69399116	69421343
rna48779	8	6	13	2	4	6	0	0	1	7.22759	6.69369	7.52114	6.97971	7.71439	8.28226	3.03723	3.03723	7.22287	NCBI	5769	natural antisense	rna48778	rna48778	SEC14L2	+	69399116	69421343
gene11827	1	0	0	0	0	0	0	0	0	4.69583	3.03723	3.03723	3.03723	3.03723	3.03723	3.03723	3.03723	3.03723	NCBI	1156	intergenic
rna962	1	0	1	0	0	0	0	0	0	4.69583	3.03723	4.44014	3.03723	3.03723	3.03723	3.03723	3.03723	3.03723	NCBI	773	intronic antisense	rna964	rna964	PARP9	-	66958505	66988365
rna962	1	0	1	0	0	0	0	0	0	4.69583	3.03723	4.44014	3.03723	3.03723	3.03723	3.03723	3.03723	3.03723	NCBI	773	intronic antisense	rna965	rna965	PARP9	-	66958518	66988192
rna962	1	0	1	0	0	0	0	0	0	4.69583	3.03723	4.44014	3.03723	3.03723	3.03723	3.03723	3.03723	3.03723	NCBI	773	intronic antisense	rna966	rna966	PARP9	-	66958949	66988181
rna962	1	0	1	0	0	0	0	0	0	4.69583	3.03723	4.44014	3.03723	3.03723	3.03723	3.03723	3.03723	3.03723	NCBI	773	intronic antisense	rna967	rna967	PARP9	-	66958949	66988181
rna962	1	0	1	0	0	0	0	0	0	4.69583	3.03723	4.44014	3.03723	3.03723	3.03723	3.03723	3.03723	3.03723	NCBI	773	intronic antisense	rna968	rna968	PARP9	-	66958949	66988153
rna962	1	0	1	0	0	0	0	0	0	4.69583	3.03723	4.44014	3.03723	3.03723	3.03723	3.03723	3.03723	3.03723	NCBI	773	intronic antisense	rna969	rna969	PARP9	-	66958949	66988147
rna962	1	0	1	0	0	0	0	0	0	4.69583	3.03723	4.44014	3.03723	3.03723	3.03723	3.03723	3.03723	3.03723	NCBI	773	intronic antisense	rna970	rna970	PARP9	-	66958949	66988147
rna962	1	0	1	0	0	0	0	0	0	4.69583	3.03723	4.44014	3.03723	3.03723	3.03723	3.03723	3.03723	3.03723	NCBI	773	intronic antisense	rna971	rna971	PARP9	-	66958949	66988147
rna962	1	0	1	0	0	0	0	0	0	4.69583	3.03723	4.44014	3.03723	3.03723	3.03723	3.03723	3.03723	3.03723	NCBI	773	intronic antisense	rna972	rna972	PARP9	-	66958949	66988147
rna4112	0	0	0	0	1	2	0	0	0	3.03723	3.03723	3.03723	3.03723	5.87436	6.77144	3.03723	3.03723	3.03723	NCBI	846	intronic antisense	rna4080	rna4080	NEB	+	44432997	44652244
rna4112	0	0	0	0	1	2	0	0	0	3.03723	3.03723	3.03723	3.03723	5.87436	6.77144	3.03723	3.03723	3.03723	NCBI	846	intronic antisense	rna4081	rna4081	NEB	+	44432997	44652244
rna4112	0	0	0	0	1	2	0	0	0	3.03723	3.03723	3.03723	3.03723	5.87436	6.77144	3.03723	3.03723	3.03723	NCBI	846	intronic antisense	rna4082	rna4082	NEB	+	44432997	44652244
rna4112	0	0	0	0	1	2	0	0	0	3.03723	3.03723	3.03723	3.03723	5.87436	6.77144	3.03723	3.03723	3.03723	NCBI	846	intronic antisense	rna4083	rna4083	NEB	+	44432997	44652244
rna4112	0	0	0	0	1	2	0	0	0	3.03723	3.03723	3.03723	3.03723	5.87436	6.77144	3.03723	3.03723	3.03723	NCBI	846	intronic antisense	rna4084	rna4084	NEB	+	44432997	44652244
rna4112	0	0	0	0	1	2	0	0	0	3.03723	3.03723	3.03723	3.03723	5.87436	6.77144	3.03723	3.03723	3.03723	NCBI	846	intronic antisense	rna4085	rna4085	NEB	+	44432997	44652244
rna4112	0	0	0	0	1	2	0	0	0	3.03723	3.03723	3.03723	3.03723	5.87436	6.77144	3.03723	3.03723	3.03723	NCBI	846	intronic antisense	rna4086	rna4086	NEB	+	44432997	44652244
rna4112	0	0	0	0	1	2	0	0	0	3.03723	3.03723	3.03723	3.03723	5.87436	6.77144	3.03723	3.03723	3.03723	NCBI	846	intronic antisense	rna4087	rna4087	NEB	+	44432997	44652244
rna4112	0	0	0	0	1	2	0	0	0	3.03723	3.03723	3.03723	3.03723	5.87436	6.77144	3.03723	3.03723	3.03723	NCBI	846	intronic antisense	rna4088	rna4088	NEB	+	44432997	44652244
rna4112	0	0	0	0	1	2	0	0	0	3.03723	3.03723	3.03723	3.03723	5.87436	6.77144	3.03723	3.03723	3.03723	NCBI	846	intronic antisense	rna4089	rna4089	NEB	+	44432997	44652244
rna4112	0	0	0	0	1	2	0	0	0	3.03723	3.03723	3.03723	3.03723	5.87436	6.77144	3.03723	3.03723	3.03723	NCBI	846	intronic antisense	rna4090	rna4090	NEB	+	44432997	44652244
rna4112	0	0	0	0	1	2	0	0	0	3.03723	3.03723	3.03723	3.03723	5.87436	6.77144	3.03723	3.03723	3.03723	NCBI	846	intronic antisense	rna4091	rna4091	NEB	+	44432997	44652244
rna4112	0	0	0	0	1	2	0	0	0	3.03723	3.03723	3.03723	3.03723	5.87436	6.77144	3.03723	3.03723	3.03723	NCBI	846	intronic antisense	rna4092	rna4092	NEB	+	44432997	44652244
rna4112	0	0	0	0	1	2	0	0	0	3.03723	3.03723	3.03723	3.03723	5.87436	6.77144	3.03723	3.03723	3.03723	NCBI	846	intronic antisense	rna4093	rna4093	NEB	+	44432997	44652244
rna4112	0	0	0	0	1	2	0	0	0	3.03723	3.03723	3.03723	3.03723	5.87436	6.77144	3.03723	3.03723	3.03723	NCBI	846	intronic antisense	rna4094	rna4094	NEB	+	44432997	44652244
rna4112	0	0	0	0	1	2	0	0	0	3.03723	3.03723	3.03723	3.03723	5.87436	6.77144	3.03723	3.03723	3.03723	NCBI	846	intronic antisense	rna4095	rna4095	NEB	+	44432997	44652244
rna4112	0	0	0	0	1	2	0	0	0	3.03723	3.03723	3.03723	3.03723	5.87436	6.77144	3.03723	3.03723	3.03723	NCBI	846	intronic antisense	rna4096	rna4096	NEB	+	44432997	44652244
rna4112	0	0	0	0	1	2	0	0	0	3.03723	3.03723	3.03723	3.03723	5.87436	6.77144	3.03723	3.03723	3.03723	NCBI	846	intronic antisense	rna4097	rna4097	NEB	+	44432997	44652244
rna4112	0	0	0	0	1	2	0	0	0	3.03723	3.03723	3.03723	3.03723	5.87436	6.77144	3.03723	3.03723	3.03723	NCBI	846	intronic antisense	rna4098	rna4098	NEB	+	44432997	44652244
rna4112	0	0	0	0	1	2	0	0	0	3.03723	3.03723	3.03723	3.03723	5.87436	6.77144	3.03723	3.03723	3.03723	NCBI	846	intronic antisense	rna4099	rna4099	NEB	+	44432997	44652244
rna4112	0	0	0	0	1	2	0	0	0	3.03723	3.03723	3.03723	3.03723	5.87436	6.77144	3.03723	3.03723	3.03723	NCBI	846	intronic antisense	rna4100	rna4100	NEB	+	44432997	44652244
rna4112	0	0	0	0	1	2	0	0	0	3.03723	3.03723	3.03723	3.03723	5.87436	6.77144	3.03723	3.03723	3.03723	NCBI	846	intronic antisense	rna4101	rna4101	NEB	+	44432997	44652244
rna4112	0	0	0	0	1	2	0	0	0	3.03723	3.03723	3.03723	3.03723	5.87436	6.77144	3.03723	3.03723	3.03723	NCBI	846	intronic antisense	rna4102	rna4102	NEB	+	44432997	44652244
rna4112	0	0	0	0	1	2	0	0	0	3.03723	3.03723	3.03723	3.03723	5.87436	6.77144	3.03723	3.03723	3.03723	NCBI	846	intronic antisense	rna4103	rna4103	NEB	+	44432997	44652244
rna4112	0	0	0	0	1	2	0	0	0	3.03723	3.03723	3.03723	3.03723	5.87436	6.77144	3.03723	3.03723	3.03723	NCBI	846	intronic antisense	rna4104	rna4104	NEB	+	44432997	44652244
rna4112	0	0	0	0	1	2	0	0	0	3.03723	3.03723	3.03723	3.03723	5.87436	6.77144	3.03723	3.03723	3.03723	NCBI	846	intronic antisense	rna4105	rna4105	NEB	+	44432997	44652244
rna4112	0	0	0	0	1	2	0	0	0	3.03723	3.03723	3.03723	3.03723	5.87436	6.77144	3.03723	3.03723	3.03723	NCBI	846	intronic antisense	rna4106	rna4106	NEB	+	44432997	44652244
rna4112	0	0	0	0	1	2	0	0	0	3.03723	3.03723	3.03723	3.03723	5.87436	6.77144	3.03723	3.03723	3.03723	NCBI	846	intronic antisense	rna4107	rna4107	NEB	+	44432997	44652244
rna4112	0	0	0	0	1	2	0	0	0	3.03723	3.03723	3.03723	3.03723	5.87436	6.77144	3.03723	3.03723	3.03723	NCBI	846	intronic antisense	rna4108	rna4108	NEB	+	44432997	44652244
rna4112	0	0	0	0	1	2	0	0	0	3.03723	3.03723	3.03723	3.03723	5.87436	6.77144	3.03723	3.03723	3.03723	NCBI	846	intronic antisense	rna4109	rna4109	NEB	+	44432997	44652244
rna4112	0	0	0	0	1	2	0	0	0	3.03723	3.03723	3.03723	3.03723	5.87436	6.77144	3.03723	3.03723	3.03723	NCBI	846	intronic antisense	rna4110	rna4110	NEB	+	44432997	44652244
gene4886	0	0	1	0	0	0	0	0	0	3.03723	3.03723	4.44014	3.03723	3.03723	3.03723	3.03723	3.03723	3.03723	NCBI	59	intronic antisense	rna11325	rna11325	UMAD1	+	15695862	15949567
gene4886	0	0	1	0	0	0	0	0	0	3.03723	3.03723	4.44014	3.03723	3.03723	3.03723	3.03723	3.03723	3.03723	NCBI	59	intronic antisense	rna11326	rna11326	UMAD1	+	15838932	15949567
rna51043	21	34	10	2	0	0	4	2	0	8.57014	9.09875	7.16184	6.97971	3.03723	3.03723	8.80257	8.04728	3.03723	NCBI	1295	intronic antisense	rna51042	rna51042	ZNF260	+	47020984	47037921
rna57356	211	222	229	63	75	37	32	31	13	11.8706	11.7873	11.5978	11.8631	11.8888	10.8745	11.7792	11.959	10.8482	NCBI	4526	natural antisense	rna57355	rna57355	JPT1	+	56301993	56316333
rna17830	7	1	5	0	4	1	0	0	0	7.04619	4.59056	6.24226	3.03723	7.71439	5.87597	3.03723	3.03723	3.03723	NCBI	2234	exon sense-overlapping	rna17831	rna17831	ADM2	+	119786875	119793459
rna17830	7	1	5	0	4	1	0	0	0	7.04619	4.59056	6.24226	3.03723	7.71439	5.87597	3.03723	3.03723	3.03723	NCBI	2234	exon sense-overlapping	rna17832	rna17832	ADM2	+	119786909	119793459
rna17830	7	1	5	0	4	1	0	0	0	7.04619	4.59056	6.24226	3.03723	7.71439	5.87597	3.03723	3.03723	3.03723	NCBI	2234	exon sense-overlapping	rna17833	rna17833	ADM2	+	119786917	119793459
rna17830	7	1	5	0	4	1	0	0	0	7.04619	4.59056	6.24226	3.03723	7.71439	5.87597	3.03723	3.03723	3.03723	NCBI	2234	intronic antisense	rna17824	rna17824	SBF1	-	119751852	119784052
rna17830	7	1	5	0	4	1	0	0	0	7.04619	4.59056	6.24226	3.03723	7.71439	5.87597	3.03723	3.03723	3.03723	NCBI	2234	intronic antisense	rna17825	rna17825	SBF1	-	119751852	119784048
rna17830	7	1	5	0	4	1	0	0	0	7.04619	4.59056	6.24226	3.03723	7.71439	5.87597	3.03723	3.03723	3.03723	NCBI	2234	intronic antisense	rna17826	rna17826	SBF1	-	119751852	119784048
rna17830	7	1	5	0	4	1	0	0	0	7.04619	4.59056	6.24226	3.03723	7.71439	5.87597	3.03723	3.03723	3.03723	NCBI	2234	intronic antisense	rna17827	rna17827	SBF1	-	119751852	119784048
rna17830	7	1	5	0	4	1	0	0	0	7.04619	4.59056	6.24226	3.03723	7.71439	5.87597	3.03723	3.03723	3.03723	NCBI	2234	intronic antisense	rna17828	rna17828	SBF1	-	119751852	119784048
rna17830	7	1	5	0	4	1	0	0	0	7.04619	4.59056	6.24226	3.03723	7.71439	5.87597	3.03723	3.03723	3.03723	NCBI	2234	intronic antisense	rna17829	rna17829	SBF1	-	119751852	119784048
rna11352	5	16	17	1	0	2	2	1	0	6.59617	8.03538	7.89291	6.07062	3.03723	6.77144	7.82885	7.09137	3.03723	NCBI	4732	intronic antisense	rna11332	rna11332	ICA1	-	16191709	16355690
rna11352	5	16	17	1	0	2	2	1	0	6.59617	8.03538	7.89291	6.07062	3.03723	6.77144	7.82885	7.09137	3.03723	NCBI	4732	intronic antisense	rna11333	rna11333	ICA1	-	16191709	16355671
rna11352	5	16	17	1	0	2	2	1	0	6.59617	8.03538	7.89291	6.07062	3.03723	6.77144	7.82885	7.09137	3.03723	NCBI	4732	intronic antisense	rna11334	rna11334	ICA1	-	16191709	16355665
rna11352	5	16	17	1	0	2	2	1	0	6.59617	8.03538	7.89291	6.07062	3.03723	6.77144	7.82885	7.09137	3.03723	NCBI	4732	intronic antisense	rna11335	rna11335	ICA1	-	16191709	16355665
rna11352	5	16	17	1	0	2	2	1	0	6.59617	8.03538	7.89291	6.07062	3.03723	6.77144	7.82885	7.09137	3.03723	NCBI	4732	intronic antisense	rna11336	rna11336	ICA1	-	16191709	16355665
rna11352	5	16	17	1	0	2	2	1	0	6.59617	8.03538	7.89291	6.07062	3.03723	6.77144	7.82885	7.09137	3.03723	NCBI	4732	intronic antisense	rna11337	rna11337	ICA1	-	16191709	16355664
rna11352	5	16	17	1	0	2	2	1	0	6.59617	8.03538	7.89291	6.07062	3.03723	6.77144	7.82885	7.09137	3.03723	NCBI	4732	intronic antisense	rna11338	rna11338	ICA1	-	16191709	16355661
rna11352	5	16	17	1	0	2	2	1	0	6.59617	8.03538	7.89291	6.07062	3.03723	6.77144	7.82885	7.09137	3.03723	NCBI	4732	intronic antisense	rna11339	rna11339	ICA1	-	16191709	16355331
rna11352	5	16	17	1	0	2	2	1	0	6.59617	8.03538	7.89291	6.07062	3.03723	6.77144	7.82885	7.09137	3.03723	NCBI	4732	intronic antisense	rna11340	rna11340	ICA1	-	16191709	16355331
rna11352	5	16	17	1	0	2	2	1	0	6.59617	8.03538	7.89291	6.07062	3.03723	6.77144	7.82885	7.09137	3.03723	NCBI	4732	intronic antisense	rna11341	rna11341	ICA1	-	16191709	16355331
rna11352	5	16	17	1	0	2	2	1	0	6.59617	8.03538	7.89291	6.07062	3.03723	6.77144	7.82885	7.09137	3.03723	NCBI	4732	intronic antisense	rna11342	rna11342	ICA1	-	16191709	16355331
rna11352	5	16	17	1	0	2	2	1	0	6.59617	8.03538	7.89291	6.07062	3.03723	6.77144	7.82885	7.09137	3.03723	NCBI	4732	intronic antisense	rna11343	rna11343	ICA1	-	16191709	16355331
rna11352	5	16	17	1	0	2	2	1	0	6.59617	8.03538	7.89291	6.07062	3.03723	6.77144	7.82885	7.09137	3.03723	NCBI	4732	intronic antisense	rna11344	rna11344	ICA1	-	16191709	16355331
rna11352	5	16	17	1	0	2	2	1	0	6.59617	8.03538	7.89291	6.07062	3.03723	6.77144	7.82885	7.09137	3.03723	NCBI	4732	intronic antisense	rna11345	rna11345	ICA1	-	16191709	16355331
rna11352	5	16	17	1	0	2	2	1	0	6.59617	8.03538	7.89291	6.07062	3.03723	6.77144	7.82885	7.09137	3.03723	NCBI	4732	intronic antisense	rna11346	rna11346	ICA1	-	16191709	16355329
rna11352	5	16	17	1	0	2	2	1	0	6.59617	8.03538	7.89291	6.07062	3.03723	6.77144	7.82885	7.09137	3.03723	NCBI	4732	intronic antisense	rna11347	rna11347	ICA1	-	16191709	16355328
rna11352	5	16	17	1	0	2	2	1	0	6.59617	8.03538	7.89291	6.07062	3.03723	6.77144	7.82885	7.09137	3.03723	NCBI	4732	intronic antisense	rna11348	rna11348	ICA1	-	16191709	16355325
rna11352	5	16	17	1	0	2	2	1	0	6.59617	8.03538	7.89291	6.07062	3.03723	6.77144	7.82885	7.09137	3.03723	NCBI	4732	intronic antisense	rna11349	rna11349	ICA1	-	16191709	16355324
rna11352	5	16	17	1	0	2	2	1	0	6.59617	8.03538	7.89291	6.07062	3.03723	6.77144	7.82885	7.09137	3.03723	NCBI	4732	intronic antisense	rna11350	rna11350	ICA1	-	16191709	16355324
rna11352	5	16	17	1	0	2	2	1	0	6.59617	8.03538	7.89291	6.07062	3.03723	6.77144	7.82885	7.09137	3.03723	NCBI	4732	intronic antisense	rna11351	rna11351	ICA1	-	16192291	16355628
gene9739	9	0	9	3	2	0	0	1	0	7.38871	3.03723	7.019	7.53305	6.76971	3.03723	3.03723	7.09137	3.03723	NCBI	1207	intronic antisense	rna22288	rna22288	RAPGEF6	+	22826247	23055075
gene9739	9	0	9	3	2	0	0	1	0	7.38871	3.03723	7.019	7.53305	6.76971	3.03723	3.03723	7.09137	3.03723	NCBI	1207	intronic antisense	rna22289	rna22289	RAPGEF6	+	22826247	23055075
gene9739	9	0	9	3	2	0	0	1	0	7.38871	3.03723	7.019	7.53305	6.76971	3.03723	3.03723	7.09137	3.03723	NCBI	1207	intronic antisense	rna22290	rna22290	RAPGEF6	+	22826248	23055075
gene9739	9	0	9	3	2	0	0	1	0	7.38871	3.03723	7.019	7.53305	6.76971	3.03723	3.03723	7.09137	3.03723	NCBI	1207	intronic antisense	rna22291	rna22291	RAPGEF6	+	22826273	23055075
gene9739	9	0	9	3	2	0	0	1	0	7.38871	3.03723	7.019	7.53305	6.76971	3.03723	3.03723	7.09137	3.03723	NCBI	1207	intronic antisense	rna22292	rna22292	RAPGEF6	+	22826291	23055075
gene9739	9	0	9	3	2	0	0	1	0	7.38871	3.03723	7.019	7.53305	6.76971	3.03723	3.03723	7.09137	3.03723	NCBI	1207	intronic antisense	rna22293	rna22293	RAPGEF6	+	22826291	23044256
gene9739	9	0	9	3	2	0	0	1	0	7.38871	3.03723	7.019	7.53305	6.76971	3.03723	3.03723	7.09137	3.03723	NCBI	1207	intronic antisense	rna22294	rna22294	RAPGEF6	+	22826291	23044251
gene28638	1	0	2	0	0	0	0	0	0	4.69583	3.03723	5.13776	3.03723	3.03723	3.03723	3.03723	3.03723	3.03723	NCBI	1595	intron sense-overlapping	rna65161	rna65161	ALDH5A1	-	33181627	33209663
gene28638	1	0	2	0	0	0	0	0	0	4.69583	3.03723	5.13776	3.03723	3.03723	3.03723	3.03723	3.03723	3.03723	NCBI	1595	intron sense-overlapping	rna65162	rna65162	ALDH5A1	-	33183863	33209632
rna30866	0	0	10	0	0	0	0	0	0	3.03723	3.03723	7.16184	3.03723	3.03723	3.03723	3.03723	3.03723	3.03723	NCBI	832	natural antisense	rna30867	rna30867	CCPG1	+	54931157	54973432
rna11989	16	9	4	0	0	1	0	0	0	8.18753	7.24	5.95893	3.03723	3.03723	5.87597	3.03723	3.03723	3.03723	NCBI	1268	natural antisense	rna11990	rna11990	TMEM168	+	55560285	55621047
rna11989	16	9	4	0	0	1	0	0	0	8.18753	7.24	5.95893	3.03723	3.03723	5.87597	3.03723	3.03723	3.03723	NCBI	1268	natural antisense	rna11991	rna11991	TMEM168	+	55560548	55621047
rna11989	16	9	4	0	0	1	0	0	0	8.18753	7.24	5.95893	3.03723	3.03723	5.87597	3.03723	3.03723	3.03723	NCBI	1268	natural antisense	rna11992	rna11992	TMEM168	+	55560549	55621047
rna11989	16	9	4	0	0	1	0	0	0	8.18753	7.24	5.95893	3.03723	3.03723	5.87597	3.03723	3.03723	3.03723	NCBI	1268	natural antisense	rna11993	rna11993	TMEM168	+	55560578	55618389
rna36003	0	1	0	0	0	0	0	0	0	3.03723	4.59056	3.03723	3.03723	3.03723	3.03723	3.03723	3.03723	3.03723	NCBI	457	bidirectional	rna36004	rna36004	RB1	+	18118565	18238934
rna36003	0	1	0	0	0	0	0	0	0	3.03723	4.59056	3.03723	3.03723	3.03723	3.03723	3.03723	3.03723	3.03723	NCBI	457	bidirectional	rna36005	rna36005	RB1	+	18118570	18238937
rna34318	0	1	0	0	0	0	0	0	0	3.03723	4.59056	3.03723	3.03723	3.03723	3.03723	3.03723	3.03723	3.03723	NCBI	700	intergenic
rna70211	2	0	5	0	0	1	0	0	0	5.44708	3.03723	6.24226	3.03723	3.03723	5.87597	3.03723	3.03723	3.03723	NCBI	829	intergenic
gene639	0	0	1	0	0	0	0	0	1	3.03723	3.03723	4.44014	3.03723	3.03723	3.03723	3.03723	3.03723	7.22287	NCBI	1867	intergenic
rna7033	0	3	0	1	0	0	0	0	0	3.03723	5.80379	3.03723	6.07062	3.03723	3.03723	3.03723	3.03723	3.03723	NCBI	1376	intergenic
rna55377	0	0	0	0	0	0	0	0	1	3.03723	3.03723	3.03723	3.03723	3.03723	3.03723	3.03723	3.03723	7.22287	NCBI	2173	intron sense-overlapping	rna55375	rna55375	TMEM11	-	35213209	35222511
rna55377	0	0	0	0	0	0	0	0	1	3.03723	3.03723	3.03723	3.03723	3.03723	3.03723	3.03723	3.03723	7.22287	NCBI	2173	intron sense-overlapping	rna55376	rna55376	TMEM11	-	35213209	35222142
gene12954	0	0	3	0	0	0	0	0	0	3.03723	3.03723	5.606	3.03723	3.03723	3.03723	3.03723	3.03723	3.03723	NCBI	3889	intron sense-overlapping	rna29360	rna29360	DENND4A	-	12553005	12675041
gene12954	0	0	3	0	0	0	0	0	0	3.03723	3.03723	5.606	3.03723	3.03723	3.03723	3.03723	3.03723	3.03723	NCBI	3889	intron sense-overlapping	rna29361	rna29361	DENND4A	-	12553005	12674953
gene12954	0	0	3	0	0	0	0	0	0	3.03723	3.03723	5.606	3.03723	3.03723	3.03723	3.03723	3.03723	3.03723	NCBI	3889	intron sense-overlapping	rna29362	rna29362	DENND4A	-	12556379	12638806
gene12954	0	0	3	0	0	0	0	0	0	3.03723	3.03723	5.606	3.03723	3.03723	3.03723	3.03723	3.03723	3.03723	NCBI	3889	intron sense-overlapping	rna29363	rna29363	DENND4A	-	12556666	12674953
gene12954	0	0	3	0	0	0	0	0	0	3.03723	3.03723	5.606	3.03723	3.03723	3.03723	3.03723	3.03723	3.03723	NCBI	3889	intron sense-overlapping	rna29364	rna29364	DENND4A	-	12556679	12675048
gene12954	0	0	3	0	0	0	0	0	0	3.03723	3.03723	5.606	3.03723	3.03723	3.03723	3.03723	3.03723	3.03723	NCBI	3889	intron sense-overlapping	rna29365	rna29365	DENND4A	-	12556791	12690134
gene12954	0	0	3	0	0	0	0	0	0	3.03723	3.03723	5.606	3.03723	3.03723	3.03723	3.03723	3.03723	3.03723	NCBI	3889	intron sense-overlapping	rna29366	rna29366	DENND4A	-	12556791	12674953
gene12954	0	0	3	0	0	0	0	0	0	3.03723	3.03723	5.606	3.03723	3.03723	3.03723	3.03723	3.03723	3.03723	NCBI	3889	intron sense-overlapping	rna29367	rna29367	DENND4A	-	12556791	12650242
rna66586	0	0	1	0	4	0	0	0	0	3.03723	3.03723	4.44014	3.03723	7.71439	3.03723	3.03723	3.03723	3.03723	NCBI	2903	intergenic
rna26194	1	1	3	2	8	0	0	0	1	4.69583	4.59056	5.606	6.97971	8.68591	3.03723	3.03723	3.03723	7.22287	NCBI	2273	intronic antisense	rna26195	rna26195	KIF27	-	77083428	77168917
rna26194	1	1	3	2	8	0	0	0	1	4.69583	4.59056	5.606	6.97971	8.68591	3.03723	3.03723	3.03723	7.22287	NCBI	2273	intronic antisense	rna26196	rna26196	KIF27	-	77083755	77176343
rna26194	1	1	3	2	8	0	0	0	1	4.69583	4.59056	5.606	6.97971	8.68591	3.03723	3.03723	3.03723	7.22287	NCBI	2273	intronic antisense	rna26197	rna26197	KIF27	-	77083755	77176308
rna26194	1	1	3	2	8	0	0	0	1	4.69583	4.59056	5.606	6.97971	8.68591	3.03723	3.03723	3.03723	7.22287	NCBI	2273	intronic antisense	rna26198	rna26198	KIF27	-	77083755	77176305
rna26194	1	1	3	2	8	0	0	0	1	4.69583	4.59056	5.606	6.97971	8.68591	3.03723	3.03723	3.03723	7.22287	NCBI	2273	intronic antisense	rna26199	rna26199	KIF27	-	77083755	77176305
rna26194	1	1	3	2	8	0	0	0	1	4.69583	4.59056	5.606	6.97971	8.68591	3.03723	3.03723	3.03723	7.22287	NCBI	2273	intronic antisense	rna26200	rna26200	KIF27	-	77083755	77176304
rna26194	1	1	3	2	8	0	0	0	1	4.69583	4.59056	5.606	6.97971	8.68591	3.03723	3.03723	3.03723	7.22287	NCBI	2273	intronic antisense	rna26201	rna26201	KIF27	-	77083755	77176277
rna26194	1	1	3	2	8	0	0	0	1	4.69583	4.59056	5.606	6.97971	8.68591	3.03723	3.03723	3.03723	7.22287	NCBI	2273	intronic antisense	rna26202	rna26202	KIF27	-	77083755	77161571
rna50091	0	2	7	0	3	0	0	0	0	3.03723	5.32112	6.68228	3.03723	7.31803	3.03723	3.03723	3.03723	3.03723	NCBI	594	natural antisense	rna50085	rna50085	DOK4	-	25466467	25480071
rna50091	0	2	7	0	3	0	0	0	0	3.03723	5.32112	6.68228	3.03723	7.31803	3.03723	3.03723	3.03723	3.03723	NCBI	594	natural antisense	rna50086	rna50086	DOK4	-	25466467	25479330
rna50091	0	2	7	0	3	0	0	0	0	3.03723	5.32112	6.68228	3.03723	7.31803	3.03723	3.03723	3.03723	3.03723	NCBI	594	natural antisense	rna50087	rna50087	DOK4	-	25466467	25474417
rna50091	0	2	7	0	3	0	0	0	0	3.03723	5.32112	6.68228	3.03723	7.31803	3.03723	3.03723	3.03723	3.03723	NCBI	594	natural antisense	rna50088	rna50088	DOK4	-	25466467	25473913
rna50091	0	2	7	0	3	0	0	0	0	3.03723	5.32112	6.68228	3.03723	7.31803	3.03723	3.03723	3.03723	3.03723	NCBI	594	natural antisense	rna50089	rna50089	DOK4	-	25466467	25473912
rna50091	0	2	7	0	3	0	0	0	0	3.03723	5.32112	6.68228	3.03723	7.31803	3.03723	3.03723	3.03723	3.03723	NCBI	594	natural antisense	rna50090	rna50090	DOK4	-	25466467	25473839
gene28210	5	12	10	0	0	0	2	4	0	6.59617	7.63532	7.16184	3.03723	3.03723	3.03723	7.82885	9.02472	3.03723	NCBI	730	natural antisense	rna64607	rna64607	LOC512672	+	28492562	28505206
gene28210	5	12	10	0	0	0	2	4	0	6.59617	7.63532	7.16184	3.03723	3.03723	3.03723	7.82885	9.02472	3.03723	NCBI	730	intronic antisense	rna64606	rna64606	LOC512672	+	28468070	28505206
rna3524	1	0	0	0	0	0	0	0	0	4.69583	3.03723	3.03723	3.03723	3.03723	3.03723	3.03723	3.03723	3.03723	NCBI	2227	intergenic
rna29393	6	1	8	7	0	0	0	0	0	6.83865	4.59056	6.86044	8.71843	3.03723	3.03723	3.03723	3.03723	3.03723	NCBI	1540	exon sense-overlapping	rna29391	rna29391	SNAPC5	-	13328007	13356824
rna29393	6	1	8	7	0	0	0	0	0	6.83865	4.59056	6.86044	8.71843	3.03723	3.03723	3.03723	3.03723	3.03723	NCBI	1540	exon sense-overlapping	rna29392	rna29392	SNAPC5	-	13328007	13356824
rna29393	6	1	8	7	0	0	0	0	0	6.83865	4.59056	6.86044	8.71843	3.03723	3.03723	3.03723	3.03723	3.03723	NCBI	1540	exon sense-overlapping	rna29394	rna29394	SNAPC5	-	13332642	13356824
rna29393	6	1	8	7	0	0	0	0	0	6.83865	4.59056	6.86044	8.71843	3.03723	3.03723	3.03723	3.03723	3.03723	NCBI	1540	exon sense-overlapping	rna29395	rna29395	SNAPC5	-	13352810	13356161
rna29393	6	1	8	7	0	0	0	0	0	6.83865	4.59056	6.86044	8.71843	3.03723	3.03723	3.03723	3.03723	3.03723	NCBI	1540	intronic antisense	rna29390	rna29390	MAP2K1	+	13276353	13351211
rna58149	1	0	0	0	0	0	0	0	0	4.69583	3.03723	3.03723	3.03723	3.03723	3.03723	3.03723	3.03723	3.03723	NCBI	1231	intergenic
gene33449	0	6	0	0	0	0	0	0	0	3.03723	6.69369	3.03723	3.03723	3.03723	3.03723	3.03723	3.03723	3.03723	NCBI	1702	intergenic
rna11512	0	2	1	0	0	0	0	4	0	3.03723	5.32112	4.44014	3.03723	3.03723	3.03723	3.03723	9.02472	3.03723	NCBI	2558	intergenic
rna46462	0	1	0	0	0	0	0	0	0	3.03723	4.59056	3.03723	3.03723	3.03723	3.03723	3.03723	3.03723	3.03723	NCBI	1742	intergenic
rna47766	0	0	3	0	0	0	0	0	0	3.03723	3.03723	5.606	3.03723	3.03723	3.03723	3.03723	3.03723	3.03723	NCBI	849	natural antisense	rna47765	rna47765	TMEM132C	-	48416040	48868770
gene1486	4	4	0	0	0	0	0	0	0	6.30452	6.16483	3.03723	3.03723	3.03723	3.03723	3.03723	3.03723	3.03723	NCBI	289	intron sense-overlapping	rna3318	rna3318	C2H2orf88	-	6100683	6178350
rna19377	14	2	4	0	0	2	0	0	0	8.00067	5.32112	5.95893	3.03723	3.03723	6.77144	3.03723	3.03723	3.03723	NCBI	4517	exon sense-overlapping	rna19378	rna19378	CDKL2	-	90413345	90456927
rna19377	14	2	4	0	0	2	0	0	0	8.00067	5.32112	5.95893	3.03723	3.03723	6.77144	3.03723	3.03723	3.03723	NCBI	4517	exon sense-overlapping	rna19379	rna19379	CDKL2	-	90413474	90460202
rna19377	14	2	4	0	0	2	0	0	0	8.00067	5.32112	5.95893	3.03723	3.03723	6.77144	3.03723	3.03723	3.03723	NCBI	4517	exon sense-overlapping	rna19380	rna19380	CDKL2	-	90413474	90456922
rna57642	1	10	0	0	0	0	0	0	0	4.69583	7.38415	3.03723	3.03723	3.03723	3.03723	3.03723	3.03723	3.03723	NCBI	1859	intronic antisense	rna57637	rna57637	PRKCA	+	62664535	62975086
rna57642	1	10	0	0	0	0	0	0	0	4.69583	7.38415	3.03723	3.03723	3.03723	3.03723	3.03723	3.03723	3.03723	NCBI	1859	intronic antisense	rna57638	rna57638	PRKCA	+	62664598	62969305
rna57642	1	10	0	0	0	0	0	0	0	4.69583	7.38415	3.03723	3.03723	3.03723	3.03723	3.03723	3.03723	3.03723	NCBI	1859	intronic antisense	rna57639	rna57639	PRKCA	+	62664644	62957075
rna57642	1	10	0	0	0	0	0	0	0	4.69583	7.38415	3.03723	3.03723	3.03723	3.03723	3.03723	3.03723	3.03723	NCBI	1859	intronic antisense	rna57640	rna57640	PRKCA	+	62766880	62975086
gene6260	0	0	0	0	0	0	1	0	0	3.03723	3.03723	3.03723	3.03723	3.03723	3.03723	6.88002	3.03723	3.03723	NCBI	378	intronic antisense	rna14284	rna14284	SLC4A8	-	28302576	28382583
gene6260	0	0	0	0	0	0	1	0	0	3.03723	3.03723	3.03723	3.03723	3.03723	3.03723	6.88002	3.03723	3.03723	NCBI	378	intronic antisense	rna14285	rna14285	SLC4A8	-	28302576	28382583
gene6260	0	0	0	0	0	0	1	0	0	3.03723	3.03723	3.03723	3.03723	3.03723	3.03723	6.88002	3.03723	3.03723	NCBI	378	intronic antisense	rna14286	rna14286	SLC4A8	-	28306674	28414816
gene6260	0	0	0	0	0	0	1	0	0	3.03723	3.03723	3.03723	3.03723	3.03723	3.03723	6.88002	3.03723	3.03723	NCBI	378	intronic antisense	rna14287	rna14287	SLC4A8	-	28306674	28414816
gene6260	0	0	0	0	0	0	1	0	0	3.03723	3.03723	3.03723	3.03723	3.03723	3.03723	6.88002	3.03723	3.03723	NCBI	378	intronic antisense	rna14288	rna14288	SLC4A8	-	28306674	28414816
gene6260	0	0	0	0	0	0	1	0	0	3.03723	3.03723	3.03723	3.03723	3.03723	3.03723	6.88002	3.03723	3.03723	NCBI	378	intronic antisense	rna14289	rna14289	SLC4A8	-	28306674	28414816
gene6260	0	0	0	0	0	0	1	0	0	3.03723	3.03723	3.03723	3.03723	3.03723	3.03723	6.88002	3.03723	3.03723	NCBI	378	intronic antisense	rna14290	rna14290	SLC4A8	-	28306674	28414816
gene6260	0	0	0	0	0	0	1	0	0	3.03723	3.03723	3.03723	3.03723	3.03723	3.03723	6.88002	3.03723	3.03723	NCBI	378	intronic antisense	rna14291	rna14291	SLC4A8	-	28306674	28414816
gene6260	0	0	0	0	0	0	1	0	0	3.03723	3.03723	3.03723	3.03723	3.03723	3.03723	6.88002	3.03723	3.03723	NCBI	378	intronic antisense	rna14292	rna14292	SLC4A8	-	28306674	28414816
gene6260	0	0	0	0	0	0	1	0	0	3.03723	3.03723	3.03723	3.03723	3.03723	3.03723	6.88002	3.03723	3.03723	NCBI	378	intronic antisense	rna14293	rna14293	SLC4A8	-	28306674	28382583
gene6260	0	0	0	0	0	0	1	0	0	3.03723	3.03723	3.03723	3.03723	3.03723	3.03723	6.88002	3.03723	3.03723	NCBI	378	intronic antisense	rna14294	rna14294	SLC4A8	-	28319397	28382583
rna41790	2	5	7	0	0	0	0	0	0	5.44708	6.45336	6.68228	3.03723	3.03723	3.03723	3.03723	3.03723	3.03723	NCBI	1940	intergenic
rna56312	4	4	6	0	0	0	0	0	0	6.30452	6.16483	6.47898	3.03723	3.03723	3.03723	3.03723	3.03723	3.03723	NCBI	3971	intronic antisense	rna56311	rna56311	KIF18B	-	44629533	44650895
gene30951	1	4	3	0	0	0	0	0	0	4.69583	6.16483	5.606	3.03723	3.03723	3.03723	3.03723	3.03723	3.03723	NCBI	1788	intronic antisense	rna70832	rna70832	FANK1	+	45394746	45505425
gene30951	1	4	3	0	0	0	0	0	0	4.69583	6.16483	5.606	3.03723	3.03723	3.03723	3.03723	3.03723	3.03723	NCBI	1788	intronic antisense	rna70833	rna70833	FANK1	+	45394746	45505425
gene30951	1	4	3	0	0	0	0	0	0	4.69583	6.16483	5.606	3.03723	3.03723	3.03723	3.03723	3.03723	3.03723	NCBI	1788	intronic antisense	rna70834	rna70834	FANK1	+	45394747	45505425
gene30951	1	4	3	0	0	0	0	0	0	4.69583	6.16483	5.606	3.03723	3.03723	3.03723	3.03723	3.03723	3.03723	NCBI	1788	intronic antisense	rna70835	rna70835	FANK1	+	45394772	45505423
rna31492	0	6	0	0	1	0	0	0	0	3.03723	6.69369	3.03723	3.03723	5.87436	3.03723	3.03723	3.03723	3.03723	NCBI	3792	intergenic
gene18254	55	35	60	3	0	0	0	0	0	9.93979	9.13995	9.67618	7.53305	3.03723	3.03723	3.03723	3.03723	3.03723	NCBI	1627	intronic antisense	rna41712	rna41712	MMP16	+	74381957	74776968
gene23650	2	7	14	1	0	0	0	1	2	5.44708	6.89964	7.62344	6.07062	3.03723	3.03723	3.03723	7.09137	8.18267	NCBI	558	intronic antisense	rna53582	rna53582	TRIM37	-	9938259	10089716
gene23650	2	7	14	1	0	0	0	1	2	5.44708	6.89964	7.62344	6.07062	3.03723	3.03723	3.03723	7.09137	8.18267	NCBI	558	intronic antisense	rna53583	rna53583	TRIM37	-	9938261	10089721
gene23650	2	7	14	1	0	0	0	1	2	5.44708	6.89964	7.62344	6.07062	3.03723	3.03723	3.03723	7.09137	8.18267	NCBI	558	intronic antisense	rna53584	rna53584	TRIM37	-	9950737	10089716
gene23650	2	7	14	1	0	0	0	1	2	5.44708	6.89964	7.62344	6.07062	3.03723	3.03723	3.03723	7.09137	8.18267	NCBI	558	intronic antisense	rna53585	rna53585	TRIM37	-	9950737	10089716
gene23650	2	7	14	1	0	0	0	1	2	5.44708	6.89964	7.62344	6.07062	3.03723	3.03723	3.03723	7.09137	8.18267	NCBI	558	intronic antisense	rna53586	rna53586	TRIM37	-	9950742	10089451
gene23650	2	7	14	1	0	0	0	1	2	5.44708	6.89964	7.62344	6.07062	3.03723	3.03723	3.03723	7.09137	8.18267	NCBI	558	intronic antisense	rna53587	rna53587	TRIM37	-	9950748	10089716
rna1516	120	63	114	19	29	26	4	3	6	11.0588	9.97859	10.5953	10.1411	10.5229	10.3682	8.80257	8.61724	9.7402	NCBI	2573	natural antisense	rna1513	rna1513	PARL	+	83246921	83301297
rna1516	120	63	114	19	29	26	4	3	6	11.0588	9.97859	10.5953	10.1411	10.5229	10.3682	8.80257	8.61724	9.7402	NCBI	2573	natural antisense	rna1514	rna1514	PARL	+	83246923	83303451
rna1516	120	63	114	19	29	26	4	3	6	11.0588	9.97859	10.5953	10.1411	10.5229	10.3682	8.80257	8.61724	9.7402	NCBI	2573	natural antisense	rna1515	rna1515	PARL	+	83246956	83301294
gene12388	0	0	2	0	0	0	0	0	0	3.03723	3.03723	5.13776	3.03723	3.03723	3.03723	3.03723	3.03723	3.03723	NCBI	91	intergenic
gene8132	0	5	6	0	0	0	0	0	0	3.03723	6.45336	6.47898	3.03723	3.03723	3.03723	3.03723	3.03723	3.03723	NCBI	1483	intronic antisense	rna18471	rna18471	SLIT2	+	39779274	40184422
gene8132	0	5	6	0	0	0	0	0	0	3.03723	6.45336	6.47898	3.03723	3.03723	3.03723	3.03723	3.03723	3.03723	NCBI	1483	intronic antisense	rna18472	rna18472	SLIT2	+	39779274	40184422
gene8132	0	5	6	0	0	0	0	0	0	3.03723	6.45336	6.47898	3.03723	3.03723	3.03723	3.03723	3.03723	3.03723	NCBI	1483	intronic antisense	rna18473	rna18473	SLIT2	+	39779575	40184421
gene8371	4	4	15	0	0	0	0	0	0	6.30452	6.16483	7.71897	3.03723	3.03723	3.03723	3.03723	3.03723	3.03723	NCBI	3165	intergenic
rna2962	0	1	0	0	0	0	0	0	0	3.03723	4.59056	3.03723	3.03723	3.03723	3.03723	3.03723	3.03723	3.03723	NCBI	915	intronic antisense	rna2956	rna2956	ERG	-	150668907	150925161
rna2962	0	1	0	0	0	0	0	0	0	3.03723	4.59056	3.03723	3.03723	3.03723	3.03723	3.03723	3.03723	3.03723	NCBI	915	intronic antisense	rna2957	rna2957	ERG	-	150668907	150803761
rna2962	0	1	0	0	0	0	0	0	0	3.03723	4.59056	3.03723	3.03723	3.03723	3.03723	3.03723	3.03723	3.03723	NCBI	915	intronic antisense	rna2958	rna2958	ERG	-	150668907	150803727
rna2962	0	1	0	0	0	0	0	0	0	3.03723	4.59056	3.03723	3.03723	3.03723	3.03723	3.03723	3.03723	3.03723	NCBI	915	intronic antisense	rna2959	rna2959	ERG	-	150668907	150803464
rna2962	0	1	0	0	0	0	0	0	0	3.03723	4.59056	3.03723	3.03723	3.03723	3.03723	3.03723	3.03723	3.03723	NCBI	915	intronic antisense	rna2960	rna2960	ERG	-	150668907	150803464
rna2962	0	1	0	0	0	0	0	0	0	3.03723	4.59056	3.03723	3.03723	3.03723	3.03723	3.03723	3.03723	3.03723	NCBI	915	intronic antisense	rna2961	rna2961	ERG	-	150668909	150803673
gene27779	15	21	10	7	1	1	1	0	1	8.09712	8.41691	7.16184	8.71843	5.87436	5.87597	6.88002	3.03723	7.22287	NCBI	1161	intronic antisense	rna63586	rna63586	SRPK1	-	9785579	9859079
rna23529	13	20	33	4	1	1	0	0	0	7.89731	8.34826	8.82548	7.93201	5.87436	5.87597	3.03723	3.03723	3.03723	NCBI	1604	exon sense-overlapping	rna23535	rna23535	LOC100847454	+	53351339	53636594
rna23529	13	20	33	4	1	1	0	0	0	7.89731	8.34826	8.82548	7.93201	5.87436	5.87597	3.03723	3.03723	3.03723	NCBI	1604	intronic antisense	rna23543	rna23543	FGF1	-	53622267	53729327
rna23529	13	20	33	4	1	1	0	0	0	7.89731	8.34826	8.82548	7.93201	5.87436	5.87597	3.03723	3.03723	3.03723	NCBI	1604	intronic antisense	rna23544	rna23544	FGF1	-	53622267	53729326
rna23529	13	20	33	4	1	1	0	0	0	7.89731	8.34826	8.82548	7.93201	5.87436	5.87597	3.03723	3.03723	3.03723	NCBI	1604	intronic antisense	rna23545	rna23545	FGF1	-	53622267	53729320
rna23529	13	20	33	4	1	1	0	0	0	7.89731	8.34826	8.82548	7.93201	5.87436	5.87597	3.03723	3.03723	3.03723	NCBI	1604	intronic antisense	rna23546	rna23546	FGF1	-	53622267	53729320
rna23529	13	20	33	4	1	1	0	0	0	7.89731	8.34826	8.82548	7.93201	5.87436	5.87597	3.03723	3.03723	3.03723	NCBI	1604	intronic antisense	rna23547	rna23547	FGF1	-	53622267	53713383
rna23529	13	20	33	4	1	1	0	0	0	7.89731	8.34826	8.82548	7.93201	5.87436	5.87597	3.03723	3.03723	3.03723	NCBI	1604	intronic antisense	rna23548	rna23548	FGF1	-	53622267	53713263
rna23529	13	20	33	4	1	1	0	0	0	7.89731	8.34826	8.82548	7.93201	5.87436	5.87597	3.03723	3.03723	3.03723	NCBI	1604	intronic antisense	rna23549	rna23549	FGF1	-	53622267	53680581
rna23529	13	20	33	4	1	1	0	0	0	7.89731	8.34826	8.82548	7.93201	5.87436	5.87597	3.03723	3.03723	3.03723	NCBI	1604	intronic antisense	rna23550	rna23550	FGF1	-	53622267	53659698
rna23529	13	20	33	4	1	1	0	0	0	7.89731	8.34826	8.82548	7.93201	5.87436	5.87597	3.03723	3.03723	3.03723	NCBI	1604	intronic antisense	rna23551	rna23551	FGF1	-	53622272	53729306
rna23529	13	20	33	4	1	1	0	0	0	7.89731	8.34826	8.82548	7.93201	5.87436	5.87597	3.03723	3.03723	3.03723	NCBI	1604	intronic antisense	rna23552	rna23552	FGF1	-	53622272	53719262
rna23529	13	20	33	4	1	1	0	0	0	7.89731	8.34826	8.82548	7.93201	5.87436	5.87597	3.03723	3.03723	3.03723	NCBI	1604	intronic antisense	rna23553	rna23553	FGF1	-	53625394	53729331
rna45709	0	0	1	1	0	1	0	0	0	3.03723	3.03723	4.44014	6.07062	3.03723	5.87597	3.03723	3.03723	3.03723	NCBI	1141	intergenic
rna3783	6	4	8	1	3	1	0	1	1	6.83865	6.16483	6.86044	6.07062	7.31803	5.87597	3.03723	7.09137	7.22287	NCBI	1770	natural antisense	rna3777	rna3777	SCN9A	+	29924441	30089661
rna3783	6	4	8	1	3	1	0	1	1	6.83865	6.16483	6.86044	6.07062	7.31803	5.87597	3.03723	7.09137	7.22287	NCBI	1770	natural antisense	rna3778	rna3778	SCN9A	+	29924442	30089661
rna3783	6	4	8	1	3	1	0	1	1	6.83865	6.16483	6.86044	6.07062	7.31803	5.87597	3.03723	7.09137	7.22287	NCBI	1770	natural antisense	rna3779	rna3779	SCN9A	+	29924442	30089661
rna3783	6	4	8	1	3	1	0	1	1	6.83865	6.16483	6.86044	6.07062	7.31803	5.87597	3.03723	7.09137	7.22287	NCBI	1770	natural antisense	rna3780	rna3780	SCN9A	+	29924442	30089661
rna3783	6	4	8	1	3	1	0	1	1	6.83865	6.16483	6.86044	6.07062	7.31803	5.87597	3.03723	7.09137	7.22287	NCBI	1770	natural antisense	rna3781	rna3781	SCN9A	+	29996675	30088167
rna22694	1	0	8	0	1	0	0	0	1	4.69583	3.03723	6.86044	3.03723	5.87436	3.03723	3.03723	3.03723	7.22287	NCBI	880	natural antisense	rna22698	rna22698	TRIM41	+	40359089	40370256
rna22694	1	0	8	0	1	0	0	0	1	4.69583	3.03723	6.86044	3.03723	5.87436	3.03723	3.03723	3.03723	7.22287	NCBI	880	natural antisense	rna22699	rna22699	TRIM41	+	40359089	40368833
rna22694	1	0	8	0	1	0	0	0	1	4.69583	3.03723	6.86044	3.03723	5.87436	3.03723	3.03723	3.03723	7.22287	NCBI	880	natural antisense	rna22700	rna22700	TRIM41	+	40359089	40368259
rna2164	0	0	2	1	0	0	0	0	0	3.03723	3.03723	5.13776	6.07062	3.03723	3.03723	3.03723	3.03723	3.03723	NCBI	929	natural antisense	rna2165	rna2165	PLSCR2	+	121946075	121973869
rna2164	0	0	2	1	0	0	0	0	0	3.03723	3.03723	5.13776	6.07062	3.03723	3.03723	3.03723	3.03723	3.03723	NCBI	929	natural antisense	rna2166	rna2166	PLSCR2	+	121946087	121973869
rna2164	0	0	2	1	0	0	0	0	0	3.03723	3.03723	5.13776	6.07062	3.03723	3.03723	3.03723	3.03723	3.03723	NCBI	929	natural antisense	rna2167	rna2167	PLSCR2	+	121946102	121973869
rna2164	0	0	2	1	0	0	0	0	0	3.03723	3.03723	5.13776	6.07062	3.03723	3.03723	3.03723	3.03723	3.03723	NCBI	929	natural antisense	rna2168	rna2168	PLSCR2	+	121946102	121973869
gene13819	0	1	0	0	0	0	0	0	0	3.03723	4.59056	3.03723	3.03723	3.03723	3.03723	3.03723	3.03723	3.03723	NCBI	1499	exon sense-overlapping	rna31095	rna31095	SLC30A4	+	64938016	64975659
gene13819	0	1	0	0	0	0	0	0	0	3.03723	4.59056	3.03723	3.03723	3.03723	3.03723	3.03723	3.03723	3.03723	NCBI	1499	exon sense-overlapping	rna31096	rna31096	SLC30A4	+	64947622	64975659
gene14464	8	15	11	7	2	1	2	0	0	7.22759	7.94528	7.2918	8.71843	6.76971	5.87597	7.82885	3.03723	3.03723	NCBI	1808	intronic antisense	rna32711	rna32711	EXOC6B	+	11625745	12347599
gene14464	8	15	11	7	2	1	2	0	0	7.22759	7.94528	7.2918	8.71843	6.76971	5.87597	7.82885	3.03723	3.03723	NCBI	1808	intronic antisense	rna32712	rna32712	EXOC6B	+	11625762	12347599
gene14464	8	15	11	7	2	1	2	0	0	7.22759	7.94528	7.2918	8.71843	6.76971	5.87597	7.82885	3.03723	3.03723	NCBI	1808	intronic antisense	rna32713	rna32713	EXOC6B	+	11625772	12347599
gene14464	8	15	11	7	2	1	2	0	0	7.22759	7.94528	7.2918	8.71843	6.76971	5.87597	7.82885	3.03723	3.03723	NCBI	1808	intronic antisense	rna32714	rna32714	EXOC6B	+	11625772	12347599
gene14464	8	15	11	7	2	1	2	0	0	7.22759	7.94528	7.2918	8.71843	6.76971	5.87597	7.82885	3.03723	3.03723	NCBI	1808	intronic antisense	rna32715	rna32715	EXOC6B	+	11625843	12074247
gene14464	8	15	11	7	2	1	2	0	0	7.22759	7.94528	7.2918	8.71843	6.76971	5.87597	7.82885	3.03723	3.03723	NCBI	1808	intronic antisense	rna32716	rna32716	EXOC6B	+	11732196	12347599
rna59433	0	0	1	0	0	0	0	0	0	3.03723	3.03723	4.44014	3.03723	3.03723	3.03723	3.03723	3.03723	3.03723	NCBI	1246	intergenic
rna9427	0	4	0	0	0	0	0	0	0	3.03723	6.16483	3.03723	3.03723	3.03723	3.03723	3.03723	3.03723	3.03723	NCBI	656	intergenic
rna6088	2	0	0	0	0	0	0	0	0	5.44708	3.03723	3.03723	3.03723	3.03723	3.03723	3.03723	3.03723	3.03723	NCBI	2189	intergenic
rna66777	19	10	26	3	8	10	5	4	4	8.42902	7.38415	8.48853	7.53305	8.68591	9.00392	9.11918	9.02472	9.16215	NCBI	1519	intronic antisense	rna66750	rna66750	NEDD4L	+	57163781	57550625
rna66777	19	10	26	3	8	10	5	4	4	8.42902	7.38415	8.48853	7.53305	8.68591	9.00392	9.11918	9.02472	9.16215	NCBI	1519	intronic antisense	rna66751	rna66751	NEDD4L	+	57163785	57550625
rna66777	19	10	26	3	8	10	5	4	4	8.42902	7.38415	8.48853	7.53305	8.68591	9.00392	9.11918	9.02472	9.16215	NCBI	1519	intronic antisense	rna66752	rna66752	NEDD4L	+	57163787	57550625
rna66777	19	10	26	3	8	10	5	4	4	8.42902	7.38415	8.48853	7.53305	8.68591	9.00392	9.11918	9.02472	9.16215	NCBI	1519	intronic antisense	rna66753	rna66753	NEDD4L	+	57165824	57550625
rna66777	19	10	26	3	8	10	5	4	4	8.42902	7.38415	8.48853	7.53305	8.68591	9.00392	9.11918	9.02472	9.16215	NCBI	1519	intronic antisense	rna66754	rna66754	NEDD4L	+	57293665	57550625
rna66777	19	10	26	3	8	10	5	4	4	8.42902	7.38415	8.48853	7.53305	8.68591	9.00392	9.11918	9.02472	9.16215	NCBI	1519	intronic antisense	rna66755	rna66755	NEDD4L	+	57322644	57550625
rna66777	19	10	26	3	8	10	5	4	4	8.42902	7.38415	8.48853	7.53305	8.68591	9.00392	9.11918	9.02472	9.16215	NCBI	1519	intronic antisense	rna66756	rna66756	NEDD4L	+	57322672	57550625
rna66777	19	10	26	3	8	10	5	4	4	8.42902	7.38415	8.48853	7.53305	8.68591	9.00392	9.11918	9.02472	9.16215	NCBI	1519	intronic antisense	rna66757	rna66757	NEDD4L	+	57322674	57550625
rna66777	19	10	26	3	8	10	5	4	4	8.42902	7.38415	8.48853	7.53305	8.68591	9.00392	9.11918	9.02472	9.16215	NCBI	1519	intronic antisense	rna66758	rna66758	NEDD4L	+	57349002	57550625
rna66777	19	10	26	3	8	10	5	4	4	8.42902	7.38415	8.48853	7.53305	8.68591	9.00392	9.11918	9.02472	9.16215	NCBI	1519	intronic antisense	rna66759	rna66759	NEDD4L	+	57349063	57550625
rna66777	19	10	26	3	8	10	5	4	4	8.42902	7.38415	8.48853	7.53305	8.68591	9.00392	9.11918	9.02472	9.16215	NCBI	1519	intronic antisense	rna66760	rna66760	NEDD4L	+	57363983	57550625
rna66777	19	10	26	3	8	10	5	4	4	8.42902	7.38415	8.48853	7.53305	8.68591	9.00392	9.11918	9.02472	9.16215	NCBI	1519	intronic antisense	rna66761	rna66761	NEDD4L	+	57382245	57550625
rna66777	19	10	26	3	8	10	5	4	4	8.42902	7.38415	8.48853	7.53305	8.68591	9.00392	9.11918	9.02472	9.16215	NCBI	1519	intronic antisense	rna66762	rna66762	NEDD4L	+	57382280	57550625
rna66777	19	10	26	3	8	10	5	4	4	8.42902	7.38415	8.48853	7.53305	8.68591	9.00392	9.11918	9.02472	9.16215	NCBI	1519	intronic antisense	rna66763	rna66763	NEDD4L	+	57382283	57550625
rna66777	19	10	26	3	8	10	5	4	4	8.42902	7.38415	8.48853	7.53305	8.68591	9.00392	9.11918	9.02472	9.16215	NCBI	1519	intronic antisense	rna66764	rna66764	NEDD4L	+	57390738	57550625
rna66777	19	10	26	3	8	10	5	4	4	8.42902	7.38415	8.48853	7.53305	8.68591	9.00392	9.11918	9.02472	9.16215	NCBI	1519	intronic antisense	rna66765	rna66765	NEDD4L	+	57390740	57550625
rna66777	19	10	26	3	8	10	5	4	4	8.42902	7.38415	8.48853	7.53305	8.68591	9.00392	9.11918	9.02472	9.16215	NCBI	1519	intronic antisense	rna66766	rna66766	NEDD4L	+	57390744	57540790
rna66777	19	10	26	3	8	10	5	4	4	8.42902	7.38415	8.48853	7.53305	8.68591	9.00392	9.11918	9.02472	9.16215	NCBI	1519	intronic antisense	rna66767	rna66767	NEDD4L	+	57390745	57550625
rna66777	19	10	26	3	8	10	5	4	4	8.42902	7.38415	8.48853	7.53305	8.68591	9.00392	9.11918	9.02472	9.16215	NCBI	1519	intronic antisense	rna66768	rna66768	NEDD4L	+	57390747	57550625
rna66777	19	10	26	3	8	10	5	4	4	8.42902	7.38415	8.48853	7.53305	8.68591	9.00392	9.11918	9.02472	9.16215	NCBI	1519	intronic antisense	rna66769	rna66769	NEDD4L	+	57390752	57550625
rna66777	19	10	26	3	8	10	5	4	4	8.42902	7.38415	8.48853	7.53305	8.68591	9.00392	9.11918	9.02472	9.16215	NCBI	1519	intronic antisense	rna66770	rna66770	NEDD4L	+	57390754	57550625
rna66777	19	10	26	3	8	10	5	4	4	8.42902	7.38415	8.48853	7.53305	8.68591	9.00392	9.11918	9.02472	9.16215	NCBI	1519	intronic antisense	rna66771	rna66771	NEDD4L	+	57390759	57550625
rna66777	19	10	26	3	8	10	5	4	4	8.42902	7.38415	8.48853	7.53305	8.68591	9.00392	9.11918	9.02472	9.16215	NCBI	1519	intronic antisense	rna66772	rna66772	NEDD4L	+	57392095	57550625
rna66777	19	10	26	3	8	10	5	4	4	8.42902	7.38415	8.48853	7.53305	8.68591	9.00392	9.11918	9.02472	9.16215	NCBI	1519	intronic antisense	rna66773	rna66773	NEDD4L	+	57392314	57550625
rna14829	0	1	0	0	0	0	0	0	0	3.03723	4.59056	3.03723	3.03723	3.03723	3.03723	3.03723	3.03723	3.03723	NCBI	559	bidirectional	rna14818	rna14818	RAB3IP	-	43657002	43713681
rna14829	0	1	0	0	0	0	0	0	0	3.03723	4.59056	3.03723	3.03723	3.03723	3.03723	3.03723	3.03723	3.03723	NCBI	559	bidirectional	rna14819	rna14819	RAB3IP	-	43657002	43713678
rna14829	0	1	0	0	0	0	0	0	0	3.03723	4.59056	3.03723	3.03723	3.03723	3.03723	3.03723	3.03723	3.03723	NCBI	559	bidirectional	rna14821	rna14821	RAB3IP	-	43657002	43713678
rna14829	0	1	0	0	0	0	0	0	0	3.03723	4.59056	3.03723	3.03723	3.03723	3.03723	3.03723	3.03723	3.03723	NCBI	559	bidirectional	rna14822	rna14822	RAB3IP	-	43657002	43713482
rna14829	0	1	0	0	0	0	0	0	0	3.03723	4.59056	3.03723	3.03723	3.03723	3.03723	3.03723	3.03723	3.03723	NCBI	559	bidirectional	rna14823	rna14823	RAB3IP	-	43657002	43713374
rna14829	0	1	0	0	0	0	0	0	0	3.03723	4.59056	3.03723	3.03723	3.03723	3.03723	3.03723	3.03723	3.03723	NCBI	559	bidirectional	rna14824	rna14824	RAB3IP	-	43657002	43713373
rna14829	0	1	0	0	0	0	0	0	0	3.03723	4.59056	3.03723	3.03723	3.03723	3.03723	3.03723	3.03723	3.03723	NCBI	559	bidirectional	rna14825	rna14825	RAB3IP	-	43657002	43713170
rna14829	0	1	0	0	0	0	0	0	0	3.03723	4.59056	3.03723	3.03723	3.03723	3.03723	3.03723	3.03723	3.03723	NCBI	559	bidirectional	rna14826	rna14826	RAB3IP	-	43657002	43712811
rna14829	0	1	0	0	0	0	0	0	0	3.03723	4.59056	3.03723	3.03723	3.03723	3.03723	3.03723	3.03723	3.03723	NCBI	559	bidirectional	rna14827	rna14827	RAB3IP	-	43657003	43713604
rna7844	0	1	1	0	0	4	0	0	0	3.03723	4.59056	4.44014	3.03723	3.03723	7.71619	3.03723	3.03723	3.03723	NCBI	676	intergenic
gene19721	45	18	48	1	0	0	0	0	1	9.65296	8.20029	9.35787	6.07062	3.03723	3.03723	3.03723	3.03723	7.22287	NCBI	4130	intergenic
rna23348	0	7	2	0	1	0	0	0	0	3.03723	6.89964	5.13776	3.03723	5.87436	3.03723	3.03723	3.03723	3.03723	NCBI	643	natural antisense	rna23345	rna23345	CXXC5	+	50878113	50886369
rna23348	0	7	2	0	1	0	0	0	0	3.03723	6.89964	5.13776	3.03723	5.87436	3.03723	3.03723	3.03723	3.03723	NCBI	643	intronic antisense	rna23339	rna23339	CXXC5	+	50852064	50886369
rna23348	0	7	2	0	1	0	0	0	0	3.03723	6.89964	5.13776	3.03723	5.87436	3.03723	3.03723	3.03723	3.03723	NCBI	643	intronic antisense	rna23340	rna23340	CXXC5	+	50852064	50886369
rna23348	0	7	2	0	1	0	0	0	0	3.03723	6.89964	5.13776	3.03723	5.87436	3.03723	3.03723	3.03723	3.03723	NCBI	643	intronic antisense	rna23341	rna23341	CXXC5	+	50852064	50886369
rna23348	0	7	2	0	1	0	0	0	0	3.03723	6.89964	5.13776	3.03723	5.87436	3.03723	3.03723	3.03723	3.03723	NCBI	643	intronic antisense	rna23342	rna23342	CXXC5	+	50852619	50886369
rna23348	0	7	2	0	1	0	0	0	0	3.03723	6.89964	5.13776	3.03723	5.87436	3.03723	3.03723	3.03723	3.03723	NCBI	643	intronic antisense	rna23343	rna23343	CXXC5	+	50852677	50886369
rna23348	0	7	2	0	1	0	0	0	0	3.03723	6.89964	5.13776	3.03723	5.87436	3.03723	3.03723	3.03723	3.03723	NCBI	643	intronic antisense	rna23344	rna23344	CXXC5	+	50865430	50886369
rna18047	0	0	0	0	0	1	0	0	0	3.03723	3.03723	3.03723	3.03723	3.03723	5.87597	3.03723	3.03723	3.03723	NCBI	226	natural antisense	rna18048	rna18048	NEUROG2	+	13065701	13069447
rna18047	0	0	0	0	0	1	0	0	0	3.03723	3.03723	3.03723	3.03723	3.03723	5.87597	3.03723	3.03723	3.03723	NCBI	226	natural antisense	rna18049	rna18049	NEUROG2	+	13066216	13069447
rna18047	0	0	0	0	0	1	0	0	0	3.03723	3.03723	3.03723	3.03723	3.03723	5.87597	3.03723	3.03723	3.03723	NCBI	226	natural antisense	rna18050	rna18050	NEUROG2	+	13066826	13068319
gene15790	0	0	0	0	2	0	0	0	0	3.03723	3.03723	3.03723	3.03723	6.76971	3.03723	3.03723	3.03723	3.03723	NCBI	1369	intergenic
rna36092	0	1	3	0	0	0	0	0	0	3.03723	4.59056	5.606	3.03723	3.03723	3.03723	3.03723	3.03723	3.03723	NCBI	15020	intergenic
rna68473	4	3	0	1	3	0	0	4	0	6.30452	5.80379	3.03723	6.07062	7.31803	3.03723	3.03723	9.02472	3.03723	NCBI	1728	intronic antisense	rna68470	rna68470	TMEM248	+	28278393	28318200
rna68473	4	3	0	1	3	0	0	4	0	6.30452	5.80379	3.03723	6.07062	7.31803	3.03723	3.03723	9.02472	3.03723	NCBI	1728	intronic antisense	rna68471	rna68471	TMEM248	+	28278427	28319481
gene8209	0	1	1	0	0	0	6	0	0	3.03723	4.59056	4.44014	3.03723	3.03723	3.03723	9.37866	3.03723	3.03723	NCBI	515	intronic antisense	rna18631	rna18631	TBC1D1	+	57203065	57429959
gene8209	0	1	1	0	0	0	6	0	0	3.03723	4.59056	4.44014	3.03723	3.03723	3.03723	9.37866	3.03723	3.03723	NCBI	515	intronic antisense	rna18632	rna18632	TBC1D1	+	57203152	57428645
gene8209	0	1	1	0	0	0	6	0	0	3.03723	4.59056	4.44014	3.03723	3.03723	3.03723	9.37866	3.03723	3.03723	NCBI	515	intronic antisense	rna18633	rna18633	TBC1D1	+	57203551	57428645
gene8209	0	1	1	0	0	0	6	0	0	3.03723	4.59056	4.44014	3.03723	3.03723	3.03723	9.37866	3.03723	3.03723	NCBI	515	intronic antisense	rna18634	rna18634	TBC1D1	+	57203561	57428645
gene8209	0	1	1	0	0	0	6	0	0	3.03723	4.59056	4.44014	3.03723	3.03723	3.03723	9.37866	3.03723	3.03723	NCBI	515	intronic antisense	rna18635	rna18635	TBC1D1	+	57203561	57424678
gene8209	0	1	1	0	0	0	6	0	0	3.03723	4.59056	4.44014	3.03723	3.03723	3.03723	9.37866	3.03723	3.03723	NCBI	515	intronic antisense	rna18636	rna18636	TBC1D1	+	57203561	57413023
gene8209	0	1	1	0	0	0	6	0	0	3.03723	4.59056	4.44014	3.03723	3.03723	3.03723	9.37866	3.03723	3.03723	NCBI	515	intronic antisense	rna18637	rna18637	TBC1D1	+	57214172	57429961
rna37351	0	0	4	0	0	0	0	0	0	3.03723	3.03723	5.95893	3.03723	3.03723	3.03723	3.03723	3.03723	3.03723	NCBI	1803	intergenic
rna30800	0	2	0	0	0	0	0	0	0	3.03723	5.32112	3.03723	3.03723	3.03723	3.03723	3.03723	3.03723	3.03723	NCBI	7670	intronic antisense	rna30796	rna30796	LIPC	-	51696717	51883306
rna30800	0	2	0	0	0	0	0	0	0	3.03723	5.32112	3.03723	3.03723	3.03723	3.03723	3.03723	3.03723	3.03723	NCBI	7670	intronic antisense	rna30797	rna30797	LIPC	-	51696717	51883305
rna30800	0	2	0	0	0	0	0	0	0	3.03723	5.32112	3.03723	3.03723	3.03723	3.03723	3.03723	3.03723	3.03723	NCBI	7670	intronic antisense	rna30798	rna30798	LIPC	-	51696928	51859042
rna48073	78	72	130	23	16	25	9	4	7	10.4403	10.1698	10.7838	10.4149	9.67146	10.3119	9.95768	9.02472	9.96062	NCBI	3865	natural antisense	rna48069	rna48069	ATP2A2	+	54211051	54268644
rna48073	78	72	130	23	16	25	9	4	7	10.4403	10.1698	10.7838	10.4149	9.67146	10.3119	9.95768	9.02472	9.96062	NCBI	3865	natural antisense	rna48070	rna48070	ATP2A2	+	54211173	54268537
gene1586	0	0	1	0	0	0	0	0	0	3.03723	3.03723	4.44014	3.03723	3.03723	3.03723	3.03723	3.03723	3.03723	NCBI	2095	intergenic
rna4996	35	34	59	7	8	14	3	8	2	9.29459	9.09875	9.65218	8.71843	8.68591	9.48275	8.39634	10.0133	8.18267	NCBI	2165	natural antisense	rna4993	rna4993	XRCC5	+	104134420	104220969
rna4996	35	34	59	7	8	14	3	8	2	9.29459	9.09875	9.65218	8.71843	8.68591	9.48275	8.39634	10.0133	8.18267	NCBI	2165	natural antisense	rna4994	rna4994	XRCC5	+	104134437	104220968
rna25146	12	14	17	9	11	26	4	1	3	7.78597	7.84917	7.89291	9.07474	9.13748	10.3682	8.80257	7.09137	8.75399	NCBI	3376	exon sense-overlapping	rna25143	rna25143	SPATA6L	+	39858144	39915213
rna25146	12	14	17	9	11	26	4	1	3	7.78597	7.84917	7.89291	9.07474	9.13748	10.3682	8.80257	7.09137	8.75399	NCBI	3376	exon sense-overlapping	rna25145	rna25145	SPATA6L	+	39858145	39915213
rna25146	12	14	17	9	11	26	4	1	3	7.78597	7.84917	7.89291	9.07474	9.13748	10.3682	8.80257	7.09137	8.75399	NCBI	3376	exon sense-overlapping	rna25148	rna25148	SPATA6L	+	39858448	39915213
rna25146	12	14	17	9	11	26	4	1	3	7.78597	7.84917	7.89291	9.07474	9.13748	10.3682	8.80257	7.09137	8.75399	NCBI	3376	exon sense-overlapping	rna25149	rna25149	SPATA6L	+	39858451	39915213
rna25146	12	14	17	9	11	26	4	1	3	7.78597	7.84917	7.89291	9.07474	9.13748	10.3682	8.80257	7.09137	8.75399	NCBI	3376	exon sense-overlapping	rna25150	rna25150	SPATA6L	+	39858758	39911841
rna25146	12	14	17	9	11	26	4	1	3	7.78597	7.84917	7.89291	9.07474	9.13748	10.3682	8.80257	7.09137	8.75399	NCBI	3376	exon sense-overlapping	rna25151	rna25151	SPATA6L	+	39865231	39915213
rna25146	12	14	17	9	11	26	4	1	3	7.78597	7.84917	7.89291	9.07474	9.13748	10.3682	8.80257	7.09137	8.75399	NCBI	3376	intronic antisense	rna25152	rna25152	PLPP6	-	39863786	39864933
rna25146	12	14	17	9	11	26	4	1	3	7.78597	7.84917	7.89291	9.07474	9.13748	10.3682	8.80257	7.09137	8.75399	NCBI	3376	intronic antisense	rna25153	rna25153	SLC1A1	-	39929865	40002800
rna35250	10	18	8	0	0	0	1	0	0	7.53362	8.20029	6.86044	3.03723	3.03723	3.03723	6.88002	3.03723	3.03723	NCBI	3301	intronic antisense	rna35246	rna35246	MED27	-	101923661	102165161
rna35250	10	18	8	0	0	0	1	0	0	7.53362	8.20029	6.86044	3.03723	3.03723	3.03723	6.88002	3.03723	3.03723	NCBI	3301	intronic antisense	rna35247	rna35247	MED27	-	101946200	102165161
rna35250	10	18	8	0	0	0	1	0	0	7.53362	8.20029	6.86044	3.03723	3.03723	3.03723	6.88002	3.03723	3.03723	NCBI	3301	intronic antisense	rna35248	rna35248	MED27	-	101946200	102165161
rna35250	10	18	8	0	0	0	1	0	0	7.53362	8.20029	6.86044	3.03723	3.03723	3.03723	6.88002	3.03723	3.03723	NCBI	3301	intronic antisense	rna35249	rna35249	MED27	-	101946200	102165145
rna21777	1	7	0	0	0	0	0	0	0	4.69583	6.89964	3.03723	3.03723	3.03723	3.03723	3.03723	3.03723	3.03723	NCBI	4262	natural antisense	rna21775	rna21775	SLC25A41	+	18027548	18035322
rna21777	1	7	0	0	0	0	0	0	0	4.69583	6.89964	3.03723	3.03723	3.03723	3.03723	3.03723	3.03723	3.03723	NCBI	4262	natural antisense	rna21776	rna21776	SLC25A41	+	18027579	18034409
gene6499	47	39	83	6	17	13	2	1	4	9.71507	9.29392	10.1403	8.50072	9.75807	9.3771	7.82885	7.09137	9.16215	NCBI	3135	intronic antisense	rna14841	rna14841	FRS2	-	43891690	44001517
gene6499	47	39	83	6	17	13	2	1	4	9.71507	9.29392	10.1403	8.50072	9.75807	9.3771	7.82885	7.09137	9.16215	NCBI	3135	intronic antisense	rna14842	rna14842	FRS2	-	43891690	44001133
rna57178	30	20	49	18	23	30	3	8	6	9.07533	8.34826	9.38724	10.0637	10.1906	10.5734	8.39634	10.0133	9.7402	NCBI	2907	natural antisense	rna57173	rna57173	RHBDF2	+	55249923	55274779
rna57178	30	20	49	18	23	30	3	8	6	9.07533	8.34826	9.38724	10.0637	10.1906	10.5734	8.39634	10.0133	9.7402	NCBI	2907	natural antisense	rna57174	rna57174	RHBDF2	+	55249923	55274779
rna57178	30	20	49	18	23	30	3	8	6	9.07533	8.34826	9.38724	10.0637	10.1906	10.5734	8.39634	10.0133	9.7402	NCBI	2907	natural antisense	rna57175	rna57175	RHBDF2	+	55249924	55274779
rna57178	30	20	49	18	23	30	3	8	6	9.07533	8.34826	9.38724	10.0637	10.1906	10.5734	8.39634	10.0133	9.7402	NCBI	2907	natural antisense	rna57176	rna57176	RHBDF2	+	55253084	55274779
rna57178	30	20	49	18	23	30	3	8	6	9.07533	8.34826	9.38724	10.0637	10.1906	10.5734	8.39634	10.0133	9.7402	NCBI	2907	natural antisense	rna57177	rna57177	RHBDF2	+	55255339	55274779
rna45122	43	54	82	8	7	5	1	14	10	9.58805	9.75815	10.123	8.90756	8.49737	8.02681	6.88002	10.8157	10.4716	NCBI	3594	natural antisense	rna45123	rna45123	CNIH4	+	27529033	27543276
rna45122	43	54	82	8	7	5	1	14	10	9.58805	9.75815	10.123	8.90756	8.49737	8.02681	6.88002	10.8157	10.4716	NCBI	3594	natural antisense	rna45124	rna45124	CNIH4	+	27529168	27543276
rna44469	0	1	1	0	0	0	0	0	0	3.03723	4.59056	4.44014	3.03723	3.03723	3.03723	3.03723	3.03723	3.03723	NCBI	5043	exon sense-overlapping	rna44465	rna44465	STX3	+	82963881	83012434
rna44469	0	1	1	0	0	0	0	0	0	3.03723	4.59056	4.44014	3.03723	3.03723	3.03723	3.03723	3.03723	3.03723	NCBI	5043	exon sense-overlapping	rna44466	rna44466	STX3	+	82963897	83015261
rna44469	0	1	1	0	0	0	0	0	0	3.03723	4.59056	4.44014	3.03723	3.03723	3.03723	3.03723	3.03723	3.03723	NCBI	5043	exon sense-overlapping	rna44467	rna44467	STX3	+	82963897	83015261
rna44469	0	1	1	0	0	0	0	0	0	3.03723	4.59056	4.44014	3.03723	3.03723	3.03723	3.03723	3.03723	3.03723	NCBI	5043	exon sense-overlapping	rna44468	rna44468	STX3	+	82963897	83012434
rna44469	0	1	1	0	0	0	0	0	0	3.03723	4.59056	4.44014	3.03723	3.03723	3.03723	3.03723	3.03723	3.03723	NCBI	5043	exon sense-overlapping	rna44470	rna44470	STX3	+	82963939	83044499
gene6186	2	11	10	0	0	0	0	0	0	5.44708	7.51519	7.16184	3.03723	3.03723	3.03723	3.03723	3.03723	3.03723	NCBI	911	intergenic
rna1333	4	5	1	0	0	0	1	0	1	6.30452	6.45336	4.44014	3.03723	3.03723	3.03723	6.88002	3.03723	7.22287	NCBI	720	natural antisense	rna1324	rna1324	LPP	-	78436171	79194075
rna18398	49	67	55	15	9	19	18	10	11	9.77461	10.0667	9.55196	9.80289	8.85264	9.91896	10.9517	10.3329	10.6084	NCBI	2143	natural antisense	rna18392	rna18392	FAM13A	+	35878268	36031098
rna18398	49	67	55	15	9	19	18	10	11	9.77461	10.0667	9.55196	9.80289	8.85264	9.91896	10.9517	10.3329	10.6084	NCBI	2143	natural antisense	rna18393	rna18393	FAM13A	+	35928468	36031098
rna18398	49	67	55	15	9	19	18	10	11	9.77461	10.0667	9.55196	9.80289	8.85264	9.91896	10.9517	10.3329	10.6084	NCBI	2143	natural antisense	rna18394	rna18394	FAM13A	+	35928469	36031098
rna18398	49	67	55	15	9	19	18	10	11	9.77461	10.0667	9.55196	9.80289	8.85264	9.91896	10.9517	10.3329	10.6084	NCBI	2143	natural antisense	rna18395	rna18395	FAM13A	+	35928471	36031098
rna18398	49	67	55	15	9	19	18	10	11	9.77461	10.0667	9.55196	9.80289	8.85264	9.91896	10.9517	10.3329	10.6084	NCBI	2143	natural antisense	rna18396	rna18396	FAM13A	+	35928472	36031098
rna18398	49	67	55	15	9	19	18	10	11	9.77461	10.0667	9.55196	9.80289	8.85264	9.91896	10.9517	10.3329	10.6084	NCBI	2143	natural antisense	rna18397	rna18397	FAM13A	+	35929102	36031040
rna52897	1	2	0	0	0	0	0	0	0	4.69583	5.32112	3.03723	3.03723	3.03723	3.03723	3.03723	3.03723	3.03723	NCBI	3194	exon sense-overlapping	rna52898	rna52898	EPS8L1	-	62311446	62323676
rna21696	6	4	1	1	3	1	0	0	0	6.83865	6.16483	4.44014	6.07062	7.31803	5.87597	3.03723	3.03723	3.03723	NCBI	1076	natural antisense	rna21689	rna21689	ADAMTS10	-	17159708	17181648
rna21696	6	4	1	1	3	1	0	0	0	6.83865	6.16483	4.44014	6.07062	7.31803	5.87597	3.03723	3.03723	3.03723	NCBI	1076	natural antisense	rna21690	rna21690	ADAMTS10	-	17159708	17181647
rna21696	6	4	1	1	3	1	0	0	0	6.83865	6.16483	4.44014	6.07062	7.31803	5.87597	3.03723	3.03723	3.03723	NCBI	1076	natural antisense	rna21691	rna21691	ADAMTS10	-	17160199	17177735
rna21696	6	4	1	1	3	1	0	0	0	6.83865	6.16483	4.44014	6.07062	7.31803	5.87597	3.03723	3.03723	3.03723	NCBI	1076	natural antisense	rna21692	rna21692	ADAMTS10	-	17161384	17181648
rna21696	6	4	1	1	3	1	0	0	0	6.83865	6.16483	4.44014	6.07062	7.31803	5.87597	3.03723	3.03723	3.03723	NCBI	1076	natural antisense	rna21693	rna21693	ADAMTS10	-	17161384	17181648
rna21696	6	4	1	1	3	1	0	0	0	6.83865	6.16483	4.44014	6.07062	7.31803	5.87597	3.03723	3.03723	3.03723	NCBI	1076	natural antisense	rna21694	rna21694	ADAMTS10	-	17161384	17181648
rna21696	6	4	1	1	3	1	0	0	0	6.83865	6.16483	4.44014	6.07062	7.31803	5.87597	3.03723	3.03723	3.03723	NCBI	1076	natural antisense	rna21695	rna21695	ADAMTS10	-	17163745	17181647
rna27917	0	1	0	0	0	0	0	0	0	3.03723	4.59056	3.03723	3.03723	3.03723	3.03723	3.03723	3.03723	3.03723	NCBI	2346	intronic antisense	rna27912	rna27912	BACH2	+	59951495	60344970
rna27917	0	1	0	0	0	0	0	0	0	3.03723	4.59056	3.03723	3.03723	3.03723	3.03723	3.03723	3.03723	3.03723	NCBI	2346	intronic antisense	rna27913	rna27913	BACH2	+	59951496	60344970
rna27917	0	1	0	0	0	0	0	0	0	3.03723	4.59056	3.03723	3.03723	3.03723	3.03723	3.03723	3.03723	3.03723	NCBI	2346	intronic antisense	rna27914	rna27914	BACH2	+	59951498	60344970
rna70929	0	1	0	0	1	0	0	0	0	3.03723	4.59056	3.03723	3.03723	5.87436	3.03723	3.03723	3.03723	3.03723	NCBI	2641	intergenic
gene16696	0	1	0	0	0	0	0	0	0	3.03723	4.59056	3.03723	3.03723	3.03723	3.03723	3.03723	3.03723	3.03723	NCBI	3163	intergenic
gene29106	0	0	1	0	0	0	0	0	0	3.03723	3.03723	4.44014	3.03723	3.03723	3.03723	3.03723	3.03723	3.03723	NCBI	170	intronic antisense	rna66187	rna66187	GREB1L	-	34674855	34918899
gene29106	0	0	1	0	0	0	0	0	0	3.03723	3.03723	4.44014	3.03723	3.03723	3.03723	3.03723	3.03723	3.03723	NCBI	170	intronic antisense	rna66188	rna66188	GREB1L	-	34674855	34918899
gene29106	0	0	1	0	0	0	0	0	0	3.03723	3.03723	4.44014	3.03723	3.03723	3.03723	3.03723	3.03723	3.03723	NCBI	170	intronic antisense	rna66189	rna66189	GREB1L	-	34674855	34918899
gene29106	0	0	1	0	0	0	0	0	0	3.03723	3.03723	4.44014	3.03723	3.03723	3.03723	3.03723	3.03723	3.03723	NCBI	170	intronic antisense	rna66190	rna66190	GREB1L	-	34674855	34918899
gene29106	0	0	1	0	0	0	0	0	0	3.03723	3.03723	4.44014	3.03723	3.03723	3.03723	3.03723	3.03723	3.03723	NCBI	170	intronic antisense	rna66191	rna66191	GREB1L	-	34674855	34918899
gene29106	0	0	1	0	0	0	0	0	0	3.03723	3.03723	4.44014	3.03723	3.03723	3.03723	3.03723	3.03723	3.03723	NCBI	170	intronic antisense	rna66192	rna66192	GREB1L	-	34674855	34918838
gene29106	0	0	1	0	0	0	0	0	0	3.03723	3.03723	4.44014	3.03723	3.03723	3.03723	3.03723	3.03723	3.03723	NCBI	170	intronic antisense	rna66193	rna66193	GREB1L	-	34674855	34918829
gene29106	0	0	1	0	0	0	0	0	0	3.03723	3.03723	4.44014	3.03723	3.03723	3.03723	3.03723	3.03723	3.03723	NCBI	170	intronic antisense	rna66194	rna66194	GREB1L	-	34674855	34918824
gene29106	0	0	1	0	0	0	0	0	0	3.03723	3.03723	4.44014	3.03723	3.03723	3.03723	3.03723	3.03723	3.03723	NCBI	170	intronic antisense	rna66195	rna66195	GREB1L	-	34674855	34802620
gene29106	0	0	1	0	0	0	0	0	0	3.03723	3.03723	4.44014	3.03723	3.03723	3.03723	3.03723	3.03723	3.03723	NCBI	170	intronic antisense	rna66196	rna66196	GREB1L	-	34674855	34797554
gene29106	0	0	1	0	0	0	0	0	0	3.03723	3.03723	4.44014	3.03723	3.03723	3.03723	3.03723	3.03723	3.03723	NCBI	170	intronic antisense	rna66197	rna66197	GREB1L	-	34674855	34797175
gene29106	0	0	1	0	0	0	0	0	0	3.03723	3.03723	4.44014	3.03723	3.03723	3.03723	3.03723	3.03723	3.03723	NCBI	170	intronic antisense	rna66198	rna66198	GREB1L	-	34681001	34918899
gene29106	0	0	1	0	0	0	0	0	0	3.03723	3.03723	4.44014	3.03723	3.03723	3.03723	3.03723	3.03723	3.03723	NCBI	170	intronic antisense	rna66199	rna66199	GREB1L	-	34681223	34918899
rna12863	16	1	2	4	3	0	2	5	0	8.18753	4.59056	5.13776	7.93201	7.31803	3.03723	7.82885	9.34209	3.03723	NCBI	571	natural antisense	rna12861	rna12861	AKR1B1	-	98115286	98131690
rna12863	16	1	2	4	3	0	2	5	0	8.18753	4.59056	5.13776	7.93201	7.31803	3.03723	7.82885	9.34209	3.03723	NCBI	571	intronic antisense	rna12862	rna12862	AKR1B1	-	98115287	98132092
gene4566	0	3	5	0	0	1	0	0	0	3.03723	5.80379	6.24226	3.03723	3.03723	5.87597	3.03723	3.03723	3.03723	NCBI	98	intronic antisense	rna10473	rna10473	AGO3	-	109741896	109873009
gene4566	0	3	5	0	0	1	0	0	0	3.03723	5.80379	6.24226	3.03723	3.03723	5.87597	3.03723	3.03723	3.03723	NCBI	98	intronic antisense	rna10474	rna10474	AGO3	-	109741896	109873009
gene4566	0	3	5	0	0	1	0	0	0	3.03723	5.80379	6.24226	3.03723	3.03723	5.87597	3.03723	3.03723	3.03723	NCBI	98	intronic antisense	rna10475	rna10475	AGO3	-	109741896	109873009
gene4566	0	3	5	0	0	1	0	0	0	3.03723	5.80379	6.24226	3.03723	3.03723	5.87597	3.03723	3.03723	3.03723	NCBI	98	intronic antisense	rna10476	rna10476	AGO3	-	109741896	109873009
gene4566	0	3	5	0	0	1	0	0	0	3.03723	5.80379	6.24226	3.03723	3.03723	5.87597	3.03723	3.03723	3.03723	NCBI	98	intronic antisense	rna10477	rna10477	AGO3	-	109741896	109873008
gene4566	0	3	5	0	0	1	0	0	0	3.03723	5.80379	6.24226	3.03723	3.03723	5.87597	3.03723	3.03723	3.03723	NCBI	98	intronic antisense	rna10478	rna10478	AGO3	-	109741896	109873008
gene4566	0	3	5	0	0	1	0	0	0	3.03723	5.80379	6.24226	3.03723	3.03723	5.87597	3.03723	3.03723	3.03723	NCBI	98	intronic antisense	rna10479	rna10479	AGO3	-	109741896	109843710
gene4566	0	3	5	0	0	1	0	0	0	3.03723	5.80379	6.24226	3.03723	3.03723	5.87597	3.03723	3.03723	3.03723	NCBI	98	intronic antisense	rna10480	rna10480	AGO3	-	109741896	109843703
gene4566	0	3	5	0	0	1	0	0	0	3.03723	5.80379	6.24226	3.03723	3.03723	5.87597	3.03723	3.03723	3.03723	NCBI	98	intronic antisense	rna10481	rna10481	AGO3	-	109741896	109843702
gene4566	0	3	5	0	0	1	0	0	0	3.03723	5.80379	6.24226	3.03723	3.03723	5.87597	3.03723	3.03723	3.03723	NCBI	98	intronic antisense	rna10482	rna10482	AGO3	-	109752043	109872729
rna61956	0	8	2	0	0	0	1	0	4	3.03723	7.07983	5.13776	3.03723	3.03723	3.03723	6.88002	3.03723	9.16215	NCBI	4461	intergenic
rna34593	2	1	7	0	0	4	0	0	0	5.44708	4.59056	6.68228	3.03723	3.03723	7.71619	3.03723	3.03723	3.03723	NCBI	2790	intronic antisense	rna34595	rna34595	PTGS1	+	93229645	93262108
rna34593	2	1	7	0	0	4	0	0	0	5.44708	4.59056	6.68228	3.03723	3.03723	7.71619	3.03723	3.03723	3.03723	NCBI	2790	intronic antisense	rna34596	rna34596	PTGS1	+	93236343	93262105
rna34593	2	1	7	0	0	4	0	0	0	5.44708	4.59056	6.68228	3.03723	3.03723	7.71619	3.03723	3.03723	3.03723	NCBI	2790	intronic antisense	rna34597	rna34597	PTGS1	+	93238304	93262108
rna40656	0	4	0	0	0	0	0	0	0	3.03723	6.16483	3.03723	3.03723	3.03723	3.03723	3.03723	3.03723	3.03723	NCBI	2500	intergenic
rna12000	15	10	10	9	16	3	0	4	1	8.09712	7.38415	7.16184	9.07474	9.67146	7.31981	3.03723	9.02472	7.22287	NCBI	542	intronic antisense	rna11997	rna11997	LSMEM1	-	55849061	55863182
rna12000	15	10	10	9	16	3	0	4	1	8.09712	7.38415	7.16184	9.07474	9.67146	7.31981	3.03723	9.02472	7.22287	NCBI	542	intronic antisense	rna11998	rna11998	LSMEM1	-	55849061	55860104
rna12000	15	10	10	9	16	3	0	4	1	8.09712	7.38415	7.16184	9.07474	9.67146	7.31981	3.03723	9.02472	7.22287	NCBI	542	intronic antisense	rna11999	rna11999	LSMEM1	-	55849071	55859542
rna12000	15	10	10	9	16	3	0	4	1	8.09712	7.38415	7.16184	9.07474	9.67146	7.31981	3.03723	9.02472	7.22287	NCBI	542	intronic antisense	rna12001	rna12001	IFRD1	-	55863956	55919625
rna12000	15	10	10	9	16	3	0	4	1	8.09712	7.38415	7.16184	9.07474	9.67146	7.31981	3.03723	9.02472	7.22287	NCBI	542	intronic antisense	rna12002	rna12002	IFRD1	-	55863956	55919620
rna12000	15	10	10	9	16	3	0	4	1	8.09712	7.38415	7.16184	9.07474	9.67146	7.31981	3.03723	9.02472	7.22287	NCBI	542	intronic antisense	rna12003	rna12003	IFRD1	-	55863956	55919431
rna12000	15	10	10	9	16	3	0	4	1	8.09712	7.38415	7.16184	9.07474	9.67146	7.31981	3.03723	9.02472	7.22287	NCBI	542	intronic antisense	rna12004	rna12004	IFRD1	-	55863956	55887953
rna12000	15	10	10	9	16	3	0	4	1	8.09712	7.38415	7.16184	9.07474	9.67146	7.31981	3.03723	9.02472	7.22287	NCBI	542	intronic antisense	rna12005	rna12005	IFRD1	-	55863956	55887646
gene19312	0	1	3	2	0	1	0	0	0	3.03723	4.59056	5.606	6.97971	3.03723	5.87597	3.03723	3.03723	3.03723	NCBI	999	intronic antisense	rna43514	rna43514	UVRAG	+	55212014	55540791
gene19312	0	1	3	2	0	1	0	0	0	3.03723	4.59056	5.606	6.97971	3.03723	5.87597	3.03723	3.03723	3.03723	NCBI	999	intronic antisense	rna43515	rna43515	UVRAG	+	55212070	55537966
rna6485	0	0	0	0	1	0	0	0	0	3.03723	3.03723	3.03723	3.03723	5.87436	3.03723	3.03723	3.03723	3.03723	NCBI	1285	bidirectional	rna6486	rna6486	ATP13A2	+	135586338	135606402
rna6485	0	0	0	0	1	0	0	0	0	3.03723	3.03723	3.03723	3.03723	5.87436	3.03723	3.03723	3.03723	3.03723	NCBI	1285	bidirectional	rna6487	rna6487	ATP13A2	+	135586360	135606403
rna11155	4	13	2	1	1	0	0	0	1	6.30452	7.7462	5.13776	6.07062	5.87436	3.03723	3.03723	3.03723	7.22287	NCBI	1556	intronic antisense	rna11156	rna11156	KRIT1	-	9528400	9567903
rna11155	4	13	2	1	1	0	0	0	1	6.30452	7.7462	5.13776	6.07062	5.87436	3.03723	3.03723	3.03723	7.22287	NCBI	1556	intronic antisense	rna11157	rna11157	KRIT1	-	9528418	9567903
rna11155	4	13	2	1	1	0	0	0	1	6.30452	7.7462	5.13776	6.07062	5.87436	3.03723	3.03723	3.03723	7.22287	NCBI	1556	intronic antisense	rna11158	rna11158	KRIT1	-	9528418	9567903
rna11155	4	13	2	1	1	0	0	0	1	6.30452	7.7462	5.13776	6.07062	5.87436	3.03723	3.03723	3.03723	7.22287	NCBI	1556	intronic antisense	rna11159	rna11159	KRIT1	-	9528418	9567903
rna11155	4	13	2	1	1	0	0	0	1	6.30452	7.7462	5.13776	6.07062	5.87436	3.03723	3.03723	3.03723	7.22287	NCBI	1556	intronic antisense	rna11160	rna11160	KRIT1	-	9528418	9567902
rna11155	4	13	2	1	1	0	0	0	1	6.30452	7.7462	5.13776	6.07062	5.87436	3.03723	3.03723	3.03723	7.22287	NCBI	1556	intronic antisense	rna11161	rna11161	KRIT1	-	9528418	9567900
rna11155	4	13	2	1	1	0	0	0	1	6.30452	7.7462	5.13776	6.07062	5.87436	3.03723	3.03723	3.03723	7.22287	NCBI	1556	intronic antisense	rna11162	rna11162	KRIT1	-	9528493	9567797
rna44142	0	6	0	0	0	0	0	0	0	3.03723	6.69369	3.03723	3.03723	3.03723	3.03723	3.03723	3.03723	3.03723	NCBI	619	intergenic
rna14776	0	0	2	0	0	0	0	0	0	3.03723	3.03723	5.13776	3.03723	3.03723	3.03723	3.03723	3.03723	3.03723	NCBI	1069	intergenic
rna56485	4	0	1	0	0	0	0	0	1	6.30452	3.03723	4.44014	3.03723	3.03723	3.03723	3.03723	3.03723	7.22287	NCBI	4988	natural antisense	rna56475	rna56475	TANC2	+	47400815	47764657
rna56485	4	0	1	0	0	0	0	0	1	6.30452	3.03723	4.44014	3.03723	3.03723	3.03723	3.03723	3.03723	7.22287	NCBI	4988	natural antisense	rna56476	rna56476	TANC2	+	47400815	47764657
rna56485	4	0	1	0	0	0	0	0	1	6.30452	3.03723	4.44014	3.03723	3.03723	3.03723	3.03723	3.03723	7.22287	NCBI	4988	natural antisense	rna56477	rna56477	TANC2	+	47400815	47764657
rna56485	4	0	1	0	0	0	0	0	1	6.30452	3.03723	4.44014	3.03723	3.03723	3.03723	3.03723	3.03723	7.22287	NCBI	4988	natural antisense	rna56478	rna56478	TANC2	+	47400815	47764657
rna56485	4	0	1	0	0	0	0	0	1	6.30452	3.03723	4.44014	3.03723	3.03723	3.03723	3.03723	3.03723	7.22287	NCBI	4988	natural antisense	rna56479	rna56479	TANC2	+	47400815	47764657
rna56485	4	0	1	0	0	0	0	0	1	6.30452	3.03723	4.44014	3.03723	3.03723	3.03723	3.03723	3.03723	7.22287	NCBI	4988	natural antisense	rna56480	rna56480	TANC2	+	47400815	47764657
rna56485	4	0	1	0	0	0	0	0	1	6.30452	3.03723	4.44014	3.03723	3.03723	3.03723	3.03723	3.03723	7.22287	NCBI	4988	natural antisense	rna56481	rna56481	TANC2	+	47441494	47758825
rna56485	4	0	1	0	0	0	0	0	1	6.30452	3.03723	4.44014	3.03723	3.03723	3.03723	3.03723	3.03723	7.22287	NCBI	4988	natural antisense	rna56482	rna56482	TANC2	+	47475729	47764657
rna42014	76	57	81	7	6	9	11	5	1	10.403	9.83543	10.1054	8.71843	8.28043	8.85448	10.245	9.34209	7.22287	NCBI	1377	intronic antisense	rna42007	rna42007	MAML2	+	13886869	14290115
rna42014	76	57	81	7	6	9	11	5	1	10.403	9.83543	10.1054	8.71843	8.28043	8.85448	10.245	9.34209	7.22287	NCBI	1377	intronic antisense	rna42008	rna42008	MAML2	+	13888036	14289615
rna60975	1	0	6	0	0	0	1	4	4	4.69583	3.03723	6.47898	3.03723	3.03723	3.03723	6.88002	9.02472	9.16215	NCBI	1638	exon sense-overlapping	rna60972	rna60972	FBXL2	+	7542058	7647125
rna60975	1	0	6	0	0	0	1	4	4	4.69583	3.03723	6.47898	3.03723	3.03723	3.03723	6.88002	9.02472	9.16215	NCBI	1638	exon sense-overlapping	rna60973	rna60973	FBXL2	+	7572118	7647125
rna60975	1	0	6	0	0	0	1	4	4	4.69583	3.03723	6.47898	3.03723	3.03723	3.03723	6.88002	9.02472	9.16215	NCBI	1638	exon sense-overlapping	rna60974	rna60974	FBXL2	+	7572118	7647125
rna60975	1	0	6	0	0	0	1	4	4	4.69583	3.03723	6.47898	3.03723	3.03723	3.03723	6.88002	9.02472	9.16215	NCBI	1638	exon sense-overlapping	rna60978	rna60978	FBXL2	+	7572122	7647125
rna60975	1	0	6	0	0	0	1	4	4	4.69583	3.03723	6.47898	3.03723	3.03723	3.03723	6.88002	9.02472	9.16215	NCBI	1638	exon sense-overlapping	rna60979	rna60979	FBXL2	+	7572147	7647128
rna60975	1	0	6	0	0	0	1	4	4	4.69583	3.03723	6.47898	3.03723	3.03723	3.03723	6.88002	9.02472	9.16215	NCBI	1638	intronic antisense	rna60982	rna60982	UBP1	-	7648134	7712383
rna60975	1	0	6	0	0	0	1	4	4	4.69583	3.03723	6.47898	3.03723	3.03723	3.03723	6.88002	9.02472	9.16215	NCBI	1638	intronic antisense	rna60983	rna60983	UBP1	-	7648134	7712323
rna60975	1	0	6	0	0	0	1	4	4	4.69583	3.03723	6.47898	3.03723	3.03723	3.03723	6.88002	9.02472	9.16215	NCBI	1638	intronic antisense	rna60984	rna60984	UBP1	-	7648134	7712318
rna60975	1	0	6	0	0	0	1	4	4	4.69583	3.03723	6.47898	3.03723	3.03723	3.03723	6.88002	9.02472	9.16215	NCBI	1638	intronic antisense	rna60985	rna60985	UBP1	-	7648134	7712315
rna60975	1	0	6	0	0	0	1	4	4	4.69583	3.03723	6.47898	3.03723	3.03723	3.03723	6.88002	9.02472	9.16215	NCBI	1638	intronic antisense	rna60986	rna60986	UBP1	-	7648134	7712150
rna60975	1	0	6	0	0	0	1	4	4	4.69583	3.03723	6.47898	3.03723	3.03723	3.03723	6.88002	9.02472	9.16215	NCBI	1638	intronic antisense	rna60987	rna60987	UBP1	-	7648134	7711854
rna36027	4	0	0	0	0	0	0	0	0	6.30452	3.03723	3.03723	3.03723	3.03723	3.03723	3.03723	3.03723	3.03723	NCBI	759	intergenic
rna16007	40	38	50	16	14	23	26	5	11	9.48487	9.25694	9.41604	9.89517	9.48089	10.1925	11.4804	9.34209	10.6084	NCBI	1468	intronic antisense	rna16006	rna16006	PKP2	+	77001538	77081739
rna6315	17	24	9	2	1	4	0	2	0	8.2726	8.60522	7.019	6.97971	5.87436	7.71619	3.03723	8.04728	3.03723	NCBI	1045	intronic antisense	rna6293	rna6293	EIF4G3	+	131483203	131837801
rna6315	17	24	9	2	1	4	0	2	0	8.2726	8.60522	7.019	6.97971	5.87436	7.71619	3.03723	8.04728	3.03723	NCBI	1045	intronic antisense	rna6294	rna6294	EIF4G3	+	131483203	131837801
rna6315	17	24	9	2	1	4	0	2	0	8.2726	8.60522	7.019	6.97971	5.87436	7.71619	3.03723	8.04728	3.03723	NCBI	1045	intronic antisense	rna6295	rna6295	EIF4G3	+	131483718	131837868
rna6315	17	24	9	2	1	4	0	2	0	8.2726	8.60522	7.019	6.97971	5.87436	7.71619	3.03723	8.04728	3.03723	NCBI	1045	intronic antisense	rna6296	rna6296	EIF4G3	+	131483718	131837868
rna6315	17	24	9	2	1	4	0	2	0	8.2726	8.60522	7.019	6.97971	5.87436	7.71619	3.03723	8.04728	3.03723	NCBI	1045	intronic antisense	rna6297	rna6297	EIF4G3	+	131483718	131837868
rna6315	17	24	9	2	1	4	0	2	0	8.2726	8.60522	7.019	6.97971	5.87436	7.71619	3.03723	8.04728	3.03723	NCBI	1045	intronic antisense	rna6298	rna6298	EIF4G3	+	131569093	131837868
rna6315	17	24	9	2	1	4	0	2	0	8.2726	8.60522	7.019	6.97971	5.87436	7.71619	3.03723	8.04728	3.03723	NCBI	1045	intronic antisense	rna6299	rna6299	EIF4G3	+	131569123	131837868
rna6315	17	24	9	2	1	4	0	2	0	8.2726	8.60522	7.019	6.97971	5.87436	7.71619	3.03723	8.04728	3.03723	NCBI	1045	intronic antisense	rna6300	rna6300	EIF4G3	+	131593881	131837868
rna6315	17	24	9	2	1	4	0	2	0	8.2726	8.60522	7.019	6.97971	5.87436	7.71619	3.03723	8.04728	3.03723	NCBI	1045	intronic antisense	rna6301	rna6301	EIF4G3	+	131593881	131837868
rna6315	17	24	9	2	1	4	0	2	0	8.2726	8.60522	7.019	6.97971	5.87436	7.71619	3.03723	8.04728	3.03723	NCBI	1045	intronic antisense	rna6302	rna6302	EIF4G3	+	131593881	131837868
rna6315	17	24	9	2	1	4	0	2	0	8.2726	8.60522	7.019	6.97971	5.87436	7.71619	3.03723	8.04728	3.03723	NCBI	1045	intronic antisense	rna6303	rna6303	EIF4G3	+	131593881	131837868
rna6315	17	24	9	2	1	4	0	2	0	8.2726	8.60522	7.019	6.97971	5.87436	7.71619	3.03723	8.04728	3.03723	NCBI	1045	intronic antisense	rna6304	rna6304	EIF4G3	+	131593881	131837868
rna6315	17	24	9	2	1	4	0	2	0	8.2726	8.60522	7.019	6.97971	5.87436	7.71619	3.03723	8.04728	3.03723	NCBI	1045	intronic antisense	rna6305	rna6305	EIF4G3	+	131593881	131837868
rna6315	17	24	9	2	1	4	0	2	0	8.2726	8.60522	7.019	6.97971	5.87436	7.71619	3.03723	8.04728	3.03723	NCBI	1045	intronic antisense	rna6306	rna6306	EIF4G3	+	131593881	131837868
rna6315	17	24	9	2	1	4	0	2	0	8.2726	8.60522	7.019	6.97971	5.87436	7.71619	3.03723	8.04728	3.03723	NCBI	1045	intronic antisense	rna6307	rna6307	EIF4G3	+	131593881	131837868
rna6315	17	24	9	2	1	4	0	2	0	8.2726	8.60522	7.019	6.97971	5.87436	7.71619	3.03723	8.04728	3.03723	NCBI	1045	intronic antisense	rna6308	rna6308	EIF4G3	+	131593881	131837868
rna6315	17	24	9	2	1	4	0	2	0	8.2726	8.60522	7.019	6.97971	5.87436	7.71619	3.03723	8.04728	3.03723	NCBI	1045	intronic antisense	rna6309	rna6309	EIF4G3	+	131593881	131837868
rna6315	17	24	9	2	1	4	0	2	0	8.2726	8.60522	7.019	6.97971	5.87436	7.71619	3.03723	8.04728	3.03723	NCBI	1045	intronic antisense	rna6310	rna6310	EIF4G3	+	131593881	131788783
rna6315	17	24	9	2	1	4	0	2	0	8.2726	8.60522	7.019	6.97971	5.87436	7.71619	3.03723	8.04728	3.03723	NCBI	1045	intronic antisense	rna6311	rna6311	EIF4G3	+	131640538	131837868
rna6315	17	24	9	2	1	4	0	2	0	8.2726	8.60522	7.019	6.97971	5.87436	7.71619	3.03723	8.04728	3.03723	NCBI	1045	intronic antisense	rna6312	rna6312	EIF4G3	+	131640543	131837868
rna6315	17	24	9	2	1	4	0	2	0	8.2726	8.60522	7.019	6.97971	5.87436	7.71619	3.03723	8.04728	3.03723	NCBI	1045	intronic antisense	rna6313	rna6313	EIF4G3	+	131640544	131837868
rna6315	17	24	9	2	1	4	0	2	0	8.2726	8.60522	7.019	6.97971	5.87436	7.71619	3.03723	8.04728	3.03723	NCBI	1045	intronic antisense	rna6314	rna6314	EIF4G3	+	131640544	131837868
rna65222	1	7	2	0	0	0	0	0	0	4.69583	6.89964	5.13776	3.03723	3.03723	3.03723	3.03723	3.03723	3.03723	NCBI	4908	intergenic
gene22073	1	0	0	0	0	0	0	0	0	4.69583	3.03723	3.03723	3.03723	3.03723	3.03723	3.03723	3.03723	3.03723	NCBI	1769	bidirectional	rna49880	rna49880	PAPD5	+	18572224	18640251
gene22073	1	0	0	0	0	0	0	0	0	4.69583	3.03723	3.03723	3.03723	3.03723	3.03723	3.03723	3.03723	3.03723	NCBI	1769	bidirectional	rna49881	rna49881	PAPD5	+	18572923	18645768
gene22073	1	0	0	0	0	0	0	0	0	4.69583	3.03723	3.03723	3.03723	3.03723	3.03723	3.03723	3.03723	3.03723	NCBI	1769	bidirectional	rna49882	rna49882	PAPD5	+	18572923	18642734
gene22073	1	0	0	0	0	0	0	0	0	4.69583	3.03723	3.03723	3.03723	3.03723	3.03723	3.03723	3.03723	3.03723	NCBI	1769	bidirectional	rna49883	rna49883	PAPD5	+	18572924	18642734
gene22073	1	0	0	0	0	0	0	0	0	4.69583	3.03723	3.03723	3.03723	3.03723	3.03723	3.03723	3.03723	3.03723	NCBI	1769	bidirectional	rna49884	rna49884	PAPD5	+	18572924	18642734
gene22073	1	0	0	0	0	0	0	0	0	4.69583	3.03723	3.03723	3.03723	3.03723	3.03723	3.03723	3.03723	3.03723	NCBI	1769	bidirectional	rna49885	rna49885	PAPD5	+	18572925	18642734
gene15817	4	7	12	1	0	1	0	3	0	6.30452	6.89964	7.41102	6.07062	3.03723	5.87597	3.03723	8.61724	3.03723	NCBI	1006	intronic antisense	rna36079	rna36079	KPNA3	-	19241566	19339402
gene15817	4	7	12	1	0	1	0	3	0	6.30452	6.89964	7.41102	6.07062	3.03723	5.87597	3.03723	8.61724	3.03723	NCBI	1006	intronic antisense	rna36080	rna36080	KPNA3	-	19241570	19339300
rna70207	0	0	0	1	0	0	0	0	0	3.03723	3.03723	3.03723	6.07062	3.03723	3.03723	3.03723	3.03723	3.03723	NCBI	5241	intronic antisense	rna70140	rna70140	SORCS3	+	25203122	26182512
gene32075	12	10	25	0	1	0	0	1	3	7.78597	7.38415	8.43327	3.03723	5.87436	3.03723	3.03723	7.09137	8.75399	NCBI	1079	intronic antisense	rna73330	rna73330	INTS4	+	18041193	18149447
rna67745	0	0	5	0	0	0	0	0	0	3.03723	3.03723	6.24226	3.03723	3.03723	3.03723	3.03723	3.03723	3.03723	NCBI	3615	intergenic
rna1184	0	4	0	0	0	0	0	0	0	3.03723	6.16483	3.03723	3.03723	3.03723	3.03723	3.03723	3.03723	3.03723	NCBI	805	intergenic
rna1489	148	159	181	42	41	41	15	9	7	11.3603	11.3071	11.2594	11.2798	11.0201	11.022	10.6899	10.182	9.96062	NCBI	1827	natural antisense	rna1490	rna1490	AP2M1	-	82970226	82979254
rna1489	148	159	181	42	41	41	15	9	7	11.3603	11.3071	11.2594	11.2798	11.0201	11.022	10.6899	10.182	9.96062	NCBI	1827	natural antisense	rna1491	rna1491	AP2M1	-	82970228	82979113
gene10947	11	14	15	4	2	5	0	1	0	7.66531	7.84917	7.71897	7.93201	6.76971	8.02681	3.03723	7.09137	3.03723	NCBI	1340	intergenic
rna24262	0	1	3	5	0	0	0	1	0	3.03723	4.59056	5.606	8.24421	3.03723	3.03723	3.03723	7.09137	3.03723	NCBI	3108	intergenic
rna71498	11	0	2	0	0	0	0	0	0	7.66531	3.03723	5.13776	3.03723	3.03723	3.03723	3.03723	3.03723	3.03723	NCBI	3479	exon sense-overlapping	rna71500	rna71500	TTI2	-	29213803	29226143
rna71498	11	0	2	0	0	0	0	0	0	7.66531	3.03723	5.13776	3.03723	3.03723	3.03723	3.03723	3.03723	3.03723	NCBI	3479	exon sense-overlapping	rna71501	rna71501	TTI2	-	29214135	29225350
rna71498	11	0	2	0	0	0	0	0	0	7.66531	3.03723	5.13776	3.03723	3.03723	3.03723	3.03723	3.03723	3.03723	NCBI	3479	natural antisense	rna71497	rna71497	MAK16	+	29204701	29214797
rna32302	9	10	0	1	0	0	0	0	0	7.38871	7.38415	3.03723	6.07062	3.03723	3.03723	3.03723	3.03723	3.03723	NCBI	1243	bidirectional	rna32299	rna32299	ANKRD23	-	2799809	2805997
rna32302	9	10	0	1	0	0	0	0	0	7.38871	7.38415	3.03723	6.07062	3.03723	3.03723	3.03723	3.03723	3.03723	NCBI	1243	bidirectional	rna32300	rna32300	ANKRD23	-	2799809	2805990
rna12817	10	13	5	2	5	1	4	0	0	7.53362	7.7462	6.24226	6.97971	8.02499	5.87597	8.80257	3.03723	3.03723	NCBI	1557	intergenic
rna61220	3	6	1	0	0	4	4	0	0	5.93859	6.69369	4.44014	3.03723	3.03723	7.71619	8.80257	3.03723	3.03723	NCBI	3415	intergenic
rna62812	0	2	0	0	0	0	0	0	0	3.03723	5.32112	3.03723	3.03723	3.03723	3.03723	3.03723	3.03723	3.03723	NCBI	2316	intronic antisense	rna62807	rna62807	SLC6A20	+	53510185	53569209
rna62812	0	2	0	0	0	0	0	0	0	3.03723	5.32112	3.03723	3.03723	3.03723	3.03723	3.03723	3.03723	3.03723	NCBI	2316	intronic antisense	rna62808	rna62808	SLC6A20	+	53510218	53569074
rna62812	0	2	0	0	0	0	0	0	0	3.03723	5.32112	3.03723	3.03723	3.03723	3.03723	3.03723	3.03723	3.03723	NCBI	2316	intronic antisense	rna62809	rna62809	SLC6A20	+	53515918	53569209
rna62812	0	2	0	0	0	0	0	0	0	3.03723	5.32112	3.03723	3.03723	3.03723	3.03723	3.03723	3.03723	3.03723	NCBI	2316	intronic antisense	rna62810	rna62810	SLC6A20	+	53520997	53569209
gene2536	0	1	0	0	0	0	0	0	0	3.03723	4.59056	3.03723	3.03723	3.03723	3.03723	3.03723	3.03723	3.03723	NCBI	573	intergenic
rna75376	2	4	0	0	0	0	0	0	0	5.44708	6.16483	3.03723	3.03723	3.03723	3.03723	3.03723	3.03723	3.03723	NCBI	755	intergenic
gene7107	0	0	5	1	0	1	0	0	0	3.03723	3.03723	6.24226	6.07062	3.03723	5.87597	3.03723	3.03723	3.03723	NCBI	1243	intronic antisense	rna16131	rna16131	MRPS35	-	82080451	82132163
gene7107	0	0	5	1	0	1	0	0	0	3.03723	3.03723	6.24226	6.07062	3.03723	5.87597	3.03723	3.03723	3.03723	NCBI	1243	intronic antisense	rna16132	rna16132	MRPS35	-	82080451	82125068
gene7107	0	0	5	1	0	1	0	0	0	3.03723	3.03723	6.24226	6.07062	3.03723	5.87597	3.03723	3.03723	3.03723	NCBI	1243	intronic antisense	rna16133	rna16133	MRPS35	-	82081714	82125299
rna49783	4	1	5	1	2	0	0	0	0	6.30452	4.59056	6.24226	6.07062	6.76971	3.03723	3.03723	3.03723	3.03723	NCBI	2217	intronic antisense	rna49773	rna49773	SPIRE2	+	14652332	14679143
rna49783	4	1	5	1	2	0	0	0	0	6.30452	4.59056	6.24226	6.07062	6.76971	3.03723	3.03723	3.03723	3.03723	NCBI	2217	intronic antisense	rna49774	rna49774	SPIRE2	+	14652349	14674807
rna49783	4	1	5	1	2	0	0	0	0	6.30452	4.59056	6.24226	6.07062	6.76971	3.03723	3.03723	3.03723	3.03723	NCBI	2217	intronic antisense	rna49775	rna49775	SPIRE2	+	14652350	14678261
rna49783	4	1	5	1	2	0	0	0	0	6.30452	4.59056	6.24226	6.07062	6.76971	3.03723	3.03723	3.03723	3.03723	NCBI	2217	intronic antisense	rna49777	rna49777	SPIRE2	+	14652350	14674807
rna49783	4	1	5	1	2	0	0	0	0	6.30452	4.59056	6.24226	6.07062	6.76971	3.03723	3.03723	3.03723	3.03723	NCBI	2217	intronic antisense	rna49778	rna49778	SPIRE2	+	14652351	14679143
rna49783	4	1	5	1	2	0	0	0	0	6.30452	4.59056	6.24226	6.07062	6.76971	3.03723	3.03723	3.03723	3.03723	NCBI	2217	intronic antisense	rna49779	rna49779	SPIRE2	+	14652352	14679143
rna49783	4	1	5	1	2	0	0	0	0	6.30452	4.59056	6.24226	6.07062	6.76971	3.03723	3.03723	3.03723	3.03723	NCBI	2217	intronic antisense	rna49780	rna49780	SPIRE2	+	14652353	14679143
rna49783	4	1	5	1	2	0	0	0	0	6.30452	4.59056	6.24226	6.07062	6.76971	3.03723	3.03723	3.03723	3.03723	NCBI	2217	intronic antisense	rna49781	rna49781	SPIRE2	+	14652356	14679143
rna49783	4	1	5	1	2	0	0	0	0	6.30452	4.59056	6.24226	6.07062	6.76971	3.03723	3.03723	3.03723	3.03723	NCBI	2217	intronic antisense	rna49782	rna49782	SPIRE2	+	14652359	14679143
rna32850	71	80	124	23	24	22	4	1	4	10.3055	10.3207	10.716	10.4149	10.2516	10.1288	8.80257	7.09137	9.16215	NCBI	3135	exon sense-overlapping	rna32851	rna32851	NDUFAF7	+	19659153	19675876
rna32850	71	80	124	23	24	22	4	1	4	10.3055	10.3207	10.716	10.4149	10.2516	10.1288	8.80257	7.09137	9.16215	NCBI	3135	natural antisense	rna32852	rna32852	PRKD3	-	19678003	19765024
rna32850	71	80	124	23	24	22	4	1	4	10.3055	10.3207	10.716	10.4149	10.2516	10.1288	8.80257	7.09137	9.16215	NCBI	3135	natural antisense	rna32853	rna32853	PRKD3	-	19678008	19765000
rna32850	71	80	124	23	24	22	4	1	4	10.3055	10.3207	10.716	10.4149	10.2516	10.1288	8.80257	7.09137	9.16215	NCBI	3135	natural antisense	rna32854	rna32854	PRKD3	-	19678008	19764970
rna32850	71	80	124	23	24	22	4	1	4	10.3055	10.3207	10.716	10.4149	10.2516	10.1288	8.80257	7.09137	9.16215	NCBI	3135	natural antisense	rna32855	rna32855	PRKD3	-	19678282	19764957
rna32850	71	80	124	23	24	22	4	1	4	10.3055	10.3207	10.716	10.4149	10.2516	10.1288	8.80257	7.09137	9.16215	NCBI	3135	natural antisense	rna32856	rna32856	PRKD3	-	19680373	19756937
rna70838	39	12	30	13	19	12	10	0	1	9.44877	7.63532	8.69058	9.59848	9.9171	9.26311	10.1085	3.03723	7.22287	NCBI	806	intronic antisense	rna70839	rna70839	ADAM12	-	45513529	45903613
rna6211	21	6	4	0	0	0	0	6	0	8.57014	6.69369	5.95893	3.03723	3.03723	3.03723	3.03723	9.60208	3.03723	NCBI	2716	natural antisense	rna6212	rna6212	ZBTB40	-	130293845	130374042
rna6211	21	6	4	0	0	0	0	6	0	8.57014	6.69369	5.95893	3.03723	3.03723	3.03723	3.03723	9.60208	3.03723	NCBI	2716	natural antisense	rna6213	rna6213	ZBTB40	-	130293845	130374042
rna6211	21	6	4	0	0	0	0	6	0	8.57014	6.69369	5.95893	3.03723	3.03723	3.03723	3.03723	9.60208	3.03723	NCBI	2716	natural antisense	rna6214	rna6214	ZBTB40	-	130293845	130374042
rna6211	21	6	4	0	0	0	0	6	0	8.57014	6.69369	5.95893	3.03723	3.03723	3.03723	3.03723	9.60208	3.03723	NCBI	2716	natural antisense	rna6215	rna6215	ZBTB40	-	130293845	130374042
rna6211	21	6	4	0	0	0	0	6	0	8.57014	6.69369	5.95893	3.03723	3.03723	3.03723	3.03723	9.60208	3.03723	NCBI	2716	natural antisense	rna6216	rna6216	ZBTB40	-	130293845	130374042
rna6211	21	6	4	0	0	0	0	6	0	8.57014	6.69369	5.95893	3.03723	3.03723	3.03723	3.03723	9.60208	3.03723	NCBI	2716	natural antisense	rna6217	rna6217	ZBTB40	-	130293845	130368965
rna6211	21	6	4	0	0	0	0	6	0	8.57014	6.69369	5.95893	3.03723	3.03723	3.03723	3.03723	9.60208	3.03723	NCBI	2716	natural antisense	rna6218	rna6218	ZBTB40	-	130293845	130368965
rna6211	21	6	4	0	0	0	0	6	0	8.57014	6.69369	5.95893	3.03723	3.03723	3.03723	3.03723	9.60208	3.03723	NCBI	2716	natural antisense	rna6219	rna6219	ZBTB40	-	130293845	130366365
rna6211	21	6	4	0	0	0	0	6	0	8.57014	6.69369	5.95893	3.03723	3.03723	3.03723	3.03723	9.60208	3.03723	NCBI	2716	natural antisense	rna6220	rna6220	ZBTB40	-	130293845	130366363
gene16103	1	0	0	1	0	1	0	0	0	4.69583	3.03723	3.03723	6.07062	3.03723	5.87597	3.03723	3.03723	3.03723	NCBI	1295	intergenic
rna10828	1	0	1	0	0	0	0	0	0	4.69583	3.03723	4.44014	3.03723	3.03723	3.03723	3.03723	3.03723	3.03723	NCBI	4369	intergenic
gene32327	0	1	0	0	0	0	0	0	0	3.03723	4.59056	3.03723	3.03723	3.03723	3.03723	3.03723	3.03723	3.03723	NCBI	7619	intergenic
rna36588	0	1	2	0	0	0	0	0	0	3.03723	4.59056	5.13776	3.03723	3.03723	3.03723	3.03723	3.03723	3.03723	NCBI	467	intergenic
rna49621	4	9	12	0	1	2	0	0	0	6.30452	7.24	7.41102	3.03723	5.87436	6.77144	3.03723	3.03723	3.03723	NCBI	1613	bidirectional	rna49622	rna49622	FOXL1	+	12390973	12395184
gene21120	1	0	1	0	0	0	0	0	0	4.69583	3.03723	4.44014	3.03723	3.03723	3.03723	3.03723	3.03723	3.03723	NCBI	940	intronic antisense	rna47423	rna47423	SLC25A31	-	29880312	29908490
rna72989	6	6	2	0	0	0	0	0	0	6.83865	6.69369	5.13776	3.03723	3.03723	3.03723	3.03723	3.03723	3.03723	NCBI	2755	natural antisense	rna72990	rna72990	RASSF4	-	44592402	44626340
rna72989	6	6	2	0	0	0	0	0	0	6.83865	6.69369	5.13776	3.03723	3.03723	3.03723	3.03723	3.03723	3.03723	NCBI	2755	natural antisense	rna72991	rna72991	RASSF4	-	44592814	44626384
rna64768	1	0	0	0	0	0	0	0	0	4.69583	3.03723	3.03723	3.03723	3.03723	3.03723	3.03723	3.03723	3.03723	NCBI	890	intergenic
rna29502	1	0	4	0	0	0	0	0	0	4.69583	3.03723	5.95893	3.03723	3.03723	3.03723	3.03723	3.03723	3.03723	NCBI	4918	intergenic
gene23285	1	5	1	0	1	0	0	0	0	4.69583	6.45336	4.44014	3.03723	5.87436	3.03723	3.03723	3.03723	3.03723	NCBI	1047	intergenic
rna33883	4	0	0	0	0	0	0	0	0	6.30452	3.03723	3.03723	3.03723	3.03723	3.03723	3.03723	3.03723	3.03723	NCBI	4778	intergenic
rna21427	0	0	4	0	0	0	0	0	0	3.03723	3.03723	5.95893	3.03723	3.03723	3.03723	3.03723	3.03723	3.03723	NCBI	4206	intergenic
rna53828	0	0	6	0	0	0	0	0	0	3.03723	3.03723	6.47898	3.03723	3.03723	3.03723	3.03723	3.03723	3.03723	NCBI	642	intronic antisense	rna53827	rna53827	LOC100848263	+	14838029	14871295
gene4809	4	0	2	0	0	0	0	0	0	6.30452	3.03723	5.13776	3.03723	3.03723	3.03723	3.03723	3.03723	3.03723	NCBI	2274	intergenic
rna71828	0	4	0	0	0	0	0	0	0	3.03723	6.16483	3.03723	3.03723	3.03723	3.03723	3.03723	3.03723	3.03723	NCBI	741	intronic antisense	rna71819	rna71819	NKIRAS1	+	42055517	42075380
rna71828	0	4	0	0	0	0	0	0	0	3.03723	6.16483	3.03723	3.03723	3.03723	3.03723	3.03723	3.03723	3.03723	NCBI	741	intronic antisense	rna71820	rna71820	NKIRAS1	+	42055543	42075383
rna71828	0	4	0	0	0	0	0	0	0	3.03723	6.16483	3.03723	3.03723	3.03723	3.03723	3.03723	3.03723	3.03723	NCBI	741	intronic antisense	rna71821	rna71821	NKIRAS1	+	42055585	42075343
rna71828	0	4	0	0	0	0	0	0	0	3.03723	6.16483	3.03723	3.03723	3.03723	3.03723	3.03723	3.03723	3.03723	NCBI	741	intronic antisense	rna71822	rna71822	NKIRAS1	+	42055596	42075383
rna71828	0	4	0	0	0	0	0	0	0	3.03723	6.16483	3.03723	3.03723	3.03723	3.03723	3.03723	3.03723	3.03723	NCBI	741	intronic antisense	rna71823	rna71823	NKIRAS1	+	42055608	42075383
rna71828	0	4	0	0	0	0	0	0	0	3.03723	6.16483	3.03723	3.03723	3.03723	3.03723	3.03723	3.03723	3.03723	NCBI	741	intronic antisense	rna71824	rna71824	NKIRAS1	+	42059293	42075383
rna71828	0	4	0	0	0	0	0	0	0	3.03723	6.16483	3.03723	3.03723	3.03723	3.03723	3.03723	3.03723	3.03723	NCBI	741	intronic antisense	rna71825	rna71825	NKIRAS1	+	42059307	42075383
rna71828	0	4	0	0	0	0	0	0	0	3.03723	6.16483	3.03723	3.03723	3.03723	3.03723	3.03723	3.03723	3.03723	NCBI	741	intronic antisense	rna71826	rna71826	NKIRAS1	+	42059316	42075383
rna71828	0	4	0	0	0	0	0	0	0	3.03723	6.16483	3.03723	3.03723	3.03723	3.03723	3.03723	3.03723	3.03723	NCBI	741	intronic antisense	rna71827	rna71827	NKIRAS1	+	42059939	42075383
rna33859	1	0	0	0	0	0	0	0	0	4.69583	3.03723	3.03723	3.03723	3.03723	3.03723	3.03723	3.03723	3.03723	NCBI	3146	bidirectional	rna33882	rna33882	PCBP1	+	68411329	68412803
rna48859	8	14	15	6	4	4	6	1	0	7.22759	7.84917	7.71897	8.50072	7.71439	7.71619	9.37866	7.09137	3.03723	NCBI	2105	natural antisense	rna48858	rna48858	RNF185	+	70004946	70035092
rna48859	8	14	15	6	4	4	6	1	0	7.22759	7.84917	7.71897	8.50072	7.71439	7.71619	9.37866	7.09137	3.03723	NCBI	2105	intronic antisense	rna48860	rna48860	LIMK2	+	70038559	70093301
rna48859	8	14	15	6	4	4	6	1	0	7.22759	7.84917	7.71897	8.50072	7.71439	7.71619	9.37866	7.09137	3.03723	NCBI	2105	intronic antisense	rna48861	rna48861	LIMK2	+	70038559	70088868
rna48859	8	14	15	6	4	4	6	1	0	7.22759	7.84917	7.71897	8.50072	7.71439	7.71619	9.37866	7.09137	3.03723	NCBI	2105	intronic antisense	rna48862	rna48862	LIMK2	+	70038755	70093301
rna48859	8	14	15	6	4	4	6	1	0	7.22759	7.84917	7.71897	8.50072	7.71439	7.71619	9.37866	7.09137	3.03723	NCBI	2105	intronic antisense	rna48863	rna48863	LIMK2	+	70038777	70093301
rna48859	8	14	15	6	4	4	6	1	0	7.22759	7.84917	7.71897	8.50072	7.71439	7.71619	9.37866	7.09137	3.03723	NCBI	2105	intronic antisense	rna48864	rna48864	LIMK2	+	70038813	70092261
gene10465	0	1	0	0	0	0	0	0	0	3.03723	4.59056	3.03723	3.03723	3.03723	3.03723	3.03723	3.03723	3.03723	NCBI	696	intron sense-overlapping	rna23893	rna23893	GRIA1	+	64771810	65120623
gene10465	0	1	0	0	0	0	0	0	0	3.03723	4.59056	3.03723	3.03723	3.03723	3.03723	3.03723	3.03723	3.03723	NCBI	696	intron sense-overlapping	rna23894	rna23894	GRIA1	+	64771810	65120623
gene10465	0	1	0	0	0	0	0	0	0	3.03723	4.59056	3.03723	3.03723	3.03723	3.03723	3.03723	3.03723	3.03723	NCBI	696	intron sense-overlapping	rna23895	rna23895	GRIA1	+	64772049	65118334
rna31180	7	15	16	2	4	2	3	7	2	7.04619	7.94528	7.80856	6.97971	7.71439	6.77144	8.39634	9.8223	8.18267	NCBI	1230	natural antisense	rna31166	rna31166	CDKN3	+	66925130	66942894
rna31180	7	15	16	2	4	2	3	7	2	7.04619	7.94528	7.80856	6.97971	7.71439	6.77144	8.39634	9.8223	8.18267	NCBI	1230	natural antisense	rna31167	rna31167	CDKN3	+	66925137	66942894
rna31180	7	15	16	2	4	2	3	7	2	7.04619	7.94528	7.80856	6.97971	7.71439	6.77144	8.39634	9.8223	8.18267	NCBI	1230	natural antisense	rna31168	rna31168	CDKN3	+	66925138	66942894
rna31180	7	15	16	2	4	2	3	7	2	7.04619	7.94528	7.80856	6.97971	7.71439	6.77144	8.39634	9.8223	8.18267	NCBI	1230	natural antisense	rna31169	rna31169	CDKN3	+	66925139	66942894
rna31180	7	15	16	2	4	2	3	7	2	7.04619	7.94528	7.80856	6.97971	7.71439	6.77144	8.39634	9.8223	8.18267	NCBI	1230	natural antisense	rna31170	rna31170	CDKN3	+	66925141	66942890
rna31180	7	15	16	2	4	2	3	7	2	7.04619	7.94528	7.80856	6.97971	7.71439	6.77144	8.39634	9.8223	8.18267	NCBI	1230	natural antisense	rna31171	rna31171	CDKN3	+	66925141	66942890
rna31180	7	15	16	2	4	2	3	7	2	7.04619	7.94528	7.80856	6.97971	7.71439	6.77144	8.39634	9.8223	8.18267	NCBI	1230	natural antisense	rna31172	rna31172	CDKN3	+	66925141	66941803
rna31180	7	15	16	2	4	2	3	7	2	7.04619	7.94528	7.80856	6.97971	7.71439	6.77144	8.39634	9.8223	8.18267	NCBI	1230	natural antisense	rna31173	rna31173	CDKN3	+	66925142	66942894
rna31180	7	15	16	2	4	2	3	7	2	7.04619	7.94528	7.80856	6.97971	7.71439	6.77144	8.39634	9.8223	8.18267	NCBI	1230	natural antisense	rna31174	rna31174	CDKN3	+	66925142	66942890
rna31180	7	15	16	2	4	2	3	7	2	7.04619	7.94528	7.80856	6.97971	7.71439	6.77144	8.39634	9.8223	8.18267	NCBI	1230	natural antisense	rna31175	rna31175	CDKN3	+	66925142	66942890
rna31180	7	15	16	2	4	2	3	7	2	7.04619	7.94528	7.80856	6.97971	7.71439	6.77144	8.39634	9.8223	8.18267	NCBI	1230	natural antisense	rna31176	rna31176	CDKN3	+	66925142	66938813
rna31180	7	15	16	2	4	2	3	7	2	7.04619	7.94528	7.80856	6.97971	7.71439	6.77144	8.39634	9.8223	8.18267	NCBI	1230	natural antisense	rna31177	rna31177	CDKN3	+	66925142	66938768
rna31180	7	15	16	2	4	2	3	7	2	7.04619	7.94528	7.80856	6.97971	7.71439	6.77144	8.39634	9.8223	8.18267	NCBI	1230	natural antisense	rna31178	rna31178	CDKN3	+	66925142	66938353
rna31180	7	15	16	2	4	2	3	7	2	7.04619	7.94528	7.80856	6.97971	7.71439	6.77144	8.39634	9.8223	8.18267	NCBI	1230	natural antisense	rna31179	rna31179	CDKN3	+	66925219	66941998
rna3679	19	27	11	0	3	0	0	4	1	8.42902	8.77176	7.2918	3.03723	7.31803	3.03723	3.03723	9.02472	7.22287	NCBI	827	intergenic
rna538	4	3	3	0	5	3	0	1	0	6.30452	5.80379	5.606	3.03723	8.02499	7.31981	3.03723	7.09137	3.03723	NCBI	476	intronic antisense	rna539	rna539	CBLB	-	50255479	50481399
rna538	4	3	3	0	5	3	0	1	0	6.30452	5.80379	5.606	3.03723	8.02499	7.31981	3.03723	7.09137	3.03723	NCBI	476	intronic antisense	rna540	rna540	CBLB	-	50255479	50481399
rna538	4	3	3	0	5	3	0	1	0	6.30452	5.80379	5.606	3.03723	8.02499	7.31981	3.03723	7.09137	3.03723	NCBI	476	intronic antisense	rna541	rna541	CBLB	-	50255479	50481399
rna538	4	3	3	0	5	3	0	1	0	6.30452	5.80379	5.606	3.03723	8.02499	7.31981	3.03723	7.09137	3.03723	NCBI	476	intronic antisense	rna542	rna542	CBLB	-	50255479	50481399
rna538	4	3	3	0	5	3	0	1	0	6.30452	5.80379	5.606	3.03723	8.02499	7.31981	3.03723	7.09137	3.03723	NCBI	476	intronic antisense	rna543	rna543	CBLB	-	50255479	50481399
rna538	4	3	3	0	5	3	0	1	0	6.30452	5.80379	5.606	3.03723	8.02499	7.31981	3.03723	7.09137	3.03723	NCBI	476	intronic antisense	rna544	rna544	CBLB	-	50255479	50481399
rna538	4	3	3	0	5	3	0	1	0	6.30452	5.80379	5.606	3.03723	8.02499	7.31981	3.03723	7.09137	3.03723	NCBI	476	intronic antisense	rna545	rna545	CBLB	-	50255479	50481361
rna538	4	3	3	0	5	3	0	1	0	6.30452	5.80379	5.606	3.03723	8.02499	7.31981	3.03723	7.09137	3.03723	NCBI	476	intronic antisense	rna546	rna546	CBLB	-	50255479	50481148
rna538	4	3	3	0	5	3	0	1	0	6.30452	5.80379	5.606	3.03723	8.02499	7.31981	3.03723	7.09137	3.03723	NCBI	476	intronic antisense	rna547	rna547	CBLB	-	50255479	50481147
rna538	4	3	3	0	5	3	0	1	0	6.30452	5.80379	5.606	3.03723	8.02499	7.31981	3.03723	7.09137	3.03723	NCBI	476	intronic antisense	rna548	rna548	CBLB	-	50255479	50480709
rna538	4	3	3	0	5	3	0	1	0	6.30452	5.80379	5.606	3.03723	8.02499	7.31981	3.03723	7.09137	3.03723	NCBI	476	intronic antisense	rna549	rna549	CBLB	-	50258764	50479888
rna5525	0	1	0	0	1	0	1	0	0	3.03723	4.59056	3.03723	3.03723	5.87436	3.03723	6.88002	3.03723	3.03723	NCBI	3307	exon sense-overlapping	rna5524	rna5524	PTMA	+	119411647	119419171
rna5525	0	1	0	0	1	0	1	0	0	3.03723	4.59056	3.03723	3.03723	5.87436	3.03723	6.88002	3.03723	3.03723	NCBI	3307	exon sense-overlapping	rna5526	rna5526	PTMA	+	119414065	119419171
rna20721	25	34	27	5	2	14	4	1	1	8.81668	9.09875	8.54176	8.24421	6.76971	9.48275	8.80257	7.09137	7.22287	NCBI	648	natural antisense	rna20702	rna20702	MYO9B	-	5883220	5991179
rna20721	25	34	27	5	2	14	4	1	1	8.81668	9.09875	8.54176	8.24421	6.76971	9.48275	8.80257	7.09137	7.22287	NCBI	648	natural antisense	rna20703	rna20703	MYO9B	-	5883221	5991190
rna20721	25	34	27	5	2	14	4	1	1	8.81668	9.09875	8.54176	8.24421	6.76971	9.48275	8.80257	7.09137	7.22287	NCBI	648	natural antisense	rna20704	rna20704	MYO9B	-	5883221	5991190
rna20721	25	34	27	5	2	14	4	1	1	8.81668	9.09875	8.54176	8.24421	6.76971	9.48275	8.80257	7.09137	7.22287	NCBI	648	natural antisense	rna20705	rna20705	MYO9B	-	5883221	5991190
rna20721	25	34	27	5	2	14	4	1	1	8.81668	9.09875	8.54176	8.24421	6.76971	9.48275	8.80257	7.09137	7.22287	NCBI	648	natural antisense	rna20706	rna20706	MYO9B	-	5883221	5991190
rna20721	25	34	27	5	2	14	4	1	1	8.81668	9.09875	8.54176	8.24421	6.76971	9.48275	8.80257	7.09137	7.22287	NCBI	648	natural antisense	rna20707	rna20707	MYO9B	-	5883221	5991190
rna20721	25	34	27	5	2	14	4	1	1	8.81668	9.09875	8.54176	8.24421	6.76971	9.48275	8.80257	7.09137	7.22287	NCBI	648	natural antisense	rna20708	rna20708	MYO9B	-	5883221	5991190
rna20721	25	34	27	5	2	14	4	1	1	8.81668	9.09875	8.54176	8.24421	6.76971	9.48275	8.80257	7.09137	7.22287	NCBI	648	natural antisense	rna20709	rna20709	MYO9B	-	5883221	5991190
rna20721	25	34	27	5	2	14	4	1	1	8.81668	9.09875	8.54176	8.24421	6.76971	9.48275	8.80257	7.09137	7.22287	NCBI	648	natural antisense	rna20710	rna20710	MYO9B	-	5883221	5991190
rna20721	25	34	27	5	2	14	4	1	1	8.81668	9.09875	8.54176	8.24421	6.76971	9.48275	8.80257	7.09137	7.22287	NCBI	648	natural antisense	rna20711	rna20711	MYO9B	-	5883221	5991190
rna20721	25	34	27	5	2	14	4	1	1	8.81668	9.09875	8.54176	8.24421	6.76971	9.48275	8.80257	7.09137	7.22287	NCBI	648	natural antisense	rna20712	rna20712	MYO9B	-	5883221	5991190
rna20721	25	34	27	5	2	14	4	1	1	8.81668	9.09875	8.54176	8.24421	6.76971	9.48275	8.80257	7.09137	7.22287	NCBI	648	natural antisense	rna20713	rna20713	MYO9B	-	5883221	5991190
rna20721	25	34	27	5	2	14	4	1	1	8.81668	9.09875	8.54176	8.24421	6.76971	9.48275	8.80257	7.09137	7.22287	NCBI	648	natural antisense	rna20714	rna20714	MYO9B	-	5883221	5991190
rna20721	25	34	27	5	2	14	4	1	1	8.81668	9.09875	8.54176	8.24421	6.76971	9.48275	8.80257	7.09137	7.22287	NCBI	648	natural antisense	rna20715	rna20715	MYO9B	-	5883221	5991190
rna20721	25	34	27	5	2	14	4	1	1	8.81668	9.09875	8.54176	8.24421	6.76971	9.48275	8.80257	7.09137	7.22287	NCBI	648	natural antisense	rna20716	rna20716	MYO9B	-	5883221	5991190
rna20721	25	34	27	5	2	14	4	1	1	8.81668	9.09875	8.54176	8.24421	6.76971	9.48275	8.80257	7.09137	7.22287	NCBI	648	natural antisense	rna20717	rna20717	MYO9B	-	5883221	5991190
rna20721	25	34	27	5	2	14	4	1	1	8.81668	9.09875	8.54176	8.24421	6.76971	9.48275	8.80257	7.09137	7.22287	NCBI	648	natural antisense	rna20718	rna20718	MYO9B	-	5883221	5991190
rna20721	25	34	27	5	2	14	4	1	1	8.81668	9.09875	8.54176	8.24421	6.76971	9.48275	8.80257	7.09137	7.22287	NCBI	648	natural antisense	rna20719	rna20719	MYO9B	-	5883221	5991190
rna20721	25	34	27	5	2	14	4	1	1	8.81668	9.09875	8.54176	8.24421	6.76971	9.48275	8.80257	7.09137	7.22287	NCBI	648	natural antisense	rna20720	rna20720	MYO9B	-	5883221	5969823
rna16891	0	0	0	0	0	4	0	0	0	3.03723	3.03723	3.03723	3.03723	3.03723	7.71619	3.03723	3.03723	3.03723	NCBI	336	natural antisense	rna16890	rna16890	FGF23	+	105717495	105730794
rna65616	8	5	16	4	2	1	0	6	0	7.22759	6.45336	7.80856	7.93201	6.76971	5.87597	3.03723	9.60208	3.03723	NCBI	1164	intronic antisense	rna65612	rna65612	GMDS	+	51168201	51603995
rna65616	8	5	16	4	2	1	0	6	0	7.22759	6.45336	7.80856	7.93201	6.76971	5.87597	3.03723	9.60208	3.03723	NCBI	1164	intronic antisense	rna65613	rna65613	GMDS	+	51168201	51557961
rna65616	8	5	16	4	2	1	0	6	0	7.22759	6.45336	7.80856	7.93201	6.76971	5.87597	3.03723	9.60208	3.03723	NCBI	1164	intronic antisense	rna65614	rna65614	GMDS	+	51168218	51603193
rna65616	8	5	16	4	2	1	0	6	0	7.22759	6.45336	7.80856	7.93201	6.76971	5.87597	3.03723	9.60208	3.03723	NCBI	1164	intronic antisense	rna65615	rna65615	GMDS	+	51260922	51557961
rna60422	0	0	1	0	0	0	0	0	0	3.03723	3.03723	4.44014	3.03723	3.03723	3.03723	3.03723	3.03723	3.03723	NCBI	14542	natural antisense	rna60414	rna60414	RTL1	-	65778460	65782456
rna46952	34	20	28	3	2	4	0	1	0	9.25332	8.34826	8.59309	7.53305	6.76971	7.71619	3.03723	7.09137	3.03723	NCBI	3855	natural antisense	rna46951	rna46951	NAV1	-	80630867	80807432
gene18463	1	6	4	5	1	0	0	0	1	4.69583	6.69369	5.95893	8.24421	5.87436	3.03723	3.03723	3.03723	7.22287	NCBI	2137	intronic antisense	rna42065	rna42065	SLC35F2	-	17377111	17497459
gene27449	1	0	0	0	0	0	0	0	0	4.69583	3.03723	3.03723	3.03723	3.03723	3.03723	3.03723	3.03723	3.03723	NCBI	968	intergenic
rna31753	0	7	5	0	0	0	0	0	0	3.03723	6.89964	6.24226	3.03723	3.03723	3.03723	3.03723	3.03723	3.03723	NCBI	514	intronic antisense	rna31747	rna31747	ELMSAN1	-	85124177	85196815
rna65471	1	0	2	0	0	0	0	0	0	4.69583	3.03723	5.13776	3.03723	3.03723	3.03723	3.03723	3.03723	3.03723	NCBI	885	intergenic
rna16396	0	0	8	0	0	0	0	0	0	3.03723	3.03723	6.86044	3.03723	3.03723	3.03723	3.03723	3.03723	3.03723	NCBI	516	intergenic
rna1735	79	69	87	20	19	34	3	0	3	10.4585	10.1088	10.2077	10.2146	9.9171	10.7531	8.39634	3.03723	8.75399	NCBI	3478	intronic antisense	rna1727	rna1727	FNDC3B	-	95121235	95406498
rna1735	79	69	87	20	19	34	3	0	3	10.4585	10.1088	10.2077	10.2146	9.9171	10.7531	8.39634	3.03723	8.75399	NCBI	3478	intronic antisense	rna1728	rna1728	FNDC3B	-	95121240	95479985
rna1735	79	69	87	20	19	34	3	0	3	10.4585	10.1088	10.2077	10.2146	9.9171	10.7531	8.39634	3.03723	8.75399	NCBI	3478	intronic antisense	rna1729	rna1729	FNDC3B	-	95121240	95479916
rna1735	79	69	87	20	19	34	3	0	3	10.4585	10.1088	10.2077	10.2146	9.9171	10.7531	8.39634	3.03723	8.75399	NCBI	3478	intronic antisense	rna1730	rna1730	FNDC3B	-	95121240	95479916
rna1735	79	69	87	20	19	34	3	0	3	10.4585	10.1088	10.2077	10.2146	9.9171	10.7531	8.39634	3.03723	8.75399	NCBI	3478	intronic antisense	rna1731	rna1731	FNDC3B	-	95121240	95478982
rna1735	79	69	87	20	19	34	3	0	3	10.4585	10.1088	10.2077	10.2146	9.9171	10.7531	8.39634	3.03723	8.75399	NCBI	3478	intronic antisense	rna1732	rna1732	FNDC3B	-	95121240	95478982
rna1735	79	69	87	20	19	34	3	0	3	10.4585	10.1088	10.2077	10.2146	9.9171	10.7531	8.39634	3.03723	8.75399	NCBI	3478	intronic antisense	rna1733	rna1733	FNDC3B	-	95121240	95478787
rna1735	79	69	87	20	19	34	3	0	3	10.4585	10.1088	10.2077	10.2146	9.9171	10.7531	8.39634	3.03723	8.75399	NCBI	3478	intronic antisense	rna1734	rna1734	FNDC3B	-	95121240	95478787
gene23673	4	6	0	0	0	0	1	0	0	6.30452	6.69369	3.03723	3.03723	3.03723	3.03723	6.88002	3.03723	3.03723	NCBI	604	intronic antisense	rna53645	rna53645	BRIP1	+	11227710	11410353
gene23673	4	6	0	0	0	0	1	0	0	6.30452	6.69369	3.03723	3.03723	3.03723	3.03723	6.88002	3.03723	3.03723	NCBI	604	intronic antisense	rna53646	rna53646	BRIP1	+	11230052	11410353
gene23673	4	6	0	0	0	0	1	0	0	6.30452	6.69369	3.03723	3.03723	3.03723	3.03723	6.88002	3.03723	3.03723	NCBI	604	intronic antisense	rna53647	rna53647	BRIP1	+	11230062	11410353
gene23673	4	6	0	0	0	0	1	0	0	6.30452	6.69369	3.03723	3.03723	3.03723	3.03723	6.88002	3.03723	3.03723	NCBI	604	intronic antisense	rna53648	rna53648	BRIP1	+	11230080	11410353
rna27098	22	13	19	4	0	4	0	2	0	8.63584	7.7462	8.04812	7.93201	3.03723	7.71619	3.03723	8.04728	3.03723	NCBI	2237	intronic antisense	rna27097	rna27097	LMBRD1	-	8607151	8739448
gene11676	14	35	48	1	0	9	1	1	1	8.00067	9.13995	9.35787	6.07062	3.03723	8.85448	6.88002	7.09137	7.22287	NCBI	1984	intronic antisense	rna26552	rna26552	SPIN1	-	89648873	89730471
gene11676	14	35	48	1	0	9	1	1	1	8.00067	9.13995	9.35787	6.07062	3.03723	8.85448	6.88002	7.09137	7.22287	NCBI	1984	intronic antisense	rna26553	rna26553	SPIN1	-	89648873	89730446
gene32984	18	19	20	1	8	2	0	0	0	8.35293	8.27617	8.11988	6.07062	8.68591	6.77144	3.03723	3.03723	3.03723	NCBI	599	intronic antisense	rna75286	rna75286	XIAP	+	8198235	8238233
gene32984	18	19	20	1	8	2	0	0	0	8.35293	8.27617	8.11988	6.07062	8.68591	6.77144	3.03723	3.03723	3.03723	NCBI	599	intronic antisense	rna75287	rna75287	XIAP	+	8198235	8238233
gene32984	18	19	20	1	8	2	0	0	0	8.35293	8.27617	8.11988	6.07062	8.68591	6.77144	3.03723	3.03723	3.03723	NCBI	599	intronic antisense	rna75288	rna75288	XIAP	+	8198235	8238233
rna38866	4	0	0	0	0	0	1	0	0	6.30452	3.03723	3.03723	3.03723	3.03723	3.03723	6.88002	3.03723	3.03723	NCBI	2255	bidirectional	rna38867	rna38867	TAF4	+	55097762	55162883
gene14730	2	0	4	0	0	0	0	0	0	5.44708	3.03723	5.95893	3.03723	3.03723	3.03723	3.03723	3.03723	3.03723	NCBI	501	intron sense-overlapping	rna33341	rna33341	PUS10	-	43674588	43760137
gene14730	2	0	4	0	0	0	0	0	0	5.44708	3.03723	5.95893	3.03723	3.03723	3.03723	3.03723	3.03723	3.03723	NCBI	501	intron sense-overlapping	rna33342	rna33342	PUS10	-	43674588	43760004
gene14730	2	0	4	0	0	0	0	0	0	5.44708	3.03723	5.95893	3.03723	3.03723	3.03723	3.03723	3.03723	3.03723	NCBI	501	intron sense-overlapping	rna33343	rna33343	PUS10	-	43674588	43759760
gene14730	2	0	4	0	0	0	0	0	0	5.44708	3.03723	5.95893	3.03723	3.03723	3.03723	3.03723	3.03723	3.03723	NCBI	501	intron sense-overlapping	rna33344	rna33344	PUS10	-	43674588	43759718
gene14730	2	0	4	0	0	0	0	0	0	5.44708	3.03723	5.95893	3.03723	3.03723	3.03723	3.03723	3.03723	3.03723	NCBI	501	intron sense-overlapping	rna33345	rna33345	PUS10	-	43674588	43755509
rna13697	0	0	4	0	0	0	0	0	0	3.03723	3.03723	5.95893	3.03723	3.03723	3.03723	3.03723	3.03723	3.03723	NCBI	948	intergenic
rna47872	0	0	0	0	0	0	0	4	1	3.03723	3.03723	3.03723	3.03723	3.03723	3.03723	3.03723	9.02472	7.22287	NCBI	685	bidirectional	rna47870	rna47870	KMT5A	-	52210516	52228187
rna32652	0	0	0	0	4	0	0	0	0	3.03723	3.03723	3.03723	3.03723	7.71439	3.03723	3.03723	3.03723	3.03723	NCBI	1129	intergenic
rna17652	2	0	0	0	0	0	0	0	0	5.44708	3.03723	3.03723	3.03723	3.03723	3.03723	3.03723	3.03723	3.03723	NCBI	2883	intergenic
rna22406	13	17	26	10	6	7	2	4	0	7.89731	8.12019	8.48853	9.22454	8.28043	8.4992	7.82885	9.02472	3.03723	NCBI	4717	natural antisense	rna22407	rna22407	PPIC	+	30779208	30793008
rna31410	11	32	17	2	1	2	0	0	0	7.66531	9.01264	7.89291	6.97971	5.87436	6.77144	3.03723	3.03723	3.03723	NCBI	1713	natural antisense	rna31388	rna31388	SYNE2	+	76063060	76386887
rna31410	11	32	17	2	1	2	0	0	0	7.66531	9.01264	7.89291	6.97971	5.87436	6.77144	3.03723	3.03723	3.03723	NCBI	1713	natural antisense	rna31389	rna31389	SYNE2	+	76063060	76386887
rna31410	11	32	17	2	1	2	0	0	0	7.66531	9.01264	7.89291	6.97971	5.87436	6.77144	3.03723	3.03723	3.03723	NCBI	1713	natural antisense	rna31390	rna31390	SYNE2	+	76063060	76386887
rna31410	11	32	17	2	1	2	0	0	0	7.66531	9.01264	7.89291	6.97971	5.87436	6.77144	3.03723	3.03723	3.03723	NCBI	1713	natural antisense	rna31391	rna31391	SYNE2	+	76063060	76386887
rna31410	11	32	17	2	1	2	0	0	0	7.66531	9.01264	7.89291	6.97971	5.87436	6.77144	3.03723	3.03723	3.03723	NCBI	1713	natural antisense	rna31392	rna31392	SYNE2	+	76063060	76386887
rna31410	11	32	17	2	1	2	0	0	0	7.66531	9.01264	7.89291	6.97971	5.87436	6.77144	3.03723	3.03723	3.03723	NCBI	1713	natural antisense	rna31393	rna31393	SYNE2	+	76063060	76386887
rna31410	11	32	17	2	1	2	0	0	0	7.66531	9.01264	7.89291	6.97971	5.87436	6.77144	3.03723	3.03723	3.03723	NCBI	1713	natural antisense	rna31394	rna31394	SYNE2	+	76063060	76386887
rna31410	11	32	17	2	1	2	0	0	0	7.66531	9.01264	7.89291	6.97971	5.87436	6.77144	3.03723	3.03723	3.03723	NCBI	1713	natural antisense	rna31395	rna31395	SYNE2	+	76063060	76386887
rna31410	11	32	17	2	1	2	0	0	0	7.66531	9.01264	7.89291	6.97971	5.87436	6.77144	3.03723	3.03723	3.03723	NCBI	1713	natural antisense	rna31396	rna31396	SYNE2	+	76063060	76386887
rna31410	11	32	17	2	1	2	0	0	0	7.66531	9.01264	7.89291	6.97971	5.87436	6.77144	3.03723	3.03723	3.03723	NCBI	1713	natural antisense	rna31397	rna31397	SYNE2	+	76063149	76386889
rna31410	11	32	17	2	1	2	0	0	0	7.66531	9.01264	7.89291	6.97971	5.87436	6.77144	3.03723	3.03723	3.03723	NCBI	1713	natural antisense	rna31398	rna31398	SYNE2	+	76102907	76386887
rna31410	11	32	17	2	1	2	0	0	0	7.66531	9.01264	7.89291	6.97971	5.87436	6.77144	3.03723	3.03723	3.03723	NCBI	1713	natural antisense	rna31399	rna31399	SYNE2	+	76204203	76386887
rna31410	11	32	17	2	1	2	0	0	0	7.66531	9.01264	7.89291	6.97971	5.87436	6.77144	3.03723	3.03723	3.03723	NCBI	1713	natural antisense	rna31400	rna31400	SYNE2	+	76204254	76386887
rna31410	11	32	17	2	1	2	0	0	0	7.66531	9.01264	7.89291	6.97971	5.87436	6.77144	3.03723	3.03723	3.03723	NCBI	1713	natural antisense	rna31401	rna31401	SYNE2	+	76282122	76386887
rna31410	11	32	17	2	1	2	0	0	0	7.66531	9.01264	7.89291	6.97971	5.87436	6.77144	3.03723	3.03723	3.03723	NCBI	1713	natural antisense	rna31402	rna31402	SYNE2	+	76282122	76386887
rna6154	2	5	2	3	2	0	0	0	1	5.44708	6.45336	5.13776	7.53305	6.76971	3.03723	3.03723	3.03723	7.22287	NCBI	3106	intergenic
rna58575	1	0	19	0	0	0	0	0	0	4.69583	3.03723	8.04812	3.03723	3.03723	3.03723	3.03723	3.03723	3.03723	NCBI	2053	natural antisense	rna58574	rna58574	ROPN1L	-	62795143	62814323
rna42720	21	41	19	0	0	4	0	1	4	8.57014	9.36515	8.04812	3.03723	3.03723	7.71619	3.03723	7.09137	9.16215	NCBI	2412	intronic antisense	rna42708	rna42708	ARNTL	-	39286452	39394465
rna42720	21	41	19	0	0	4	0	1	4	8.57014	9.36515	8.04812	3.03723	3.03723	7.71619	3.03723	7.09137	9.16215	NCBI	2412	intronic antisense	rna42710	rna42710	ARNTL	-	39286452	39394426
rna42720	21	41	19	0	0	4	0	1	4	8.57014	9.36515	8.04812	3.03723	3.03723	7.71619	3.03723	7.09137	9.16215	NCBI	2412	intronic antisense	rna42711	rna42711	ARNTL	-	39286452	39394425
rna42720	21	41	19	0	0	4	0	1	4	8.57014	9.36515	8.04812	3.03723	3.03723	7.71619	3.03723	7.09137	9.16215	NCBI	2412	intronic antisense	rna42712	rna42712	ARNTL	-	39286452	39394425
rna42720	21	41	19	0	0	4	0	1	4	8.57014	9.36515	8.04812	3.03723	3.03723	7.71619	3.03723	7.09137	9.16215	NCBI	2412	intronic antisense	rna42713	rna42713	ARNTL	-	39286452	39394425
rna42720	21	41	19	0	0	4	0	1	4	8.57014	9.36515	8.04812	3.03723	3.03723	7.71619	3.03723	7.09137	9.16215	NCBI	2412	intronic antisense	rna42714	rna42714	ARNTL	-	39286452	39394417
rna42720	21	41	19	0	0	4	0	1	4	8.57014	9.36515	8.04812	3.03723	3.03723	7.71619	3.03723	7.09137	9.16215	NCBI	2412	intronic antisense	rna42715	rna42715	ARNTL	-	39286452	39365622
rna42720	21	41	19	0	0	4	0	1	4	8.57014	9.36515	8.04812	3.03723	3.03723	7.71619	3.03723	7.09137	9.16215	NCBI	2412	intronic antisense	rna42716	rna42716	ARNTL	-	39286452	39353913
rna42720	21	41	19	0	0	4	0	1	4	8.57014	9.36515	8.04812	3.03723	3.03723	7.71619	3.03723	7.09137	9.16215	NCBI	2412	intronic antisense	rna42719	rna42719	ARNTL	-	39286960	39394387
rna43519	1	0	0	0	0	0	0	0	0	4.69583	3.03723	3.03723	3.03723	3.03723	3.03723	3.03723	3.03723	3.03723	NCBI	3069	intergenic
gene14774	4	0	4	0	1	2	0	0	0	6.30452	3.03723	5.95893	3.03723	5.87436	6.77144	3.03723	3.03723	3.03723	NCBI	1276	intergenic
gene31834	0	2	1	0	1	0	1	0	0	3.03723	5.32112	4.44014	3.03723	5.87436	3.03723	6.88002	3.03723	3.03723	NCBI	90	intronic antisense	rna72793	rna72793	WAPL	-	41160833	41238276
gene31834	0	2	1	0	1	0	1	0	0	3.03723	5.32112	4.44014	3.03723	5.87436	3.03723	6.88002	3.03723	3.03723	NCBI	90	intronic antisense	rna72794	rna72794	WAPL	-	41162576	41238271
gene31834	0	2	1	0	1	0	1	0	0	3.03723	5.32112	4.44014	3.03723	5.87436	3.03723	6.88002	3.03723	3.03723	NCBI	90	intronic antisense	rna72795	rna72795	WAPL	-	41162576	41238252
gene31834	0	2	1	0	1	0	1	0	0	3.03723	5.32112	4.44014	3.03723	5.87436	3.03723	6.88002	3.03723	3.03723	NCBI	90	intronic antisense	rna72796	rna72796	WAPL	-	41162576	41237386
rna5541	12	17	4	1	1	0	0	0	0	7.78597	8.12019	5.95893	6.07062	5.87436	3.03723	3.03723	3.03723	3.03723	NCBI	2402	intronic antisense	rna5535	rna5535	DIS3L2	+	119630406	119991754
rna5541	12	17	4	1	1	0	0	0	0	7.78597	8.12019	5.95893	6.07062	5.87436	3.03723	3.03723	3.03723	3.03723	NCBI	2402	intronic antisense	rna5536	rna5536	DIS3L2	+	119630406	119991754
rna5541	12	17	4	1	1	0	0	0	0	7.78597	8.12019	5.95893	6.07062	5.87436	3.03723	3.03723	3.03723	3.03723	NCBI	2402	intronic antisense	rna5539	rna5539	DIS3L2	+	119630679	119987217
rna5541	12	17	4	1	1	0	0	0	0	7.78597	8.12019	5.95893	6.07062	5.87436	3.03723	3.03723	3.03723	3.03723	NCBI	2402	intronic antisense	rna5540	rna5540	DIS3L2	+	119680137	119987217
rna768	58	61	82	26	38	35	17	2	2	10.0158	9.93243	10.123	10.5908	10.911	10.7947	10.8696	8.04728	8.18267	NCBI	3592	intronic antisense	rna764	rna764	NAA50	-	58401442	58433793
rna768	58	61	82	26	38	35	17	2	2	10.0158	9.93243	10.123	10.5908	10.911	10.7947	10.8696	8.04728	8.18267	NCBI	3592	intronic antisense	rna767	rna767	NAA50	-	58402275	58433748
rna8798	2	1	1	4	2	1	2	0	3	5.44708	4.59056	4.44014	7.93201	6.76971	5.87597	7.82885	3.03723	8.75399	NCBI	1274	intronic antisense	rna8789	rna8789	BCAR3	+	49691044	49912338
rna8798	2	1	1	4	2	1	2	0	3	5.44708	4.59056	4.44014	7.93201	6.76971	5.87597	7.82885	3.03723	8.75399	NCBI	1274	intronic antisense	rna8790	rna8790	BCAR3	+	49691060	49912119
rna10033	0	0	0	0	0	0	1	0	0	3.03723	3.03723	3.03723	3.03723	3.03723	3.03723	6.88002	3.03723	3.03723	NCBI	590	bidirectional	rna10032	rna10032	ATP6V0B	-	102080668	102084006
gene34288	36	63	76	13	2	2	1	4	0	9.3347	9.97859	10.0142	9.59848	6.76971	6.77144	6.88002	9.02472	3.03723	NCBI	2918	intronic antisense	rna77805	rna77805	NHS	-	125750191	126095418
gene34288	36	63	76	13	2	2	1	4	0	9.3347	9.97859	10.0142	9.59848	6.76971	6.77144	6.88002	9.02472	3.03723	NCBI	2918	intronic antisense	rna77806	rna77806	NHS	-	125753587	126094968
rna10156	0	0	0	1	0	0	0	6	1	3.03723	3.03723	3.03723	6.07062	3.03723	3.03723	3.03723	9.60208	7.22287	NCBI	4272	exon sense-overlapping	rna10150	rna10150	LOC614376	-	103299264	103309705
rna10156	0	0	0	1	0	0	0	6	1	3.03723	3.03723	3.03723	6.07062	3.03723	3.03723	3.03723	9.60208	7.22287	NCBI	4272	exon sense-overlapping	rna10151	rna10151	LOC614376	-	103299264	103309705
rna10156	0	0	0	1	0	0	0	6	1	3.03723	3.03723	3.03723	6.07062	3.03723	3.03723	3.03723	9.60208	7.22287	NCBI	4272	exon sense-overlapping	rna10154	rna10154	LOC614376	-	103299264	103308965
rna10156	0	0	0	1	0	0	0	6	1	3.03723	3.03723	3.03723	6.07062	3.03723	3.03723	3.03723	9.60208	7.22287	NCBI	4272	exon sense-overlapping	rna10155	rna10155	LOC614376	-	103299264	103306351
rna54393	18	10	7	0	2	1	1	1	1	8.35293	7.38415	6.68228	3.03723	6.76971	5.87597	6.88002	7.09137	7.22287	NCBI	4415	natural antisense	rna54394	rna54394	ITGAE	-	24389248	24452858
gene31726	17	17	23	25	47	53	0	0	5	8.2726	8.12019	8.31595	10.5345	11.2164	11.3911	3.03723	3.03723	9.47994	NCBI	707	intronic antisense	rna72486	rna72486	P4HA1	-	29067104	29167495
gene31726	17	17	23	25	47	53	0	0	5	8.2726	8.12019	8.31595	10.5345	11.2164	11.3911	3.03723	3.03723	9.47994	NCBI	707	intronic antisense	rna72487	rna72487	P4HA1	-	29067104	29167396
gene31726	17	17	23	25	47	53	0	0	5	8.2726	8.12019	8.31595	10.5345	11.2164	11.3911	3.03723	3.03723	9.47994	NCBI	707	intronic antisense	rna72488	rna72488	P4HA1	-	29067104	29167396
gene31726	17	17	23	25	47	53	0	0	5	8.2726	8.12019	8.31595	10.5345	11.2164	11.3911	3.03723	3.03723	9.47994	NCBI	707	intronic antisense	rna72489	rna72489	P4HA1	-	29067104	29167395
gene31726	17	17	23	25	47	53	0	0	5	8.2726	8.12019	8.31595	10.5345	11.2164	11.3911	3.03723	3.03723	9.47994	NCBI	707	intronic antisense	rna72490	rna72490	P4HA1	-	29067104	29167395
gene31726	17	17	23	25	47	53	0	0	5	8.2726	8.12019	8.31595	10.5345	11.2164	11.3911	3.03723	3.03723	9.47994	NCBI	707	intronic antisense	rna72491	rna72491	P4HA1	-	29067104	29167395
gene31726	17	17	23	25	47	53	0	0	5	8.2726	8.12019	8.31595	10.5345	11.2164	11.3911	3.03723	3.03723	9.47994	NCBI	707	intronic antisense	rna72492	rna72492	P4HA1	-	29067104	29167395
gene31726	17	17	23	25	47	53	0	0	5	8.2726	8.12019	8.31595	10.5345	11.2164	11.3911	3.03723	3.03723	9.47994	NCBI	707	intronic antisense	rna72493	rna72493	P4HA1	-	29067198	29167290
rna51695	5	8	7	6	8	3	1	0	0	6.59617	7.07983	6.68228	8.50072	8.68591	7.31981	6.88002	3.03723	3.03723	NCBI	1938	natural antisense	rna51694	rna51694	CEACAM19	+	52447151	52465532
rna25957	0	0	0	0	0	0	1	0	0	3.03723	3.03723	3.03723	3.03723	3.03723	3.03723	6.88002	3.03723	3.03723	NCBI	941	intronic antisense	rna25945	rna25945	PEBP4	-	70019046	70263817
rna25957	0	0	0	0	0	0	1	0	0	3.03723	3.03723	3.03723	3.03723	3.03723	3.03723	6.88002	3.03723	3.03723	NCBI	941	intronic antisense	rna25946	rna25946	PEBP4	-	70019046	70263810
rna25957	0	0	0	0	0	0	1	0	0	3.03723	3.03723	3.03723	3.03723	3.03723	3.03723	6.88002	3.03723	3.03723	NCBI	941	intronic antisense	rna25947	rna25947	PEBP4	-	70019046	70263806
rna25957	0	0	0	0	0	0	1	0	0	3.03723	3.03723	3.03723	3.03723	3.03723	3.03723	6.88002	3.03723	3.03723	NCBI	941	intronic antisense	rna25948	rna25948	PEBP4	-	70019046	70244688
rna25957	0	0	0	0	0	0	1	0	0	3.03723	3.03723	3.03723	3.03723	3.03723	3.03723	6.88002	3.03723	3.03723	NCBI	941	intronic antisense	rna25949	rna25949	PEBP4	-	70019046	70244653
rna25957	0	0	0	0	0	0	1	0	0	3.03723	3.03723	3.03723	3.03723	3.03723	3.03723	6.88002	3.03723	3.03723	NCBI	941	intronic antisense	rna25950	rna25950	PEBP4	-	70019046	70240158
rna25957	0	0	0	0	0	0	1	0	0	3.03723	3.03723	3.03723	3.03723	3.03723	3.03723	6.88002	3.03723	3.03723	NCBI	941	intronic antisense	rna25951	rna25951	PEBP4	-	70019046	70239860
rna25957	0	0	0	0	0	0	1	0	0	3.03723	3.03723	3.03723	3.03723	3.03723	3.03723	6.88002	3.03723	3.03723	NCBI	941	intronic antisense	rna25952	rna25952	PEBP4	-	70019180	70263819
rna17043	11	12	14	4	2	9	2	1	2	7.66531	7.63532	7.62344	7.93201	6.76971	8.85448	7.82885	7.09137	8.18267	NCBI	823	intronic antisense	rna17028	rna17028	ERC1	+	107783783	108052591
rna17043	11	12	14	4	2	9	2	1	2	7.66531	7.63532	7.62344	7.93201	6.76971	8.85448	7.82885	7.09137	8.18267	NCBI	823	intronic antisense	rna17029	rna17029	ERC1	+	107784414	108052591
rna17043	11	12	14	4	2	9	2	1	2	7.66531	7.63532	7.62344	7.93201	6.76971	8.85448	7.82885	7.09137	8.18267	NCBI	823	intronic antisense	rna17030	rna17030	ERC1	+	107784421	108052591
rna17043	11	12	14	4	2	9	2	1	2	7.66531	7.63532	7.62344	7.93201	6.76971	8.85448	7.82885	7.09137	8.18267	NCBI	823	intronic antisense	rna17031	rna17031	ERC1	+	107784421	108052591
rna17043	11	12	14	4	2	9	2	1	2	7.66531	7.63532	7.62344	7.93201	6.76971	8.85448	7.82885	7.09137	8.18267	NCBI	823	intronic antisense	rna17032	rna17032	ERC1	+	107784421	108052591
rna17043	11	12	14	4	2	9	2	1	2	7.66531	7.63532	7.62344	7.93201	6.76971	8.85448	7.82885	7.09137	8.18267	NCBI	823	intronic antisense	rna17033	rna17033	ERC1	+	107784421	108030482
rna17043	11	12	14	4	2	9	2	1	2	7.66531	7.63532	7.62344	7.93201	6.76971	8.85448	7.82885	7.09137	8.18267	NCBI	823	intronic antisense	rna17034	rna17034	ERC1	+	107784421	108030482
rna17043	11	12	14	4	2	9	2	1	2	7.66531	7.63532	7.62344	7.93201	6.76971	8.85448	7.82885	7.09137	8.18267	NCBI	823	intronic antisense	rna17035	rna17035	ERC1	+	107784421	108030482
rna17043	11	12	14	4	2	9	2	1	2	7.66531	7.63532	7.62344	7.93201	6.76971	8.85448	7.82885	7.09137	8.18267	NCBI	823	intronic antisense	rna17036	rna17036	ERC1	+	107784421	108030482
rna17043	11	12	14	4	2	9	2	1	2	7.66531	7.63532	7.62344	7.93201	6.76971	8.85448	7.82885	7.09137	8.18267	NCBI	823	intronic antisense	rna17037	rna17037	ERC1	+	107784438	108052591
rna17043	11	12	14	4	2	9	2	1	2	7.66531	7.63532	7.62344	7.93201	6.76971	8.85448	7.82885	7.09137	8.18267	NCBI	823	intronic antisense	rna17038	rna17038	ERC1	+	107784519	108052591
rna17043	11	12	14	4	2	9	2	1	2	7.66531	7.63532	7.62344	7.93201	6.76971	8.85448	7.82885	7.09137	8.18267	NCBI	823	intronic antisense	rna17039	rna17039	ERC1	+	107784725	108052591
rna17043	11	12	14	4	2	9	2	1	2	7.66531	7.63532	7.62344	7.93201	6.76971	8.85448	7.82885	7.09137	8.18267	NCBI	823	intronic antisense	rna17040	rna17040	ERC1	+	107807654	108053585
rna17043	11	12	14	4	2	9	2	1	2	7.66531	7.63532	7.62344	7.93201	6.76971	8.85448	7.82885	7.09137	8.18267	NCBI	823	intronic antisense	rna17041	rna17041	ERC1	+	107807654	108049319
rna76371	40	29	77	23	18	38	1	6	1	9.48487	8.87299	10.0329	10.4149	9.83977	10.9128	6.88002	9.60208	7.22287	NCBI	724	intronic antisense	rna76364	rna76364	ACSL4	-	58032523	58110130
rna76371	40	29	77	23	18	38	1	6	1	9.48487	8.87299	10.0329	10.4149	9.83977	10.9128	6.88002	9.60208	7.22287	NCBI	724	intronic antisense	rna76365	rna76365	ACSL4	-	58032523	58110130
rna76371	40	29	77	23	18	38	1	6	1	9.48487	8.87299	10.0329	10.4149	9.83977	10.9128	6.88002	9.60208	7.22287	NCBI	724	intronic antisense	rna76366	rna76366	ACSL4	-	58032523	58110130
rna76371	40	29	77	23	18	38	1	6	1	9.48487	8.87299	10.0329	10.4149	9.83977	10.9128	6.88002	9.60208	7.22287	NCBI	724	intronic antisense	rna76367	rna76367	ACSL4	-	58032523	58110130
rna76371	40	29	77	23	18	38	1	6	1	9.48487	8.87299	10.0329	10.4149	9.83977	10.9128	6.88002	9.60208	7.22287	NCBI	724	intronic antisense	rna76368	rna76368	ACSL4	-	58032523	58110130
gene34447	0	0	1	0	0	0	0	0	0	3.03723	3.03723	4.44014	3.03723	3.03723	3.03723	3.03723	3.03723	3.03723	NCBI	1430	intergenic
rna12251	9	0	0	0	0	1	0	0	0	7.38871	3.03723	3.03723	3.03723	3.03723	5.87597	3.03723	3.03723	3.03723	NCBI	515	natural antisense	rna12250	rna12250	HOXA6	+	68890108	68898560
rna12251	9	0	0	0	0	1	0	0	0	7.38871	3.03723	3.03723	3.03723	3.03723	5.87597	3.03723	3.03723	3.03723	NCBI	515	intronic antisense	rna12253	rna12253	HOXA5	+	68898999	68901668
rna66722	54	41	53	0	10	2	0	1	3	9.91354	9.36515	9.49912	3.03723	9.00208	6.77144	3.03723	7.09137	8.75399	NCBI	3952	intronic antisense	rna66697	rna66697	TCF4	-	54590670	54976811
rna66722	54	41	53	0	10	2	0	1	3	9.91354	9.36515	9.49912	3.03723	9.00208	6.77144	3.03723	7.09137	8.75399	NCBI	3952	intronic antisense	rna66698	rna66698	TCF4	-	54594983	54784723
rna66722	54	41	53	0	10	2	0	1	3	9.91354	9.36515	9.49912	3.03723	9.00208	6.77144	3.03723	7.09137	8.75399	NCBI	3952	intronic antisense	rna66699	rna66699	TCF4	-	54594985	54972910
rna66722	54	41	53	0	10	2	0	1	3	9.91354	9.36515	9.49912	3.03723	9.00208	6.77144	3.03723	7.09137	8.75399	NCBI	3952	intronic antisense	rna66700	rna66700	TCF4	-	54595118	54976828
rna66722	54	41	53	0	10	2	0	1	3	9.91354	9.36515	9.49912	3.03723	9.00208	6.77144	3.03723	7.09137	8.75399	NCBI	3952	intronic antisense	rna66701	rna66701	TCF4	-	54595118	54976811
rna66722	54	41	53	0	10	2	0	1	3	9.91354	9.36515	9.49912	3.03723	9.00208	6.77144	3.03723	7.09137	8.75399	NCBI	3952	intronic antisense	rna66702	rna66702	TCF4	-	54595118	54975507
rna66722	54	41	53	0	10	2	0	1	3	9.91354	9.36515	9.49912	3.03723	9.00208	6.77144	3.03723	7.09137	8.75399	NCBI	3952	intronic antisense	rna66703	rna66703	TCF4	-	54595118	54975171
rna66722	54	41	53	0	10	2	0	1	3	9.91354	9.36515	9.49912	3.03723	9.00208	6.77144	3.03723	7.09137	8.75399	NCBI	3952	intronic antisense	rna66704	rna66704	TCF4	-	54595118	54975169
rna66722	54	41	53	0	10	2	0	1	3	9.91354	9.36515	9.49912	3.03723	9.00208	6.77144	3.03723	7.09137	8.75399	NCBI	3952	intronic antisense	rna66705	rna66705	TCF4	-	54595118	54975169
rna66722	54	41	53	0	10	2	0	1	3	9.91354	9.36515	9.49912	3.03723	9.00208	6.77144	3.03723	7.09137	8.75399	NCBI	3952	intronic antisense	rna66706	rna66706	TCF4	-	54595118	54972831
rna66722	54	41	53	0	10	2	0	1	3	9.91354	9.36515	9.49912	3.03723	9.00208	6.77144	3.03723	7.09137	8.75399	NCBI	3952	intronic antisense	rna66707	rna66707	TCF4	-	54595118	54972301
rna66722	54	41	53	0	10	2	0	1	3	9.91354	9.36515	9.49912	3.03723	9.00208	6.77144	3.03723	7.09137	8.75399	NCBI	3952	intronic antisense	rna66708	rna66708	TCF4	-	54595118	54785199
rna66722	54	41	53	0	10	2	0	1	3	9.91354	9.36515	9.49912	3.03723	9.00208	6.77144	3.03723	7.09137	8.75399	NCBI	3952	intronic antisense	rna66709	rna66709	TCF4	-	54595118	54785192
rna66722	54	41	53	0	10	2	0	1	3	9.91354	9.36515	9.49912	3.03723	9.00208	6.77144	3.03723	7.09137	8.75399	NCBI	3952	intronic antisense	rna66710	rna66710	TCF4	-	54595118	54784723
rna66722	54	41	53	0	10	2	0	1	3	9.91354	9.36515	9.49912	3.03723	9.00208	6.77144	3.03723	7.09137	8.75399	NCBI	3952	intronic antisense	rna66711	rna66711	TCF4	-	54595118	54784651
rna66722	54	41	53	0	10	2	0	1	3	9.91354	9.36515	9.49912	3.03723	9.00208	6.77144	3.03723	7.09137	8.75399	NCBI	3952	intronic antisense	rna66712	rna66712	TCF4	-	54595118	54769798
rna66722	54	41	53	0	10	2	0	1	3	9.91354	9.36515	9.49912	3.03723	9.00208	6.77144	3.03723	7.09137	8.75399	NCBI	3952	intronic antisense	rna66713	rna66713	TCF4	-	54595128	54699636
rna66722	54	41	53	0	10	2	0	1	3	9.91354	9.36515	9.49912	3.03723	9.00208	6.77144	3.03723	7.09137	8.75399	NCBI	3952	intronic antisense	rna66714	rna66714	TCF4	-	54595196	54972301
rna66722	54	41	53	0	10	2	0	1	3	9.91354	9.36515	9.49912	3.03723	9.00208	6.77144	3.03723	7.09137	8.75399	NCBI	3952	intronic antisense	rna66715	rna66715	TCF4	-	54595196	54700145
rna66722	54	41	53	0	10	2	0	1	3	9.91354	9.36515	9.49912	3.03723	9.00208	6.77144	3.03723	7.09137	8.75399	NCBI	3952	intronic antisense	rna66716	rna66716	TCF4	-	54595196	54699673
rna66722	54	41	53	0	10	2	0	1	3	9.91354	9.36515	9.49912	3.03723	9.00208	6.77144	3.03723	7.09137	8.75399	NCBI	3952	intronic antisense	rna66717	rna66717	TCF4	-	54595196	54699670
rna66722	54	41	53	0	10	2	0	1	3	9.91354	9.36515	9.49912	3.03723	9.00208	6.77144	3.03723	7.09137	8.75399	NCBI	3952	intronic antisense	rna66718	rna66718	TCF4	-	54595196	54699500
rna66722	54	41	53	0	10	2	0	1	3	9.91354	9.36515	9.49912	3.03723	9.00208	6.77144	3.03723	7.09137	8.75399	NCBI	3952	intronic antisense	rna66719	rna66719	TCF4	-	54595510	54974023
rna66722	54	41	53	0	10	2	0	1	3	9.91354	9.36515	9.49912	3.03723	9.00208	6.77144	3.03723	7.09137	8.75399	NCBI	3952	intronic antisense	rna66720	rna66720	TCF4	-	54595510	54972301
rna66722	54	41	53	0	10	2	0	1	3	9.91354	9.36515	9.49912	3.03723	9.00208	6.77144	3.03723	7.09137	8.75399	NCBI	3952	intronic antisense	rna66721	rna66721	TCF4	-	54595510	54699648
rna7906	0	0	0	0	1	4	0	0	0	3.03723	3.03723	3.03723	3.03723	5.87436	7.71619	3.03723	3.03723	3.03723	NCBI	1341	exon sense-overlapping	rna7905	rna7905	LOC516742	-	20745574	20767857
rna15526	1	15	11	4	1	4	1	6	0	4.69583	7.94528	7.2918	7.93201	5.87436	7.71619	6.88002	9.60208	3.03723	NCBI	1106	intronic antisense	rna15527	rna15527	SLC25A3	+	62746004	62752288
rna15526	1	15	11	4	1	4	1	6	0	4.69583	7.94528	7.2918	7.93201	5.87436	7.71619	6.88002	9.60208	3.03723	NCBI	1106	intronic antisense	rna15528	rna15528	SLC25A3	+	62746093	62752288
rna29060	9	20	52	18	7	11	0	0	1	7.38871	8.34826	9.47195	10.0637	8.49737	9.13933	3.03723	3.03723	7.22287	NCBI	1535	intronic antisense	rna29058	rna29058	MCC	+	451667	987258
rna29060	9	20	52	18	7	11	0	0	1	7.38871	8.34826	9.47195	10.0637	8.49737	9.13933	3.03723	3.03723	7.22287	NCBI	1535	intronic antisense	rna29059	rna29059	MCC	+	663553	985178
rna48158	19	60	30	7	19	13	5	4	3	8.42902	9.90879	8.69058	8.71843	9.9171	9.3771	9.11918	9.02472	8.75399	NCBI	1005	natural antisense	rna48145	rna48145	CIT	+	55566506	55741850
rna48158	19	60	30	7	19	13	5	4	3	8.42902	9.90879	8.69058	8.71843	9.9171	9.3771	9.11918	9.02472	8.75399	NCBI	1005	natural antisense	rna48146	rna48146	CIT	+	55566506	55741850
rna48158	19	60	30	7	19	13	5	4	3	8.42902	9.90879	8.69058	8.71843	9.9171	9.3771	9.11918	9.02472	8.75399	NCBI	1005	natural antisense	rna48147	rna48147	CIT	+	55566506	55741850
rna48158	19	60	30	7	19	13	5	4	3	8.42902	9.90879	8.69058	8.71843	9.9171	9.3771	9.11918	9.02472	8.75399	NCBI	1005	natural antisense	rna48148	rna48148	CIT	+	55566506	55741850
rna48158	19	60	30	7	19	13	5	4	3	8.42902	9.90879	8.69058	8.71843	9.9171	9.3771	9.11918	9.02472	8.75399	NCBI	1005	natural antisense	rna48149	rna48149	CIT	+	55566506	55741850
rna48158	19	60	30	7	19	13	5	4	3	8.42902	9.90879	8.69058	8.71843	9.9171	9.3771	9.11918	9.02472	8.75399	NCBI	1005	natural antisense	rna48150	rna48150	CIT	+	55566506	55728215
rna48158	19	60	30	7	19	13	5	4	3	8.42902	9.90879	8.69058	8.71843	9.9171	9.3771	9.11918	9.02472	8.75399	NCBI	1005	natural antisense	rna48151	rna48151	CIT	+	55566555	55741850
rna48158	19	60	30	7	19	13	5	4	3	8.42902	9.90879	8.69058	8.71843	9.9171	9.3771	9.11918	9.02472	8.75399	NCBI	1005	natural antisense	rna48152	rna48152	CIT	+	55569758	55741850
rna48158	19	60	30	7	19	13	5	4	3	8.42902	9.90879	8.69058	8.71843	9.9171	9.3771	9.11918	9.02472	8.75399	NCBI	1005	natural antisense	rna48153	rna48153	CIT	+	55588731	55741850
rna48158	19	60	30	7	19	13	5	4	3	8.42902	9.90879	8.69058	8.71843	9.9171	9.3771	9.11918	9.02472	8.75399	NCBI	1005	natural antisense	rna48154	rna48154	CIT	+	55616218	55741850
rna48158	19	60	30	7	19	13	5	4	3	8.42902	9.90879	8.69058	8.71843	9.9171	9.3771	9.11918	9.02472	8.75399	NCBI	1005	natural antisense	rna48155	rna48155	CIT	+	55636408	55741850
rna48158	19	60	30	7	19	13	5	4	3	8.42902	9.90879	8.69058	8.71843	9.9171	9.3771	9.11918	9.02472	8.75399	NCBI	1005	natural antisense	rna48156	rna48156	CIT	+	55659372	55741850
gene34961	2	7	12	1	0	0	0	0	0	5.44708	6.89964	7.41102	6.07062	3.03723	3.03723	3.03723	3.03723	3.03723	NCBI	1343	intergenic
rna7272	1	0	0	0	0	0	0	0	0	4.69583	3.03723	3.03723	3.03723	3.03723	3.03723	3.03723	3.03723	3.03723	NCBI	508	bidirectional	rna7270	rna7270	MSTO1	-	15038531	15042707
rna7272	1	0	0	0	0	0	0	0	0	4.69583	3.03723	3.03723	3.03723	3.03723	3.03723	3.03723	3.03723	3.03723	NCBI	508	bidirectional	rna7271	rna7271	MSTO1	-	15038531	15042422
rna2778	0	0	0	0	1	0	0	0	0	3.03723	3.03723	3.03723	3.03723	5.87436	3.03723	3.03723	3.03723	3.03723	NCBI	1758	intergenic
rna24524	1	0	1	0	0	0	0	0	0	4.69583	3.03723	4.44014	3.03723	3.03723	3.03723	3.03723	3.03723	3.03723	NCBI	2381	intergenic
rna22169	50	43	59	2	16	16	6	8	5	9.80349	9.43302	9.65218	6.97971	9.67146	9.67332	9.37866	10.0133	9.47994	NCBI	2556	natural antisense	rna22168	rna22168	LMNB2	+	21134166	21154517
gene9215	5	8	2	0	1	0	0	0	0	6.59617	7.07983	5.13776	3.03723	5.87436	3.03723	3.03723	3.03723	3.03723	NCBI	1573	intronic antisense	rna20954	rna20954	ZNF333	-	11071150	11102144
gene9215	5	8	2	0	1	0	0	0	0	6.59617	7.07983	5.13776	3.03723	5.87436	3.03723	3.03723	3.03723	3.03723	NCBI	1573	intronic antisense	rna20955	rna20955	ZNF333	-	11071150	11102144
gene9215	5	8	2	0	1	0	0	0	0	6.59617	7.07983	5.13776	3.03723	5.87436	3.03723	3.03723	3.03723	3.03723	NCBI	1573	intronic antisense	rna20956	rna20956	ZNF333	-	11071150	11102144
gene9215	5	8	2	0	1	0	0	0	0	6.59617	7.07983	5.13776	3.03723	5.87436	3.03723	3.03723	3.03723	3.03723	NCBI	1573	intronic antisense	rna20957	rna20957	ZNF333	-	11071150	11102144
rna10896	0	8	0	8	0	0	0	0	0	3.03723	7.07983	3.03723	8.90756	3.03723	3.03723	3.03723	3.03723	3.03723	NCBI	4273	intergenic
gene5087	6	8	12	4	9	1	2	1	0	6.83865	7.07983	7.41102	7.93201	8.85264	5.87597	7.82885	7.09137	3.03723	NCBI	1809	intronic antisense	rna11781	rna11781	SRPK2	-	46294122	46541376
gene5087	6	8	12	4	9	1	2	1	0	6.83865	7.07983	7.41102	7.93201	8.85264	5.87597	7.82885	7.09137	3.03723	NCBI	1809	intronic antisense	rna11782	rna11782	SRPK2	-	46294122	46536299
gene5087	6	8	12	4	9	1	2	1	0	6.83865	7.07983	7.41102	7.93201	8.85264	5.87597	7.82885	7.09137	3.03723	NCBI	1809	intronic antisense	rna11783	rna11783	SRPK2	-	46294122	46536299
gene5087	6	8	12	4	9	1	2	1	0	6.83865	7.07983	7.41102	7.93201	8.85264	5.87597	7.82885	7.09137	3.03723	NCBI	1809	intronic antisense	rna11784	rna11784	SRPK2	-	46294122	46536299
gene5087	6	8	12	4	9	1	2	1	0	6.83865	7.07983	7.41102	7.93201	8.85264	5.87597	7.82885	7.09137	3.03723	NCBI	1809	intronic antisense	rna11785	rna11785	SRPK2	-	46294122	46536299
gene5087	6	8	12	4	9	1	2	1	0	6.83865	7.07983	7.41102	7.93201	8.85264	5.87597	7.82885	7.09137	3.03723	NCBI	1809	intronic antisense	rna11786	rna11786	SRPK2	-	46294122	46535819
gene5087	6	8	12	4	9	1	2	1	0	6.83865	7.07983	7.41102	7.93201	8.85264	5.87597	7.82885	7.09137	3.03723	NCBI	1809	intronic antisense	rna11787	rna11787	SRPK2	-	46294122	46438155
gene5087	6	8	12	4	9	1	2	1	0	6.83865	7.07983	7.41102	7.93201	8.85264	5.87597	7.82885	7.09137	3.03723	NCBI	1809	intronic antisense	rna11788	rna11788	SRPK2	-	46294122	46438155
gene5087	6	8	12	4	9	1	2	1	0	6.83865	7.07983	7.41102	7.93201	8.85264	5.87597	7.82885	7.09137	3.03723	NCBI	1809	intronic antisense	rna11790	rna11790	SRPK2	-	46297098	46541402
gene5087	6	8	12	4	9	1	2	1	0	6.83865	7.07983	7.41102	7.93201	8.85264	5.87597	7.82885	7.09137	3.03723	NCBI	1809	intronic antisense	rna11791	rna11791	SRPK2	-	46297098	46535819
gene5087	6	8	12	4	9	1	2	1	0	6.83865	7.07983	7.41102	7.93201	8.85264	5.87597	7.82885	7.09137	3.03723	NCBI	1809	intronic antisense	rna11792	rna11792	SRPK2	-	46297098	46438156
gene5087	6	8	12	4	9	1	2	1	0	6.83865	7.07983	7.41102	7.93201	8.85264	5.87597	7.82885	7.09137	3.03723	NCBI	1809	intronic antisense	rna11793	rna11793	SRPK2	-	46297098	46437329
rna60818	0	0	0	0	0	1	0	1	0	3.03723	3.03723	3.03723	3.03723	3.03723	5.87597	3.03723	7.09137	3.03723	NCBI	1642	exon sense-overlapping	rna60816	rna60816	TEX22	+	69685594	69700788
rna60818	0	0	0	0	0	1	0	1	0	3.03723	3.03723	3.03723	3.03723	3.03723	5.87597	3.03723	7.09137	3.03723	NCBI	1642	exon sense-overlapping	rna60821	rna60821	TEX22	+	69686011	69700788
rna57887	0	0	1	0	0	0	0	0	0	3.03723	3.03723	4.44014	3.03723	3.03723	3.03723	3.03723	3.03723	3.03723	NCBI	4261	natural antisense	rna57884	rna57884	MRPS36	-	10467518	10475679
rna57887	0	0	1	0	0	0	0	0	0	3.03723	3.03723	4.44014	3.03723	3.03723	3.03723	3.03723	3.03723	3.03723	NCBI	4261	intronic antisense	rna57888	rna57888	CENPH	-	10483631	10502446
rna23475	8	6	25	0	1	0	0	0	0	7.22759	6.69369	8.43327	3.03723	5.87436	3.03723	3.03723	3.03723	3.03723	NCBI	841	intronic antisense	rna23448	rna23448	PCDHGA2	+	52428704	52598880
rna23475	8	6	25	0	1	0	0	0	0	7.22759	6.69369	8.43327	3.03723	5.87436	3.03723	3.03723	3.03723	3.03723	NCBI	841	intronic antisense	rna23449	rna23449	PCDHGA2	+	52438217	52598880
rna23475	8	6	25	0	1	0	0	0	0	7.22759	6.69369	8.43327	3.03723	5.87436	3.03723	3.03723	3.03723	3.03723	NCBI	841	intronic antisense	rna23450	rna23450	PCDHGA2	+	52442486	52598880
rna23475	8	6	25	0	1	0	0	0	0	7.22759	6.69369	8.43327	3.03723	5.87436	3.03723	3.03723	3.03723	3.03723	NCBI	841	intronic antisense	rna23452	rna23452	PCDHGA2	+	52447620	52598880
rna23475	8	6	25	0	1	0	0	0	0	7.22759	6.69369	8.43327	3.03723	5.87436	3.03723	3.03723	3.03723	3.03723	NCBI	841	intronic antisense	rna23453	rna23453	PCDHGA2	+	52453235	52598880
rna23475	8	6	25	0	1	0	0	0	0	7.22759	6.69369	8.43327	3.03723	5.87436	3.03723	3.03723	3.03723	3.03723	NCBI	841	intronic antisense	rna23454	rna23454	PCDHGA2	+	52456305	52598880
rna23475	8	6	25	0	1	0	0	0	0	7.22759	6.69369	8.43327	3.03723	5.87436	3.03723	3.03723	3.03723	3.03723	NCBI	841	intronic antisense	rna23455	rna23455	PCDHGA2	+	52463068	52598880
rna23475	8	6	25	0	1	0	0	0	0	7.22759	6.69369	8.43327	3.03723	5.87436	3.03723	3.03723	3.03723	3.03723	NCBI	841	intronic antisense	rna23456	rna23456	PCDHGA2	+	52469191	52598880
rna23475	8	6	25	0	1	0	0	0	0	7.22759	6.69369	8.43327	3.03723	5.87436	3.03723	3.03723	3.03723	3.03723	NCBI	841	intronic antisense	rna23457	rna23457	PCDHGA2	+	52474956	52598880
rna23475	8	6	25	0	1	0	0	0	0	7.22759	6.69369	8.43327	3.03723	5.87436	3.03723	3.03723	3.03723	3.03723	NCBI	841	intronic antisense	rna23458	rna23458	PCDHGA2	+	52479663	52598880
rna23475	8	6	25	0	1	0	0	0	0	7.22759	6.69369	8.43327	3.03723	5.87436	3.03723	3.03723	3.03723	3.03723	NCBI	841	intronic antisense	rna23459	rna23459	PCDHGA2	+	52483508	52598880
rna23475	8	6	25	0	1	0	0	0	0	7.22759	6.69369	8.43327	3.03723	5.87436	3.03723	3.03723	3.03723	3.03723	NCBI	841	intronic antisense	rna23460	rna23460	PCDHGA2	+	52488530	52598880
rna23475	8	6	25	0	1	0	0	0	0	7.22759	6.69369	8.43327	3.03723	5.87436	3.03723	3.03723	3.03723	3.03723	NCBI	841	intronic antisense	rna23461	rna23461	PCDHGA2	+	52493284	52598880
rna23475	8	6	25	0	1	0	0	0	0	7.22759	6.69369	8.43327	3.03723	5.87436	3.03723	3.03723	3.03723	3.03723	NCBI	841	intronic antisense	rna23462	rna23462	PCDHGA2	+	52497608	52598880
rna23475	8	6	25	0	1	0	0	0	0	7.22759	6.69369	8.43327	3.03723	5.87436	3.03723	3.03723	3.03723	3.03723	NCBI	841	intronic antisense	rna23463	rna23463	PCDHGA2	+	52500794	52598880
rna23475	8	6	25	0	1	0	0	0	0	7.22759	6.69369	8.43327	3.03723	5.87436	3.03723	3.03723	3.03723	3.03723	NCBI	841	intronic antisense	rna23464	rna23464	PCDHGA2	+	52511811	52598880
rna23475	8	6	25	0	1	0	0	0	0	7.22759	6.69369	8.43327	3.03723	5.87436	3.03723	3.03723	3.03723	3.03723	NCBI	841	intronic antisense	rna23472	rna23472	PCDHGB4	+	52469409	52598880
rna23475	8	6	25	0	1	0	0	0	0	7.22759	6.69369	8.43327	3.03723	5.87436	3.03723	3.03723	3.03723	3.03723	NCBI	841	intronic antisense	rna23473	rna23473	PCDHGA8	+	52474726	52598880
gene2821	92	85	100	24	23	10	9	1	6	10.6771	10.4077	10.4073	10.476	10.1906	9.00392	9.95768	7.09137	9.7402	NCBI	3013	intronic antisense	rna6561	rna6561	DCAF6	-	572629	752704
gene2821	92	85	100	24	23	10	9	1	6	10.6771	10.4077	10.4073	10.476	10.1906	9.00392	9.95768	7.09137	9.7402	NCBI	3013	intronic antisense	rna6562	rna6562	DCAF6	-	572629	752383
gene2821	92	85	100	24	23	10	9	1	6	10.6771	10.4077	10.4073	10.476	10.1906	9.00392	9.95768	7.09137	9.7402	NCBI	3013	intronic antisense	rna6563	rna6563	DCAF6	-	572629	752307
gene2821	92	85	100	24	23	10	9	1	6	10.6771	10.4077	10.4073	10.476	10.1906	9.00392	9.95768	7.09137	9.7402	NCBI	3013	intronic antisense	rna6564	rna6564	DCAF6	-	572629	752305
gene2821	92	85	100	24	23	10	9	1	6	10.6771	10.4077	10.4073	10.476	10.1906	9.00392	9.95768	7.09137	9.7402	NCBI	3013	intronic antisense	rna6565	rna6565	DCAF6	-	572629	752305
gene2821	92	85	100	24	23	10	9	1	6	10.6771	10.4077	10.4073	10.476	10.1906	9.00392	9.95768	7.09137	9.7402	NCBI	3013	intronic antisense	rna6566	rna6566	DCAF6	-	572629	752303
gene2821	92	85	100	24	23	10	9	1	6	10.6771	10.4077	10.4073	10.476	10.1906	9.00392	9.95768	7.09137	9.7402	NCBI	3013	intronic antisense	rna6567	rna6567	DCAF6	-	572629	752302
gene2821	92	85	100	24	23	10	9	1	6	10.6771	10.4077	10.4073	10.476	10.1906	9.00392	9.95768	7.09137	9.7402	NCBI	3013	intronic antisense	rna6568	rna6568	DCAF6	-	572629	752302
gene2821	92	85	100	24	23	10	9	1	6	10.6771	10.4077	10.4073	10.476	10.1906	9.00392	9.95768	7.09137	9.7402	NCBI	3013	intronic antisense	rna6569	rna6569	DCAF6	-	572629	752302
gene2821	92	85	100	24	23	10	9	1	6	10.6771	10.4077	10.4073	10.476	10.1906	9.00392	9.95768	7.09137	9.7402	NCBI	3013	intronic antisense	rna6570	rna6570	DCAF6	-	572629	752300
rna59790	21	13	5	0	5	2	0	4	0	8.57014	7.7462	6.24226	3.03723	8.02499	6.77144	3.03723	9.02472	3.03723	NCBI	2277	natural antisense	rna59794	rna59794	HEATR5A	-	41835097	41932924
rna59790	21	13	5	0	5	2	0	4	0	8.57014	7.7462	6.24226	3.03723	8.02499	6.77144	3.03723	9.02472	3.03723	NCBI	2277	natural antisense	rna59795	rna59795	HEATR5A	-	41835097	41932911
rna59790	21	13	5	0	5	2	0	4	0	8.57014	7.7462	6.24226	3.03723	8.02499	6.77144	3.03723	9.02472	3.03723	NCBI	2277	natural antisense	rna59796	rna59796	HEATR5A	-	41835097	41932911
rna59790	21	13	5	0	5	2	0	4	0	8.57014	7.7462	6.24226	3.03723	8.02499	6.77144	3.03723	9.02472	3.03723	NCBI	2277	natural antisense	rna59797	rna59797	HEATR5A	-	41835097	41932899
rna59790	21	13	5	0	5	2	0	4	0	8.57014	7.7462	6.24226	3.03723	8.02499	6.77144	3.03723	9.02472	3.03723	NCBI	2277	natural antisense	rna59798	rna59798	HEATR5A	-	41835097	41932889
rna59790	21	13	5	0	5	2	0	4	0	8.57014	7.7462	6.24226	3.03723	8.02499	6.77144	3.03723	9.02472	3.03723	NCBI	2277	natural antisense	rna59799	rna59799	HEATR5A	-	41835097	41932823
rna59790	21	13	5	0	5	2	0	4	0	8.57014	7.7462	6.24226	3.03723	8.02499	6.77144	3.03723	9.02472	3.03723	NCBI	2277	natural antisense	rna59800	rna59800	HEATR5A	-	41835097	41932823
rna59790	21	13	5	0	5	2	0	4	0	8.57014	7.7462	6.24226	3.03723	8.02499	6.77144	3.03723	9.02472	3.03723	NCBI	2277	natural antisense	rna59801	rna59801	HEATR5A	-	41835097	41932823
rna59790	21	13	5	0	5	2	0	4	0	8.57014	7.7462	6.24226	3.03723	8.02499	6.77144	3.03723	9.02472	3.03723	NCBI	2277	natural antisense	rna59802	rna59802	HEATR5A	-	41835097	41932823
rna59790	21	13	5	0	5	2	0	4	0	8.57014	7.7462	6.24226	3.03723	8.02499	6.77144	3.03723	9.02472	3.03723	NCBI	2277	natural antisense	rna59803	rna59803	HEATR5A	-	41835097	41932823
rna59790	21	13	5	0	5	2	0	4	0	8.57014	7.7462	6.24226	3.03723	8.02499	6.77144	3.03723	9.02472	3.03723	NCBI	2277	natural antisense	rna59804	rna59804	HEATR5A	-	41835097	41932823
rna59790	21	13	5	0	5	2	0	4	0	8.57014	7.7462	6.24226	3.03723	8.02499	6.77144	3.03723	9.02472	3.03723	NCBI	2277	natural antisense	rna59805	rna59805	HEATR5A	-	41835097	41932823
rna59790	21	13	5	0	5	2	0	4	0	8.57014	7.7462	6.24226	3.03723	8.02499	6.77144	3.03723	9.02472	3.03723	NCBI	2277	natural antisense	rna59806	rna59806	HEATR5A	-	41835097	41932823
rna59790	21	13	5	0	5	2	0	4	0	8.57014	7.7462	6.24226	3.03723	8.02499	6.77144	3.03723	9.02472	3.03723	NCBI	2277	natural antisense	rna59807	rna59807	HEATR5A	-	41835097	41930763
rna59790	21	13	5	0	5	2	0	4	0	8.57014	7.7462	6.24226	3.03723	8.02499	6.77144	3.03723	9.02472	3.03723	NCBI	2277	intronic antisense	rna59782	rna59782	HECTD1	-	41700039	41778234
rna59790	21	13	5	0	5	2	0	4	0	8.57014	7.7462	6.24226	3.03723	8.02499	6.77144	3.03723	9.02472	3.03723	NCBI	2277	intronic antisense	rna59783	rna59783	HECTD1	-	41700770	41778234
rna59790	21	13	5	0	5	2	0	4	0	8.57014	7.7462	6.24226	3.03723	8.02499	6.77144	3.03723	9.02472	3.03723	NCBI	2277	intronic antisense	rna59784	rna59784	HECTD1	-	41700770	41778234
rna59790	21	13	5	0	5	2	0	4	0	8.57014	7.7462	6.24226	3.03723	8.02499	6.77144	3.03723	9.02472	3.03723	NCBI	2277	intronic antisense	rna59785	rna59785	HECTD1	-	41700770	41778234
rna59790	21	13	5	0	5	2	0	4	0	8.57014	7.7462	6.24226	3.03723	8.02499	6.77144	3.03723	9.02472	3.03723	NCBI	2277	intronic antisense	rna59786	rna59786	HECTD1	-	41700813	41778234
rna59790	21	13	5	0	5	2	0	4	0	8.57014	7.7462	6.24226	3.03723	8.02499	6.77144	3.03723	9.02472	3.03723	NCBI	2277	intronic antisense	rna59787	rna59787	HECTD1	-	41700813	41778234
rna59790	21	13	5	0	5	2	0	4	0	8.57014	7.7462	6.24226	3.03723	8.02499	6.77144	3.03723	9.02472	3.03723	NCBI	2277	intronic antisense	rna59788	rna59788	HECTD1	-	41700813	41778234
rna59790	21	13	5	0	5	2	0	4	0	8.57014	7.7462	6.24226	3.03723	8.02499	6.77144	3.03723	9.02472	3.03723	NCBI	2277	intronic antisense	rna59789	rna59789	HECTD1	-	41700813	41778090
gene25054	0	1	0	0	0	0	0	0	0	3.03723	4.59056	3.03723	3.03723	3.03723	3.03723	3.03723	3.03723	3.03723	NCBI	8422	intron sense-overlapping	rna57044	rna57044	AFMID	-	53950013	53977640
gene25054	0	1	0	0	0	0	0	0	0	3.03723	4.59056	3.03723	3.03723	3.03723	3.03723	3.03723	3.03723	3.03723	NCBI	8422	intron sense-overlapping	rna57045	rna57045	AFMID	-	53953125	53977640
gene25054	0	1	0	0	0	0	0	0	0	3.03723	4.59056	3.03723	3.03723	3.03723	3.03723	3.03723	3.03723	3.03723	NCBI	8422	intron sense-overlapping	rna57046	rna57046	AFMID	-	53953125	53977640
gene25054	0	1	0	0	0	0	0	0	0	3.03723	4.59056	3.03723	3.03723	3.03723	3.03723	3.03723	3.03723	3.03723	NCBI	8422	intron sense-overlapping	rna57047	rna57047	AFMID	-	53954984	53977450
gene25054	0	1	0	0	0	0	0	0	0	3.03723	4.59056	3.03723	3.03723	3.03723	3.03723	3.03723	3.03723	3.03723	NCBI	8422	intron sense-overlapping	rna57048	rna57048	AFMID	-	53956907	53977640
rna26683	8	18	39	0	1	7	0	0	0	7.22759	8.20029	9.06246	3.03723	5.87436	8.4992	3.03723	3.03723	3.03723	NCBI	5139	intergenic
rna68130	5	10	10	0	0	0	0	0	0	6.59617	7.38415	7.16184	3.03723	3.03723	3.03723	3.03723	3.03723	3.03723	NCBI	602	natural antisense	rna68131	rna68131	SH2B1	-	25950649	25959039
rna68130	5	10	10	0	0	0	0	0	0	6.59617	7.38415	7.16184	3.03723	3.03723	3.03723	3.03723	3.03723	3.03723	NCBI	602	natural antisense	rna68132	rna68132	SH2B1	-	25950649	25956887
rna68130	5	10	10	0	0	0	0	0	0	6.59617	7.38415	7.16184	3.03723	3.03723	3.03723	3.03723	3.03723	3.03723	NCBI	602	natural antisense	rna68133	rna68133	SH2B1	-	25950651	25959347
rna68130	5	10	10	0	0	0	0	0	0	6.59617	7.38415	7.16184	3.03723	3.03723	3.03723	3.03723	3.03723	3.03723	NCBI	602	natural antisense	rna68134	rna68134	SH2B1	-	25950655	25959039
rna68130	5	10	10	0	0	0	0	0	0	6.59617	7.38415	7.16184	3.03723	3.03723	3.03723	3.03723	3.03723	3.03723	NCBI	602	natural antisense	rna68135	rna68135	SH2B1	-	25950655	25959039
rna68130	5	10	10	0	0	0	0	0	0	6.59617	7.38415	7.16184	3.03723	3.03723	3.03723	3.03723	3.03723	3.03723	NCBI	602	natural antisense	rna68136	rna68136	SH2B1	-	25950655	25959024
gene17291	2	0	4	0	0	0	0	0	0	5.44708	3.03723	5.95893	3.03723	3.03723	3.03723	3.03723	3.03723	3.03723	NCBI	451	intergenic
rna26472	0	0	8	0	0	0	0	0	0	3.03723	3.03723	6.86044	3.03723	3.03723	3.03723	3.03723	3.03723	3.03723	NCBI	422	natural antisense	rna26467	rna26467	PTPDC1	+	85312656	85384137
rna26472	0	0	8	0	0	0	0	0	0	3.03723	3.03723	6.86044	3.03723	3.03723	3.03723	3.03723	3.03723	3.03723	NCBI	422	natural antisense	rna26468	rna26468	PTPDC1	+	85312660	85384137
rna26472	0	0	8	0	0	0	0	0	0	3.03723	3.03723	6.86044	3.03723	3.03723	3.03723	3.03723	3.03723	3.03723	NCBI	422	natural antisense	rna26469	rna26469	PTPDC1	+	85312661	85384137
rna26472	0	0	8	0	0	0	0	0	0	3.03723	3.03723	6.86044	3.03723	3.03723	3.03723	3.03723	3.03723	3.03723	NCBI	422	natural antisense	rna26470	rna26470	PTPDC1	+	85366948	85384131
rna26472	0	0	8	0	0	0	0	0	0	3.03723	3.03723	6.86044	3.03723	3.03723	3.03723	3.03723	3.03723	3.03723	NCBI	422	natural antisense	rna26471	rna26471	PTPDC1	+	85366954	85382672
rna26472	0	0	8	0	0	0	0	0	0	3.03723	3.03723	6.86044	3.03723	3.03723	3.03723	3.03723	3.03723	3.03723	NCBI	422	intronic antisense	rna26473	rna26473	LOC112447831	+	85414478	85433696
rna26472	0	0	8	0	0	0	0	0	0	3.03723	3.03723	6.86044	3.03723	3.03723	3.03723	3.03723	3.03723	3.03723	NCBI	422	intronic antisense	rna26474	rna26474	LOC112447831	+	85414481	85433696
rna26472	0	0	8	0	0	0	0	0	0	3.03723	3.03723	6.86044	3.03723	3.03723	3.03723	3.03723	3.03723	3.03723	NCBI	422	intronic antisense	rna26475	rna26475	LOC112447831	+	85416696	85433696
rna52526	0	0	1	0	0	0	0	0	0	3.03723	3.03723	4.44014	3.03723	3.03723	3.03723	3.03723	3.03723	3.03723	NCBI	434	intergenic
rna8978	0	0	3	6	0	3	0	1	0	3.03723	3.03723	5.606	8.50072	3.03723	7.31981	3.03723	7.09137	3.03723	NCBI	1149	intronic antisense	rna8971	rna8971	LOC511531	+	54716017	54912433
rna8978	0	0	3	6	0	3	0	1	0	3.03723	3.03723	5.606	8.50072	3.03723	7.31981	3.03723	7.09137	3.03723	NCBI	1149	intronic antisense	rna8972	rna8972	LOC511531	+	54899009	54921064
rna8978	0	0	3	6	0	3	0	1	0	3.03723	3.03723	5.606	8.50072	3.03723	7.31981	3.03723	7.09137	3.03723	NCBI	1149	intronic antisense	rna8973	rna8973	LOC511531	+	54899009	54912430
rna8978	0	0	3	6	0	3	0	1	0	3.03723	3.03723	5.606	8.50072	3.03723	7.31981	3.03723	7.09137	3.03723	NCBI	1149	intronic antisense	rna8974	rna8974	LOC511531	+	54899043	54912002
rna8978	0	0	3	6	0	3	0	1	0	3.03723	3.03723	5.606	8.50072	3.03723	7.31981	3.03723	7.09137	3.03723	NCBI	1149	intronic antisense	rna8979	rna8979	KYAT3	+	54928476	54989018
rna8978	0	0	3	6	0	3	0	1	0	3.03723	3.03723	5.606	8.50072	3.03723	7.31981	3.03723	7.09137	3.03723	NCBI	1149	intronic antisense	rna8980	rna8980	KYAT3	+	54928476	54989018
rna8978	0	0	3	6	0	3	0	1	0	3.03723	3.03723	5.606	8.50072	3.03723	7.31981	3.03723	7.09137	3.03723	NCBI	1149	intronic antisense	rna8981	rna8981	KYAT3	+	54928476	54989018
rna8978	0	0	3	6	0	3	0	1	0	3.03723	3.03723	5.606	8.50072	3.03723	7.31981	3.03723	7.09137	3.03723	NCBI	1149	intronic antisense	rna8982	rna8982	KYAT3	+	54928477	54989018
rna8978	0	0	3	6	0	3	0	1	0	3.03723	3.03723	5.606	8.50072	3.03723	7.31981	3.03723	7.09137	3.03723	NCBI	1149	intronic antisense	rna8983	rna8983	KYAT3	+	54928478	54989018
rna8978	0	0	3	6	0	3	0	1	0	3.03723	3.03723	5.606	8.50072	3.03723	7.31981	3.03723	7.09137	3.03723	NCBI	1149	intronic antisense	rna8985	rna8985	KYAT3	+	54928685	54989009
rna8978	0	0	3	6	0	3	0	1	0	3.03723	3.03723	5.606	8.50072	3.03723	7.31981	3.03723	7.09137	3.03723	NCBI	1149	intronic antisense	rna8986	rna8986	KYAT3	+	54928733	54989018
rna8978	0	0	3	6	0	3	0	1	0	3.03723	3.03723	5.606	8.50072	3.03723	7.31981	3.03723	7.09137	3.03723	NCBI	1149	intronic antisense	rna8987	rna8987	KYAT3	+	54928733	54989018
rna59247	8	11	11	3	2	3	0	0	5	7.22759	7.51519	7.2918	7.53305	6.76971	7.31981	3.03723	3.03723	9.47994	NCBI	1468	intronic antisense	rna59238	rna59238	PDE8A	+	22655196	22799510
rna59247	8	11	11	3	2	3	0	0	5	7.22759	7.51519	7.2918	7.53305	6.76971	7.31981	3.03723	3.03723	9.47994	NCBI	1468	intronic antisense	rna59239	rna59239	PDE8A	+	22655236	22799510
rna59247	8	11	11	3	2	3	0	0	5	7.22759	7.51519	7.2918	7.53305	6.76971	7.31981	3.03723	3.03723	9.47994	NCBI	1468	intronic antisense	rna59240	rna59240	PDE8A	+	22656009	22799510
rna59247	8	11	11	3	2	3	0	0	5	7.22759	7.51519	7.2918	7.53305	6.76971	7.31981	3.03723	3.03723	9.47994	NCBI	1468	intronic antisense	rna59241	rna59241	PDE8A	+	22656011	22799510
rna59247	8	11	11	3	2	3	0	0	5	7.22759	7.51519	7.2918	7.53305	6.76971	7.31981	3.03723	3.03723	9.47994	NCBI	1468	intronic antisense	rna59242	rna59242	PDE8A	+	22656601	22799510
rna59247	8	11	11	3	2	3	0	0	5	7.22759	7.51519	7.2918	7.53305	6.76971	7.31981	3.03723	3.03723	9.47994	NCBI	1468	intronic antisense	rna59243	rna59243	PDE8A	+	22656603	22799510
rna59247	8	11	11	3	2	3	0	0	5	7.22759	7.51519	7.2918	7.53305	6.76971	7.31981	3.03723	3.03723	9.47994	NCBI	1468	intronic antisense	rna59244	rna59244	PDE8A	+	22656734	22799519
rna31907	0	0	7	1	0	0	0	0	0	3.03723	3.03723	6.68228	6.07062	3.03723	3.03723	3.03723	3.03723	3.03723	NCBI	2766	bidirectional	rna31906	rna31906	IRF2BPL	-	88235469	88239179
rna68817	1	0	0	0	0	0	0	0	0	4.69583	3.03723	3.03723	3.03723	3.03723	3.03723	3.03723	3.03723	3.03723	NCBI	2826	intronic antisense	rna68818	rna68818	PVRIG	-	36191769	36194081
rna68817	1	0	0	0	0	0	0	0	0	4.69583	3.03723	3.03723	3.03723	3.03723	3.03723	3.03723	3.03723	3.03723	NCBI	2826	intronic antisense	rna68819	rna68819	PVRIG	-	36191769	36193589
rna78435	0	0	1	0	0	0	0	0	0	3.03723	3.03723	4.44014	3.03723	3.03723	3.03723	3.03723	3.03723	3.03723	NCBI	535	intergenic
rna35887	0	8	1	0	0	1	0	0	0	3.03723	7.07983	4.44014	3.03723	3.03723	5.87597	3.03723	3.03723	3.03723	NCBI	234	intronic antisense	rna35884	rna35884	ENOX1	-	13338987	14019173
rna35887	0	8	1	0	0	1	0	0	0	3.03723	7.07983	4.44014	3.03723	3.03723	5.87597	3.03723	3.03723	3.03723	NCBI	234	intronic antisense	rna35885	rna35885	ENOX1	-	13338987	14019165
rna43895	1	0	0	0	0	0	0	0	0	4.69583	3.03723	3.03723	3.03723	3.03723	3.03723	3.03723	3.03723	3.03723	NCBI	1287	intergenic
rna26378	13	14	4	0	0	0	2	1	0	7.89731	7.84917	5.95893	3.03723	3.03723	3.03723	7.82885	7.09137	3.03723	NCBI	1638	natural antisense	rna26377	rna26377	ZNF367	-	83091017	83115232
rna33464	0	1	5	1	1	1	0	0	0	3.03723	4.59056	6.24226	6.07062	5.87436	5.87597	3.03723	3.03723	3.03723	NCBI	372	intronic antisense	rna33466	rna33466	IL1RN	+	46815913	46837407
gene3987	0	0	0	0	0	0	0	0	4	3.03723	3.03723	3.03723	3.03723	3.03723	3.03723	3.03723	3.03723	9.16215	NCBI	979	intergenic
rna75467	0	1	0	0	0	0	4	0	0	3.03723	4.59056	3.03723	3.03723	3.03723	3.03723	8.80257	3.03723	3.03723	NCBI	641	intronic antisense	rna75468	rna75468	PHF6	+	18106818	18155674
rna75467	0	1	0	0	0	0	4	0	0	3.03723	4.59056	3.03723	3.03723	3.03723	3.03723	8.80257	3.03723	3.03723	NCBI	641	intronic antisense	rna75469	rna75469	PHF6	+	18106818	18155674
rna75467	0	1	0	0	0	0	4	0	0	3.03723	4.59056	3.03723	3.03723	3.03723	3.03723	8.80257	3.03723	3.03723	NCBI	641	intronic antisense	rna75470	rna75470	PHF6	+	18106819	18155674
rna75467	0	1	0	0	0	0	4	0	0	3.03723	4.59056	3.03723	3.03723	3.03723	3.03723	8.80257	3.03723	3.03723	NCBI	641	intronic antisense	rna75471	rna75471	PHF6	+	18106819	18155674
rna75467	0	1	0	0	0	0	4	0	0	3.03723	4.59056	3.03723	3.03723	3.03723	3.03723	8.80257	3.03723	3.03723	NCBI	641	intronic antisense	rna75472	rna75472	PHF6	+	18106845	18153439
rna33737	2	0	0	4	2	0	0	0	0	5.44708	3.03723	3.03723	7.93201	6.76971	3.03723	3.03723	3.03723	3.03723	NCBI	552	intergenic
rna46906	11	16	28	0	0	0	0	0	1	7.66531	8.03538	8.59309	3.03723	3.03723	3.03723	3.03723	3.03723	7.22287	NCBI	627	intronic antisense	rna46892	rna46892	PPP1R12B	-	80134511	80301867
rna46906	11	16	28	0	0	0	0	0	1	7.66531	8.03538	8.59309	3.03723	3.03723	3.03723	3.03723	3.03723	7.22287	NCBI	627	intronic antisense	rna46893	rna46893	PPP1R12B	-	80134511	80301866
rna46906	11	16	28	0	0	0	0	0	1	7.66531	8.03538	8.59309	3.03723	3.03723	3.03723	3.03723	3.03723	7.22287	NCBI	627	intronic antisense	rna46894	rna46894	PPP1R12B	-	80134511	80301863
rna46906	11	16	28	0	0	0	0	0	1	7.66531	8.03538	8.59309	3.03723	3.03723	3.03723	3.03723	3.03723	7.22287	NCBI	627	intronic antisense	rna46895	rna46895	PPP1R12B	-	80134511	80301860
rna46906	11	16	28	0	0	0	0	0	1	7.66531	8.03538	8.59309	3.03723	3.03723	3.03723	3.03723	3.03723	7.22287	NCBI	627	intronic antisense	rna46896	rna46896	PPP1R12B	-	80134511	80235893
rna46906	11	16	28	0	0	0	0	0	1	7.66531	8.03538	8.59309	3.03723	3.03723	3.03723	3.03723	3.03723	7.22287	NCBI	627	intronic antisense	rna46897	rna46897	PPP1R12B	-	80134511	80235893
rna46906	11	16	28	0	0	0	0	0	1	7.66531	8.03538	8.59309	3.03723	3.03723	3.03723	3.03723	3.03723	7.22287	NCBI	627	intronic antisense	rna46898	rna46898	PPP1R12B	-	80134511	80221837
rna46906	11	16	28	0	0	0	0	0	1	7.66531	8.03538	8.59309	3.03723	3.03723	3.03723	3.03723	3.03723	7.22287	NCBI	627	intronic antisense	rna46899	rna46899	PPP1R12B	-	80134511	80221694
rna46906	11	16	28	0	0	0	0	0	1	7.66531	8.03538	8.59309	3.03723	3.03723	3.03723	3.03723	3.03723	7.22287	NCBI	627	intronic antisense	rna46900	rna46900	PPP1R12B	-	80181574	80301877
rna46906	11	16	28	0	0	0	0	0	1	7.66531	8.03538	8.59309	3.03723	3.03723	3.03723	3.03723	3.03723	7.22287	NCBI	627	intronic antisense	rna46901	rna46901	PPP1R12B	-	80191619	80301879
rna46906	11	16	28	0	0	0	0	0	1	7.66531	8.03538	8.59309	3.03723	3.03723	3.03723	3.03723	3.03723	7.22287	NCBI	627	intronic antisense	rna46902	rna46902	PPP1R12B	-	80202062	80301877
rna56330	3	0	6	0	0	0	0	0	1	5.93859	3.03723	6.47898	3.03723	3.03723	3.03723	3.03723	3.03723	7.22287	NCBI	3153	natural antisense	rna56331	rna56331	HEXIM2	+	44822054	44828523
rna56330	3	0	6	0	0	0	0	0	1	5.93859	3.03723	6.47898	3.03723	3.03723	3.03723	3.03723	3.03723	7.22287	NCBI	3153	natural antisense	rna56332	rna56332	HEXIM2	+	44822092	44828516
rna56330	3	0	6	0	0	0	0	0	1	5.93859	3.03723	6.47898	3.03723	3.03723	3.03723	3.03723	3.03723	7.22287	NCBI	3153	natural antisense	rna56333	rna56333	HEXIM2	+	44822981	44828516
rna56330	3	0	6	0	0	0	0	0	1	5.93859	3.03723	6.47898	3.03723	3.03723	3.03723	3.03723	3.03723	7.22287	NCBI	3153	natural antisense	rna56334	rna56334	HEXIM2	+	44822985	44828516
rna56330	3	0	6	0	0	0	0	0	1	5.93859	3.03723	6.47898	3.03723	3.03723	3.03723	3.03723	3.03723	7.22287	NCBI	3153	natural antisense	rna56335	rna56335	HEXIM2	+	44822985	44828516
rna56330	3	0	6	0	0	0	0	0	1	5.93859	3.03723	6.47898	3.03723	3.03723	3.03723	3.03723	3.03723	7.22287	NCBI	3153	natural antisense	rna56336	rna56336	HEXIM2	+	44823269	44828516
rna56330	3	0	6	0	0	0	0	0	1	5.93859	3.03723	6.47898	3.03723	3.03723	3.03723	3.03723	3.03723	7.22287	NCBI	3153	natural antisense	rna56337	rna56337	HEXIM2	+	44823275	44828516
rna56330	3	0	6	0	0	0	0	0	1	5.93859	3.03723	6.47898	3.03723	3.03723	3.03723	3.03723	3.03723	7.22287	NCBI	3153	natural antisense	rna56338	rna56338	HEXIM2	+	44823551	44828516
rna56330	3	0	6	0	0	0	0	0	1	5.93859	3.03723	6.47898	3.03723	3.03723	3.03723	3.03723	3.03723	7.22287	NCBI	3153	natural antisense	rna56343	rna56343	HEXIM2	+	44825147	44828516
rna56330	3	0	6	0	0	0	0	0	1	5.93859	3.03723	6.47898	3.03723	3.03723	3.03723	3.03723	3.03723	7.22287	NCBI	3153	intronic antisense	rna56339	rna56339	HEXIM2	+	44823668	44828516
rna56330	3	0	6	0	0	0	0	0	1	5.93859	3.03723	6.47898	3.03723	3.03723	3.03723	3.03723	3.03723	7.22287	NCBI	3153	intronic antisense	rna56340	rna56340	HEXIM2	+	44823668	44828516
rna56330	3	0	6	0	0	0	0	0	1	5.93859	3.03723	6.47898	3.03723	3.03723	3.03723	3.03723	3.03723	7.22287	NCBI	3153	intronic antisense	rna56341	rna56341	HEXIM2	+	44823867	44828516
rna56330	3	0	6	0	0	0	0	0	1	5.93859	3.03723	6.47898	3.03723	3.03723	3.03723	3.03723	3.03723	7.22287	NCBI	3153	intronic antisense	rna56342	rna56342	HEXIM2	+	44823882	44828516
rna57974	2	0	7	0	1	0	0	0	0	5.44708	3.03723	6.68228	3.03723	5.87436	3.03723	3.03723	3.03723	3.03723	NCBI	2100	intronic antisense	rna57978	rna57978	CWC27	-	14466134	14726313
rna57974	2	0	7	0	1	0	0	0	0	5.44708	3.03723	6.68228	3.03723	5.87436	3.03723	3.03723	3.03723	3.03723	NCBI	2100	intronic antisense	rna57979	rna57979	CWC27	-	14473214	14726405
gene16518	1	0	4	0	0	0	0	0	0	4.69583	3.03723	5.95893	3.03723	3.03723	3.03723	3.03723	3.03723	3.03723	NCBI	1251	intronic antisense	rna37617	rna37617	NEBL	-	22094458	22214013
gene16518	1	0	4	0	0	0	0	0	0	4.69583	3.03723	5.95893	3.03723	3.03723	3.03723	3.03723	3.03723	3.03723	NCBI	1251	intronic antisense	rna37618	rna37618	NEBL	-	22094586	22474650
gene16518	1	0	4	0	0	0	0	0	0	4.69583	3.03723	5.95893	3.03723	3.03723	3.03723	3.03723	3.03723	3.03723	NCBI	1251	intronic antisense	rna37619	rna37619	NEBL	-	22094586	22214097
gene16518	1	0	4	0	0	0	0	0	0	4.69583	3.03723	5.95893	3.03723	3.03723	3.03723	3.03723	3.03723	3.03723	NCBI	1251	intronic antisense	rna37620	rna37620	NEBL	-	22094586	22214097
gene16518	1	0	4	0	0	0	0	0	0	4.69583	3.03723	5.95893	3.03723	3.03723	3.03723	3.03723	3.03723	3.03723	NCBI	1251	intronic antisense	rna37621	rna37621	NEBL	-	22094586	22214096
rna51356	4	8	3	6	1	1	0	4	0	6.30452	7.07983	5.606	8.50072	5.87436	5.87597	3.03723	9.02472	3.03723	NCBI	340	natural antisense	rna51357	rna51357	COQ8B	-	49974857	49992603
gene10034	0	0	0	0	0	1	0	0	0	3.03723	3.03723	3.03723	3.03723	3.03723	5.87597	3.03723	3.03723	3.03723	NCBI	1036	intergenic
rna69557	7	20	13	5	6	4	2	0	0	7.04619	8.34826	7.52114	8.24421	8.28043	7.71619	7.82885	3.03723	3.03723	NCBI	547	natural antisense	rna69556	rna69556	ASMTL	+	15165042	15185593
rna55472	0	6	7	0	0	0	0	0	0	3.03723	6.69369	6.68228	3.03723	3.03723	3.03723	3.03723	3.03723	3.03723	NCBI	1006	intronic antisense	rna55467	rna55467	ACSF2	-	36241653	36273156
rna33730	34	40	44	6	10	6	1	2	6	9.25332	9.32997	9.23397	8.50072	9.00208	8.28226	6.88002	8.04728	9.7402	NCBI	3228	natural antisense	rna33727	rna33727	AFTPH	+	62923128	62997665
rna33730	34	40	44	6	10	6	1	2	6	9.25332	9.32997	9.23397	8.50072	9.00208	8.28226	6.88002	8.04728	9.7402	NCBI	3228	natural antisense	rna33729	rna33729	AFTPH	+	62924002	62997665
rna30638	1	2	1	0	1	0	0	0	0	4.69583	5.32112	4.44014	3.03723	5.87436	3.03723	3.03723	3.03723	3.03723	NCBI	2869	exon sense-overlapping	rna30639	rna30639	SNX22	-	45823664	45832638
rna30638	1	2	1	0	1	0	0	0	0	4.69583	5.32112	4.44014	3.03723	5.87436	3.03723	3.03723	3.03723	3.03723	NCBI	2869	exon sense-overlapping	rna30641	rna30641	SNX22	-	45824593	45832638
rna30638	1	2	1	0	1	0	0	0	0	4.69583	5.32112	4.44014	3.03723	5.87436	3.03723	3.03723	3.03723	3.03723	NCBI	2869	exon sense-overlapping	rna30642	rna30642	SNX22	-	45824593	45830579
rna30638	1	2	1	0	1	0	0	0	0	4.69583	5.32112	4.44014	3.03723	5.87436	3.03723	3.03723	3.03723	3.03723	NCBI	2869	intronic antisense	rna30637	rna30637	PPIB	+	45818712	45824618
rna58418	234	185	253	84	91	84	7	5	9	12.0195	11.5249	11.7412	12.2774	12.1672	12.0538	9.59851	9.34209	10.3205	NCBI	5291	natural antisense	rna58419	rna58419	RAI14	-	39313060	39475224
rna58418	234	185	253	84	91	84	7	5	9	12.0195	11.5249	11.7412	12.2774	12.1672	12.0538	9.59851	9.34209	10.3205	NCBI	5291	natural antisense	rna58420	rna58420	RAI14	-	39313062	39475261
rna58418	234	185	253	84	91	84	7	5	9	12.0195	11.5249	11.7412	12.2774	12.1672	12.0538	9.59851	9.34209	10.3205	NCBI	5291	natural antisense	rna58421	rna58421	RAI14	-	39313062	39475224
rna58418	234	185	253	84	91	84	7	5	9	12.0195	11.5249	11.7412	12.2774	12.1672	12.0538	9.59851	9.34209	10.3205	NCBI	5291	natural antisense	rna58422	rna58422	RAI14	-	39313062	39475148
rna58418	234	185	253	84	91	84	7	5	9	12.0195	11.5249	11.7412	12.2774	12.1672	12.0538	9.59851	9.34209	10.3205	NCBI	5291	natural antisense	rna58423	rna58423	RAI14	-	39313062	39474998
rna58418	234	185	253	84	91	84	7	5	9	12.0195	11.5249	11.7412	12.2774	12.1672	12.0538	9.59851	9.34209	10.3205	NCBI	5291	natural antisense	rna58424	rna58424	RAI14	-	39313062	39460643
rna18235	10	15	17	17	15	2	0	0	0	7.53362	7.94528	7.89291	9.9819	9.57932	6.77144	3.03723	3.03723	3.03723	NCBI	580	intronic antisense	rna18234	rna18234	NFKB1	-	22205848	22319260
gene4528	11	12	6	1	17	0	1	0	2	7.66531	7.63532	6.47898	6.07062	9.75807	3.03723	6.88002	3.03723	8.18267	NCBI	1241	intronic antisense	rna10392	rna10392	UTP11	-	107941134	107957939
gene4528	11	12	6	1	17	0	1	0	2	7.66531	7.63532	6.47898	6.07062	9.75807	3.03723	6.88002	3.03723	8.18267	NCBI	1241	intronic antisense	rna10393	rna10393	UTP11	-	107941722	107953364
gene14044	0	2	1	0	0	0	0	0	0	3.03723	5.32112	4.44014	3.03723	3.03723	3.03723	3.03723	3.03723	3.03723	NCBI	516	intronic antisense	rna31633	rna31633	COX16	+	82020601	82060892
rna25059	2	4	0	0	0	1	0	0	0	5.44708	6.16483	3.03723	3.03723	3.03723	5.87597	3.03723	3.03723	3.03723	NCBI	1072	intronic antisense	rna25057	rna25057	KDM4C	-	37732214	38142232
rna25059	2	4	0	0	0	1	0	0	0	5.44708	6.16483	3.03723	3.03723	3.03723	5.87597	3.03723	3.03723	3.03723	NCBI	1072	intronic antisense	rna25058	rna25058	KDM4C	-	37732214	38141888
rna35	1	0	0	0	0	0	0	0	0	4.69583	3.03723	3.03723	3.03723	3.03723	3.03723	3.03723	3.03723	3.03723	NCBI	721	intergenic
rna63893	6	4	6	0	0	0	0	0	0	6.83865	6.16483	6.47898	3.03723	3.03723	3.03723	3.03723	3.03723	3.03723	NCBI	756	intergenic
gene26154	5	0	4	0	0	0	0	0	0	6.59617	3.03723	5.95893	3.03723	3.03723	3.03723	3.03723	3.03723	3.03723	NCBI	1161	intronic antisense	rna59302	rna59302	ADAMTSL3	-	24111436	24493258
gene26154	5	0	4	0	0	0	0	0	0	6.59617	3.03723	5.95893	3.03723	3.03723	3.03723	3.03723	3.03723	3.03723	NCBI	1161	intronic antisense	rna59303	rna59303	ADAMTSL3	-	24111436	24493257
gene26154	5	0	4	0	0	0	0	0	0	6.59617	3.03723	5.95893	3.03723	3.03723	3.03723	3.03723	3.03723	3.03723	NCBI	1161	intronic antisense	rna59304	rna59304	ADAMTSL3	-	24111436	24493256
gene26154	5	0	4	0	0	0	0	0	0	6.59617	3.03723	5.95893	3.03723	3.03723	3.03723	3.03723	3.03723	3.03723	NCBI	1161	intronic antisense	rna59305	rna59305	ADAMTSL3	-	24111436	24493256
gene26154	5	0	4	0	0	0	0	0	0	6.59617	3.03723	5.95893	3.03723	3.03723	3.03723	3.03723	3.03723	3.03723	NCBI	1161	intronic antisense	rna59306	rna59306	ADAMTSL3	-	24114490	24493259
gene26154	5	0	4	0	0	0	0	0	0	6.59617	3.03723	5.95893	3.03723	3.03723	3.03723	3.03723	3.03723	3.03723	NCBI	1161	intronic antisense	rna59307	rna59307	ADAMTSL3	-	24144904	24493260
rna63623	0	0	1	0	0	0	0	0	0	3.03723	3.03723	4.44014	3.03723	3.03723	3.03723	3.03723	3.03723	3.03723	NCBI	1192	natural antisense	rna63620	rna63620	C23H6orf222	-	10247395	10270312
rna63623	0	0	1	0	0	0	0	0	0	3.03723	3.03723	4.44014	3.03723	3.03723	3.03723	3.03723	3.03723	3.03723	NCBI	1192	natural antisense	rna63621	rna63621	C23H6orf222	-	10250086	10292471
rna63623	0	0	1	0	0	0	0	0	0	3.03723	3.03723	4.44014	3.03723	3.03723	3.03723	3.03723	3.03723	3.03723	NCBI	1192	natural antisense	rna63622	rna63622	C23H6orf222	-	10250086	10262933
rna44615	0	0	0	0	1	0	0	0	0	3.03723	3.03723	3.03723	3.03723	5.87436	3.03723	3.03723	3.03723	3.03723	NCBI	1148	intergenic
gene20168	0	0	1	0	0	0	0	0	0	3.03723	3.03723	4.44014	3.03723	3.03723	3.03723	3.03723	3.03723	3.03723	NCBI	1569	intergenic
rna56098	0	0	0	1	0	0	0	0	0	3.03723	3.03723	3.03723	6.07062	3.03723	3.03723	3.03723	3.03723	3.03723	NCBI	1655	intergenic
gene25565	2	0	0	0	0	0	0	0	0	5.44708	3.03723	3.03723	3.03723	3.03723	3.03723	3.03723	3.03723	3.03723	NCBI	2542	intergenic
rna49563	0	4	0	0	0	0	0	1	0	3.03723	6.16483	3.03723	3.03723	3.03723	3.03723	3.03723	7.09137	3.03723	NCBI	4288	intergenic
rna6530	0	0	0	0	0	0	4	0	1	3.03723	3.03723	3.03723	3.03723	3.03723	3.03723	8.80257	3.03723	7.22287	NCBI	2903	intergenic
rna53824	9	5	3	0	0	0	2	6	4	7.38871	6.45336	5.606	3.03723	3.03723	3.03723	7.82885	9.60208	9.16215	NCBI	1903	intronic antisense	rna53825	rna53825	SLFN11	+	14800035	14825739
rna20409	4	0	1	0	0	0	0	0	0	6.30452	3.03723	4.44014	3.03723	3.03723	3.03723	3.03723	3.03723	3.03723	NCBI	508	natural antisense	rna20402	rna20402	PBX4	+	3711069	3765530
rna20409	4	0	1	0	0	0	0	0	0	6.30452	3.03723	4.44014	3.03723	3.03723	3.03723	3.03723	3.03723	3.03723	NCBI	508	natural antisense	rna20406	rna20406	PBX4	+	3725800	3765530
rna20409	4	0	1	0	0	0	0	0	0	6.30452	3.03723	4.44014	3.03723	3.03723	3.03723	3.03723	3.03723	3.03723	NCBI	508	natural antisense	rna20407	rna20407	PBX4	+	3727502	3765530
rna20409	4	0	1	0	0	0	0	0	0	6.30452	3.03723	4.44014	3.03723	3.03723	3.03723	3.03723	3.03723	3.03723	NCBI	508	intronic antisense	rna20403	rna20403	PBX4	+	3711070	3768623
rna20409	4	0	1	0	0	0	0	0	0	6.30452	3.03723	4.44014	3.03723	3.03723	3.03723	3.03723	3.03723	3.03723	NCBI	508	intronic antisense	rna20404	rna20404	PBX4	+	3711070	3763354
rna20409	4	0	1	0	0	0	0	0	0	6.30452	3.03723	4.44014	3.03723	3.03723	3.03723	3.03723	3.03723	3.03723	NCBI	508	intronic antisense	rna20405	rna20405	PBX4	+	3711138	3765788
rna33049	4	0	0	0	0	0	0	0	0	6.30452	3.03723	3.03723	3.03723	3.03723	3.03723	3.03723	3.03723	3.03723	NCBI	1721	intergenic
rna32415	0	0	1	0	0	0	0	0	0	3.03723	3.03723	4.44014	3.03723	3.03723	3.03723	3.03723	3.03723	3.03723	NCBI	2318	intergenic
gene21338	0	5	4	0	0	0	0	0	0	3.03723	6.45336	5.95893	3.03723	3.03723	3.03723	3.03723	3.03723	3.03723	NCBI	1028	intronic antisense	rna48045	rna48045	ANAPC5	+	53827415	53862505
gene21338	0	5	4	0	0	0	0	0	0	3.03723	6.45336	5.95893	3.03723	3.03723	3.03723	3.03723	3.03723	3.03723	NCBI	1028	intronic antisense	rna48046	rna48046	ANAPC5	+	53827416	53862440
gene21338	0	5	4	0	0	0	0	0	0	3.03723	6.45336	5.95893	3.03723	3.03723	3.03723	3.03723	3.03723	3.03723	NCBI	1028	intronic antisense	rna48047	rna48047	ANAPC5	+	53827585	53862440
gene21338	0	5	4	0	0	0	0	0	0	3.03723	6.45336	5.95893	3.03723	3.03723	3.03723	3.03723	3.03723	3.03723	NCBI	1028	intronic antisense	rna48048	rna48048	ANAPC5	+	53832295	53862440
gene21338	0	5	4	0	0	0	0	0	0	3.03723	6.45336	5.95893	3.03723	3.03723	3.03723	3.03723	3.03723	3.03723	NCBI	1028	intronic antisense	rna48049	rna48049	ANAPC5	+	53832295	53862440
rna58280	10	9	10	0	2	0	0	0	0	7.53362	7.24	7.16184	3.03723	6.76971	3.03723	3.03723	3.03723	3.03723	NCBI	810	intronic antisense	rna58275	rna58275	TTC33	+	33708355	33737400
rna58280	10	9	10	0	2	0	0	0	0	7.53362	7.24	7.16184	3.03723	6.76971	3.03723	3.03723	3.03723	3.03723	NCBI	810	intronic antisense	rna58276	rna58276	TTC33	+	33708426	33737400
rna58280	10	9	10	0	2	0	0	0	0	7.53362	7.24	7.16184	3.03723	6.76971	3.03723	3.03723	3.03723	3.03723	NCBI	810	intronic antisense	rna58277	rna58277	TTC33	+	33708589	33737405
rna58280	10	9	10	0	2	0	0	0	0	7.53362	7.24	7.16184	3.03723	6.76971	3.03723	3.03723	3.03723	3.03723	NCBI	810	intronic antisense	rna58278	rna58278	TTC33	+	33708625	33732944
rna58280	10	9	10	0	2	0	0	0	0	7.53362	7.24	7.16184	3.03723	6.76971	3.03723	3.03723	3.03723	3.03723	NCBI	810	intronic antisense	rna58279	rna58279	TTC33	+	33710510	33737405
gene21926	0	0	2	0	0	0	0	0	0	3.03723	3.03723	5.13776	3.03723	3.03723	3.03723	3.03723	3.03723	3.03723	NCBI	119	intronic antisense	rna49536	rna49536	MBTPS1	-	10389622	10434478
gene21926	0	0	2	0	0	0	0	0	0	3.03723	3.03723	5.13776	3.03723	3.03723	3.03723	3.03723	3.03723	3.03723	NCBI	119	intronic antisense	rna49537	rna49537	MBTPS1	-	10389622	10434478
gene21926	0	0	2	0	0	0	0	0	0	3.03723	3.03723	5.13776	3.03723	3.03723	3.03723	3.03723	3.03723	3.03723	NCBI	119	intronic antisense	rna49538	rna49538	MBTPS1	-	10389622	10424986
rna2217	11	27	2	0	2	1	0	0	0	7.66531	8.77176	5.13776	3.03723	6.76971	5.87597	3.03723	3.03723	3.03723	NCBI	1116	natural antisense	rna2218	rna2218	PCOLCE2	+	126132531	126231894
rna24900	7	17	10	7	5	15	0	4	4	7.04619	8.12019	7.16184	8.71843	8.02499	9.58118	3.03723	9.02472	9.16215	NCBI	1058	intronic antisense	rna24896	rna24896	ACER2	-	24859497	24891823
rna24900	7	17	10	7	5	15	0	4	4	7.04619	8.12019	7.16184	8.71843	8.02499	9.58118	3.03723	9.02472	9.16215	NCBI	1058	intronic antisense	rna24897	rna24897	ACER2	-	24864802	24891661
rna24900	7	17	10	7	5	15	0	4	4	7.04619	8.12019	7.16184	8.71843	8.02499	9.58118	3.03723	9.02472	9.16215	NCBI	1058	intronic antisense	rna24898	rna24898	ACER2	-	24867043	24891818
rna24900	7	17	10	7	5	15	0	4	4	7.04619	8.12019	7.16184	8.71843	8.02499	9.58118	3.03723	9.02472	9.16215	NCBI	1058	intronic antisense	rna24899	rna24899	ACER2	-	24868782	24891819
rna61446	3	4	7	0	0	0	0	0	0	5.93859	6.16483	6.68228	3.03723	3.03723	3.03723	3.03723	3.03723	3.03723	NCBI	2033	intronic antisense	rna61443	rna61443	IRAK2	-	16649506	16705519
rna61446	3	4	7	0	0	0	0	0	0	5.93859	6.16483	6.68228	3.03723	3.03723	3.03723	3.03723	3.03723	3.03723	NCBI	2033	intronic antisense	rna61444	rna61444	IRAK2	-	16649514	16705570
rna72699	0	7	2	0	0	0	1	0	0	3.03723	6.89964	5.13776	3.03723	3.03723	3.03723	6.88002	3.03723	3.03723	NCBI	1098	intergenic
rna56050	14	22	26	0	3	3	2	2	1	8.00067	8.48245	8.48853	3.03723	7.31803	7.31981	7.82885	8.04728	7.22287	NCBI	342	natural antisense	rna56048	rna56048	TUBG1	+	42676138	42680835
gene4883	0	3	0	0	0	0	0	0	0	3.03723	5.80379	3.03723	3.03723	3.03723	3.03723	3.03723	3.03723	3.03723	NCBI	698	intronic antisense	rna11312	rna11312	MIOS	+	15634924	15672063
gene4883	0	3	0	0	0	0	0	0	0	3.03723	5.80379	3.03723	3.03723	3.03723	3.03723	3.03723	3.03723	3.03723	NCBI	698	intronic antisense	rna11313	rna11313	MIOS	+	15634971	15672063
gene4883	0	3	0	0	0	0	0	0	0	3.03723	5.80379	3.03723	3.03723	3.03723	3.03723	3.03723	3.03723	3.03723	NCBI	698	intronic antisense	rna11314	rna11314	MIOS	+	15634976	15672063
gene4883	0	3	0	0	0	0	0	0	0	3.03723	5.80379	3.03723	3.03723	3.03723	3.03723	3.03723	3.03723	3.03723	NCBI	698	intronic antisense	rna11315	rna11315	MIOS	+	15634983	15672063
gene4883	0	3	0	0	0	0	0	0	0	3.03723	5.80379	3.03723	3.03723	3.03723	3.03723	3.03723	3.03723	3.03723	NCBI	698	intronic antisense	rna11316	rna11316	MIOS	+	15634983	15672063
gene4883	0	3	0	0	0	0	0	0	0	3.03723	5.80379	3.03723	3.03723	3.03723	3.03723	3.03723	3.03723	3.03723	NCBI	698	intronic antisense	rna11317	rna11317	MIOS	+	15634997	15672063
gene4883	0	3	0	0	0	0	0	0	0	3.03723	5.80379	3.03723	3.03723	3.03723	3.03723	3.03723	3.03723	3.03723	NCBI	698	intronic antisense	rna11318	rna11318	MIOS	+	15634997	15672063
gene4883	0	3	0	0	0	0	0	0	0	3.03723	5.80379	3.03723	3.03723	3.03723	3.03723	3.03723	3.03723	3.03723	NCBI	698	intronic antisense	rna11319	rna11319	MIOS	+	15634997	15672063
gene4883	0	3	0	0	0	0	0	0	0	3.03723	5.80379	3.03723	3.03723	3.03723	3.03723	3.03723	3.03723	3.03723	NCBI	698	intronic antisense	rna11320	rna11320	MIOS	+	15634997	15672063
gene4883	0	3	0	0	0	0	0	0	0	3.03723	5.80379	3.03723	3.03723	3.03723	3.03723	3.03723	3.03723	3.03723	NCBI	698	intronic antisense	rna11322	rna11322	MIOS	+	15635298	15672063
rna41474	6	4	15	4	4	3	1	0	1	6.83865	6.16483	7.71897	7.93201	7.71439	7.31981	6.88002	3.03723	7.22287	NCBI	1309	natural antisense	rna41465	rna41465	GRHL2	-	62713623	62889619
rna41474	6	4	15	4	4	3	1	0	1	6.83865	6.16483	7.71897	7.93201	7.71439	7.31981	6.88002	3.03723	7.22287	NCBI	1309	natural antisense	rna41466	rna41466	GRHL2	-	62718272	62889224
rna41474	6	4	15	4	4	3	1	0	1	6.83865	6.16483	7.71897	7.93201	7.71439	7.31981	6.88002	3.03723	7.22287	NCBI	1309	natural antisense	rna41467	rna41467	GRHL2	-	62731944	62889619
rna41474	6	4	15	4	4	3	1	0	1	6.83865	6.16483	7.71897	7.93201	7.71439	7.31981	6.88002	3.03723	7.22287	NCBI	1309	natural antisense	rna41468	rna41468	GRHL2	-	62731944	62889619
rna41474	6	4	15	4	4	3	1	0	1	6.83865	6.16483	7.71897	7.93201	7.71439	7.31981	6.88002	3.03723	7.22287	NCBI	1309	intronic antisense	rna41469	rna41469	GRHL2	-	62731944	62889507
gene3560	52	61	51	15	40	37	10	0	5	9.85956	9.93243	9.44427	9.80289	10.9847	10.8745	10.1085	3.03723	9.47994	NCBI	3147	intronic antisense	rna8147	rna8147	NOTCH2	+	23196490	23371807
gene3560	52	61	51	15	40	37	10	0	5	9.85956	9.93243	9.44427	9.80289	10.9847	10.8745	10.1085	3.03723	9.47994	NCBI	3147	intronic antisense	rna8148	rna8148	NOTCH2	+	23196490	23371807
gene3560	52	61	51	15	40	37	10	0	5	9.85956	9.93243	9.44427	9.80289	10.9847	10.8745	10.1085	3.03723	9.47994	NCBI	3147	intronic antisense	rna8149	rna8149	NOTCH2	+	23215180	23371807
gene3560	52	61	51	15	40	37	10	0	5	9.85956	9.93243	9.44427	9.80289	10.9847	10.8745	10.1085	3.03723	9.47994	NCBI	3147	intronic antisense	rna8150	rna8150	NOTCH2	+	23265378	23371807
gene14678	0	0	0	0	0	0	1	0	0	3.03723	3.03723	3.03723	3.03723	3.03723	3.03723	6.88002	3.03723	3.03723	NCBI	576	intergenic
rna68644	63	94	124	12	9	25	0	0	0	10.1342	10.552	10.716	9.48428	8.85264	10.3119	3.03723	3.03723	3.03723	NCBI	7573	intronic antisense	rna68643	rna68643	SRRM3	+	34284154	34337310
rna71115	4	0	0	0	0	0	0	0	0	6.30452	3.03723	3.03723	3.03723	3.03723	3.03723	3.03723	3.03723	3.03723	NCBI	452	intergenic
rna17950	1	5	4	8	4	1	3	1	1	4.69583	6.45336	5.95893	8.90756	7.71439	5.87597	8.39634	7.09137	7.22287	NCBI	1978	intronic antisense	rna17947	rna17947	SYNPO2	-	6230447	6434673
rna17950	1	5	4	8	4	1	3	1	1	4.69583	6.45336	5.95893	8.90756	7.71439	5.87597	8.39634	7.09137	7.22287	NCBI	1978	intronic antisense	rna17948	rna17948	SYNPO2	-	6233463	6434637
rna69405	9	6	4	1	3	1	0	0	0	7.38871	6.69369	5.95893	6.07062	7.31803	5.87597	3.03723	3.03723	3.03723	NCBI	8304	exon sense-overlapping	rna69406	rna69406	LIPJ	+	10177706	10214361
rna69405	9	6	4	1	3	1	0	0	0	7.38871	6.69369	5.95893	6.07062	7.31803	5.87597	3.03723	3.03723	3.03723	NCBI	8304	exon sense-overlapping	rna69407	rna69407	LIPJ	+	10177749	10214362
rna69405	9	6	4	1	3	1	0	0	0	7.38871	6.69369	5.95893	6.07062	7.31803	5.87597	3.03723	3.03723	3.03723	NCBI	8304	exon sense-overlapping	rna69408	rna69408	LIPJ	+	10177749	10214361
rna69405	9	6	4	1	3	1	0	0	0	7.38871	6.69369	5.95893	6.07062	7.31803	5.87597	3.03723	3.03723	3.03723	NCBI	8304	exon sense-overlapping	rna69409	rna69409	LIPJ	+	10182769	10214361
rna69405	9	6	4	1	3	1	0	0	0	7.38871	6.69369	5.95893	6.07062	7.31803	5.87597	3.03723	3.03723	3.03723	NCBI	8304	exon sense-overlapping	rna69410	rna69410	LIPJ	+	10191541	10214362
rna69405	9	6	4	1	3	1	0	0	0	7.38871	6.69369	5.95893	6.07062	7.31803	5.87597	3.03723	3.03723	3.03723	NCBI	8304	natural antisense	rna69403	rna69403	RNLS	-	9901177	10177515
rna69405	9	6	4	1	3	1	0	0	0	7.38871	6.69369	5.95893	6.07062	7.31803	5.87597	3.03723	3.03723	3.03723	NCBI	8304	natural antisense	rna69404	rna69404	RNLS	-	9901339	10177478
rna12112	431	584	644	243	183	184	30	33	29	12.8994	13.1806	13.087	13.8083	13.1738	13.1836	11.6863	12.049	12.0022	NCBI	3227	natural antisense	rna12113	rna12113	FKBP9	-	63812247	63854573
rna70784	0	0	1	0	0	0	0	0	0	3.03723	3.03723	4.44014	3.03723	3.03723	3.03723	3.03723	3.03723	3.03723	NCBI	128	intronic antisense	rna70783	rna70783	FAM53B	-	44228180	44341994
rna59576	0	0	0	0	0	0	0	2	0	3.03723	3.03723	3.03723	3.03723	3.03723	3.03723	3.03723	8.04728	3.03723	NCBI	5439	intergenic
rna17690	0	0	0	0	0	1	0	0	0	3.03723	3.03723	3.03723	3.03723	3.03723	5.87597	3.03723	3.03723	3.03723	NCBI	1804	intronic antisense	rna17685	rna17685	GRAMD4	+	116838170	116904409
rna17690	0	0	0	0	0	1	0	0	0	3.03723	3.03723	3.03723	3.03723	3.03723	5.87597	3.03723	3.03723	3.03723	NCBI	1804	intronic antisense	rna17686	rna17686	GRAMD4	+	116847631	116904409
rna49624	1	14	13	4	4	0	1	0	0	4.69583	7.84917	7.52114	7.93201	7.71439	3.03723	6.88002	3.03723	3.03723	NCBI	1060	intergenic
rna7657	0	0	6	0	0	0	0	0	0	3.03723	3.03723	6.47898	3.03723	3.03723	3.03723	3.03723	3.03723	3.03723	NCBI	533	natural antisense	rna7658	rna7658	LOC112445945	-	18504492	18510195
rna7657	0	0	6	0	0	0	0	0	0	3.03723	3.03723	6.47898	3.03723	3.03723	3.03723	3.03723	3.03723	3.03723	NCBI	533	natural antisense	rna7659	rna7659	LOC112445945	-	18504492	18510195
rna7657	0	0	6	0	0	0	0	0	0	3.03723	3.03723	6.47898	3.03723	3.03723	3.03723	3.03723	3.03723	3.03723	NCBI	533	natural antisense	rna7661	rna7661	LOC112445945	-	18504492	18510190
rna6958	2	1	7	0	0	0	0	0	0	5.44708	4.59056	6.68228	3.03723	3.03723	3.03723	3.03723	3.03723	3.03723	NCBI	4549	natural antisense	rna6957	rna6957	DUSP23	-	9912930	9914339
rna6958	2	1	7	0	0	0	0	0	0	5.44708	4.59056	6.68228	3.03723	3.03723	3.03723	3.03723	3.03723	3.03723	NCBI	4549	intron sense-overlapping	rna6959	rna6959	CRP	+	9983500	9987619
rna21419	0	0	1	0	0	1	0	0	0	3.03723	3.03723	4.44014	3.03723	3.03723	5.87597	3.03723	3.03723	3.03723	NCBI	3429	intergenic
gene23724	1	0	0	0	0	0	0	0	0	4.69583	3.03723	3.03723	3.03723	3.03723	3.03723	3.03723	3.03723	3.03723	NCBI	732	intronic antisense	rna53784	rna53784	LOC525415	+	14243658	14279682
rna20516	67	44	34	9	8	20	4	10	8	10.2224	9.4658	8.86778	9.07474	8.68591	9.99234	8.80257	10.3329	10.1518	NCBI	1118	natural antisense	rna20517	rna20517	KXD1	-	4607354	4614831
rna20516	67	44	34	9	8	20	4	10	8	10.2224	9.4658	8.86778	9.07474	8.68591	9.99234	8.80257	10.3329	10.1518	NCBI	1118	natural antisense	rna20518	rna20518	KXD1	-	4607354	4614831
rna20516	67	44	34	9	8	20	4	10	8	10.2224	9.4658	8.86778	9.07474	8.68591	9.99234	8.80257	10.3329	10.1518	NCBI	1118	natural antisense	rna20519	rna20519	KXD1	-	4607354	4614828
rna20516	67	44	34	9	8	20	4	10	8	10.2224	9.4658	8.86778	9.07474	8.68591	9.99234	8.80257	10.3329	10.1518	NCBI	1118	natural antisense	rna20520	rna20520	KXD1	-	4607354	4614805
gene2543	8	8	4	0	5	0	0	0	2	7.22759	7.07983	5.95893	3.03723	8.02499	3.03723	3.03723	3.03723	8.18267	NCBI	877	intergenic
rna12166	0	0	2	0	0	0	0	0	0	3.03723	3.03723	5.13776	3.03723	3.03723	3.03723	3.03723	3.03723	3.03723	NCBI	4697	natural antisense	rna12162	rna12162	NOD1	+	65822154	65911858
rna12166	0	0	2	0	0	0	0	0	0	3.03723	3.03723	5.13776	3.03723	3.03723	3.03723	3.03723	3.03723	3.03723	NCBI	4697	natural antisense	rna12163	rna12163	NOD1	+	65822163	65911858
rna12166	0	0	2	0	0	0	0	0	0	3.03723	3.03723	5.13776	3.03723	3.03723	3.03723	3.03723	3.03723	3.03723	NCBI	4697	natural antisense	rna12164	rna12164	NOD1	+	65822163	65911858
rna12166	0	0	2	0	0	0	0	0	0	3.03723	3.03723	5.13776	3.03723	3.03723	3.03723	3.03723	3.03723	3.03723	NCBI	4697	natural antisense	rna12165	rna12165	NOD1	+	65875337	65911848
gene26116	1	7	7	0	0	0	0	0	1	4.69583	6.89964	6.68228	3.03723	3.03723	3.03723	3.03723	3.03723	7.22287	NCBI	98	intronic antisense	rna59210	rna59210	IQGAP1	-	22107089	22214192
rna28029	0	8	0	0	0	0	0	0	0	3.03723	7.07983	3.03723	3.03723	3.03723	3.03723	3.03723	3.03723	3.03723	NCBI	408	intergenic
rna20379	2	2	11	0	0	0	0	0	0	5.44708	5.32112	7.2918	3.03723	3.03723	3.03723	3.03723	3.03723	3.03723	NCBI	7073	exon sense-overlapping	rna20380	rna20380	JMJD4	+	3469585	3478046
rna20379	2	2	11	0	0	0	0	0	0	5.44708	5.32112	7.2918	3.03723	3.03723	3.03723	3.03723	3.03723	3.03723	NCBI	7073	exon sense-overlapping	rna20381	rna20381	JMJD4	+	3469589	3478046
rna51086	8	0	4	0	0	0	0	0	0	7.22759	3.03723	5.95893	3.03723	3.03723	3.03723	3.03723	3.03723	3.03723	NCBI	2008	bidirectional	rna51082	rna51082	ZNF793	-	47233432	47261757
rna51086	8	0	4	0	0	0	0	0	0	7.22759	3.03723	5.95893	3.03723	3.03723	3.03723	3.03723	3.03723	3.03723	NCBI	2008	bidirectional	rna51083	rna51083	ZNF793	-	47233432	47261635
rna51086	8	0	4	0	0	0	0	0	0	7.22759	3.03723	5.95893	3.03723	3.03723	3.03723	3.03723	3.03723	3.03723	NCBI	2008	bidirectional	rna51084	rna51084	ZNF793	-	47237486	47261757
rna51086	8	0	4	0	0	0	0	0	0	7.22759	3.03723	5.95893	3.03723	3.03723	3.03723	3.03723	3.03723	3.03723	NCBI	2008	bidirectional	rna51085	rna51085	ZNF793	-	47237486	47261637
gene21527	0	0	1	0	0	0	0	0	0	3.03723	3.03723	4.44014	3.03723	3.03723	3.03723	3.03723	3.03723	3.03723	NCBI	14627	intron sense-overlapping	rna48532	rna48532	CORO1C	+	64209204	64283899
rna27501	95	62	62	3	13	5	6	1	2	10.7232	9.95569	9.72302	7.53305	9.37525	8.02681	9.37866	7.09137	8.18267	NCBI	3783	natural antisense	rna27502	rna27502	DCBLD1	-	33249754	33325635
rna27501	95	62	62	3	13	5	6	1	2	10.7232	9.95569	9.72302	7.53305	9.37525	8.02681	9.37866	7.09137	8.18267	NCBI	3783	natural antisense	rna27503	rna27503	DCBLD1	-	33249754	33324460
rna57492	9	0	8	4	0	0	0	0	1	7.38871	3.03723	6.86044	7.93201	3.03723	3.03723	3.03723	3.03723	7.22287	NCBI	1861	intergenic
gene10247	7	1	4	0	0	0	0	0	0	7.04619	4.59056	5.95893	3.03723	3.03723	3.03723	3.03723	3.03723	3.03723	NCBI	1209	intergenic
gene3831	0	0	6	0	1	0	0	0	0	3.03723	3.03723	6.47898	3.03723	5.87436	3.03723	3.03723	3.03723	3.03723	NCBI	1704	intergenic
gene6894	0	0	1	0	0	0	0	0	0	3.03723	3.03723	4.44014	3.03723	3.03723	3.03723	3.03723	3.03723	3.03723	NCBI	2073	intronic antisense	rna15556	rna15556	LOC112441540	-	63764995	64047045
rna78587	1	0	8	0	0	0	0	0	0	4.69583	3.03723	6.86044	3.03723	3.03723	3.03723	3.03723	3.03723	3.03723	NCBI	310	intergenic
rna53026	3	0	1	0	0	0	0	0	0	5.93859	3.03723	4.44014	3.03723	3.03723	3.03723	3.03723	3.03723	3.03723	NCBI	2026	natural antisense	rna53027	rna53027	PRPF31	-	63260499	63271920
rna53026	3	0	1	0	0	0	0	0	0	5.93859	3.03723	4.44014	3.03723	3.03723	3.03723	3.03723	3.03723	3.03723	NCBI	2026	natural antisense	rna53028	rna53028	PRPF31	-	63260504	63271520
rna71120	6	0	0	0	0	2	0	0	1	6.83865	3.03723	3.03723	3.03723	3.03723	6.77144	3.03723	3.03723	7.22287	NCBI	328	intergenic
rna74688	18	31	35	2	14	10	7	1	7	8.35293	8.96757	8.90887	6.97971	9.48089	9.00392	9.59851	7.09137	9.96062	NCBI	3351	natural antisense	rna74687	rna74687	IGHMBP2	+	46268398	46293044
rna33013	2	12	9	0	2	2	0	0	0	5.44708	7.63532	7.019	3.03723	6.76971	6.77144	3.03723	3.03723	3.03723	NCBI	920	natural antisense	rna33004	rna33004	THADA	-	25514361	25849694
rna33013	2	12	9	0	2	2	0	0	0	5.44708	7.63532	7.019	3.03723	6.76971	6.77144	3.03723	3.03723	3.03723	NCBI	920	natural antisense	rna33005	rna33005	THADA	-	25514369	25849694
rna33013	2	12	9	0	2	2	0	0	0	5.44708	7.63532	7.019	3.03723	6.76971	6.77144	3.03723	3.03723	3.03723	NCBI	920	natural antisense	rna33006	rna33006	THADA	-	25514369	25849694
rna33013	2	12	9	0	2	2	0	0	0	5.44708	7.63532	7.019	3.03723	6.76971	6.77144	3.03723	3.03723	3.03723	NCBI	920	natural antisense	rna33007	rna33007	THADA	-	25514369	25849555
rna33013	2	12	9	0	2	2	0	0	0	5.44708	7.63532	7.019	3.03723	6.76971	6.77144	3.03723	3.03723	3.03723	NCBI	920	natural antisense	rna33008	rna33008	THADA	-	25514369	25847400
rna33013	2	12	9	0	2	2	0	0	0	5.44708	7.63532	7.019	3.03723	6.76971	6.77144	3.03723	3.03723	3.03723	NCBI	920	natural antisense	rna33009	rna33009	THADA	-	25514459	25849694
rna33013	2	12	9	0	2	2	0	0	0	5.44708	7.63532	7.019	3.03723	6.76971	6.77144	3.03723	3.03723	3.03723	NCBI	920	natural antisense	rna33010	rna33010	THADA	-	25514459	25849694
rna33013	2	12	9	0	2	2	0	0	0	5.44708	7.63532	7.019	3.03723	6.76971	6.77144	3.03723	3.03723	3.03723	NCBI	920	intronic antisense	rna33011	rna33011	THADA	-	25519335	25849694
gene11360	5	2	3	0	0	1	0	0	0	6.59617	5.32112	5.606	3.03723	3.03723	5.87597	3.03723	3.03723	3.03723	NCBI	512	intergenic
rna18649	0	0	0	1	0	0	0	0	0	3.03723	3.03723	3.03723	6.07062	3.03723	3.03723	3.03723	3.03723	3.03723	NCBI	1676	intergenic
rna54614	6	2	6	0	0	0	0	0	0	6.83865	5.32112	6.47898	3.03723	3.03723	3.03723	3.03723	3.03723	3.03723	NCBI	1093	natural antisense	rna54611	rna54611	ALOX12	+	26786537	26800876
rna54614	6	2	6	0	0	0	0	0	0	6.83865	5.32112	6.47898	3.03723	3.03723	3.03723	3.03723	3.03723	3.03723	NCBI	1093	natural antisense	rna54612	rna54612	ALOX12	+	26786537	26799700
rna54614	6	2	6	0	0	0	0	0	0	6.83865	5.32112	6.47898	3.03723	3.03723	3.03723	3.03723	3.03723	3.03723	NCBI	1093	natural antisense	rna54613	rna54613	ALOX12	+	26787283	26800417
rna14549	4	0	0	0	0	0	0	0	0	6.30452	3.03723	3.03723	3.03723	3.03723	3.03723	3.03723	3.03723	3.03723	NCBI	1120	bidirectional	rna14551	rna14551	CCNT1	+	31054384	31090450
gene16668	0	0	1	0	0	0	0	0	0	3.03723	3.03723	4.44014	3.03723	3.03723	3.03723	3.03723	3.03723	3.03723	NCBI	969	intergenic
rna37418	0	0	1	0	0	0	0	0	0	3.03723	3.03723	4.44014	3.03723	3.03723	3.03723	3.03723	3.03723	3.03723	NCBI	582	intronic antisense	rna37412	rna37412	GATA3	-	15905301	15935248
rna37418	0	0	1	0	0	0	0	0	0	3.03723	3.03723	4.44014	3.03723	3.03723	3.03723	3.03723	3.03723	3.03723	NCBI	582	intronic antisense	rna37413	rna37413	GATA3	-	15905301	15935248
rna37418	0	0	1	0	0	0	0	0	0	3.03723	3.03723	4.44014	3.03723	3.03723	3.03723	3.03723	3.03723	3.03723	NCBI	582	intronic antisense	rna37414	rna37414	GATA3	-	15905301	15930873
rna37418	0	0	1	0	0	0	0	0	0	3.03723	3.03723	4.44014	3.03723	3.03723	3.03723	3.03723	3.03723	3.03723	NCBI	582	intronic antisense	rna37415	rna37415	GATA3	-	15905301	15925987
rna37418	0	0	1	0	0	0	0	0	0	3.03723	3.03723	4.44014	3.03723	3.03723	3.03723	3.03723	3.03723	3.03723	NCBI	582	intronic antisense	rna37416	rna37416	GATA3	-	15905301	15925959
rna37418	0	0	1	0	0	0	0	0	0	3.03723	3.03723	4.44014	3.03723	3.03723	3.03723	3.03723	3.03723	3.03723	NCBI	582	intronic antisense	rna37417	rna37417	GATA3	-	15906886	15925326
gene4977	1	1	1	0	0	0	0	0	0	4.69583	4.59056	4.44014	3.03723	3.03723	3.03723	3.03723	3.03723	3.03723	NCBI	2954	intergenic
rna5858	1	10	11	0	0	0	0	4	0	4.69583	7.38415	7.2918	3.03723	3.03723	3.03723	3.03723	9.02472	3.03723	NCBI	495	intronic antisense	rna5859	rna5859	PHACTR4	-	124922938	125032434
rna5858	1	10	11	0	0	0	0	4	0	4.69583	7.38415	7.2918	3.03723	3.03723	3.03723	3.03723	9.02472	3.03723	NCBI	495	intronic antisense	rna5860	rna5860	PHACTR4	-	124922938	125032430
rna5858	1	10	11	0	0	0	0	4	0	4.69583	7.38415	7.2918	3.03723	3.03723	3.03723	3.03723	9.02472	3.03723	NCBI	495	intronic antisense	rna5861	rna5861	PHACTR4	-	124922938	125032430
rna5858	1	10	11	0	0	0	0	4	0	4.69583	7.38415	7.2918	3.03723	3.03723	3.03723	3.03723	9.02472	3.03723	NCBI	495	intronic antisense	rna5862	rna5862	PHACTR4	-	124922938	125032430
rna5858	1	10	11	0	0	0	0	4	0	4.69583	7.38415	7.2918	3.03723	3.03723	3.03723	3.03723	9.02472	3.03723	NCBI	495	intronic antisense	rna5863	rna5863	PHACTR4	-	124922938	125032430
rna5858	1	10	11	0	0	0	0	4	0	4.69583	7.38415	7.2918	3.03723	3.03723	3.03723	3.03723	9.02472	3.03723	NCBI	495	intronic antisense	rna5864	rna5864	PHACTR4	-	124922938	125032405
rna5858	1	10	11	0	0	0	0	4	0	4.69583	7.38415	7.2918	3.03723	3.03723	3.03723	3.03723	9.02472	3.03723	NCBI	495	intronic antisense	rna5865	rna5865	PHACTR4	-	124922938	125032405
rna5858	1	10	11	0	0	0	0	4	0	4.69583	7.38415	7.2918	3.03723	3.03723	3.03723	3.03723	9.02472	3.03723	NCBI	495	intronic antisense	rna5866	rna5866	PHACTR4	-	124922938	124973971
rna32587	0	1	0	0	0	0	0	0	0	3.03723	4.59056	3.03723	3.03723	3.03723	3.03723	3.03723	3.03723	3.03723	NCBI	3755	intergenic
gene15012	14	8	7	0	2	3	0	0	1	8.00067	7.07983	6.68228	3.03723	6.76971	7.31981	3.03723	3.03723	7.22287	NCBI	1430	intronic antisense	rna33939	rna33939	WDR43	-	70866368	70905461
rna6898	1	0	0	0	0	0	0	0	0	4.69583	3.03723	3.03723	3.03723	3.03723	3.03723	3.03723	3.03723	3.03723	NCBI	630	intronic antisense	rna6896	rna6896	VANGL2	-	9263556	9290734
rna6898	1	0	0	0	0	0	0	0	0	4.69583	3.03723	3.03723	3.03723	3.03723	3.03723	3.03723	3.03723	3.03723	NCBI	630	intronic antisense	rna6897	rna6897	VANGL2	-	9266690	9291287
rna10315	40	42	39	9	15	8	1	0	4	9.48487	9.39948	9.06246	9.07474	9.57932	8.68775	6.88002	3.03723	9.16215	NCBI	998	natural antisense	rna10310	rna10310	MFSD2A	-	106122950	106135784
rna10315	40	42	39	9	15	8	1	0	4	9.48487	9.39948	9.06246	9.07474	9.57932	8.68775	6.88002	3.03723	9.16215	NCBI	998	natural antisense	rna10311	rna10311	MFSD2A	-	106122950	106135784
rna10315	40	42	39	9	15	8	1	0	4	9.48487	9.39948	9.06246	9.07474	9.57932	8.68775	6.88002	3.03723	9.16215	NCBI	998	natural antisense	rna10312	rna10312	MFSD2A	-	106122950	106135784
rna10315	40	42	39	9	15	8	1	0	4	9.48487	9.39948	9.06246	9.07474	9.57932	8.68775	6.88002	3.03723	9.16215	NCBI	998	natural antisense	rna10313	rna10313	MFSD2A	-	106122950	106135779
rna10315	40	42	39	9	15	8	1	0	4	9.48487	9.39948	9.06246	9.07474	9.57932	8.68775	6.88002	3.03723	9.16215	NCBI	998	natural antisense	rna10314	rna10314	MFSD2A	-	106122950	106134957
rna6693	6	4	0	0	0	0	0	0	0	6.83865	6.16483	3.03723	3.03723	3.03723	3.03723	3.03723	3.03723	3.03723	NCBI	4835	exon sense-overlapping	rna6690	rna6690	UAP1	-	6906311	6938080
rna6693	6	4	0	0	0	0	0	0	0	6.83865	6.16483	3.03723	3.03723	3.03723	3.03723	3.03723	3.03723	3.03723	NCBI	4835	exon sense-overlapping	rna6691	rna6691	UAP1	-	6906316	6938637
rna6693	6	4	0	0	0	0	0	0	0	6.83865	6.16483	3.03723	3.03723	3.03723	3.03723	3.03723	3.03723	3.03723	NCBI	4835	exon sense-overlapping	rna6692	rna6692	UAP1	-	6906316	6938636
rna12304	1	0	0	0	0	0	0	0	0	4.69583	3.03723	3.03723	3.03723	3.03723	3.03723	3.03723	3.03723	3.03723	NCBI	3086	intergenic
rna38141	2	0	0	0	0	0	0	0	0	5.44708	3.03723	3.03723	3.03723	3.03723	3.03723	3.03723	3.03723	3.03723	NCBI	4706	natural antisense	rna38144	rna38144	RIN2	+	39365339	39573520
rna38141	2	0	0	0	0	0	0	0	0	5.44708	3.03723	3.03723	3.03723	3.03723	3.03723	3.03723	3.03723	3.03723	NCBI	4706	natural antisense	rna38145	rna38145	RIN2	+	39365339	39573520
rna38010	1	0	0	0	1	0	0	1	0	4.69583	3.03723	3.03723	3.03723	5.87436	3.03723	3.03723	7.09137	3.03723	NCBI	268	intronic antisense	rna38001	rna38001	ARMC4	+	36589169	36755237
rna38010	1	0	0	0	1	0	0	1	0	4.69583	3.03723	3.03723	3.03723	5.87436	3.03723	3.03723	7.09137	3.03723	NCBI	268	intronic antisense	rna38002	rna38002	ARMC4	+	36589170	36755237
rna38010	1	0	0	0	1	0	0	1	0	4.69583	3.03723	3.03723	3.03723	5.87436	3.03723	3.03723	7.09137	3.03723	NCBI	268	intronic antisense	rna38003	rna38003	ARMC4	+	36589171	36755237
rna38010	1	0	0	0	1	0	0	1	0	4.69583	3.03723	3.03723	3.03723	5.87436	3.03723	3.03723	7.09137	3.03723	NCBI	268	intronic antisense	rna38004	rna38004	ARMC4	+	36589171	36755237
rna38010	1	0	0	0	1	0	0	1	0	4.69583	3.03723	3.03723	3.03723	5.87436	3.03723	3.03723	7.09137	3.03723	NCBI	268	intronic antisense	rna38005	rna38005	ARMC4	+	36589171	36755237
rna38010	1	0	0	0	1	0	0	1	0	4.69583	3.03723	3.03723	3.03723	5.87436	3.03723	3.03723	7.09137	3.03723	NCBI	268	intronic antisense	rna38006	rna38006	ARMC4	+	36593247	36754850
rna40282	1	0	1	0	0	0	0	0	0	4.69583	3.03723	4.44014	3.03723	3.03723	3.03723	3.03723	3.03723	3.03723	NCBI	2183	natural antisense	rna40283	rna40283	OPLAH	+	763458	774582
rna62706	16	11	8	0	0	0	0	0	0	8.18753	7.51519	6.86044	3.03723	3.03723	3.03723	3.03723	3.03723	3.03723	NCBI	2070	intronic antisense	rna62705	rna62705	CCDC12	+	52548726	52585077
rna23044	4	4	0	0	1	0	0	0	0	6.30452	6.16483	3.03723	3.03723	5.87436	3.03723	3.03723	3.03723	3.03723	NCBI	1748	bidirectional	rna23043	rna23043	MEX3D	-	43946831	43955304
gene3156	10	5	5	3	4	6	0	0	0	7.53362	6.45336	6.24226	7.53305	7.71439	8.28226	3.03723	3.03723	3.03723	NCBI	1223	intronic antisense	rna7261	rna7261	GON4L	+	14949869	15038536
gene3156	10	5	5	3	4	6	0	0	0	7.53362	6.45336	6.24226	7.53305	7.71439	8.28226	3.03723	3.03723	3.03723	NCBI	1223	intronic antisense	rna7262	rna7262	GON4L	+	14952852	15038538
gene3156	10	5	5	3	4	6	0	0	0	7.53362	6.45336	6.24226	7.53305	7.71439	8.28226	3.03723	3.03723	3.03723	NCBI	1223	intronic antisense	rna7263	rna7263	GON4L	+	14952862	15038538
gene3156	10	5	5	3	4	6	0	0	0	7.53362	6.45336	6.24226	7.53305	7.71439	8.28226	3.03723	3.03723	3.03723	NCBI	1223	intronic antisense	rna7264	rna7264	GON4L	+	14953307	15038538
gene3156	10	5	5	3	4	6	0	0	0	7.53362	6.45336	6.24226	7.53305	7.71439	8.28226	3.03723	3.03723	3.03723	NCBI	1223	intronic antisense	rna7265	rna7265	GON4L	+	14954771	15038555
gene3156	10	5	5	3	4	6	0	0	0	7.53362	6.45336	6.24226	7.53305	7.71439	8.28226	3.03723	3.03723	3.03723	NCBI	1223	intronic antisense	rna7266	rna7266	GON4L	+	14954771	15038538
gene3156	10	5	5	3	4	6	0	0	0	7.53362	6.45336	6.24226	7.53305	7.71439	8.28226	3.03723	3.03723	3.03723	NCBI	1223	intronic antisense	rna7267	rna7267	GON4L	+	14954771	15035246
gene3156	10	5	5	3	4	6	0	0	0	7.53362	6.45336	6.24226	7.53305	7.71439	8.28226	3.03723	3.03723	3.03723	NCBI	1223	intronic antisense	rna7268	rna7268	GON4L	+	14954771	15025761
gene3156	10	5	5	3	4	6	0	0	0	7.53362	6.45336	6.24226	7.53305	7.71439	8.28226	3.03723	3.03723	3.03723	NCBI	1223	intronic antisense	rna7269	rna7269	GON4L	+	14954814	15038523
rna65584	1	1	0	0	1	0	0	0	0	4.69583	4.59056	3.03723	3.03723	5.87436	3.03723	3.03723	3.03723	3.03723	NCBI	7137	bidirectional	rna65575	rna65575	NQO2	-	50621891	50632743
rna65584	1	1	0	0	1	0	0	0	0	4.69583	4.59056	3.03723	3.03723	5.87436	3.03723	3.03723	3.03723	3.03723	NCBI	7137	bidirectional	rna65576	rna65576	NQO2	-	50621895	50632808
rna65584	1	1	0	0	1	0	0	0	0	4.69583	4.59056	3.03723	3.03723	5.87436	3.03723	3.03723	3.03723	3.03723	NCBI	7137	bidirectional	rna65577	rna65577	NQO2	-	50621895	50632808
rna65584	1	1	0	0	1	0	0	0	0	4.69583	4.59056	3.03723	3.03723	5.87436	3.03723	3.03723	3.03723	3.03723	NCBI	7137	bidirectional	rna65578	rna65578	NQO2	-	50621895	50632807
rna65584	1	1	0	0	1	0	0	0	0	4.69583	4.59056	3.03723	3.03723	5.87436	3.03723	3.03723	3.03723	3.03723	NCBI	7137	bidirectional	rna65579	rna65579	NQO2	-	50621895	50632807
rna65584	1	1	0	0	1	0	0	0	0	4.69583	4.59056	3.03723	3.03723	5.87436	3.03723	3.03723	3.03723	3.03723	NCBI	7137	bidirectional	rna65580	rna65580	NQO2	-	50621895	50632807
rna65584	1	1	0	0	1	0	0	0	0	4.69583	4.59056	3.03723	3.03723	5.87436	3.03723	3.03723	3.03723	3.03723	NCBI	7137	bidirectional	rna65581	rna65581	NQO2	-	50621895	50632807
rna65584	1	1	0	0	1	0	0	0	0	4.69583	4.59056	3.03723	3.03723	5.87436	3.03723	3.03723	3.03723	3.03723	NCBI	7137	bidirectional	rna65582	rna65582	NQO2	-	50621895	50632807
rna65584	1	1	0	0	1	0	0	0	0	4.69583	4.59056	3.03723	3.03723	5.87436	3.03723	3.03723	3.03723	3.03723	NCBI	7137	bidirectional	rna65583	rna65583	NQO2	-	50621895	50632639
rna17500	1	0	0	0	0	0	0	0	0	4.69583	3.03723	3.03723	3.03723	3.03723	3.03723	3.03723	3.03723	3.03723	NCBI	2766	intronic antisense	rna17481	rna17481	TCF20	-	113101867	113195226
rna17500	1	0	0	0	0	0	0	0	0	4.69583	3.03723	3.03723	3.03723	3.03723	3.03723	3.03723	3.03723	3.03723	NCBI	2766	intronic antisense	rna17482	rna17482	TCF20	-	113101867	113195226
rna17500	1	0	0	0	0	0	0	0	0	4.69583	3.03723	3.03723	3.03723	3.03723	3.03723	3.03723	3.03723	3.03723	NCBI	2766	intronic antisense	rna17483	rna17483	TCF20	-	113102014	113195226
rna17500	1	0	0	0	0	0	0	0	0	4.69583	3.03723	3.03723	3.03723	3.03723	3.03723	3.03723	3.03723	3.03723	NCBI	2766	intronic antisense	rna17485	rna17485	TCF20	-	113103034	113195226
rna17500	1	0	0	0	0	0	0	0	0	4.69583	3.03723	3.03723	3.03723	3.03723	3.03723	3.03723	3.03723	3.03723	NCBI	2766	intronic antisense	rna17486	rna17486	TCF20	-	113103037	113270674
rna17500	1	0	0	0	0	0	0	0	0	4.69583	3.03723	3.03723	3.03723	3.03723	3.03723	3.03723	3.03723	3.03723	NCBI	2766	intronic antisense	rna17487	rna17487	TCF20	-	113103037	113195226
rna17500	1	0	0	0	0	0	0	0	0	4.69583	3.03723	3.03723	3.03723	3.03723	3.03723	3.03723	3.03723	3.03723	NCBI	2766	intronic antisense	rna17488	rna17488	TCF20	-	113103037	113195226
rna17500	1	0	0	0	0	0	0	0	0	4.69583	3.03723	3.03723	3.03723	3.03723	3.03723	3.03723	3.03723	3.03723	NCBI	2766	intronic antisense	rna17491	rna17491	TCF20	-	113106753	113195226
rna17500	1	0	0	0	0	0	0	0	0	4.69583	3.03723	3.03723	3.03723	3.03723	3.03723	3.03723	3.03723	3.03723	NCBI	2766	intronic antisense	rna17492	rna17492	TCF20	-	113106753	113195226
rna17500	1	0	0	0	0	0	0	0	0	4.69583	3.03723	3.03723	3.03723	3.03723	3.03723	3.03723	3.03723	3.03723	NCBI	2766	intronic antisense	rna17493	rna17493	TCF20	-	113108881	113195226
rna17500	1	0	0	0	0	0	0	0	0	4.69583	3.03723	3.03723	3.03723	3.03723	3.03723	3.03723	3.03723	3.03723	NCBI	2766	intronic antisense	rna17494	rna17494	TCF20	-	113117699	113195226
rna17500	1	0	0	0	0	0	0	0	0	4.69583	3.03723	3.03723	3.03723	3.03723	3.03723	3.03723	3.03723	3.03723	NCBI	2766	intronic antisense	rna17495	rna17495	TCF20	-	113117700	113195226
rna17500	1	0	0	0	0	0	0	0	0	4.69583	3.03723	3.03723	3.03723	3.03723	3.03723	3.03723	3.03723	3.03723	NCBI	2766	intronic antisense	rna17496	rna17496	TCF20	-	113136532	113195226
rna17500	1	0	0	0	0	0	0	0	0	4.69583	3.03723	3.03723	3.03723	3.03723	3.03723	3.03723	3.03723	3.03723	NCBI	2766	intronic antisense	rna17497	rna17497	TCF20	-	113140123	113195226
rna31761	4	10	18	2	2	1	0	1	0	6.30452	7.38415	7.9726	6.97971	6.76971	5.87597	3.03723	7.09137	3.03723	NCBI	466	natural antisense	rna31763	rna31763	ZNF410	+	85277732	85322172
rna31761	4	10	18	2	2	1	0	1	0	6.30452	7.38415	7.9726	6.97971	6.76971	5.87597	3.03723	7.09137	3.03723	NCBI	466	natural antisense	rna31764	rna31764	ZNF410	+	85277735	85322172
rna31761	4	10	18	2	2	1	0	1	0	6.30452	7.38415	7.9726	6.97971	6.76971	5.87597	3.03723	7.09137	3.03723	NCBI	466	natural antisense	rna31766	rna31766	ZNF410	+	85277928	85320048
rna31761	4	10	18	2	2	1	0	1	0	6.30452	7.38415	7.9726	6.97971	6.76971	5.87597	3.03723	7.09137	3.03723	NCBI	466	intronic antisense	rna31754	rna31754	PTGR2	+	85254443	85275000
rna31761	4	10	18	2	2	1	0	1	0	6.30452	7.38415	7.9726	6.97971	6.76971	5.87597	3.03723	7.09137	3.03723	NCBI	466	intronic antisense	rna31755	rna31755	PTGR2	+	85254453	85275390
rna31761	4	10	18	2	2	1	0	1	0	6.30452	7.38415	7.9726	6.97971	6.76971	5.87597	3.03723	7.09137	3.03723	NCBI	466	intronic antisense	rna31756	rna31756	PTGR2	+	85255939	85275390
rna31761	4	10	18	2	2	1	0	1	0	6.30452	7.38415	7.9726	6.97971	6.76971	5.87597	3.03723	7.09137	3.03723	NCBI	466	intronic antisense	rna31757	rna31757	PTGR2	+	85256518	85275390
rna31761	4	10	18	2	2	1	0	1	0	6.30452	7.38415	7.9726	6.97971	6.76971	5.87597	3.03723	7.09137	3.03723	NCBI	466	intronic antisense	rna31758	rna31758	PTGR2	+	85257087	85275390
rna31761	4	10	18	2	2	1	0	1	0	6.30452	7.38415	7.9726	6.97971	6.76971	5.87597	3.03723	7.09137	3.03723	NCBI	466	intronic antisense	rna31762	rna31762	ZNF410	+	85277729	85322172
rna31761	4	10	18	2	2	1	0	1	0	6.30452	7.38415	7.9726	6.97971	6.76971	5.87597	3.03723	7.09137	3.03723	NCBI	466	intronic antisense	rna31765	rna31765	ZNF410	+	85277735	85322172
rna31761	4	10	18	2	2	1	0	1	0	6.30452	7.38415	7.9726	6.97971	6.76971	5.87597	3.03723	7.09137	3.03723	NCBI	466	intronic antisense	rna31767	rna31767	ZNF410	+	85277928	85320048
gene21368	6	1	1	0	0	0	0	0	0	6.83865	4.59056	4.44014	3.03723	3.03723	3.03723	3.03723	3.03723	3.03723	NCBI	2112	intronic antisense	rna48128	rna48128	LOC513508	+	55345207	55388210
gene21368	6	1	1	0	0	0	0	0	0	6.83865	4.59056	4.44014	3.03723	3.03723	3.03723	3.03723	3.03723	3.03723	NCBI	2112	intronic antisense	rna48129	rna48129	LOC513508	+	55345217	55388210
gene21368	6	1	1	0	0	0	0	0	0	6.83865	4.59056	4.44014	3.03723	3.03723	3.03723	3.03723	3.03723	3.03723	NCBI	2112	intronic antisense	rna48130	rna48130	LOC513508	+	55345225	55388210
gene21368	6	1	1	0	0	0	0	0	0	6.83865	4.59056	4.44014	3.03723	3.03723	3.03723	3.03723	3.03723	3.03723	NCBI	2112	intronic antisense	rna48131	rna48131	LOC513508	+	55345228	55388210
gene21368	6	1	1	0	0	0	0	0	0	6.83865	4.59056	4.44014	3.03723	3.03723	3.03723	3.03723	3.03723	3.03723	NCBI	2112	intronic antisense	rna48132	rna48132	LOC513508	+	55345262	55388210
gene21368	6	1	1	0	0	0	0	0	0	6.83865	4.59056	4.44014	3.03723	3.03723	3.03723	3.03723	3.03723	3.03723	NCBI	2112	intronic antisense	rna48133	rna48133	LOC513508	+	55345262	55388210
gene21368	6	1	1	0	0	0	0	0	0	6.83865	4.59056	4.44014	3.03723	3.03723	3.03723	3.03723	3.03723	3.03723	NCBI	2112	intronic antisense	rna48134	rna48134	LOC513508	+	55345262	55388210
gene21368	6	1	1	0	0	0	0	0	0	6.83865	4.59056	4.44014	3.03723	3.03723	3.03723	3.03723	3.03723	3.03723	NCBI	2112	intronic antisense	rna48135	rna48135	LOC513508	+	55345269	55388210
gene11381	1	0	2	0	4	0	0	0	0	4.69583	3.03723	5.13776	3.03723	7.71439	3.03723	3.03723	3.03723	3.03723	NCBI	1298	intergenic
rna40088	3	0	0	0	0	0	0	0	0	5.93859	3.03723	3.03723	3.03723	3.03723	3.03723	3.03723	3.03723	3.03723	NCBI	1537	intronic antisense	rna40087	rna40087	BCAS1	-	81425068	81490883
rna49722	26	11	9	7	8	1	0	0	4	8.87226	7.51519	7.019	8.71843	8.68591	5.87597	3.03723	3.03723	9.16215	NCBI	240	intronic antisense	rna49714	rna49714	ANKRD11	-	14326845	14446541
rna49722	26	11	9	7	8	1	0	0	4	8.87226	7.51519	7.019	8.71843	8.68591	5.87597	3.03723	3.03723	9.16215	NCBI	240	intronic antisense	rna49715	rna49715	ANKRD11	-	14326845	14446541
rna49722	26	11	9	7	8	1	0	0	4	8.87226	7.51519	7.019	8.71843	8.68591	5.87597	3.03723	3.03723	9.16215	NCBI	240	intronic antisense	rna49716	rna49716	ANKRD11	-	14326856	14446476
rna49722	26	11	9	7	8	1	0	0	4	8.87226	7.51519	7.019	8.71843	8.68591	5.87597	3.03723	3.03723	9.16215	NCBI	240	intronic antisense	rna49717	rna49717	ANKRD11	-	14326856	14446476
rna49722	26	11	9	7	8	1	0	0	4	8.87226	7.51519	7.019	8.71843	8.68591	5.87597	3.03723	3.03723	9.16215	NCBI	240	intronic antisense	rna49718	rna49718	ANKRD11	-	14326856	14446476
rna49722	26	11	9	7	8	1	0	0	4	8.87226	7.51519	7.019	8.71843	8.68591	5.87597	3.03723	3.03723	9.16215	NCBI	240	intronic antisense	rna49719	rna49719	ANKRD11	-	14326856	14446476
rna49722	26	11	9	7	8	1	0	0	4	8.87226	7.51519	7.019	8.71843	8.68591	5.87597	3.03723	3.03723	9.16215	NCBI	240	intronic antisense	rna49720	rna49720	ANKRD11	-	14326856	14446476
rna49722	26	11	9	7	8	1	0	0	4	8.87226	7.51519	7.019	8.71843	8.68591	5.87597	3.03723	3.03723	9.16215	NCBI	240	intronic antisense	rna49721	rna49721	ANKRD11	-	14326856	14446476
rna38399	2	14	5	2	3	5	6	5	0	5.44708	7.84917	6.24226	6.97971	7.31803	8.02681	9.37866	9.34209	3.03723	NCBI	504	intronic antisense	rna38391	rna38391	LARP4B	+	46389833	46480612
rna38399	2	14	5	2	3	5	6	5	0	5.44708	7.84917	6.24226	6.97971	7.31803	8.02681	9.37866	9.34209	3.03723	NCBI	504	intronic antisense	rna38392	rna38392	LARP4B	+	46390613	46480612
rna30764	9	6	15	4	1	2	0	1	0	7.38871	6.69369	7.71897	7.93201	5.87436	6.77144	3.03723	7.09137	3.03723	NCBI	290	intronic antisense	rna30761	rna30761	GTF2A2	+	50583116	50614949
rna30764	9	6	15	4	1	2	0	1	0	7.38871	6.69369	7.71897	7.93201	5.87436	6.77144	3.03723	7.09137	3.03723	NCBI	290	intronic antisense	rna30762	rna30762	GTF2A2	+	50583169	50614945
rna27051	1	11	13	1	18	0	0	0	1	4.69583	7.51519	7.52114	6.07062	9.83977	3.03723	3.03723	3.03723	7.22287	NCBI	1962	natural antisense	rna27046	rna27046	MYT1L	+	111666381	112087409
rna27051	1	11	13	1	18	0	0	0	1	4.69583	7.51519	7.52114	6.07062	9.83977	3.03723	3.03723	3.03723	7.22287	NCBI	1962	natural antisense	rna27047	rna27047	MYT1L	+	111921666	112087409
rna27051	1	11	13	1	18	0	0	0	1	4.69583	7.51519	7.52114	6.07062	9.83977	3.03723	3.03723	3.03723	7.22287	NCBI	1962	intronic antisense	rna27052	rna27052	PXDN	+	112102901	112167795
rna27051	1	11	13	1	18	0	0	0	1	4.69583	7.51519	7.52114	6.07062	9.83977	3.03723	3.03723	3.03723	7.22287	NCBI	1962	intronic antisense	rna27053	rna27053	PXDN	+	112102922	112167795
rna27051	1	11	13	1	18	0	0	0	1	4.69583	7.51519	7.52114	6.07062	9.83977	3.03723	3.03723	3.03723	7.22287	NCBI	1962	intronic antisense	rna27054	rna27054	PXDN	+	112102923	112167795
rna50293	1	5	0	0	0	0	0	0	0	4.69583	6.45336	3.03723	3.03723	3.03723	3.03723	3.03723	3.03723	3.03723	NCBI	639	natural antisense	rna50291	rna50291	TRADD	-	34792851	34795886
rna50293	1	5	0	0	0	0	0	0	0	4.69583	6.45336	3.03723	3.03723	3.03723	3.03723	3.03723	3.03723	3.03723	NCBI	639	intronic antisense	rna50289	rna50289	TRADD	-	34792851	34798831
rna50293	1	5	0	0	0	0	0	0	0	4.69583	6.45336	3.03723	3.03723	3.03723	3.03723	3.03723	3.03723	3.03723	NCBI	639	intronic antisense	rna50290	rna50290	TRADD	-	34792851	34798747
rna50293	1	5	0	0	0	0	0	0	0	4.69583	6.45336	3.03723	3.03723	3.03723	3.03723	3.03723	3.03723	3.03723	NCBI	639	intronic antisense	rna50292	rna50292	TRADD	-	34792853	34798800
gene20615	10	15	14	6	5	8	8	1	7	7.53362	7.94528	7.62344	8.50072	8.02499	8.68775	9.78924	7.09137	9.96062	NCBI	861	intronic antisense	rna46297	rna46297	RALGPS2	+	60124230	60280834
gene20615	10	15	14	6	5	8	8	1	7	7.53362	7.94528	7.62344	8.50072	8.02499	8.68775	9.78924	7.09137	9.96062	NCBI	861	intronic antisense	rna46298	rna46298	RALGPS2	+	60124722	60289095
gene20615	10	15	14	6	5	8	8	1	7	7.53362	7.94528	7.62344	8.50072	8.02499	8.68775	9.78924	7.09137	9.96062	NCBI	861	intronic antisense	rna46299	rna46299	RALGPS2	+	60124767	60281042
gene20615	10	15	14	6	5	8	8	1	7	7.53362	7.94528	7.62344	8.50072	8.02499	8.68775	9.78924	7.09137	9.96062	NCBI	861	intronic antisense	rna46300	rna46300	RALGPS2	+	60124767	60280834
gene20615	10	15	14	6	5	8	8	1	7	7.53362	7.94528	7.62344	8.50072	8.02499	8.68775	9.78924	7.09137	9.96062	NCBI	861	intronic antisense	rna46301	rna46301	RALGPS2	+	60124767	60280834
gene20615	10	15	14	6	5	8	8	1	7	7.53362	7.94528	7.62344	8.50072	8.02499	8.68775	9.78924	7.09137	9.96062	NCBI	861	intronic antisense	rna46302	rna46302	RALGPS2	+	60124778	60284409
gene16012	0	5	14	0	1	0	0	0	0	3.03723	6.45336	7.62344	3.03723	5.87436	3.03723	3.03723	3.03723	3.03723	NCBI	564	intronic antisense	rna36559	rna36559	XPO4	+	35700901	35790604
gene16012	0	5	14	0	1	0	0	0	0	3.03723	6.45336	7.62344	3.03723	5.87436	3.03723	3.03723	3.03723	3.03723	NCBI	564	intronic antisense	rna36560	rna36560	XPO4	+	35700952	35789413
gene4351	0	10	2	0	0	0	0	0	0	3.03723	7.38415	5.13776	3.03723	3.03723	3.03723	3.03723	3.03723	3.03723	NCBI	344	intronic antisense	rna9918	rna9918	TESK2	+	100575736	100718944
gene4351	0	10	2	0	0	0	0	0	0	3.03723	7.38415	5.13776	3.03723	3.03723	3.03723	3.03723	3.03723	3.03723	NCBI	344	intronic antisense	rna9919	rna9919	TESK2	+	100579644	100718944
gene4351	0	10	2	0	0	0	0	0	0	3.03723	7.38415	5.13776	3.03723	3.03723	3.03723	3.03723	3.03723	3.03723	NCBI	344	intronic antisense	rna9920	rna9920	TESK2	+	100579646	100718944
gene4351	0	10	2	0	0	0	0	0	0	3.03723	7.38415	5.13776	3.03723	3.03723	3.03723	3.03723	3.03723	3.03723	NCBI	344	intronic antisense	rna9921	rna9921	TESK2	+	100579646	100718944
gene4351	0	10	2	0	0	0	0	0	0	3.03723	7.38415	5.13776	3.03723	3.03723	3.03723	3.03723	3.03723	3.03723	NCBI	344	intronic antisense	rna9922	rna9922	TESK2	+	100579646	100718944
gene4351	0	10	2	0	0	0	0	0	0	3.03723	7.38415	5.13776	3.03723	3.03723	3.03723	3.03723	3.03723	3.03723	NCBI	344	intronic antisense	rna9923	rna9923	TESK2	+	100579646	100718944
gene4351	0	10	2	0	0	0	0	0	0	3.03723	7.38415	5.13776	3.03723	3.03723	3.03723	3.03723	3.03723	3.03723	NCBI	344	intronic antisense	rna9924	rna9924	TESK2	+	100579646	100718944
gene4351	0	10	2	0	0	0	0	0	0	3.03723	7.38415	5.13776	3.03723	3.03723	3.03723	3.03723	3.03723	3.03723	NCBI	344	intronic antisense	rna9925	rna9925	TESK2	+	100606792	100718944
gene27233	0	1	0	0	0	0	0	0	0	3.03723	4.59056	3.03723	3.03723	3.03723	3.03723	3.03723	3.03723	3.03723	NCBI	474	intronic antisense	rna62005	rna62005	DNAH12	+	43639771	43811806
gene27233	0	1	0	0	0	0	0	0	0	3.03723	4.59056	3.03723	3.03723	3.03723	3.03723	3.03723	3.03723	3.03723	NCBI	474	intronic antisense	rna62007	rna62007	DNAH12	+	43639771	43793254
gene27233	0	1	0	0	0	0	0	0	0	3.03723	4.59056	3.03723	3.03723	3.03723	3.03723	3.03723	3.03723	3.03723	NCBI	474	intronic antisense	rna62008	rna62008	DNAH12	+	43639826	43828097
gene27233	0	1	0	0	0	0	0	0	0	3.03723	4.59056	3.03723	3.03723	3.03723	3.03723	3.03723	3.03723	3.03723	NCBI	474	intronic antisense	rna62009	rna62009	DNAH12	+	43639827	43831455
gene27233	0	1	0	0	0	0	0	0	0	3.03723	4.59056	3.03723	3.03723	3.03723	3.03723	3.03723	3.03723	3.03723	NCBI	474	intronic antisense	rna62010	rna62010	DNAH12	+	43639827	43831455
gene27233	0	1	0	0	0	0	0	0	0	3.03723	4.59056	3.03723	3.03723	3.03723	3.03723	3.03723	3.03723	3.03723	NCBI	474	intronic antisense	rna62011	rna62011	DNAH12	+	43639827	43831455
gene27233	0	1	0	0	0	0	0	0	0	3.03723	4.59056	3.03723	3.03723	3.03723	3.03723	3.03723	3.03723	3.03723	NCBI	474	intronic antisense	rna62012	rna62012	DNAH12	+	43639827	43831455
gene27233	0	1	0	0	0	0	0	0	0	3.03723	4.59056	3.03723	3.03723	3.03723	3.03723	3.03723	3.03723	3.03723	NCBI	474	intronic antisense	rna62013	rna62013	DNAH12	+	43639827	43831455
gene27233	0	1	0	0	0	0	0	0	0	3.03723	4.59056	3.03723	3.03723	3.03723	3.03723	3.03723	3.03723	3.03723	NCBI	474	intronic antisense	rna62020	rna62020	DNAH12	+	43652375	43831455
gene27233	0	1	0	0	0	0	0	0	0	3.03723	4.59056	3.03723	3.03723	3.03723	3.03723	3.03723	3.03723	3.03723	NCBI	474	intronic antisense	rna62021	rna62021	DNAH12	+	43681275	43831455
rna14982	46	24	63	5	23	21	2	0	0	9.68435	8.60522	9.74588	8.24421	10.1906	10.0622	7.82885	3.03723	3.03723	NCBI	4294	intronic antisense	rna14979	rna14979	PPM1H	+	50634860	50937844
rna17940	14	0	4	1	0	0	0	0	0	8.00067	3.03723	5.95893	6.07062	3.03723	3.03723	3.03723	3.03723	3.03723	NCBI	2276	intronic antisense	rna17945	rna17945	MYOZ2	-	6097583	6136039
rna17940	14	0	4	1	0	0	0	0	0	8.00067	3.03723	5.95893	6.07062	3.03723	3.03723	3.03723	3.03723	3.03723	NCBI	2276	intronic antisense	rna17946	rna17946	MYOZ2	-	6097596	6135997
rna17940	14	0	4	1	0	0	0	0	0	8.00067	3.03723	5.95893	6.07062	3.03723	3.03723	3.03723	3.03723	3.03723	NCBI	2276	intronic antisense	rna17947	rna17947	SYNPO2	-	6230447	6434673
rna17940	14	0	4	1	0	0	0	0	0	8.00067	3.03723	5.95893	6.07062	3.03723	3.03723	3.03723	3.03723	3.03723	NCBI	2276	intronic antisense	rna17948	rna17948	SYNPO2	-	6233463	6434637
rna70088	7	13	6	4	1	0	4	2	2	7.04619	7.7462	6.47898	7.93201	5.87436	3.03723	8.80257	8.04728	8.18267	NCBI	1323	natural antisense	rna70085	rna70085	PDCD11	+	23987840	24028890
rna70088	7	13	6	4	1	0	4	2	2	7.04619	7.7462	6.47898	7.93201	5.87436	3.03723	8.80257	8.04728	8.18267	NCBI	1323	natural antisense	rna70086	rna70086	PDCD11	+	23987885	24028890
rna70088	7	13	6	4	1	0	4	2	2	7.04619	7.7462	6.47898	7.93201	5.87436	3.03723	8.80257	8.04728	8.18267	NCBI	1323	natural antisense	rna70087	rna70087	PDCD11	+	23987901	24028887
rna62452	0	1	0	0	0	0	0	0	0	3.03723	4.59056	3.03723	3.03723	3.03723	3.03723	3.03723	3.03723	3.03723	NCBI	840	natural antisense	rna62454	rna62454	DAG1	-	50614126	50665329
rna62452	0	1	0	0	0	0	0	0	0	3.03723	4.59056	3.03723	3.03723	3.03723	3.03723	3.03723	3.03723	3.03723	NCBI	840	natural antisense	rna62455	rna62455	DAG1	-	50614126	50662825
rna62452	0	1	0	0	0	0	0	0	0	3.03723	4.59056	3.03723	3.03723	3.03723	3.03723	3.03723	3.03723	3.03723	NCBI	840	natural antisense	rna62456	rna62456	DAG1	-	50614126	50662789
rna62452	0	1	0	0	0	0	0	0	0	3.03723	4.59056	3.03723	3.03723	3.03723	3.03723	3.03723	3.03723	3.03723	NCBI	840	natural antisense	rna62457	rna62457	DAG1	-	50614126	50662789
rna62452	0	1	0	0	0	0	0	0	0	3.03723	4.59056	3.03723	3.03723	3.03723	3.03723	3.03723	3.03723	3.03723	NCBI	840	natural antisense	rna62458	rna62458	DAG1	-	50614126	50662599
rna20299	1	12	6	0	0	0	0	0	0	4.69583	7.63532	6.47898	3.03723	3.03723	3.03723	3.03723	3.03723	3.03723	NCBI	561	intronic antisense	rna20296	rna20296	RUFY1	-	1706055	1772613
rna20299	1	12	6	0	0	0	0	0	0	4.69583	7.63532	6.47898	3.03723	3.03723	3.03723	3.03723	3.03723	3.03723	NCBI	561	intronic antisense	rna20297	rna20297	RUFY1	-	1706055	1759431
rna20299	1	12	6	0	0	0	0	0	0	4.69583	7.63532	6.47898	3.03723	3.03723	3.03723	3.03723	3.03723	3.03723	NCBI	561	intronic antisense	rna20298	rna20298	RUFY1	-	1706055	1759423
rna33704	0	0	1	0	0	0	0	0	0	3.03723	3.03723	4.44014	3.03723	3.03723	3.03723	3.03723	3.03723	3.03723	NCBI	435	intergenic
rna68137	5	0	1	0	0	0	0	0	1	6.59617	3.03723	4.44014	3.03723	3.03723	3.03723	3.03723	3.03723	7.22287	NCBI	510	bidirectional	rna68131	rna68131	SH2B1	-	25950649	25959039
rna68137	5	0	1	0	0	0	0	0	1	6.59617	3.03723	4.44014	3.03723	3.03723	3.03723	3.03723	3.03723	7.22287	NCBI	510	bidirectional	rna68133	rna68133	SH2B1	-	25950651	25959347
rna68137	5	0	1	0	0	0	0	0	1	6.59617	3.03723	4.44014	3.03723	3.03723	3.03723	3.03723	3.03723	7.22287	NCBI	510	bidirectional	rna68134	rna68134	SH2B1	-	25950655	25959039
rna68137	5	0	1	0	0	0	0	0	1	6.59617	3.03723	4.44014	3.03723	3.03723	3.03723	3.03723	3.03723	7.22287	NCBI	510	bidirectional	rna68135	rna68135	SH2B1	-	25950655	25959039
rna68137	5	0	1	0	0	0	0	0	1	6.59617	3.03723	4.44014	3.03723	3.03723	3.03723	3.03723	3.03723	7.22287	NCBI	510	bidirectional	rna68136	rna68136	SH2B1	-	25950655	25959024
rna8217	0	1	4	0	0	0	0	0	0	3.03723	4.59056	5.95893	3.03723	3.03723	3.03723	3.03723	3.03723	3.03723	NCBI	1785	intergenic
rna66963	53	27	34	1	1	8	5	3	10	9.8868	8.77176	8.86778	6.07062	5.87436	8.68775	9.11918	8.61724	10.4716	NCBI	1331	natural antisense	rna66960	rna66960	MRPL28	-	361869	364486
rna66963	53	27	34	1	1	8	5	3	10	9.8868	8.77176	8.86778	6.07062	5.87436	8.68775	9.11918	8.61724	10.4716	NCBI	1331	natural antisense	rna66961	rna66961	MRPL28	-	361869	364486
rna66963	53	27	34	1	1	8	5	3	10	9.8868	8.77176	8.86778	6.07062	5.87436	8.68775	9.11918	8.61724	10.4716	NCBI	1331	natural antisense	rna66962	rna66962	MRPL28	-	361869	364425
rna66779	0	0	4	0	0	2	0	0	0	3.03723	3.03723	5.95893	3.03723	3.03723	6.77144	3.03723	3.03723	3.03723	NCBI	621	natural antisense	rna66750	rna66750	NEDD4L	+	57163781	57550625
rna66779	0	0	4	0	0	2	0	0	0	3.03723	3.03723	5.95893	3.03723	3.03723	6.77144	3.03723	3.03723	3.03723	NCBI	621	natural antisense	rna66751	rna66751	NEDD4L	+	57163785	57550625
rna66779	0	0	4	0	0	2	0	0	0	3.03723	3.03723	5.95893	3.03723	3.03723	6.77144	3.03723	3.03723	3.03723	NCBI	621	natural antisense	rna66752	rna66752	NEDD4L	+	57163787	57550625
rna66779	0	0	4	0	0	2	0	0	0	3.03723	3.03723	5.95893	3.03723	3.03723	6.77144	3.03723	3.03723	3.03723	NCBI	621	natural antisense	rna66753	rna66753	NEDD4L	+	57165824	57550625
rna66779	0	0	4	0	0	2	0	0	0	3.03723	3.03723	5.95893	3.03723	3.03723	6.77144	3.03723	3.03723	3.03723	NCBI	621	natural antisense	rna66754	rna66754	NEDD4L	+	57293665	57550625
rna66779	0	0	4	0	0	2	0	0	0	3.03723	3.03723	5.95893	3.03723	3.03723	6.77144	3.03723	3.03723	3.03723	NCBI	621	natural antisense	rna66755	rna66755	NEDD4L	+	57322644	57550625
rna66779	0	0	4	0	0	2	0	0	0	3.03723	3.03723	5.95893	3.03723	3.03723	6.77144	3.03723	3.03723	3.03723	NCBI	621	natural antisense	rna66756	rna66756	NEDD4L	+	57322672	57550625
rna66779	0	0	4	0	0	2	0	0	0	3.03723	3.03723	5.95893	3.03723	3.03723	6.77144	3.03723	3.03723	3.03723	NCBI	621	natural antisense	rna66757	rna66757	NEDD4L	+	57322674	57550625
rna66779	0	0	4	0	0	2	0	0	0	3.03723	3.03723	5.95893	3.03723	3.03723	6.77144	3.03723	3.03723	3.03723	NCBI	621	natural antisense	rna66758	rna66758	NEDD4L	+	57349002	57550625
rna66779	0	0	4	0	0	2	0	0	0	3.03723	3.03723	5.95893	3.03723	3.03723	6.77144	3.03723	3.03723	3.03723	NCBI	621	natural antisense	rna66759	rna66759	NEDD4L	+	57349063	57550625
rna66779	0	0	4	0	0	2	0	0	0	3.03723	3.03723	5.95893	3.03723	3.03723	6.77144	3.03723	3.03723	3.03723	NCBI	621	natural antisense	rna66760	rna66760	NEDD4L	+	57363983	57550625
rna66779	0	0	4	0	0	2	0	0	0	3.03723	3.03723	5.95893	3.03723	3.03723	6.77144	3.03723	3.03723	3.03723	NCBI	621	natural antisense	rna66761	rna66761	NEDD4L	+	57382245	57550625
rna66779	0	0	4	0	0	2	0	0	0	3.03723	3.03723	5.95893	3.03723	3.03723	6.77144	3.03723	3.03723	3.03723	NCBI	621	natural antisense	rna66762	rna66762	NEDD4L	+	57382280	57550625
rna66779	0	0	4	0	0	2	0	0	0	3.03723	3.03723	5.95893	3.03723	3.03723	6.77144	3.03723	3.03723	3.03723	NCBI	621	natural antisense	rna66763	rna66763	NEDD4L	+	57382283	57550625
rna66779	0	0	4	0	0	2	0	0	0	3.03723	3.03723	5.95893	3.03723	3.03723	6.77144	3.03723	3.03723	3.03723	NCBI	621	natural antisense	rna66764	rna66764	NEDD4L	+	57390738	57550625
rna66779	0	0	4	0	0	2	0	0	0	3.03723	3.03723	5.95893	3.03723	3.03723	6.77144	3.03723	3.03723	3.03723	NCBI	621	natural antisense	rna66765	rna66765	NEDD4L	+	57390740	57550625
rna66779	0	0	4	0	0	2	0	0	0	3.03723	3.03723	5.95893	3.03723	3.03723	6.77144	3.03723	3.03723	3.03723	NCBI	621	natural antisense	rna66766	rna66766	NEDD4L	+	57390744	57540790
rna66779	0	0	4	0	0	2	0	0	0	3.03723	3.03723	5.95893	3.03723	3.03723	6.77144	3.03723	3.03723	3.03723	NCBI	621	natural antisense	rna66767	rna66767	NEDD4L	+	57390745	57550625
rna66779	0	0	4	0	0	2	0	0	0	3.03723	3.03723	5.95893	3.03723	3.03723	6.77144	3.03723	3.03723	3.03723	NCBI	621	natural antisense	rna66768	rna66768	NEDD4L	+	57390747	57550625
rna66779	0	0	4	0	0	2	0	0	0	3.03723	3.03723	5.95893	3.03723	3.03723	6.77144	3.03723	3.03723	3.03723	NCBI	621	natural antisense	rna66769	rna66769	NEDD4L	+	57390752	57550625
rna66779	0	0	4	0	0	2	0	0	0	3.03723	3.03723	5.95893	3.03723	3.03723	6.77144	3.03723	3.03723	3.03723	NCBI	621	natural antisense	rna66770	rna66770	NEDD4L	+	57390754	57550625
rna66779	0	0	4	0	0	2	0	0	0	3.03723	3.03723	5.95893	3.03723	3.03723	6.77144	3.03723	3.03723	3.03723	NCBI	621	natural antisense	rna66771	rna66771	NEDD4L	+	57390759	57550625
rna66779	0	0	4	0	0	2	0	0	0	3.03723	3.03723	5.95893	3.03723	3.03723	6.77144	3.03723	3.03723	3.03723	NCBI	621	natural antisense	rna66772	rna66772	NEDD4L	+	57392095	57550625
rna66779	0	0	4	0	0	2	0	0	0	3.03723	3.03723	5.95893	3.03723	3.03723	6.77144	3.03723	3.03723	3.03723	NCBI	621	natural antisense	rna66773	rna66773	NEDD4L	+	57392314	57550625
rna66779	0	0	4	0	0	2	0	0	0	3.03723	3.03723	5.95893	3.03723	3.03723	6.77144	3.03723	3.03723	3.03723	NCBI	621	natural antisense	rna66774	rna66774	NEDD4L	+	57451386	57550625
rna66779	0	0	4	0	0	2	0	0	0	3.03723	3.03723	5.95893	3.03723	3.03723	6.77144	3.03723	3.03723	3.03723	NCBI	621	natural antisense	rna66775	rna66775	NEDD4L	+	57451392	57550625
rna75136	3	14	17	14	10	16	5	1	5	5.93859	7.84917	7.89291	9.7043	9.00208	9.67332	9.11918	7.09137	9.47994	NCBI	672	intronic antisense	rna75137	rna75137	IL13RA1	+	3168826	3246931
rna77306	0	1	1	0	0	0	0	0	0	3.03723	4.59056	4.44014	3.03723	3.03723	3.03723	3.03723	3.03723	3.03723	NCBI	1212	intergenic
rna17147	93	97	141	25	14	26	20	7	5	10.6927	10.5971	10.9005	10.5345	9.48089	10.3682	11.1031	9.8223	9.47994	NCBI	6634	intronic antisense	rna17131	rna17131	MICAL3	-	109159368	109316328
rna17147	93	97	141	25	14	26	20	7	5	10.6927	10.5971	10.9005	10.5345	9.48089	10.3682	11.1031	9.8223	9.47994	NCBI	6634	intronic antisense	rna17132	rna17132	MICAL3	-	109159368	109302448
rna17835	1	1	2	0	0	0	0	0	0	4.69583	4.59056	5.13776	3.03723	3.03723	3.03723	3.03723	3.03723	3.03723	NCBI	2817	natural antisense	rna17831	rna17831	ADM2	+	119786875	119793459
rna17835	1	1	2	0	0	0	0	0	0	4.69583	4.59056	5.13776	3.03723	3.03723	3.03723	3.03723	3.03723	3.03723	NCBI	2817	natural antisense	rna17832	rna17832	ADM2	+	119786909	119793459
rna17835	1	1	2	0	0	0	0	0	0	4.69583	4.59056	5.13776	3.03723	3.03723	3.03723	3.03723	3.03723	3.03723	NCBI	2817	natural antisense	rna17833	rna17833	ADM2	+	119786917	119793459
rna17835	1	1	2	0	0	0	0	0	0	4.69583	4.59056	5.13776	3.03723	3.03723	3.03723	3.03723	3.03723	3.03723	NCBI	2817	natural antisense	rna17836	rna17836	MIOX	+	119793803	119796385
rna17835	1	1	2	0	0	0	0	0	0	4.69583	4.59056	5.13776	3.03723	3.03723	3.03723	3.03723	3.03723	3.03723	NCBI	2817	intronic antisense	rna17834	rna17834	ADM2	+	119789640	119790788
rna46296	0	0	8	0	0	0	1	0	0	3.03723	3.03723	6.86044	3.03723	3.03723	3.03723	6.88002	3.03723	3.03723	NCBI	1000	intergenic
gene23154	15	22	19	4	2	1	0	1	0	8.09712	8.48245	8.04812	7.93201	6.76971	5.87597	3.03723	7.09137	3.03723	NCBI	3447	intronic antisense	rna52531	rna52531	LOC100848991	+	58736142	58761381
rna62568	0	0	3	0	6	0	0	0	0	3.03723	3.03723	5.606	3.03723	8.28043	3.03723	3.03723	3.03723	3.03723	NCBI	687	intronic antisense	rna62567	rna62567	COL7A1	+	51287233	51317718
rna62568	0	0	3	0	6	0	0	0	0	3.03723	3.03723	5.606	3.03723	8.28043	3.03723	3.03723	3.03723	3.03723	NCBI	687	intronic antisense	rna62569	rna62569	UCN2	+	51317835	51319300
rna63848	5	0	0	0	0	0	0	0	0	6.59617	3.03723	3.03723	3.03723	3.03723	3.03723	3.03723	3.03723	3.03723	NCBI	4790	intergenic
gene6436	0	0	0	0	3	0	0	0	0	3.03723	3.03723	3.03723	3.03723	7.31803	3.03723	3.03723	3.03723	3.03723	NCBI	924	intron sense-overlapping	rna14687	rna14687	ANO6	-	34875293	35110216
gene6436	0	0	0	0	3	0	0	0	0	3.03723	3.03723	3.03723	3.03723	7.31803	3.03723	3.03723	3.03723	3.03723	NCBI	924	intron sense-overlapping	rna14688	rna14688	ANO6	-	34876973	35110394
rna74303	0	7	4	0	2	14	4	2	2	3.03723	6.89964	5.95893	3.03723	6.76971	9.48275	8.80257	8.04728	8.18267	NCBI	4973	intergenic
rna56240	0	0	2	0	0	0	0	0	0	3.03723	3.03723	5.13776	3.03723	3.03723	3.03723	3.03723	3.03723	3.03723	NCBI	1775	exon sense-overlapping	rna56241	rna56241	LOC101907697	+	44017167	44019506
rna56240	0	0	2	0	0	0	0	0	0	3.03723	3.03723	5.13776	3.03723	3.03723	3.03723	3.03723	3.03723	3.03723	NCBI	1775	natural antisense	rna56229	rna56229	ATXN7L3	-	44009541	44016787
rna56240	0	0	2	0	0	0	0	0	0	3.03723	3.03723	5.13776	3.03723	3.03723	3.03723	3.03723	3.03723	3.03723	NCBI	1775	natural antisense	rna56231	rna56231	ATXN7L3	-	44009541	44016347
rna56240	0	0	2	0	0	0	0	0	0	3.03723	3.03723	5.13776	3.03723	3.03723	3.03723	3.03723	3.03723	3.03723	NCBI	1775	natural antisense	rna56232	rna56232	ATXN7L3	-	44009541	44015950
rna56240	0	0	2	0	0	0	0	0	0	3.03723	3.03723	5.13776	3.03723	3.03723	3.03723	3.03723	3.03723	3.03723	NCBI	1775	intronic antisense	rna56227	rna56227	ATXN7L3	-	44009173	44017030
rna56240	0	0	2	0	0	0	0	0	0	3.03723	3.03723	5.13776	3.03723	3.03723	3.03723	3.03723	3.03723	3.03723	NCBI	1775	intronic antisense	rna56228	rna56228	ATXN7L3	-	44009541	44017097
rna56240	0	0	2	0	0	0	0	0	0	3.03723	3.03723	5.13776	3.03723	3.03723	3.03723	3.03723	3.03723	3.03723	NCBI	1775	intronic antisense	rna56230	rna56230	ATXN7L3	-	44009541	44016492
rna29096	6	1	9	0	0	0	0	0	0	6.83865	4.59056	7.019	3.03723	3.03723	3.03723	3.03723	3.03723	3.03723	NCBI	12411	intergenic
rna78188	0	0	0	0	2	0	0	0	0	3.03723	3.03723	3.03723	3.03723	6.76971	3.03723	3.03723	3.03723	3.03723	NCBI	1729	intergenic
gene2423	3	0	0	0	0	0	0	0	0	5.93859	3.03723	3.03723	3.03723	3.03723	3.03723	3.03723	3.03723	3.03723	NCBI	2003	intergenic
rna23347	9	7	13	0	0	1	0	0	0	7.38871	6.89964	7.52114	3.03723	3.03723	5.87597	3.03723	3.03723	3.03723	NCBI	805	natural antisense	rna23345	rna23345	CXXC5	+	50878113	50886369
rna23347	9	7	13	0	0	1	0	0	0	7.38871	6.89964	7.52114	3.03723	3.03723	5.87597	3.03723	3.03723	3.03723	NCBI	805	intronic antisense	rna23339	rna23339	CXXC5	+	50852064	50886369
rna23347	9	7	13	0	0	1	0	0	0	7.38871	6.89964	7.52114	3.03723	3.03723	5.87597	3.03723	3.03723	3.03723	NCBI	805	intronic antisense	rna23340	rna23340	CXXC5	+	50852064	50886369
rna23347	9	7	13	0	0	1	0	0	0	7.38871	6.89964	7.52114	3.03723	3.03723	5.87597	3.03723	3.03723	3.03723	NCBI	805	intronic antisense	rna23341	rna23341	CXXC5	+	50852064	50886369
rna23347	9	7	13	0	0	1	0	0	0	7.38871	6.89964	7.52114	3.03723	3.03723	5.87597	3.03723	3.03723	3.03723	NCBI	805	intronic antisense	rna23342	rna23342	CXXC5	+	50852619	50886369
rna23347	9	7	13	0	0	1	0	0	0	7.38871	6.89964	7.52114	3.03723	3.03723	5.87597	3.03723	3.03723	3.03723	NCBI	805	intronic antisense	rna23343	rna23343	CXXC5	+	50852677	50886369
rna23347	9	7	13	0	0	1	0	0	0	7.38871	6.89964	7.52114	3.03723	3.03723	5.87597	3.03723	3.03723	3.03723	NCBI	805	intronic antisense	rna23344	rna23344	CXXC5	+	50865430	50886369
rna23805	4	0	0	0	0	0	0	0	0	6.30452	3.03723	3.03723	3.03723	3.03723	3.03723	3.03723	3.03723	3.03723	NCBI	736	intergenic
rna9028	3	0	0	0	0	0	0	0	0	5.93859	3.03723	3.03723	3.03723	3.03723	3.03723	3.03723	3.03723	3.03723	NCBI	841	intergenic
rna62406	14	25	4	8	1	4	0	0	1	8.00067	8.6629	5.95893	8.90756	5.87436	7.71619	3.03723	3.03723	7.22287	NCBI	1409	natural antisense	rna62400	rna62400	RBM6	-	50246632	50336213
rna62406	14	25	4	8	1	4	0	0	1	8.00067	8.6629	5.95893	8.90756	5.87436	7.71619	3.03723	3.03723	7.22287	NCBI	1409	natural antisense	rna62401	rna62401	RBM6	-	50246632	50336206
rna62406	14	25	4	8	1	4	0	0	1	8.00067	8.6629	5.95893	8.90756	5.87436	7.71619	3.03723	3.03723	7.22287	NCBI	1409	natural antisense	rna62402	rna62402	RBM6	-	50246632	50336201
rna62406	14	25	4	8	1	4	0	0	1	8.00067	8.6629	5.95893	8.90756	5.87436	7.71619	3.03723	3.03723	7.22287	NCBI	1409	natural antisense	rna62405	rna62405	RBM6	-	50246732	50336208
rna69013	0	0	0	0	0	1	0	0	0	3.03723	3.03723	3.03723	3.03723	3.03723	5.87597	3.03723	3.03723	3.03723	NCBI	1288	intergenic
rna8873	2	5	1	0	0	0	0	0	0	5.44708	6.45336	4.44014	3.03723	3.03723	3.03723	3.03723	3.03723	3.03723	NCBI	701	intronic antisense	rna8862	rna8862	BTBD8	-	51222382	51316987
rna8873	2	5	1	0	0	0	0	0	0	5.44708	6.45336	4.44014	3.03723	3.03723	3.03723	3.03723	3.03723	3.03723	NCBI	701	intronic antisense	rna8863	rna8863	BTBD8	-	51222382	51316986
rna8873	2	5	1	0	0	0	0	0	0	5.44708	6.45336	4.44014	3.03723	3.03723	3.03723	3.03723	3.03723	3.03723	NCBI	701	intronic antisense	rna8864	rna8864	BTBD8	-	51222382	51316986
rna8873	2	5	1	0	0	0	0	0	0	5.44708	6.45336	4.44014	3.03723	3.03723	3.03723	3.03723	3.03723	3.03723	NCBI	701	intronic antisense	rna8865	rna8865	BTBD8	-	51222382	51316701
rna8873	2	5	1	0	0	0	0	0	0	5.44708	6.45336	4.44014	3.03723	3.03723	3.03723	3.03723	3.03723	3.03723	NCBI	701	intronic antisense	rna8871	rna8871	BTBD8	-	51254279	51316739
rna8873	2	5	1	0	0	0	0	0	0	5.44708	6.45336	4.44014	3.03723	3.03723	3.03723	3.03723	3.03723	3.03723	NCBI	701	intronic antisense	rna8874	rna8874	EPHX4	-	51335350	51372381
rna8873	2	5	1	0	0	0	0	0	0	5.44708	6.45336	4.44014	3.03723	3.03723	3.03723	3.03723	3.03723	3.03723	NCBI	701	intronic antisense	rna8876	rna8876	EPHX4	-	51335350	51372381
rna32140	87	122	88	17	46	36	9	2	9	10.5969	10.9264	10.2241	9.9819	11.1855	10.8352	9.95768	8.04728	10.3205	NCBI	1029	natural antisense	rna32138	rna32138	CASC4	+	102772598	102861262
rna32140	87	122	88	17	46	36	9	2	9	10.5969	10.9264	10.2241	9.9819	11.1855	10.8352	9.95768	8.04728	10.3205	NCBI	1029	natural antisense	rna32139	rna32139	CASC4	+	102772823	102861254
rna74304	20	20	16	1	9	3	0	2	0	8.50131	8.34826	7.80856	6.07062	8.85264	7.31981	3.03723	8.04728	3.03723	NCBI	1043	intergenic
rna22706	1	4	3	0	0	0	0	0	0	4.69583	6.16483	5.606	3.03723	3.03723	3.03723	3.03723	3.03723	3.03723	NCBI	1054	natural antisense	rna22707	rna22707	TRIM52	-	40380746	40389768
rna22706	1	4	3	0	0	0	0	0	0	4.69583	6.16483	5.606	3.03723	3.03723	3.03723	3.03723	3.03723	3.03723	NCBI	1054	natural antisense	rna22708	rna22708	TRIM52	-	40383514	40389575
rna22706	1	4	3	0	0	0	0	0	0	4.69583	6.16483	5.606	3.03723	3.03723	3.03723	3.03723	3.03723	3.03723	NCBI	1054	natural antisense	rna22709	rna22709	TRIM52	-	40384229	40389581
rna61343	0	0	0	1	0	0	0	0	0	3.03723	3.03723	3.03723	6.07062	3.03723	3.03723	3.03723	3.03723	3.03723	NCBI	3944	exon sense-overlapping	rna61350	rna61350	ACKR2	+	14855924	14933274
rna61343	0	0	0	1	0	0	0	0	0	3.03723	3.03723	3.03723	6.07062	3.03723	3.03723	3.03723	3.03723	3.03723	NCBI	3944	exon sense-overlapping	rna61351	rna61351	ACKR2	+	14855924	14933274
rna61343	0	0	0	1	0	0	0	0	0	3.03723	3.03723	3.03723	6.07062	3.03723	3.03723	3.03723	3.03723	3.03723	NCBI	3944	exon sense-overlapping	rna61352	rna61352	ACKR2	+	14855924	14933274
rna61343	0	0	0	1	0	0	0	0	0	3.03723	3.03723	3.03723	6.07062	3.03723	3.03723	3.03723	3.03723	3.03723	NCBI	3944	exon sense-overlapping	rna61353	rna61353	ACKR2	+	14855924	14933274
rna61343	0	0	0	1	0	0	0	0	0	3.03723	3.03723	3.03723	6.07062	3.03723	3.03723	3.03723	3.03723	3.03723	NCBI	3944	exon sense-overlapping	rna61354	rna61354	ACKR2	+	14855924	14933274
rna61343	0	0	0	1	0	0	0	0	0	3.03723	3.03723	3.03723	6.07062	3.03723	3.03723	3.03723	3.03723	3.03723	NCBI	3944	exon sense-overlapping	rna61355	rna61355	ACKR2	+	14857102	14933274
rna61343	0	0	0	1	0	0	0	0	0	3.03723	3.03723	3.03723	6.07062	3.03723	3.03723	3.03723	3.03723	3.03723	NCBI	3944	exon sense-overlapping	rna61356	rna61356	ACKR2	+	14857102	14933274
rna61343	0	0	0	1	0	0	0	0	0	3.03723	3.03723	3.03723	6.07062	3.03723	3.03723	3.03723	3.03723	3.03723	NCBI	3944	natural antisense	rna61339	rna61339	CCDC13	-	14835905	14872236
rna61343	0	0	0	1	0	0	0	0	0	3.03723	3.03723	3.03723	6.07062	3.03723	3.03723	3.03723	3.03723	3.03723	NCBI	3944	natural antisense	rna61340	rna61340	CCDC13	-	14835905	14872203
rna61343	0	0	0	1	0	0	0	0	0	3.03723	3.03723	3.03723	6.07062	3.03723	3.03723	3.03723	3.03723	3.03723	NCBI	3944	natural antisense	rna61342	rna61342	CCDC13	-	14839656	14871242
rna23593	86	54	84	24	11	21	1	2	4	10.5803	9.75815	10.1575	10.476	9.13748	10.0622	6.88002	8.04728	9.16215	NCBI	596	natural antisense	rna23590	rna23590	SH3RF2	+	57145437	57294268
rna23593	86	54	84	24	11	21	1	2	4	10.5803	9.75815	10.1575	10.476	9.13748	10.0622	6.88002	8.04728	9.16215	NCBI	596	natural antisense	rna23591	rna23591	SH3RF2	+	57146267	57294268
rna23593	86	54	84	24	11	21	1	2	4	10.5803	9.75815	10.1575	10.476	9.13748	10.0622	6.88002	8.04728	9.16215	NCBI	596	natural antisense	rna23592	rna23592	SH3RF2	+	57146802	57275414
gene10878	1	0	2	0	0	0	0	0	0	4.69583	3.03723	5.13776	3.03723	3.03723	3.03723	3.03723	3.03723	3.03723	NCBI	909	intergenic
rna18191	0	1	0	0	0	0	0	0	0	3.03723	4.59056	3.03723	3.03723	3.03723	3.03723	3.03723	3.03723	3.03723	NCBI	3294	intergenic
rna41228	0	6	1	0	0	0	0	0	0	3.03723	6.69369	4.44014	3.03723	3.03723	3.03723	3.03723	3.03723	3.03723	NCBI	1247	intergenic
rna38973	4	5	5	1	1	5	0	1	0	6.30452	6.45336	6.24226	6.07062	5.87436	8.02681	3.03723	7.09137	3.03723	NCBI	551	intergenic
rna67168	2	5	12	1	0	0	0	3	0	5.44708	6.45336	7.41102	6.07062	3.03723	3.03723	3.03723	8.61724	3.03723	NCBI	551	natural antisense	rna67167	rna67167	TBL3	+	1528781	1534840
rna15479	8	37	37	0	0	0	1	0	0	7.22759	9.21899	8.98771	3.03723	3.03723	3.03723	6.88002	3.03723	3.03723	NCBI	2783	intronic antisense	rna15473	rna15473	NTN4	-	60031674	60161816
rna15479	8	37	37	0	0	0	1	0	0	7.22759	9.21899	8.98771	3.03723	3.03723	3.03723	6.88002	3.03723	3.03723	NCBI	2783	intronic antisense	rna15474	rna15474	NTN4	-	60031674	60161815
rna15479	8	37	37	0	0	0	1	0	0	7.22759	9.21899	8.98771	3.03723	3.03723	3.03723	6.88002	3.03723	3.03723	NCBI	2783	intronic antisense	rna15475	rna15475	NTN4	-	60031674	60161682
rna15479	8	37	37	0	0	0	1	0	0	7.22759	9.21899	8.98771	3.03723	3.03723	3.03723	6.88002	3.03723	3.03723	NCBI	2783	intronic antisense	rna15476	rna15476	NTN4	-	60031674	60160999
rna15479	8	37	37	0	0	0	1	0	0	7.22759	9.21899	8.98771	3.03723	3.03723	3.03723	6.88002	3.03723	3.03723	NCBI	2783	intronic antisense	rna15477	rna15477	NTN4	-	60031674	60158485
rna57563	0	0	1	0	0	0	0	0	0	3.03723	3.03723	4.44014	3.03723	3.03723	3.03723	3.03723	3.03723	3.03723	NCBI	2463	intergenic
rna32847	0	0	0	0	1	0	0	0	0	3.03723	3.03723	3.03723	3.03723	5.87436	3.03723	3.03723	3.03723	3.03723	NCBI	758	natural antisense	rna32849	rna32849	CEBPZ	-	19635045	19659111
rna27891	1	6	5	0	4	0	0	0	0	4.69583	6.69369	6.24226	3.03723	7.71439	3.03723	3.03723	3.03723	3.03723	NCBI	668	intergenic
rna54833	0	0	0	0	0	0	1	0	0	3.03723	3.03723	3.03723	3.03723	3.03723	3.03723	6.88002	3.03723	3.03723	NCBI	863	natural antisense	rna54832	rna54832	GUCY2D	+	27662513	27676988
gene22426	0	1	0	0	0	0	0	0	0	3.03723	4.59056	3.03723	3.03723	3.03723	3.03723	3.03723	3.03723	3.03723	NCBI	146	intergenic
rna55658	13	13	16	40	57	36	0	10	2	7.89731	7.7462	7.80856	11.2096	11.4939	10.8352	3.03723	10.3329	8.18267	NCBI	471	intronic antisense	rna55655	rna55655	NPEPPS	-	38823896	38928029
rna55658	13	13	16	40	57	36	0	10	2	7.89731	7.7462	7.80856	11.2096	11.4939	10.8352	3.03723	10.3329	8.18267	NCBI	471	intronic antisense	rna55656	rna55656	NPEPPS	-	38830153	38928179
gene913	10	3	19	0	0	0	0	0	0	7.53362	5.80379	8.04812	3.03723	3.03723	3.03723	3.03723	3.03723	3.03723	NCBI	124	intronic antisense	rna1954	rna1954	KCNAB1	-	111111016	111559800
rna647	2	2	0	0	0	0	0	0	2	5.44708	5.32112	3.03723	3.03723	3.03723	3.03723	3.03723	3.03723	8.18267	NCBI	1663	intronic antisense	rna632	rna632	PHLDB2	+	56486670	56728529
rna647	2	2	0	0	0	0	0	0	2	5.44708	5.32112	3.03723	3.03723	3.03723	3.03723	3.03723	3.03723	8.18267	NCBI	1663	intronic antisense	rna633	rna633	PHLDB2	+	56486670	56728529
rna647	2	2	0	0	0	0	0	0	2	5.44708	5.32112	3.03723	3.03723	3.03723	3.03723	3.03723	3.03723	8.18267	NCBI	1663	intronic antisense	rna634	rna634	PHLDB2	+	56486670	56728529
rna647	2	2	0	0	0	0	0	0	2	5.44708	5.32112	3.03723	3.03723	3.03723	3.03723	3.03723	3.03723	8.18267	NCBI	1663	intronic antisense	rna635	rna635	PHLDB2	+	56486670	56728529
rna647	2	2	0	0	0	0	0	0	2	5.44708	5.32112	3.03723	3.03723	3.03723	3.03723	3.03723	3.03723	8.18267	NCBI	1663	intronic antisense	rna636	rna636	PHLDB2	+	56486670	56728529
rna647	2	2	0	0	0	0	0	0	2	5.44708	5.32112	3.03723	3.03723	3.03723	3.03723	3.03723	3.03723	8.18267	NCBI	1663	intronic antisense	rna637	rna637	PHLDB2	+	56486670	56728529
rna647	2	2	0	0	0	0	0	0	2	5.44708	5.32112	3.03723	3.03723	3.03723	3.03723	3.03723	3.03723	8.18267	NCBI	1663	intronic antisense	rna638	rna638	PHLDB2	+	56486670	56728529
rna647	2	2	0	0	0	0	0	0	2	5.44708	5.32112	3.03723	3.03723	3.03723	3.03723	3.03723	3.03723	8.18267	NCBI	1663	intronic antisense	rna639	rna639	PHLDB2	+	56486670	56728529
rna647	2	2	0	0	0	0	0	0	2	5.44708	5.32112	3.03723	3.03723	3.03723	3.03723	3.03723	3.03723	8.18267	NCBI	1663	intronic antisense	rna640	rna640	PHLDB2	+	56486670	56728529
rna647	2	2	0	0	0	0	0	0	2	5.44708	5.32112	3.03723	3.03723	3.03723	3.03723	3.03723	3.03723	8.18267	NCBI	1663	intronic antisense	rna641	rna641	PHLDB2	+	56486670	56728529
rna647	2	2	0	0	0	0	0	0	2	5.44708	5.32112	3.03723	3.03723	3.03723	3.03723	3.03723	3.03723	8.18267	NCBI	1663	intronic antisense	rna642	rna642	PHLDB2	+	56486673	56728529
rna35394	0	0	1	4	0	0	1	0	0	3.03723	3.03723	4.44014	7.93201	3.03723	3.03723	6.88002	3.03723	3.03723	NCBI	796	natural antisense	rna35390	rna35390	NACC2	-	103515232	103597540
rna35394	0	0	1	4	0	0	1	0	0	3.03723	3.03723	4.44014	7.93201	3.03723	3.03723	6.88002	3.03723	3.03723	NCBI	796	natural antisense	rna35391	rna35391	NACC2	-	103515232	103597540
rna35394	0	0	1	4	0	0	1	0	0	3.03723	3.03723	4.44014	7.93201	3.03723	3.03723	6.88002	3.03723	3.03723	NCBI	796	intronic antisense	rna35389	rna35389	NACC2	-	103515232	103598017
gene23352	2	0	0	0	0	0	0	0	0	5.44708	3.03723	3.03723	3.03723	3.03723	3.03723	3.03723	3.03723	3.03723	NCBI	4093	intergenic
rna65977	0	0	0	1	0	3	0	0	0	3.03723	3.03723	3.03723	6.07062	3.03723	7.31981	3.03723	3.03723	3.03723	NCBI	220	intronic antisense	rna65966	rna65966	DTNA	-	22133411	22581765
rna65977	0	0	0	1	0	3	0	0	0	3.03723	3.03723	3.03723	6.07062	3.03723	7.31981	3.03723	3.03723	3.03723	NCBI	220	intronic antisense	rna65967	rna65967	DTNA	-	22153415	22581756
rna71494	11	15	14	0	0	0	0	0	0	7.66531	7.94528	7.62344	3.03723	3.03723	3.03723	3.03723	3.03723	3.03723	NCBI	1187	intronic antisense	rna71477	rna71477	NRG1	+	28421075	28655095
rna71494	11	15	14	0	0	0	0	0	0	7.66531	7.94528	7.62344	3.03723	3.03723	3.03723	3.03723	3.03723	3.03723	NCBI	1187	intronic antisense	rna71478	rna71478	NRG1	+	28421075	28655095
rna71494	11	15	14	0	0	0	0	0	0	7.66531	7.94528	7.62344	3.03723	3.03723	3.03723	3.03723	3.03723	3.03723	NCBI	1187	intronic antisense	rna71479	rna71479	NRG1	+	28421075	28655095
rna71494	11	15	14	0	0	0	0	0	0	7.66531	7.94528	7.62344	3.03723	3.03723	3.03723	3.03723	3.03723	3.03723	NCBI	1187	intronic antisense	rna71480	rna71480	NRG1	+	28421075	28655095
rna71494	11	15	14	0	0	0	0	0	0	7.66531	7.94528	7.62344	3.03723	3.03723	3.03723	3.03723	3.03723	3.03723	NCBI	1187	intronic antisense	rna71481	rna71481	NRG1	+	28421075	28655095
rna71494	11	15	14	0	0	0	0	0	0	7.66531	7.94528	7.62344	3.03723	3.03723	3.03723	3.03723	3.03723	3.03723	NCBI	1187	intronic antisense	rna71482	rna71482	NRG1	+	28421075	28651001
rna71494	11	15	14	0	0	0	0	0	0	7.66531	7.94528	7.62344	3.03723	3.03723	3.03723	3.03723	3.03723	3.03723	NCBI	1187	intronic antisense	rna71483	rna71483	NRG1	+	28421075	28651001
rna71494	11	15	14	0	0	0	0	0	0	7.66531	7.94528	7.62344	3.03723	3.03723	3.03723	3.03723	3.03723	3.03723	NCBI	1187	intronic antisense	rna71486	rna71486	NRG1	+	28529191	28651001
rna71494	11	15	14	0	0	0	0	0	0	7.66531	7.94528	7.62344	3.03723	3.03723	3.03723	3.03723	3.03723	3.03723	NCBI	1187	intronic antisense	rna71487	rna71487	NRG1	+	28529197	28651001
rna71494	11	15	14	0	0	0	0	0	0	7.66531	7.94528	7.62344	3.03723	3.03723	3.03723	3.03723	3.03723	3.03723	NCBI	1187	intronic antisense	rna71488	rna71488	NRG1	+	28529218	28655095
rna71494	11	15	14	0	0	0	0	0	0	7.66531	7.94528	7.62344	3.03723	3.03723	3.03723	3.03723	3.03723	3.03723	NCBI	1187	intronic antisense	rna71489	rna71489	NRG1	+	28529220	28655095
rna71494	11	15	14	0	0	0	0	0	0	7.66531	7.94528	7.62344	3.03723	3.03723	3.03723	3.03723	3.03723	3.03723	NCBI	1187	intronic antisense	rna71490	rna71490	NRG1	+	28529230	28655095
rna71494	11	15	14	0	0	0	0	0	0	7.66531	7.94528	7.62344	3.03723	3.03723	3.03723	3.03723	3.03723	3.03723	NCBI	1187	intronic antisense	rna71491	rna71491	NRG1	+	28618489	28655095
rna71494	11	15	14	0	0	0	0	0	0	7.66531	7.94528	7.62344	3.03723	3.03723	3.03723	3.03723	3.03723	3.03723	NCBI	1187	intronic antisense	rna71492	rna71492	NRG1	+	28630228	28655095
rna71494	11	15	14	0	0	0	0	0	0	7.66531	7.94528	7.62344	3.03723	3.03723	3.03723	3.03723	3.03723	3.03723	NCBI	1187	intronic antisense	rna71493	rna71493	NRG1	+	28630233	28655095
rna52121	8	1	7	1	0	5	1	2	0	7.22759	4.59056	6.68228	6.07062	3.03723	8.02681	6.88002	8.04728	3.03723	NCBI	524	natural antisense	rna52113	rna52113	PPFIA3	+	55631789	55653316
rna52121	8	1	7	1	0	5	1	2	0	7.22759	4.59056	6.68228	6.07062	3.03723	8.02681	6.88002	8.04728	3.03723	NCBI	524	natural antisense	rna52114	rna52114	PPFIA3	+	55631909	55653316
rna52121	8	1	7	1	0	5	1	2	0	7.22759	4.59056	6.68228	6.07062	3.03723	8.02681	6.88002	8.04728	3.03723	NCBI	524	natural antisense	rna52115	rna52115	PPFIA3	+	55636368	55653316
rna52121	8	1	7	1	0	5	1	2	0	7.22759	4.59056	6.68228	6.07062	3.03723	8.02681	6.88002	8.04728	3.03723	NCBI	524	natural antisense	rna52116	rna52116	PPFIA3	+	55636575	55653316
rna52121	8	1	7	1	0	5	1	2	0	7.22759	4.59056	6.68228	6.07062	3.03723	8.02681	6.88002	8.04728	3.03723	NCBI	524	natural antisense	rna52117	rna52117	PPFIA3	+	55636575	55653309
rna57501	0	0	0	0	1	0	1	0	0	3.03723	3.03723	3.03723	3.03723	5.87436	3.03723	6.88002	3.03723	3.03723	NCBI	1546	intergenic
rna26903	14	27	14	12	8	2	1	0	0	8.00067	8.77176	7.62344	9.48428	8.68591	6.77144	6.88002	3.03723	3.03723	NCBI	4641	bidirectional	rna26904	rna26904	TMEM268	+	103800599	103825494
gene11374	18	17	41	5	3	1	1	0	1	8.35293	8.12019	9.13353	8.24421	7.31803	5.87597	6.88002	3.03723	7.22287	NCBI	550	intronic antisense	rna25768	rna25768	TGFBR1	+	64106860	64182579
gene11374	18	17	41	5	3	1	1	0	1	8.35293	8.12019	9.13353	8.24421	7.31803	5.87597	6.88002	3.03723	7.22287	NCBI	550	intronic antisense	rna25769	rna25769	TGFBR1	+	64107419	64182858
gene11374	18	17	41	5	3	1	1	0	1	8.35293	8.12019	9.13353	8.24421	7.31803	5.87597	6.88002	3.03723	7.22287	NCBI	550	intronic antisense	rna25770	rna25770	TGFBR1	+	64107474	64179245
rna78203	0	0	3	0	0	0	0	0	0	3.03723	3.03723	5.606	3.03723	3.03723	3.03723	3.03723	3.03723	3.03723	NCBI	2588	intron sense-overlapping	rna78196	rna78196	LOC100296695	-	74309	278338
gene994	0	16	11	6	2	6	0	0	0	3.03723	8.03538	7.2918	8.50072	6.76971	8.28226	3.03723	3.03723	3.03723	NCBI	1400	intronic antisense	rna2134	rna2134	HPS3	-	119000801	119046102
gene994	0	16	11	6	2	6	0	0	0	3.03723	8.03538	7.2918	8.50072	6.76971	8.28226	3.03723	3.03723	3.03723	NCBI	1400	intronic antisense	rna2135	rna2135	HPS3	-	119005045	119046102
gene994	0	16	11	6	2	6	0	0	0	3.03723	8.03538	7.2918	8.50072	6.76971	8.28226	3.03723	3.03723	3.03723	NCBI	1400	intronic antisense	rna2139	rna2139	HPS3	-	119005070	119045998
rna31572	1	6	6	0	1	0	0	0	0	4.69583	6.69369	6.47898	3.03723	5.87436	3.03723	3.03723	3.03723	3.03723	NCBI	5532	intronic antisense	rna31561	rna31561	RAD51B	+	79667693	80404291
rna31572	1	6	6	0	1	0	0	0	0	4.69583	6.69369	6.47898	3.03723	5.87436	3.03723	3.03723	3.03723	3.03723	NCBI	5532	intronic antisense	rna31562	rna31562	RAD51B	+	79668732	80404291
rna31572	1	6	6	0	1	0	0	0	0	4.69583	6.69369	6.47898	3.03723	5.87436	3.03723	3.03723	3.03723	3.03723	NCBI	5532	intronic antisense	rna31563	rna31563	RAD51B	+	79669762	80404291
rna31572	1	6	6	0	1	0	0	0	0	4.69583	6.69369	6.47898	3.03723	5.87436	3.03723	3.03723	3.03723	3.03723	NCBI	5532	intronic antisense	rna31564	rna31564	RAD51B	+	79669762	80404291
rna31572	1	6	6	0	1	0	0	0	0	4.69583	6.69369	6.47898	3.03723	5.87436	3.03723	3.03723	3.03723	3.03723	NCBI	5532	intronic antisense	rna31565	rna31565	RAD51B	+	79669762	80287916
rna31572	1	6	6	0	1	0	0	0	0	4.69583	6.69369	6.47898	3.03723	5.87436	3.03723	3.03723	3.03723	3.03723	NCBI	5532	intronic antisense	rna31566	rna31566	RAD51B	+	79669762	80287313
rna31572	1	6	6	0	1	0	0	0	0	4.69583	6.69369	6.47898	3.03723	5.87436	3.03723	3.03723	3.03723	3.03723	NCBI	5532	intronic antisense	rna31567	rna31567	RAD51B	+	79669824	80287618
rna31572	1	6	6	0	1	0	0	0	0	4.69583	6.69369	6.47898	3.03723	5.87436	3.03723	3.03723	3.03723	3.03723	NCBI	5532	intronic antisense	rna31568	rna31568	RAD51B	+	79669883	80404291
rna42301	0	0	1	0	0	0	0	0	0	3.03723	3.03723	4.44014	3.03723	3.03723	3.03723	3.03723	3.03723	3.03723	NCBI	406	bidirectional	rna42300	rna42300	APOA1	-	27503554	27505442
gene33687	7	3	4	6	1	16	0	0	1	7.04619	5.80379	5.95893	8.50072	5.87436	9.67332	3.03723	3.03723	7.22287	NCBI	585	intronic antisense	rna76606	rna76606	ATP7A	-	74360085	74490970
rna54332	0	2	0	0	0	0	0	0	0	3.03723	5.32112	3.03723	3.03723	3.03723	3.03723	3.03723	3.03723	3.03723	NCBI	2664	intergenic
rna14468	0	0	14	0	0	0	0	0	0	3.03723	3.03723	7.62344	3.03723	3.03723	3.03723	3.03723	3.03723	3.03723	NCBI	3883	exon sense-overlapping	rna14465	rna14465	FAM186B	+	30224078	30249699
rna14468	0	0	14	0	0	0	0	0	0	3.03723	3.03723	7.62344	3.03723	3.03723	3.03723	3.03723	3.03723	3.03723	NCBI	3883	exon sense-overlapping	rna14466	rna14466	FAM186B	+	30224079	30249699
rna14468	0	0	14	0	0	0	0	0	0	3.03723	3.03723	7.62344	3.03723	3.03723	3.03723	3.03723	3.03723	3.03723	NCBI	3883	exon sense-overlapping	rna14467	rna14467	FAM186B	+	30224079	30249699
rna14468	0	0	14	0	0	0	0	0	0	3.03723	3.03723	7.62344	3.03723	3.03723	3.03723	3.03723	3.03723	3.03723	NCBI	3883	exon sense-overlapping	rna14469	rna14469	FAM186B	+	30232814	30249699
rna40567	1	0	1	1	0	0	1	0	1	4.69583	3.03723	4.44014	6.07062	3.03723	3.03723	6.88002	3.03723	7.22287	NCBI	1157	intergenic
rna30810	11	17	7	1	0	0	0	0	0	7.66531	8.12019	6.68228	6.07062	3.03723	3.03723	3.03723	3.03723	3.03723	NCBI	1467	natural antisense	rna30808	rna30808	POLR2M	-	52579634	52590609
rna30810	11	17	7	1	0	0	0	0	0	7.66531	8.12019	6.68228	6.07062	3.03723	3.03723	3.03723	3.03723	3.03723	NCBI	1467	intronic antisense	rna30811	rna30811	MYZAP	-	52607709	52719406
rna30810	11	17	7	1	0	0	0	0	0	7.66531	8.12019	6.68228	6.07062	3.03723	3.03723	3.03723	3.03723	3.03723	NCBI	1467	intronic antisense	rna30812	rna30812	MYZAP	-	52607709	52719401
rna30810	11	17	7	1	0	0	0	0	0	7.66531	8.12019	6.68228	6.07062	3.03723	3.03723	3.03723	3.03723	3.03723	NCBI	1467	intronic antisense	rna30813	rna30813	MYZAP	-	52608516	52719402
gene18618	26	25	16	6	0	7	3	4	2	8.87226	8.6629	7.80856	8.50072	3.03723	8.4992	8.39634	9.02472	8.18267	NCBI	1843	natural antisense	rna42415	rna42415	DDX6	-	29361062	29392143
gene18618	26	25	16	6	0	7	3	4	2	8.87226	8.6629	7.80856	8.50072	3.03723	8.4992	8.39634	9.02472	8.18267	NCBI	1843	natural antisense	rna42416	rna42416	DDX6	-	29361067	29392726
gene18618	26	25	16	6	0	7	3	4	2	8.87226	8.6629	7.80856	8.50072	3.03723	8.4992	8.39634	9.02472	8.18267	NCBI	1843	natural antisense	rna42417	rna42417	DDX6	-	29361067	29392162
gene18618	26	25	16	6	0	7	3	4	2	8.87226	8.6629	7.80856	8.50072	3.03723	8.4992	8.39634	9.02472	8.18267	NCBI	1843	natural antisense	rna42418	rna42418	DDX6	-	29361067	29391968
gene18618	26	25	16	6	0	7	3	4	2	8.87226	8.6629	7.80856	8.50072	3.03723	8.4992	8.39634	9.02472	8.18267	NCBI	1843	natural antisense	rna42419	rna42419	DDX6	-	29361067	29391968
gene18618	26	25	16	6	0	7	3	4	2	8.87226	8.6629	7.80856	8.50072	3.03723	8.4992	8.39634	9.02472	8.18267	NCBI	1843	natural antisense	rna42420	rna42420	DDX6	-	29361067	29391931
rna6016	2	11	4	0	0	2	1	0	0	5.44708	7.51519	5.95893	3.03723	3.03723	6.77144	6.88002	3.03723	3.03723	NCBI	189	natural antisense	rna6015	rna6015	CATSPER4	-	126895662	126911174
rna6016	2	11	4	0	0	2	1	0	0	5.44708	7.51519	5.95893	3.03723	3.03723	6.77144	6.88002	3.03723	3.03723	NCBI	189	natural antisense	rna6017	rna6017	CNKSR1	-	126911243	126923371
rna6016	2	11	4	0	0	2	1	0	0	5.44708	7.51519	5.95893	3.03723	3.03723	6.77144	6.88002	3.03723	3.03723	NCBI	189	natural antisense	rna6018	rna6018	CNKSR1	-	126911245	126923332
rna50579	8	9	14	1	3	4	0	0	0	7.22759	7.24	7.62344	6.07062	7.31803	7.71619	3.03723	3.03723	3.03723	NCBI	2226	natural antisense	rna50576	rna50576	ZFHX3	+	38120579	38365955
rna50579	8	9	14	1	3	4	0	0	0	7.22759	7.24	7.62344	6.07062	7.31803	7.71619	3.03723	3.03723	3.03723	NCBI	2226	natural antisense	rna50577	rna50577	ZFHX3	+	38120585	38365955
rna50841	0	5	7	1	1	3	0	0	0	3.03723	6.45336	6.68228	6.07062	5.87436	7.31981	3.03723	3.03723	3.03723	NCBI	666	intronic antisense	rna50839	rna50839	FXYD7	+	45868661	45877788
rna50841	0	5	7	1	1	3	0	0	0	3.03723	6.45336	6.68228	6.07062	5.87436	7.31981	3.03723	3.03723	3.03723	NCBI	666	intronic antisense	rna50840	rna50840	FXYD7	+	45868745	45877787
rna50841	0	5	7	1	1	3	0	0	0	3.03723	6.45336	6.68228	6.07062	5.87436	7.31981	3.03723	3.03723	3.03723	NCBI	666	intronic antisense	rna50843	rna50843	FXYD5	+	45878147	45890080
rna50841	0	5	7	1	1	3	0	0	0	3.03723	6.45336	6.68228	6.07062	5.87436	7.31981	3.03723	3.03723	3.03723	NCBI	666	intronic antisense	rna50844	rna50844	FXYD5	+	45878188	45890080
rna50841	0	5	7	1	1	3	0	0	0	3.03723	6.45336	6.68228	6.07062	5.87436	7.31981	3.03723	3.03723	3.03723	NCBI	666	intronic antisense	rna50845	rna50845	FXYD5	+	45878197	45890080
rna50841	0	5	7	1	1	3	0	0	0	3.03723	6.45336	6.68228	6.07062	5.87436	7.31981	3.03723	3.03723	3.03723	NCBI	666	intronic antisense	rna50846	rna50846	FXYD5	+	45878235	45890080
rna50841	0	5	7	1	1	3	0	0	0	3.03723	6.45336	6.68228	6.07062	5.87436	7.31981	3.03723	3.03723	3.03723	NCBI	666	intronic antisense	rna50847	rna50847	FXYD5	+	45878235	45890080
rna50841	0	5	7	1	1	3	0	0	0	3.03723	6.45336	6.68228	6.07062	5.87436	7.31981	3.03723	3.03723	3.03723	NCBI	666	intronic antisense	rna50848	rna50848	FXYD5	+	45878235	45889447
rna50841	0	5	7	1	1	3	0	0	0	3.03723	6.45336	6.68228	6.07062	5.87436	7.31981	3.03723	3.03723	3.03723	NCBI	666	intronic antisense	rna50849	rna50849	FXYD5	+	45878236	45890080
rna50841	0	5	7	1	1	3	0	0	0	3.03723	6.45336	6.68228	6.07062	5.87436	7.31981	3.03723	3.03723	3.03723	NCBI	666	intronic antisense	rna50850	rna50850	FXYD5	+	45878237	45890080
rna50841	0	5	7	1	1	3	0	0	0	3.03723	6.45336	6.68228	6.07062	5.87436	7.31981	3.03723	3.03723	3.03723	NCBI	666	intronic antisense	rna50851	rna50851	FXYD5	+	45878240	45890080
rna50841	0	5	7	1	1	3	0	0	0	3.03723	6.45336	6.68228	6.07062	5.87436	7.31981	3.03723	3.03723	3.03723	NCBI	666	intronic antisense	rna50852	rna50852	FXYD5	+	45878246	45890080
rna50841	0	5	7	1	1	3	0	0	0	3.03723	6.45336	6.68228	6.07062	5.87436	7.31981	3.03723	3.03723	3.03723	NCBI	666	intronic antisense	rna50853	rna50853	FXYD5	+	45878736	45890081
rna763	330	361	343	183	177	163	75	52	34	12.5147	12.4874	12.1794	13.3995	13.1258	13.0089	13.0061	12.704	12.2313	NCBI	3237	natural antisense	rna764	rna764	NAA50	-	58401442	58433793
rna763	330	361	343	183	177	163	75	52	34	12.5147	12.4874	12.1794	13.3995	13.1258	13.0089	13.0061	12.704	12.2313	NCBI	3237	natural antisense	rna765	rna765	NAA50	-	58401442	58406495
rna763	330	361	343	183	177	163	75	52	34	12.5147	12.4874	12.1794	13.3995	13.1258	13.0089	13.0061	12.704	12.2313	NCBI	3237	natural antisense	rna766	rna766	NAA50	-	58401442	58406495
rna763	330	361	343	183	177	163	75	52	34	12.5147	12.4874	12.1794	13.3995	13.1258	13.0089	13.0061	12.704	12.2313	NCBI	3237	natural antisense	rna767	rna767	NAA50	-	58402275	58433748
gene10945	1	0	0	0	0	0	0	0	0	4.69583	3.03723	3.03723	3.03723	3.03723	3.03723	3.03723	3.03723	3.03723	NCBI	873	intergenic
rna2099	0	6	0	0	0	1	0	0	0	3.03723	6.69369	3.03723	3.03723	3.03723	5.87597	3.03723	3.03723	3.03723	NCBI	1150	intergenic
gene1388	0	1	0	0	0	0	0	0	0	3.03723	4.59056	3.03723	3.03723	3.03723	3.03723	3.03723	3.03723	3.03723	NCBI	1245	intergenic
rna50895	0	0	1	0	0	0	0	0	0	3.03723	3.03723	4.44014	3.03723	3.03723	3.03723	3.03723	3.03723	3.03723	NCBI	1160	natural antisense	rna50893	rna50893	GAPDHS	+	46195227	46204432
rna50895	0	0	1	0	0	0	0	0	0	3.03723	3.03723	4.44014	3.03723	3.03723	3.03723	3.03723	3.03723	3.03723	NCBI	1160	natural antisense	rna50894	rna50894	GAPDHS	+	46195548	46204432
rna50895	0	0	1	0	0	0	0	0	0	3.03723	3.03723	4.44014	3.03723	3.03723	3.03723	3.03723	3.03723	3.03723	NCBI	1160	natural antisense	rna50896	rna50896	TMEM147	+	46204431	46205443
rna64978	1	0	4	2	0	2	0	0	0	4.69583	3.03723	5.95893	6.97971	3.03723	6.77144	3.03723	3.03723	3.03723	NCBI	772	bidirectional	rna64979	rna64979	HIST1H2BJ	+	31363298	31363805
rna49623	21	46	32	0	0	0	0	0	0	8.57014	9.5292	8.7819	3.03723	3.03723	3.03723	3.03723	3.03723	3.03723	NCBI	4495	intergenic
rna26818	0	1	0	0	0	0	0	0	0	3.03723	4.59056	3.03723	3.03723	3.03723	3.03723	3.03723	3.03723	3.03723	NCBI	463	natural antisense	rna26815	rna26815	RNF183	-	102543058	102551193
rna26818	0	1	0	0	0	0	0	0	0	3.03723	4.59056	3.03723	3.03723	3.03723	3.03723	3.03723	3.03723	3.03723	NCBI	463	intronic antisense	rna26819	rna26819	WDR31	-	102554869	102594929
rna23527	0	0	6	0	1	0	0	0	1	3.03723	3.03723	6.47898	3.03723	5.87436	3.03723	3.03723	3.03723	7.22287	NCBI	1471	exon sense-overlapping	rna23535	rna23535	LOC100847454	+	53351339	53636594
rna23527	0	0	6	0	1	0	0	0	1	3.03723	3.03723	6.47898	3.03723	5.87436	3.03723	3.03723	3.03723	7.22287	NCBI	1471	intronic antisense	rna23536	rna23536	SPRY4	-	53336845	53351179
rna23527	0	0	6	0	1	0	0	0	1	3.03723	3.03723	6.47898	3.03723	5.87436	3.03723	3.03723	3.03723	7.22287	NCBI	1471	intronic antisense	rna23537	rna23537	SPRY4	-	53336845	53351178
rna23527	0	0	6	0	1	0	0	0	1	3.03723	3.03723	6.47898	3.03723	5.87436	3.03723	3.03723	3.03723	7.22287	NCBI	1471	intronic antisense	rna23538	rna23538	SPRY4	-	53336845	53351178
rna23527	0	0	6	0	1	0	0	0	1	3.03723	3.03723	6.47898	3.03723	5.87436	3.03723	3.03723	3.03723	7.22287	NCBI	1471	intronic antisense	rna23542	rna23542	SPRY4	-	53339582	53351162
rna23527	0	0	6	0	1	0	0	0	1	3.03723	3.03723	6.47898	3.03723	5.87436	3.03723	3.03723	3.03723	7.22287	NCBI	1471	intronic antisense	rna23543	rna23543	FGF1	-	53622267	53729327
rna23527	0	0	6	0	1	0	0	0	1	3.03723	3.03723	6.47898	3.03723	5.87436	3.03723	3.03723	3.03723	7.22287	NCBI	1471	intronic antisense	rna23544	rna23544	FGF1	-	53622267	53729326
rna23527	0	0	6	0	1	0	0	0	1	3.03723	3.03723	6.47898	3.03723	5.87436	3.03723	3.03723	3.03723	7.22287	NCBI	1471	intronic antisense	rna23545	rna23545	FGF1	-	53622267	53729320
rna23527	0	0	6	0	1	0	0	0	1	3.03723	3.03723	6.47898	3.03723	5.87436	3.03723	3.03723	3.03723	7.22287	NCBI	1471	intronic antisense	rna23546	rna23546	FGF1	-	53622267	53729320
rna23527	0	0	6	0	1	0	0	0	1	3.03723	3.03723	6.47898	3.03723	5.87436	3.03723	3.03723	3.03723	7.22287	NCBI	1471	intronic antisense	rna23547	rna23547	FGF1	-	53622267	53713383
rna23527	0	0	6	0	1	0	0	0	1	3.03723	3.03723	6.47898	3.03723	5.87436	3.03723	3.03723	3.03723	7.22287	NCBI	1471	intronic antisense	rna23548	rna23548	FGF1	-	53622267	53713263
rna23527	0	0	6	0	1	0	0	0	1	3.03723	3.03723	6.47898	3.03723	5.87436	3.03723	3.03723	3.03723	7.22287	NCBI	1471	intronic antisense	rna23549	rna23549	FGF1	-	53622267	53680581
rna23527	0	0	6	0	1	0	0	0	1	3.03723	3.03723	6.47898	3.03723	5.87436	3.03723	3.03723	3.03723	7.22287	NCBI	1471	intronic antisense	rna23550	rna23550	FGF1	-	53622267	53659698
rna23527	0	0	6	0	1	0	0	0	1	3.03723	3.03723	6.47898	3.03723	5.87436	3.03723	3.03723	3.03723	7.22287	NCBI	1471	intronic antisense	rna23551	rna23551	FGF1	-	53622272	53729306
rna23527	0	0	6	0	1	0	0	0	1	3.03723	3.03723	6.47898	3.03723	5.87436	3.03723	3.03723	3.03723	7.22287	NCBI	1471	intronic antisense	rna23552	rna23552	FGF1	-	53622272	53719262
rna23527	0	0	6	0	1	0	0	0	1	3.03723	3.03723	6.47898	3.03723	5.87436	3.03723	3.03723	3.03723	7.22287	NCBI	1471	intronic antisense	rna23553	rna23553	FGF1	-	53625394	53729331
gene11924	10	8	12	2	2	0	1	2	0	7.53362	7.07983	7.41102	6.97971	6.76971	3.03723	6.88002	8.04728	3.03723	NCBI	555	intergenic
rna17777	0	0	0	1	0	0	0	0	0	3.03723	3.03723	3.03723	6.07062	3.03723	3.03723	3.03723	3.03723	3.03723	NCBI	1178	intronic antisense	rna17774	rna17774	PANX2	+	119546480	119554076
rna17777	0	0	0	1	0	0	0	0	0	3.03723	3.03723	3.03723	6.07062	3.03723	3.03723	3.03723	3.03723	3.03723	NCBI	1178	intronic antisense	rna17775	rna17775	PANX2	+	119546480	119554076
rna23332	0	0	0	0	0	0	1	0	0	3.03723	3.03723	3.03723	3.03723	3.03723	3.03723	6.88002	3.03723	3.03723	NCBI	4677	exon sense-overlapping	rna23331	rna23331	SMIM33	+	50730673	50737290
rna23332	0	0	0	0	0	0	1	0	0	3.03723	3.03723	3.03723	3.03723	3.03723	3.03723	6.88002	3.03723	3.03723	NCBI	4677	natural antisense	rna23333	rna23333	TMEM173	-	50732083	50742946
rna23332	0	0	0	0	0	0	1	0	0	3.03723	3.03723	3.03723	3.03723	3.03723	3.03723	6.88002	3.03723	3.03723	NCBI	4677	natural antisense	rna23334	rna23334	TMEM173	-	50736651	50742974
rna23332	0	0	0	0	0	0	1	0	0	3.03723	3.03723	3.03723	3.03723	3.03723	3.03723	6.88002	3.03723	3.03723	NCBI	4677	natural antisense	rna23335	rna23335	TMEM173	-	50736651	50742504
rna23332	0	0	0	0	0	0	1	0	0	3.03723	3.03723	3.03723	3.03723	3.03723	3.03723	6.88002	3.03723	3.03723	NCBI	4677	natural antisense	rna23336	rna23336	TMEM173	-	50736653	50743011
rna42507	0	7	1	0	0	0	0	0	0	3.03723	6.89964	4.44014	3.03723	3.03723	3.03723	3.03723	3.03723	3.03723	NCBI	2445	intronic antisense	rna42501	rna42501	USP2	-	29935373	29962286
rna42507	0	7	1	0	0	0	0	0	0	3.03723	6.89964	4.44014	3.03723	3.03723	3.03723	3.03723	3.03723	3.03723	NCBI	2445	intronic antisense	rna42502	rna42502	USP2	-	29935373	29960453
rna42507	0	7	1	0	0	0	0	0	0	3.03723	6.89964	4.44014	3.03723	3.03723	3.03723	3.03723	3.03723	3.03723	NCBI	2445	intronic antisense	rna42503	rna42503	USP2	-	29935373	29956304
rna42507	0	7	1	0	0	0	0	0	0	3.03723	6.89964	4.44014	3.03723	3.03723	3.03723	3.03723	3.03723	3.03723	NCBI	2445	intronic antisense	rna42504	rna42504	USP2	-	29935373	29956302
rna42507	0	7	1	0	0	0	0	0	0	3.03723	6.89964	4.44014	3.03723	3.03723	3.03723	3.03723	3.03723	3.03723	NCBI	2445	intronic antisense	rna42506	rna42506	USP2	-	29936966	29958822
gene28706	1	0	0	0	0	0	0	0	0	4.69583	3.03723	3.03723	3.03723	3.03723	3.03723	3.03723	3.03723	3.03723	NCBI	673	intergenic
gene10463	0	0	2	0	0	0	0	0	0	3.03723	3.03723	5.13776	3.03723	3.03723	3.03723	3.03723	3.03723	3.03723	NCBI	494	intergenic
rna3740	9	22	12	1	1	1	0	0	0	7.38871	8.48245	7.41102	6.07062	5.87436	5.87597	3.03723	3.03723	3.03723	NCBI	2204	intronic antisense	rna3742	rna3742	BBS5	-	26753217	26774748
rna3740	9	22	12	1	1	1	0	0	0	7.38871	8.48245	7.41102	6.07062	5.87436	5.87597	3.03723	3.03723	3.03723	NCBI	2204	intronic antisense	rna3743	rna3743	BBS5	-	26753545	26774543
gene11722	0	1	0	0	1	7	0	0	1	3.03723	4.59056	3.03723	3.03723	5.87436	8.4992	3.03723	3.03723	7.22287	NCBI	905	intergenic
rna17352	87	96	76	23	45	35	19	7	2	10.5969	10.5822	10.0142	10.4149	11.1539	10.7947	11.0294	9.8223	8.18267	NCBI	2523	intronic antisense	rna17345	rna17345	MKL1	-	111739963	111951334
rna17352	87	96	76	23	45	35	19	7	2	10.5969	10.5822	10.0142	10.4149	11.1539	10.7947	11.0294	9.8223	8.18267	NCBI	2523	intronic antisense	rna17346	rna17346	MKL1	-	111739963	111951328
rna17352	87	96	76	23	45	35	19	7	2	10.5969	10.5822	10.0142	10.4149	11.1539	10.7947	11.0294	9.8223	8.18267	NCBI	2523	intronic antisense	rna17347	rna17347	MKL1	-	111739963	111916111
rna17352	87	96	76	23	45	35	19	7	2	10.5969	10.5822	10.0142	10.4149	11.1539	10.7947	11.0294	9.8223	8.18267	NCBI	2523	intronic antisense	rna17348	rna17348	MKL1	-	111739963	111806467
rna17352	87	96	76	23	45	35	19	7	2	10.5969	10.5822	10.0142	10.4149	11.1539	10.7947	11.0294	9.8223	8.18267	NCBI	2523	intronic antisense	rna17349	rna17349	MKL1	-	111739963	111803251
gene33596	0	1	0	0	0	0	0	0	0	3.03723	4.59056	3.03723	3.03723	3.03723	3.03723	3.03723	3.03723	3.03723	NCBI	3216	intronic antisense	rna76422	rna76422	DCX	-	59464711	59872354
gene33596	0	1	0	0	0	0	0	0	0	3.03723	4.59056	3.03723	3.03723	3.03723	3.03723	3.03723	3.03723	3.03723	NCBI	3216	intronic antisense	rna76423	rna76423	DCX	-	59464711	59872353
gene33596	0	1	0	0	0	0	0	0	0	3.03723	4.59056	3.03723	3.03723	3.03723	3.03723	3.03723	3.03723	3.03723	NCBI	3216	intronic antisense	rna76424	rna76424	DCX	-	59464711	59872353
gene33596	0	1	0	0	0	0	0	0	0	3.03723	4.59056	3.03723	3.03723	3.03723	3.03723	3.03723	3.03723	3.03723	NCBI	3216	intronic antisense	rna76425	rna76425	DCX	-	59464711	59872352
rna49397	50	33	59	10	15	13	8	7	4	9.80349	9.05633	9.65218	9.22454	9.57932	9.3771	9.78924	9.8223	9.16215	NCBI	1050	natural antisense	rna49401	rna49401	BCNT2	-	2759773	2799583
rna49397	50	33	59	10	15	13	8	7	4	9.80349	9.05633	9.65218	9.22454	9.57932	9.3771	9.78924	9.8223	9.16215	NCBI	1050	natural antisense	rna49404	rna49404	BCNT2	-	2761309	2799611
rna49397	50	33	59	10	15	13	8	7	4	9.80349	9.05633	9.65218	9.22454	9.57932	9.3771	9.78924	9.8223	9.16215	NCBI	1050	natural antisense	rna49405	rna49405	BCNT2	-	2766295	2799613
rna49397	50	33	59	10	15	13	8	7	4	9.80349	9.05633	9.65218	9.22454	9.57932	9.3771	9.78924	9.8223	9.16215	NCBI	1050	natural antisense	rna49406	rna49406	BCNT2	-	2766295	2799612
rna49397	50	33	59	10	15	13	8	7	4	9.80349	9.05633	9.65218	9.22454	9.57932	9.3771	9.78924	9.8223	9.16215	NCBI	1050	natural antisense	rna49407	rna49407	BCNT2	-	2766295	2799610
rna49397	50	33	59	10	15	13	8	7	4	9.80349	9.05633	9.65218	9.22454	9.57932	9.3771	9.78924	9.8223	9.16215	NCBI	1050	intronic antisense	rna49400	rna49400	BCNT2	-	2756805	2799612
rna49397	50	33	59	10	15	13	8	7	4	9.80349	9.05633	9.65218	9.22454	9.57932	9.3771	9.78924	9.8223	9.16215	NCBI	1050	intronic antisense	rna49402	rna49402	BCNT2	-	2761309	2799612
rna49397	50	33	59	10	15	13	8	7	4	9.80349	9.05633	9.65218	9.22454	9.57932	9.3771	9.78924	9.8223	9.16215	NCBI	1050	intronic antisense	rna49403	rna49403	BCNT2	-	2761309	2799612
rna29452	2	0	1	0	0	1	0	4	0	5.44708	3.03723	4.44014	3.03723	3.03723	5.87597	3.03723	9.02472	3.03723	NCBI	998	intronic antisense	rna29446	rna29446	MAP2K5	+	14381828	14653190
rna29452	2	0	1	0	0	1	0	4	0	5.44708	3.03723	4.44014	3.03723	3.03723	5.87597	3.03723	9.02472	3.03723	NCBI	998	intronic antisense	rna29447	rna29447	MAP2K5	+	14381828	14653190
rna29452	2	0	1	0	0	1	0	4	0	5.44708	3.03723	4.44014	3.03723	3.03723	5.87597	3.03723	9.02472	3.03723	NCBI	998	intronic antisense	rna29448	rna29448	MAP2K5	+	14382427	14653187
rna23182	6	9	11	0	1	2	0	0	1	6.83865	7.24	7.2918	3.03723	5.87436	6.77144	3.03723	3.03723	7.22287	NCBI	688	exon sense-overlapping	rna23177	rna23177	LOC104969177	+	46536381	46804551
rna23182	6	9	11	0	1	2	0	0	1	6.83865	7.24	7.2918	3.03723	5.87436	6.77144	3.03723	3.03723	7.22287	NCBI	688	exon sense-overlapping	rna23178	rna23178	LOC104969177	+	46553759	46804551
rna23182	6	9	11	0	1	2	0	0	1	6.83865	7.24	7.2918	3.03723	5.87436	6.77144	3.03723	3.03723	7.22287	NCBI	688	exon sense-overlapping	rna23179	rna23179	LOC104969177	+	46621319	46804551
rna23182	6	9	11	0	1	2	0	0	1	6.83865	7.24	7.2918	3.03723	5.87436	6.77144	3.03723	3.03723	7.22287	NCBI	688	exon sense-overlapping	rna23180	rna23180	LOC104969177	+	46636513	46804551
rna23182	6	9	11	0	1	2	0	0	1	6.83865	7.24	7.2918	3.03723	5.87436	6.77144	3.03723	3.03723	7.22287	NCBI	688	exon sense-overlapping	rna23181	rna23181	LOC104969177	+	46638988	46804551
rna23182	6	9	11	0	1	2	0	0	1	6.83865	7.24	7.2918	3.03723	5.87436	6.77144	3.03723	3.03723	7.22287	NCBI	688	natural antisense	rna23189	rna23189	H2AFY	-	46803399	46882199
rna23182	6	9	11	0	1	2	0	0	1	6.83865	7.24	7.2918	3.03723	5.87436	6.77144	3.03723	3.03723	7.22287	NCBI	688	intronic antisense	rna23183	rna23183	H2AFY	-	46800647	46882540
rna23182	6	9	11	0	1	2	0	0	1	6.83865	7.24	7.2918	3.03723	5.87436	6.77144	3.03723	3.03723	7.22287	NCBI	688	intronic antisense	rna23184	rna23184	H2AFY	-	46800647	46882540
rna23182	6	9	11	0	1	2	0	0	1	6.83865	7.24	7.2918	3.03723	5.87436	6.77144	3.03723	3.03723	7.22287	NCBI	688	intronic antisense	rna23185	rna23185	H2AFY	-	46800647	46882205
rna23182	6	9	11	0	1	2	0	0	1	6.83865	7.24	7.2918	3.03723	5.87436	6.77144	3.03723	3.03723	7.22287	NCBI	688	intronic antisense	rna23186	rna23186	H2AFY	-	46800647	46882199
rna23182	6	9	11	0	1	2	0	0	1	6.83865	7.24	7.2918	3.03723	5.87436	6.77144	3.03723	3.03723	7.22287	NCBI	688	intronic antisense	rna23187	rna23187	H2AFY	-	46800647	46882187
rna23182	6	9	11	0	1	2	0	0	1	6.83865	7.24	7.2918	3.03723	5.87436	6.77144	3.03723	3.03723	7.22287	NCBI	688	intronic antisense	rna23188	rna23188	H2AFY	-	46800651	46882085
rna22849	0	0	2	0	0	0	0	0	0	3.03723	3.03723	5.13776	3.03723	3.03723	3.03723	3.03723	3.03723	3.03723	NCBI	653	bidirectional	rna22850	rna22850	CDC34	+	43173736	43180341
rna22849	0	0	2	0	0	0	0	0	0	3.03723	3.03723	5.13776	3.03723	3.03723	3.03723	3.03723	3.03723	3.03723	NCBI	653	bidirectional	rna22851	rna22851	CDC34	+	43173740	43180340
rna22849	0	0	2	0	0	0	0	0	0	3.03723	3.03723	5.13776	3.03723	3.03723	3.03723	3.03723	3.03723	3.03723	NCBI	653	bidirectional	rna22852	rna22852	CDC34	+	43173753	43180340
rna22849	0	0	2	0	0	0	0	0	0	3.03723	3.03723	5.13776	3.03723	3.03723	3.03723	3.03723	3.03723	3.03723	NCBI	653	bidirectional	rna22853	rna22853	CDC34	+	43173753	43180340
rna22849	0	0	2	0	0	0	0	0	0	3.03723	3.03723	5.13776	3.03723	3.03723	3.03723	3.03723	3.03723	3.03723	NCBI	653	bidirectional	rna22854	rna22854	CDC34	+	43173753	43180340
rna22849	0	0	2	0	0	0	0	0	0	3.03723	3.03723	5.13776	3.03723	3.03723	3.03723	3.03723	3.03723	3.03723	NCBI	653	bidirectional	rna22855	rna22855	CDC34	+	43173753	43180340
rna19359	257	303	352	45	45	25	23	36	18	12.1545	12.2352	12.2167	11.379	11.1539	10.3119	11.304	12.1743	11.3159	NCBI	2670	natural antisense	rna19363	rna19363	EREG	+	89306905	89327084
rna19359	257	303	352	45	45	25	23	36	18	12.1545	12.2352	12.2167	11.379	11.1539	10.3119	11.304	12.1743	11.3159	NCBI	2670	natural antisense	rna19364	rna19364	EREG	+	89306912	89327084
rna19359	257	303	352	45	45	25	23	36	18	12.1545	12.2352	12.2167	11.379	11.1539	10.3119	11.304	12.1743	11.3159	NCBI	2670	intronic antisense	rna19347	rna19347	MTHFD2L	+	89092316	89244968
rna19359	257	303	352	45	45	25	23	36	18	12.1545	12.2352	12.2167	11.379	11.1539	10.3119	11.304	12.1743	11.3159	NCBI	2670	intronic antisense	rna19355	rna19355	MTHFD2L	+	89093263	89244968
rna19359	257	303	352	45	45	25	23	36	18	12.1545	12.2352	12.2167	11.379	11.1539	10.3119	11.304	12.1743	11.3159	NCBI	2670	intronic antisense	rna19356	rna19356	MTHFD2L	+	89095147	89244968
rna19359	257	303	352	45	45	25	23	36	18	12.1545	12.2352	12.2167	11.379	11.1539	10.3119	11.304	12.1743	11.3159	NCBI	2670	intronic antisense	rna19361	rna19361	EPGN	+	89244975	89251682
rna19359	257	303	352	45	45	25	23	36	18	12.1545	12.2352	12.2167	11.379	11.1539	10.3119	11.304	12.1743	11.3159	NCBI	2670	intronic antisense	rna19362	rna19362	EPGN	+	89244976	89251681
gene23152	0	0	1	0	0	0	0	0	0	3.03723	3.03723	4.44014	3.03723	3.03723	3.03723	3.03723	3.03723	3.03723	NCBI	1538	intergenic
gene18537	0	4	0	1	0	1	1	0	0	3.03723	6.16483	3.03723	6.07062	3.03723	5.87597	6.88002	3.03723	3.03723	NCBI	872	intronic antisense	rna42235	rna42235	ZW10	-	24284262	24319435
gene18537	0	4	0	1	0	1	1	0	0	3.03723	6.16483	3.03723	6.07062	3.03723	5.87597	6.88002	3.03723	3.03723	NCBI	872	intronic antisense	rna42236	rna42236	ZW10	-	24284266	24319385
gene25444	2	1	3	1	0	2	5	1	0	5.44708	4.59056	5.606	6.07062	3.03723	6.77144	9.11918	7.09137	3.03723	NCBI	784	intronic antisense	rna57943	rna57943	SGTB	+	13853738	13901098
gene25444	2	1	3	1	0	2	5	1	0	5.44708	4.59056	5.606	6.07062	3.03723	6.77144	9.11918	7.09137	3.03723	NCBI	784	intronic antisense	rna57944	rna57944	SGTB	+	13853739	13901098
gene25444	2	1	3	1	0	2	5	1	0	5.44708	4.59056	5.606	6.07062	3.03723	6.77144	9.11918	7.09137	3.03723	NCBI	784	intronic antisense	rna57945	rna57945	SGTB	+	13853749	13899292
gene25444	2	1	3	1	0	2	5	1	0	5.44708	4.59056	5.606	6.07062	3.03723	6.77144	9.11918	7.09137	3.03723	NCBI	784	intronic antisense	rna57946	rna57946	SGTB	+	13855091	13901098
rna62466	0	1	0	0	0	0	0	0	0	3.03723	4.59056	3.03723	3.03723	3.03723	3.03723	3.03723	3.03723	3.03723	NCBI	1831	bidirectional	rna62467	rna62467	USP4	+	50762684	50802448
rna62466	0	1	0	0	0	0	0	0	0	3.03723	4.59056	3.03723	3.03723	3.03723	3.03723	3.03723	3.03723	3.03723	NCBI	1831	bidirectional	rna62474	rna62474	USP4	+	50762744	50802192
rna62466	0	1	0	0	0	0	0	0	0	3.03723	4.59056	3.03723	3.03723	3.03723	3.03723	3.03723	3.03723	3.03723	NCBI	1831	bidirectional	rna62475	rna62475	USP4	+	50762966	50802448
rna60602	0	0	1	0	0	0	0	0	0	3.03723	3.03723	4.44014	3.03723	3.03723	3.03723	3.03723	3.03723	3.03723	NCBI	8405	exon sense-overlapping	rna60598	rna60598	WDR20	+	66983340	67043844
rna60602	0	0	1	0	0	0	0	0	0	3.03723	3.03723	4.44014	3.03723	3.03723	3.03723	3.03723	3.03723	3.03723	NCBI	8405	exon sense-overlapping	rna60599	rna60599	WDR20	+	66983341	67048164
rna60602	0	0	1	0	0	0	0	0	0	3.03723	3.03723	4.44014	3.03723	3.03723	3.03723	3.03723	3.03723	3.03723	NCBI	8405	exon sense-overlapping	rna60600	rna60600	WDR20	+	66983341	67048164
rna60602	0	0	1	0	0	0	0	0	0	3.03723	3.03723	4.44014	3.03723	3.03723	3.03723	3.03723	3.03723	3.03723	NCBI	8405	exon sense-overlapping	rna60601	rna60601	WDR20	+	66983341	67048164
rna60602	0	0	1	0	0	0	0	0	0	3.03723	3.03723	4.44014	3.03723	3.03723	3.03723	3.03723	3.03723	3.03723	NCBI	8405	exon sense-overlapping	rna60603	rna60603	WDR20	+	66983343	67048164
rna60602	0	0	1	0	0	0	0	0	0	3.03723	3.03723	4.44014	3.03723	3.03723	3.03723	3.03723	3.03723	3.03723	NCBI	8405	exon sense-overlapping	rna60604	rna60604	WDR20	+	66983344	67048164
rna60602	0	0	1	0	0	0	0	0	0	3.03723	3.03723	4.44014	3.03723	3.03723	3.03723	3.03723	3.03723	3.03723	NCBI	8405	exon sense-overlapping	rna60606	rna60606	WDR20	+	66983346	67039694
rna60602	0	0	1	0	0	0	0	0	0	3.03723	3.03723	4.44014	3.03723	3.03723	3.03723	3.03723	3.03723	3.03723	NCBI	8405	exon sense-overlapping	rna60607	rna60607	WDR20	+	66983383	67039694
rna60602	0	0	1	0	0	0	0	0	0	3.03723	3.03723	4.44014	3.03723	3.03723	3.03723	3.03723	3.03723	3.03723	NCBI	8405	exon sense-overlapping	rna60608	rna60608	WDR20	+	66983388	67039694
rna60602	0	0	1	0	0	0	0	0	0	3.03723	3.03723	4.44014	3.03723	3.03723	3.03723	3.03723	3.03723	3.03723	NCBI	8405	exon sense-overlapping	rna60609	rna60609	WDR20	+	66983396	67039694
rna60602	0	0	1	0	0	0	0	0	0	3.03723	3.03723	4.44014	3.03723	3.03723	3.03723	3.03723	3.03723	3.03723	NCBI	8405	exon sense-overlapping	rna60610	rna60610	WDR20	+	67015598	67043844
rna60602	0	0	1	0	0	0	0	0	0	3.03723	3.03723	4.44014	3.03723	3.03723	3.03723	3.03723	3.03723	3.03723	NCBI	8405	exon sense-overlapping	rna60611	rna60611	WDR20	+	67020146	67043844
rna60602	0	0	1	0	0	0	0	0	0	3.03723	3.03723	4.44014	3.03723	3.03723	3.03723	3.03723	3.03723	3.03723	NCBI	8405	exon sense-overlapping	rna60612	rna60612	WDR20	+	67028041	67043844
rna20384	0	0	8	0	0	0	0	0	0	3.03723	3.03723	6.86044	3.03723	3.03723	3.03723	3.03723	3.03723	3.03723	NCBI	3740	exon sense-overlapping	rna20382	rna20382	ZNF93	+	3506628	3532125
rna20384	0	0	8	0	0	0	0	0	0	3.03723	3.03723	6.86044	3.03723	3.03723	3.03723	3.03723	3.03723	3.03723	NCBI	3740	exon sense-overlapping	rna20383	rna20383	ZNF93	+	3506628	3532125
rna20384	0	0	8	0	0	0	0	0	0	3.03723	3.03723	6.86044	3.03723	3.03723	3.03723	3.03723	3.03723	3.03723	NCBI	3740	exon sense-overlapping	rna20385	rna20385	ZNF93	+	3506811	3532125
rna20384	0	0	8	0	0	0	0	0	0	3.03723	3.03723	6.86044	3.03723	3.03723	3.03723	3.03723	3.03723	3.03723	NCBI	3740	exon sense-overlapping	rna20386	rna20386	ZNF93	+	3506811	3532125
rna20384	0	0	8	0	0	0	0	0	0	3.03723	3.03723	6.86044	3.03723	3.03723	3.03723	3.03723	3.03723	3.03723	NCBI	3740	exon sense-overlapping	rna20387	rna20387	ZNF93	+	3506883	3532125
rna20384	0	0	8	0	0	0	0	0	0	3.03723	3.03723	6.86044	3.03723	3.03723	3.03723	3.03723	3.03723	3.03723	NCBI	3740	exon sense-overlapping	rna20388	rna20388	ZNF93	+	3506888	3532125
rna20384	0	0	8	0	0	0	0	0	0	3.03723	3.03723	6.86044	3.03723	3.03723	3.03723	3.03723	3.03723	3.03723	NCBI	3740	exon sense-overlapping	rna20389	rna20389	ZNF93	+	3507589	3540481
rna20384	0	0	8	0	0	0	0	0	0	3.03723	3.03723	6.86044	3.03723	3.03723	3.03723	3.03723	3.03723	3.03723	NCBI	3740	exon sense-overlapping	rna20390	rna20390	ZNF93	+	3507589	3532125
rna20384	0	0	8	0	0	0	0	0	0	3.03723	3.03723	6.86044	3.03723	3.03723	3.03723	3.03723	3.03723	3.03723	NCBI	3740	exon sense-overlapping	rna20391	rna20391	ZNF93	+	3507589	3524262
gene8864	0	1	0	0	0	0	0	0	0	3.03723	4.59056	3.03723	3.03723	3.03723	3.03723	3.03723	3.03723	3.03723	NCBI	1536	intron sense-overlapping	rna20264	rna20264	SQSTM1	-	1435468	1507930
gene29240	27	31	49	11	16	17	6	3	3	8.92577	8.96757	9.38724	9.36025	9.67146	9.75993	9.37866	8.61724	8.75399	NCBI	1145	intronic antisense	rna66531	rna66531	PIAS2	-	46524766	46645274
gene29240	27	31	49	11	16	17	6	3	3	8.92577	8.96757	9.38724	9.36025	9.67146	9.75993	9.37866	8.61724	8.75399	NCBI	1145	intronic antisense	rna66532	rna66532	PIAS2	-	46529965	46645274
gene29240	27	31	49	11	16	17	6	3	3	8.92577	8.96757	9.38724	9.36025	9.67146	9.75993	9.37866	8.61724	8.75399	NCBI	1145	intronic antisense	rna66533	rna66533	PIAS2	-	46529965	46645274
gene29240	27	31	49	11	16	17	6	3	3	8.92577	8.96757	9.38724	9.36025	9.67146	9.75993	9.37866	8.61724	8.75399	NCBI	1145	intronic antisense	rna66534	rna66534	PIAS2	-	46529965	46644809
gene29240	27	31	49	11	16	17	6	3	3	8.92577	8.96757	9.38724	9.36025	9.67146	9.75993	9.37866	8.61724	8.75399	NCBI	1145	intronic antisense	rna66535	rna66535	PIAS2	-	46529965	46626381
gene29240	27	31	49	11	16	17	6	3	3	8.92577	8.96757	9.38724	9.36025	9.67146	9.75993	9.37866	8.61724	8.75399	NCBI	1145	intronic antisense	rna66536	rna66536	PIAS2	-	46530788	46645228
gene29240	27	31	49	11	16	17	6	3	3	8.92577	8.96757	9.38724	9.36025	9.67146	9.75993	9.37866	8.61724	8.75399	NCBI	1145	intronic antisense	rna66537	rna66537	PIAS2	-	46532607	46645274
gene29240	27	31	49	11	16	17	6	3	3	8.92577	8.96757	9.38724	9.36025	9.67146	9.75993	9.37866	8.61724	8.75399	NCBI	1145	intronic antisense	rna66538	rna66538	PIAS2	-	46532852	46645274
gene29240	27	31	49	11	16	17	6	3	3	8.92577	8.96757	9.38724	9.36025	9.67146	9.75993	9.37866	8.61724	8.75399	NCBI	1145	intronic antisense	rna66539	rna66539	PIAS2	-	46537075	46645274
gene29240	27	31	49	11	16	17	6	3	3	8.92577	8.96757	9.38724	9.36025	9.67146	9.75993	9.37866	8.61724	8.75399	NCBI	1145	intronic antisense	rna66540	rna66540	PIAS2	-	46537075	46644664
gene1114	4	8	0	0	0	0	0	0	0	6.30452	7.07983	3.03723	3.03723	3.03723	3.03723	3.03723	3.03723	3.03723	NCBI	1334	intronic antisense	rna2440	rna2440	STAG1	+	132419363	132924458
gene1114	4	8	0	0	0	0	0	0	0	6.30452	7.07983	3.03723	3.03723	3.03723	3.03723	3.03723	3.03723	3.03723	NCBI	1334	intronic antisense	rna2441	rna2441	STAG1	+	132419399	132924458
rna11621	37	59	76	30	36	34	18	12	10	9.37374	9.88475	10.0142	10.7962	10.8333	10.7531	10.9517	10.5944	10.4716	NCBI	795	natural antisense	rna11613	rna11613	SEMA3A	+	36083513	36635794
rna11621	37	59	76	30	36	34	18	12	10	9.37374	9.88475	10.0142	10.7962	10.8333	10.7531	10.9517	10.5944	10.4716	NCBI	795	natural antisense	rna11614	rna11614	SEMA3A	+	36083513	36635794
rna11621	37	59	76	30	36	34	18	12	10	9.37374	9.88475	10.0142	10.7962	10.8333	10.7531	10.9517	10.5944	10.4716	NCBI	795	natural antisense	rna11615	rna11615	SEMA3A	+	36083513	36635794
rna11621	37	59	76	30	36	34	18	12	10	9.37374	9.88475	10.0142	10.7962	10.8333	10.7531	10.9517	10.5944	10.4716	NCBI	795	natural antisense	rna11616	rna11616	SEMA3A	+	36244373	36635794
rna11621	37	59	76	30	36	34	18	12	10	9.37374	9.88475	10.0142	10.7962	10.8333	10.7531	10.9517	10.5944	10.4716	NCBI	795	natural antisense	rna11617	rna11617	SEMA3A	+	36244373	36635794
rna11621	37	59	76	30	36	34	18	12	10	9.37374	9.88475	10.0142	10.7962	10.8333	10.7531	10.9517	10.5944	10.4716	NCBI	795	natural antisense	rna11618	rna11618	SEMA3A	+	36244373	36635794
rna11621	37	59	76	30	36	34	18	12	10	9.37374	9.88475	10.0142	10.7962	10.8333	10.7531	10.9517	10.5944	10.4716	NCBI	795	natural antisense	rna11619	rna11619	SEMA3A	+	36244373	36635794
rna11621	37	59	76	30	36	34	18	12	10	9.37374	9.88475	10.0142	10.7962	10.8333	10.7531	10.9517	10.5944	10.4716	NCBI	795	natural antisense	rna11620	rna11620	SEMA3A	+	36383966	36631147
rna19483	25	28	11	1	4	0	1	0	0	8.81668	8.82326	7.2918	6.07062	7.71439	3.03723	6.88002	3.03723	3.03723	NCBI	1525	intronic antisense	rna19480	rna19480	BMP2K	+	93534464	93652748
rna19483	25	28	11	1	4	0	1	0	0	8.81668	8.82326	7.2918	6.07062	7.71439	3.03723	6.88002	3.03723	3.03723	NCBI	1525	intronic antisense	rna19481	rna19481	BMP2K	+	93534548	93651477
rna19483	25	28	11	1	4	0	1	0	0	8.81668	8.82326	7.2918	6.07062	7.71439	3.03723	6.88002	3.03723	3.03723	NCBI	1525	intronic antisense	rna19482	rna19482	BMP2K	+	93534752	93651477
rna53957	33	48	24	3	26	12	2	1	2	9.21084	9.58993	8.3758	7.53305	10.3663	9.26311	7.82885	7.09137	8.18267	NCBI	728	intergenic
rna190	0	0	2	0	0	0	0	0	0	3.03723	3.03723	5.13776	3.03723	3.03723	3.03723	3.03723	3.03723	3.03723	NCBI	662	intergenic
rna34157	4	10	12	0	0	0	0	2	0	6.30452	7.38415	7.41102	3.03723	3.03723	3.03723	3.03723	8.04728	3.03723	NCBI	1110	intronic antisense	rna34139	rna34139	DTNB	+	73701579	73943412
rna34157	4	10	12	0	0	0	0	2	0	6.30452	7.38415	7.41102	3.03723	3.03723	3.03723	3.03723	8.04728	3.03723	NCBI	1110	intronic antisense	rna34140	rna34140	DTNB	+	73701625	73943342
rna34157	4	10	12	0	0	0	0	2	0	6.30452	7.38415	7.41102	3.03723	3.03723	3.03723	3.03723	8.04728	3.03723	NCBI	1110	intronic antisense	rna34141	rna34141	DTNB	+	73701651	73935288
rna34157	4	10	12	0	0	0	0	2	0	6.30452	7.38415	7.41102	3.03723	3.03723	3.03723	3.03723	8.04728	3.03723	NCBI	1110	intronic antisense	rna34142	rna34142	DTNB	+	73701652	73943408
rna34157	4	10	12	0	0	0	0	2	0	6.30452	7.38415	7.41102	3.03723	3.03723	3.03723	3.03723	8.04728	3.03723	NCBI	1110	intronic antisense	rna34143	rna34143	DTNB	+	73701652	73935288
rna34157	4	10	12	0	0	0	0	2	0	6.30452	7.38415	7.41102	3.03723	3.03723	3.03723	3.03723	8.04728	3.03723	NCBI	1110	intronic antisense	rna34144	rna34144	DTNB	+	73701653	73943408
rna34157	4	10	12	0	0	0	0	2	0	6.30452	7.38415	7.41102	3.03723	3.03723	3.03723	3.03723	8.04728	3.03723	NCBI	1110	intronic antisense	rna34145	rna34145	DTNB	+	73701653	73943342
rna34157	4	10	12	0	0	0	0	2	0	6.30452	7.38415	7.41102	3.03723	3.03723	3.03723	3.03723	8.04728	3.03723	NCBI	1110	intronic antisense	rna34146	rna34146	DTNB	+	73701653	73943342
rna34157	4	10	12	0	0	0	0	2	0	6.30452	7.38415	7.41102	3.03723	3.03723	3.03723	3.03723	8.04728	3.03723	NCBI	1110	intronic antisense	rna34147	rna34147	DTNB	+	73701653	73935288
rna34157	4	10	12	0	0	0	0	2	0	6.30452	7.38415	7.41102	3.03723	3.03723	3.03723	3.03723	8.04728	3.03723	NCBI	1110	intronic antisense	rna34148	rna34148	DTNB	+	73701653	73935288
rna34157	4	10	12	0	0	0	0	2	0	6.30452	7.38415	7.41102	3.03723	3.03723	3.03723	3.03723	8.04728	3.03723	NCBI	1110	intronic antisense	rna34149	rna34149	DTNB	+	73701654	73943412
rna34157	4	10	12	0	0	0	0	2	0	6.30452	7.38415	7.41102	3.03723	3.03723	3.03723	3.03723	8.04728	3.03723	NCBI	1110	intronic antisense	rna34150	rna34150	DTNB	+	73701654	73943408
rna34157	4	10	12	0	0	0	0	2	0	6.30452	7.38415	7.41102	3.03723	3.03723	3.03723	3.03723	8.04728	3.03723	NCBI	1110	intronic antisense	rna34151	rna34151	DTNB	+	73701654	73943342
rna34157	4	10	12	0	0	0	0	2	0	6.30452	7.38415	7.41102	3.03723	3.03723	3.03723	3.03723	8.04728	3.03723	NCBI	1110	intronic antisense	rna34153	rna34153	DTNB	+	73701655	73943408
rna34157	4	10	12	0	0	0	0	2	0	6.30452	7.38415	7.41102	3.03723	3.03723	3.03723	3.03723	8.04728	3.03723	NCBI	1110	intronic antisense	rna34154	rna34154	DTNB	+	73701655	73943408
rna34157	4	10	12	0	0	0	0	2	0	6.30452	7.38415	7.41102	3.03723	3.03723	3.03723	3.03723	8.04728	3.03723	NCBI	1110	intronic antisense	rna34155	rna34155	DTNB	+	73732481	73943416
rna60276	6	11	18	0	0	1	0	1	2	6.83865	7.51519	7.9726	3.03723	3.03723	5.87597	3.03723	7.09137	8.18267	NCBI	5266	intronic antisense	rna60271	rna60271	SYNE3	-	60265773	60379931
rna60276	6	11	18	0	0	1	0	1	2	6.83865	7.51519	7.9726	3.03723	3.03723	5.87597	3.03723	7.09137	8.18267	NCBI	5266	intronic antisense	rna60272	rna60272	SYNE3	-	60265773	60379931
rna60276	6	11	18	0	0	1	0	1	2	6.83865	7.51519	7.9726	3.03723	3.03723	5.87597	3.03723	7.09137	8.18267	NCBI	5266	intronic antisense	rna60273	rna60273	SYNE3	-	60271215	60379854
rna60276	6	11	18	0	0	1	0	1	2	6.83865	7.51519	7.9726	3.03723	3.03723	5.87597	3.03723	7.09137	8.18267	NCBI	5266	intronic antisense	rna60274	rna60274	SYNE3	-	60278908	60379931
rna60276	6	11	18	0	0	1	0	1	2	6.83865	7.51519	7.9726	3.03723	3.03723	5.87597	3.03723	7.09137	8.18267	NCBI	5266	intronic antisense	rna60275	rna60275	SYNE3	-	60284971	60379931
rna40930	17	12	28	14	7	4	5	0	2	8.2726	7.63532	8.59309	9.7043	8.49737	7.71619	9.11918	3.03723	8.18267	NCBI	506	natural antisense	rna40925	rna40925	RAB2A	+	26180785	26253380
rna40930	17	12	28	14	7	4	5	0	2	8.2726	7.63532	8.59309	9.7043	8.49737	7.71619	9.11918	3.03723	8.18267	NCBI	506	natural antisense	rna40927	rna40927	RAB2A	+	26180788	26253380
rna40930	17	12	28	14	7	4	5	0	2	8.2726	7.63532	8.59309	9.7043	8.49737	7.71619	9.11918	3.03723	8.18267	NCBI	506	intronic antisense	rna40926	rna40926	RAB2A	+	26180787	26253380
rna40930	17	12	28	14	7	4	5	0	2	8.2726	7.63532	8.59309	9.7043	8.49737	7.71619	9.11918	3.03723	8.18267	NCBI	506	intronic antisense	rna40928	rna40928	RAB2A	+	26180790	26253380
rna40930	17	12	28	14	7	4	5	0	2	8.2726	7.63532	8.59309	9.7043	8.49737	7.71619	9.11918	3.03723	8.18267	NCBI	506	intronic antisense	rna40929	rna40929	RAB2A	+	26181070	26253266
rna37705	20	41	38	10	17	10	2	1	5	8.50131	9.36515	9.02557	9.22454	9.75807	9.00392	7.82885	7.09137	9.47994	NCBI	583	natural antisense	rna37675	rna37675	KIAA1217	+	24591904	25412646
rna37705	20	41	38	10	17	10	2	1	5	8.50131	9.36515	9.02557	9.22454	9.75807	9.00392	7.82885	7.09137	9.47994	NCBI	583	natural antisense	rna37676	rna37676	KIAA1217	+	24972939	25412646
rna37705	20	41	38	10	17	10	2	1	5	8.50131	9.36515	9.02557	9.22454	9.75807	9.00392	7.82885	7.09137	9.47994	NCBI	583	natural antisense	rna37677	rna37677	KIAA1217	+	25060302	25410523
rna37705	20	41	38	10	17	10	2	1	5	8.50131	9.36515	9.02557	9.22454	9.75807	9.00392	7.82885	7.09137	9.47994	NCBI	583	natural antisense	rna37678	rna37678	KIAA1217	+	25060303	25410523
rna37705	20	41	38	10	17	10	2	1	5	8.50131	9.36515	9.02557	9.22454	9.75807	9.00392	7.82885	7.09137	9.47994	NCBI	583	natural antisense	rna37679	rna37679	KIAA1217	+	25060306	25412646
rna37705	20	41	38	10	17	10	2	1	5	8.50131	9.36515	9.02557	9.22454	9.75807	9.00392	7.82885	7.09137	9.47994	NCBI	583	natural antisense	rna37680	rna37680	KIAA1217	+	25060306	25411501
rna37705	20	41	38	10	17	10	2	1	5	8.50131	9.36515	9.02557	9.22454	9.75807	9.00392	7.82885	7.09137	9.47994	NCBI	583	natural antisense	rna37681	rna37681	KIAA1217	+	25060307	25412646
rna37705	20	41	38	10	17	10	2	1	5	8.50131	9.36515	9.02557	9.22454	9.75807	9.00392	7.82885	7.09137	9.47994	NCBI	583	natural antisense	rna37682	rna37682	KIAA1217	+	25060307	25411501
rna37705	20	41	38	10	17	10	2	1	5	8.50131	9.36515	9.02557	9.22454	9.75807	9.00392	7.82885	7.09137	9.47994	NCBI	583	natural antisense	rna37683	rna37683	KIAA1217	+	25060308	25411501
rna37705	20	41	38	10	17	10	2	1	5	8.50131	9.36515	9.02557	9.22454	9.75807	9.00392	7.82885	7.09137	9.47994	NCBI	583	natural antisense	rna37684	rna37684	KIAA1217	+	25060313	25412646
rna37705	20	41	38	10	17	10	2	1	5	8.50131	9.36515	9.02557	9.22454	9.75807	9.00392	7.82885	7.09137	9.47994	NCBI	583	natural antisense	rna37685	rna37685	KIAA1217	+	25060314	25412646
rna37705	20	41	38	10	17	10	2	1	5	8.50131	9.36515	9.02557	9.22454	9.75807	9.00392	7.82885	7.09137	9.47994	NCBI	583	natural antisense	rna37686	rna37686	KIAA1217	+	25060314	25412646
rna37705	20	41	38	10	17	10	2	1	5	8.50131	9.36515	9.02557	9.22454	9.75807	9.00392	7.82885	7.09137	9.47994	NCBI	583	natural antisense	rna37687	rna37687	KIAA1217	+	25060315	25412646
rna37705	20	41	38	10	17	10	2	1	5	8.50131	9.36515	9.02557	9.22454	9.75807	9.00392	7.82885	7.09137	9.47994	NCBI	583	natural antisense	rna37688	rna37688	KIAA1217	+	25060315	25412646
rna37705	20	41	38	10	17	10	2	1	5	8.50131	9.36515	9.02557	9.22454	9.75807	9.00392	7.82885	7.09137	9.47994	NCBI	583	natural antisense	rna37689	rna37689	KIAA1217	+	25060315	25411501
rna37705	20	41	38	10	17	10	2	1	5	8.50131	9.36515	9.02557	9.22454	9.75807	9.00392	7.82885	7.09137	9.47994	NCBI	583	natural antisense	rna37690	rna37690	KIAA1217	+	25060315	25411501
rna37705	20	41	38	10	17	10	2	1	5	8.50131	9.36515	9.02557	9.22454	9.75807	9.00392	7.82885	7.09137	9.47994	NCBI	583	natural antisense	rna37691	rna37691	KIAA1217	+	25071485	25412646
rna37705	20	41	38	10	17	10	2	1	5	8.50131	9.36515	9.02557	9.22454	9.75807	9.00392	7.82885	7.09137	9.47994	NCBI	583	natural antisense	rna37692	rna37692	KIAA1217	+	25097807	25412637
rna37705	20	41	38	10	17	10	2	1	5	8.50131	9.36515	9.02557	9.22454	9.75807	9.00392	7.82885	7.09137	9.47994	NCBI	583	natural antisense	rna37693	rna37693	KIAA1217	+	25209502	25412646
rna37705	20	41	38	10	17	10	2	1	5	8.50131	9.36515	9.02557	9.22454	9.75807	9.00392	7.82885	7.09137	9.47994	NCBI	583	natural antisense	rna37694	rna37694	KIAA1217	+	25305647	25412646
rna37705	20	41	38	10	17	10	2	1	5	8.50131	9.36515	9.02557	9.22454	9.75807	9.00392	7.82885	7.09137	9.47994	NCBI	583	natural antisense	rna37695	rna37695	KIAA1217	+	25324770	25412646
rna37705	20	41	38	10	17	10	2	1	5	8.50131	9.36515	9.02557	9.22454	9.75807	9.00392	7.82885	7.09137	9.47994	NCBI	583	natural antisense	rna37696	rna37696	KIAA1217	+	25324797	25412646
rna37705	20	41	38	10	17	10	2	1	5	8.50131	9.36515	9.02557	9.22454	9.75807	9.00392	7.82885	7.09137	9.47994	NCBI	583	natural antisense	rna37697	rna37697	KIAA1217	+	25324967	25412646
rna37705	20	41	38	10	17	10	2	1	5	8.50131	9.36515	9.02557	9.22454	9.75807	9.00392	7.82885	7.09137	9.47994	NCBI	583	natural antisense	rna37698	rna37698	KIAA1217	+	25324987	25412646
rna37705	20	41	38	10	17	10	2	1	5	8.50131	9.36515	9.02557	9.22454	9.75807	9.00392	7.82885	7.09137	9.47994	NCBI	583	natural antisense	rna37699	rna37699	KIAA1217	+	25331490	25412646
rna37705	20	41	38	10	17	10	2	1	5	8.50131	9.36515	9.02557	9.22454	9.75807	9.00392	7.82885	7.09137	9.47994	NCBI	583	natural antisense	rna37700	rna37700	KIAA1217	+	25334156	25412646
rna49134	0	6	0	0	0	0	0	0	0	3.03723	6.69369	3.03723	3.03723	3.03723	3.03723	3.03723	3.03723	3.03723	NCBI	2126	exon sense-overlapping	rna49129	rna49129	AIFM3	+	72314831	72326197
rna49134	0	6	0	0	0	0	0	0	0	3.03723	6.69369	3.03723	3.03723	3.03723	3.03723	3.03723	3.03723	3.03723	NCBI	2126	exon sense-overlapping	rna49130	rna49130	AIFM3	+	72315258	72326197
rna49134	0	6	0	0	0	0	0	0	0	3.03723	6.69369	3.03723	3.03723	3.03723	3.03723	3.03723	3.03723	3.03723	NCBI	2126	exon sense-overlapping	rna49131	rna49131	AIFM3	+	72315258	72326197
rna49134	0	6	0	0	0	0	0	0	0	3.03723	6.69369	3.03723	3.03723	3.03723	3.03723	3.03723	3.03723	3.03723	NCBI	2126	exon sense-overlapping	rna49133	rna49133	AIFM3	+	72315258	72326197
rna49134	0	6	0	0	0	0	0	0	0	3.03723	6.69369	3.03723	3.03723	3.03723	3.03723	3.03723	3.03723	3.03723	NCBI	2126	exon sense-overlapping	rna49135	rna49135	AIFM3	+	72315258	72323636
rna49134	0	6	0	0	0	0	0	0	0	3.03723	6.69369	3.03723	3.03723	3.03723	3.03723	3.03723	3.03723	3.03723	NCBI	2126	exon sense-overlapping	rna49136	rna49136	AIFM3	+	72315258	72323636
rna49134	0	6	0	0	0	0	0	0	0	3.03723	6.69369	3.03723	3.03723	3.03723	3.03723	3.03723	3.03723	3.03723	NCBI	2126	exon sense-overlapping	rna49137	rna49137	AIFM3	+	72315389	72326197
rna49134	0	6	0	0	0	0	0	0	0	3.03723	6.69369	3.03723	3.03723	3.03723	3.03723	3.03723	3.03723	3.03723	NCBI	2126	exon sense-overlapping	rna49138	rna49138	AIFM3	+	72318106	72326197
gene26531	9	14	12	8	8	7	0	0	0	7.38871	7.84917	7.41102	8.90756	8.68591	8.4992	3.03723	3.03723	3.03723	NCBI	1493	intronic antisense	rna60125	rna60125	TC2N	-	56487400	56531695
gene26531	9	14	12	8	8	7	0	0	0	7.38871	7.84917	7.41102	8.90756	8.68591	8.4992	3.03723	3.03723	3.03723	NCBI	1493	intronic antisense	rna60126	rna60126	TC2N	-	56489307	56531561
rna74496	32	23	53	2	5	9	1	4	2	9.16707	8.54514	9.49912	6.97971	8.02499	8.85448	6.88002	9.02472	8.18267	NCBI	2919	intergenic
rna116	0	1	0	0	0	1	0	0	0	3.03723	4.59056	3.03723	3.03723	3.03723	5.87597	3.03723	3.03723	3.03723	NCBI	719	intergenic
gene15140	0	0	1	0	0	0	0	0	0	3.03723	3.03723	4.44014	3.03723	3.03723	3.03723	3.03723	3.03723	3.03723	NCBI	2397	intergenic
gene1713	10	7	3	0	0	2	0	0	0	7.53362	6.89964	5.606	3.03723	3.03723	6.77144	3.03723	3.03723	3.03723	NCBI	1168	intergenic
rna24723	0	4	4	0	0	3	0	0	0	3.03723	6.16483	5.95893	3.03723	3.03723	7.31981	3.03723	3.03723	3.03723	NCBI	398	natural antisense	rna24724	rna24724	TOPORS	+	11522163	11532925
rna43541	0	1	1	0	0	0	0	0	0	3.03723	4.59056	4.44014	3.03723	3.03723	3.03723	3.03723	3.03723	3.03723	NCBI	4547	natural antisense	rna43542	rna43542	LRRC32	-	56043488	56057577
rna43541	0	1	1	0	0	0	0	0	0	3.03723	4.59056	4.44014	3.03723	3.03723	3.03723	3.03723	3.03723	3.03723	NCBI	4547	natural antisense	rna43543	rna43543	LRRC32	-	56043488	56057440
rna43541	0	1	1	0	0	0	0	0	0	3.03723	4.59056	4.44014	3.03723	3.03723	3.03723	3.03723	3.03723	3.03723	NCBI	4547	natural antisense	rna43544	rna43544	LRRC32	-	56043488	56057440
rna43541	0	1	1	0	0	0	0	0	0	3.03723	4.59056	4.44014	3.03723	3.03723	3.03723	3.03723	3.03723	3.03723	NCBI	4547	natural antisense	rna43545	rna43545	LRRC32	-	56043488	56057440
rna69560	4	0	2	0	0	2	0	0	0	6.30452	3.03723	5.13776	3.03723	3.03723	6.77144	3.03723	3.03723	3.03723	NCBI	1028	intergenic
rna19745	8	8	8	1	2	0	0	0	0	7.22759	7.07983	6.86044	6.07062	6.76971	3.03723	3.03723	3.03723	3.03723	NCBI	1247	intronic antisense	rna19743	rna19743	STX18	+	104587342	104705747
rna8718	0	0	1	0	0	0	0	0	0	3.03723	3.03723	4.44014	3.03723	3.03723	3.03723	3.03723	3.03723	3.03723	NCBI	791	natural antisense	rna8713	rna8713	AGL	-	43351512	43433793
rna8718	0	0	1	0	0	0	0	0	0	3.03723	3.03723	4.44014	3.03723	3.03723	3.03723	3.03723	3.03723	3.03723	NCBI	791	intronic antisense	rna8714	rna8714	AGL	-	43351516	43453090
gene6490	1	0	1	0	0	4	0	0	1	4.69583	3.03723	4.44014	3.03723	3.03723	7.71619	3.03723	3.03723	7.22287	NCBI	1327	intergenic
rna13015	4	1	0	0	0	0	0	0	0	6.30452	4.59056	3.03723	3.03723	3.03723	3.03723	3.03723	3.03723	3.03723	NCBI	2863	natural antisense	rna13010	rna13010	PARP12	-	103472248	103518717
rna13015	4	1	0	0	0	0	0	0	0	6.30452	4.59056	3.03723	3.03723	3.03723	3.03723	3.03723	3.03723	3.03723	NCBI	2863	natural antisense	rna13025	rna13025	KDM7A	-	103527015	103604626
rna13015	4	1	0	0	0	0	0	0	0	6.30452	4.59056	3.03723	3.03723	3.03723	3.03723	3.03723	3.03723	3.03723	NCBI	2863	exon sense-overlapping	rna13012	rna13012	LOC112446427	+	103518703	103541598
rna13015	4	1	0	0	0	0	0	0	0	6.30452	4.59056	3.03723	3.03723	3.03723	3.03723	3.03723	3.03723	3.03723	NCBI	2863	exon sense-overlapping	rna13023	rna13023	LOC112446427	+	103518703	103540345
rna13015	4	1	0	0	0	0	0	0	0	6.30452	4.59056	3.03723	3.03723	3.03723	3.03723	3.03723	3.03723	3.03723	NCBI	2863	exon sense-overlapping	rna13024	rna13024	LOC112446427	+	103518703	103540345
gene27464	1	0	0	0	0	0	0	0	0	4.69583	3.03723	3.03723	3.03723	3.03723	3.03723	3.03723	3.03723	3.03723	NCBI	398	intronic antisense	rna62688	rna62688	KIF9	+	52361972	52398789
gene27464	1	0	0	0	0	0	0	0	0	4.69583	3.03723	3.03723	3.03723	3.03723	3.03723	3.03723	3.03723	3.03723	NCBI	398	intronic antisense	rna62689	rna62689	KIF9	+	52361994	52398789
gene27464	1	0	0	0	0	0	0	0	0	4.69583	3.03723	3.03723	3.03723	3.03723	3.03723	3.03723	3.03723	3.03723	NCBI	398	intronic antisense	rna62690	rna62690	KIF9	+	52362197	52398789
gene27464	1	0	0	0	0	0	0	0	0	4.69583	3.03723	3.03723	3.03723	3.03723	3.03723	3.03723	3.03723	3.03723	NCBI	398	intronic antisense	rna62691	rna62691	KIF9	+	52362234	52398789
gene27464	1	0	0	0	0	0	0	0	0	4.69583	3.03723	3.03723	3.03723	3.03723	3.03723	3.03723	3.03723	3.03723	NCBI	398	intronic antisense	rna62692	rna62692	KIF9	+	52365508	52398789
rna31386	1	0	2	0	0	0	0	0	4	4.69583	3.03723	5.13776	3.03723	3.03723	3.03723	3.03723	3.03723	9.16215	NCBI	789	intronic antisense	rna31385	rna31385	SGPP1	-	75936962	75968043
rna52120	19	29	32	1	15	8	0	0	0	8.42902	8.87299	8.7819	6.07062	9.57932	8.68775	3.03723	3.03723	3.03723	NCBI	439	natural antisense	rna52113	rna52113	PPFIA3	+	55631789	55653316
rna52120	19	29	32	1	15	8	0	0	0	8.42902	8.87299	8.7819	6.07062	9.57932	8.68775	3.03723	3.03723	3.03723	NCBI	439	natural antisense	rna52114	rna52114	PPFIA3	+	55631909	55653316
rna52120	19	29	32	1	15	8	0	0	0	8.42902	8.87299	8.7819	6.07062	9.57932	8.68775	3.03723	3.03723	3.03723	NCBI	439	natural antisense	rna52115	rna52115	PPFIA3	+	55636368	55653316
rna52120	19	29	32	1	15	8	0	0	0	8.42902	8.87299	8.7819	6.07062	9.57932	8.68775	3.03723	3.03723	3.03723	NCBI	439	natural antisense	rna52116	rna52116	PPFIA3	+	55636575	55653316
rna52120	19	29	32	1	15	8	0	0	0	8.42902	8.87299	8.7819	6.07062	9.57932	8.68775	3.03723	3.03723	3.03723	NCBI	439	natural antisense	rna52117	rna52117	PPFIA3	+	55636575	55653309
rna1428	4	4	5	0	0	8	0	0	0	6.30452	6.16483	6.24226	3.03723	3.03723	8.68775	3.03723	3.03723	3.03723	NCBI	8034	exon sense-overlapping	rna1429	rna1429	C1H3orf70	+	81984063	82104798
rna71215	19	9	13	4	1	0	0	0	0	8.42902	7.24	7.52114	7.93201	5.87436	3.03723	3.03723	3.03723	3.03723	NCBI	1008	natural antisense	rna71212	rna71212	CFAP97	-	15497426	15522944
rna71215	19	9	13	4	1	0	0	0	0	8.42902	7.24	7.52114	7.93201	5.87436	3.03723	3.03723	3.03723	3.03723	NCBI	1008	natural antisense	rna71213	rna71213	CFAP97	-	15497426	15522915
rna71215	19	9	13	4	1	0	0	0	0	8.42902	7.24	7.52114	7.93201	5.87436	3.03723	3.03723	3.03723	3.03723	NCBI	1008	natural antisense	rna71214	rna71214	CFAP97	-	15497430	15522958
gene8890	0	0	0	0	0	0	2	0	0	3.03723	3.03723	3.03723	3.03723	3.03723	3.03723	7.82885	3.03723	3.03723	NCBI	3055	intergenic
gene19713	0	0	0	0	1	0	0	0	0	3.03723	3.03723	3.03723	3.03723	5.87436	3.03723	3.03723	3.03723	3.03723	NCBI	1680	intergenic
rna67586	0	1	0	0	0	0	0	0	0	3.03723	4.59056	3.03723	3.03723	3.03723	3.03723	3.03723	3.03723	3.03723	NCBI	2395	exon sense-overlapping	rna67587	rna67587	EEF2KMT	-	4101447	4112329
rna67586	0	1	0	0	0	0	0	0	0	3.03723	4.59056	3.03723	3.03723	3.03723	3.03723	3.03723	3.03723	3.03723	NCBI	2395	exon sense-overlapping	rna67589	rna67589	EEF2KMT	-	4103801	4112286
rna67586	0	1	0	0	0	0	0	0	0	3.03723	4.59056	3.03723	3.03723	3.03723	3.03723	3.03723	3.03723	3.03723	NCBI	2395	natural antisense	rna67584	rna67584	ALG1	+	4088136	4103061
rna67586	0	1	0	0	0	0	0	0	0	3.03723	4.59056	3.03723	3.03723	3.03723	3.03723	3.03723	3.03723	3.03723	NCBI	2395	natural antisense	rna67585	rna67585	ALG1	+	4088149	4102273
rna40467	6	23	9	0	1	0	0	0	1	6.83865	8.54514	7.019	3.03723	5.87436	3.03723	3.03723	3.03723	7.22287	NCBI	1964	intronic antisense	rna40453	rna40453	TSNARE1	+	1901657	1982988
rna40467	6	23	9	0	1	0	0	0	1	6.83865	8.54514	7.019	3.03723	5.87436	3.03723	3.03723	3.03723	7.22287	NCBI	1964	intronic antisense	rna40454	rna40454	TSNARE1	+	1901658	1982988
rna40467	6	23	9	0	1	0	0	0	1	6.83865	8.54514	7.019	3.03723	5.87436	3.03723	3.03723	3.03723	7.22287	NCBI	1964	intronic antisense	rna40455	rna40455	TSNARE1	+	1901659	1982323
rna40467	6	23	9	0	1	0	0	0	1	6.83865	8.54514	7.019	3.03723	5.87436	3.03723	3.03723	3.03723	7.22287	NCBI	1964	intronic antisense	rna40456	rna40456	TSNARE1	+	1901661	2019955
rna40467	6	23	9	0	1	0	0	0	1	6.83865	8.54514	7.019	3.03723	5.87436	3.03723	3.03723	3.03723	7.22287	NCBI	1964	intronic antisense	rna40458	rna40458	TSNARE1	+	1901662	1982988
rna40467	6	23	9	0	1	0	0	0	1	6.83865	8.54514	7.019	3.03723	5.87436	3.03723	3.03723	3.03723	7.22287	NCBI	1964	intronic antisense	rna40459	rna40459	TSNARE1	+	1901663	1982323
rna40467	6	23	9	0	1	0	0	0	1	6.83865	8.54514	7.019	3.03723	5.87436	3.03723	3.03723	3.03723	7.22287	NCBI	1964	intronic antisense	rna40460	rna40460	TSNARE1	+	1901664	2019964
rna40467	6	23	9	0	1	0	0	0	1	6.83865	8.54514	7.019	3.03723	5.87436	3.03723	3.03723	3.03723	7.22287	NCBI	1964	intronic antisense	rna40461	rna40461	TSNARE1	+	1901664	2019917
rna40467	6	23	9	0	1	0	0	0	1	6.83865	8.54514	7.019	3.03723	5.87436	3.03723	3.03723	3.03723	7.22287	NCBI	1964	intronic antisense	rna40462	rna40462	TSNARE1	+	1901666	2019955
rna40467	6	23	9	0	1	0	0	0	1	6.83865	8.54514	7.019	3.03723	5.87436	3.03723	3.03723	3.03723	7.22287	NCBI	1964	intronic antisense	rna40463	rna40463	TSNARE1	+	1901671	1982323
rna40467	6	23	9	0	1	0	0	0	1	6.83865	8.54514	7.019	3.03723	5.87436	3.03723	3.03723	3.03723	7.22287	NCBI	1964	intronic antisense	rna40464	rna40464	TSNARE1	+	1902477	1982988
rna40467	6	23	9	0	1	0	0	0	1	6.83865	8.54514	7.019	3.03723	5.87436	3.03723	3.03723	3.03723	7.22287	NCBI	1964	intronic antisense	rna40465	rna40465	TSNARE1	+	1902477	1982988
rna40467	6	23	9	0	1	0	0	0	1	6.83865	8.54514	7.019	3.03723	5.87436	3.03723	3.03723	3.03723	7.22287	NCBI	1964	intronic antisense	rna40466	rna40466	TSNARE1	+	1902551	2019964
rna66735	8	0	3	1	1	0	0	0	0	7.22759	3.03723	5.606	6.07062	5.87436	3.03723	3.03723	3.03723	3.03723	NCBI	1129	intronic antisense	rna66730	rna66730	WDR7	+	56001536	56354476
rna66735	8	0	3	1	1	0	0	0	0	7.22759	3.03723	5.606	6.07062	5.87436	3.03723	3.03723	3.03723	3.03723	NCBI	1129	intronic antisense	rna66731	rna66731	WDR7	+	56001536	56354476
rna66735	8	0	3	1	1	0	0	0	0	7.22759	3.03723	5.606	6.07062	5.87436	3.03723	3.03723	3.03723	3.03723	NCBI	1129	intronic antisense	rna66732	rna66732	WDR7	+	56001536	56345445
rna66735	8	0	3	1	1	0	0	0	0	7.22759	3.03723	5.606	6.07062	5.87436	3.03723	3.03723	3.03723	3.03723	NCBI	1129	intronic antisense	rna66733	rna66733	WDR7	+	56001536	56345445
rna66735	8	0	3	1	1	0	0	0	0	7.22759	3.03723	5.606	6.07062	5.87436	3.03723	3.03723	3.03723	3.03723	NCBI	1129	intronic antisense	rna66734	rna66734	WDR7	+	56001570	56351871
rna67693	0	4	0	0	0	0	0	0	0	3.03723	6.16483	3.03723	3.03723	3.03723	3.03723	3.03723	3.03723	3.03723	NCBI	958	intergenic
rna24001	1	0	2	2	0	1	0	0	0	4.69583	3.03723	5.13776	6.97971	3.03723	5.87597	3.03723	3.03723	3.03723	NCBI	7526	bidirectional	rna23993	rna23993	EBF1	-	70284252	70694473
rna24001	1	0	2	2	0	1	0	0	0	4.69583	3.03723	5.13776	6.97971	3.03723	5.87597	3.03723	3.03723	3.03723	NCBI	7526	bidirectional	rna23994	rna23994	EBF1	-	70284435	70694473
rna24001	1	0	2	2	0	1	0	0	0	4.69583	3.03723	5.13776	6.97971	3.03723	5.87597	3.03723	3.03723	3.03723	NCBI	7526	bidirectional	rna23995	rna23995	EBF1	-	70284435	70694268
rna24001	1	0	2	2	0	1	0	0	0	4.69583	3.03723	5.13776	6.97971	3.03723	5.87597	3.03723	3.03723	3.03723	NCBI	7526	bidirectional	rna23996	rna23996	EBF1	-	70286166	70694732
rna24001	1	0	2	2	0	1	0	0	0	4.69583	3.03723	5.13776	6.97971	3.03723	5.87597	3.03723	3.03723	3.03723	NCBI	7526	bidirectional	rna23997	rna23997	EBF1	-	70286166	70694473
rna24001	1	0	2	2	0	1	0	0	0	4.69583	3.03723	5.13776	6.97971	3.03723	5.87597	3.03723	3.03723	3.03723	NCBI	7526	bidirectional	rna23998	rna23998	EBF1	-	70294595	70694732
rna24001	1	0	2	2	0	1	0	0	0	4.69583	3.03723	5.13776	6.97971	3.03723	5.87597	3.03723	3.03723	3.03723	NCBI	7526	bidirectional	rna23999	rna23999	EBF1	-	70294595	70694678
rna24001	1	0	2	2	0	1	0	0	0	4.69583	3.03723	5.13776	6.97971	3.03723	5.87597	3.03723	3.03723	3.03723	NCBI	7526	bidirectional	rna24000	rna24000	EBF1	-	70294595	70694678
gene8975	9	18	26	4	1	6	0	10	0	7.38871	8.20029	8.48853	7.93201	5.87436	8.28226	3.03723	10.3329	3.03723	NCBI	564	intronic antisense	rna20551	rna20551	PGPEP1	-	4821774	4861304
gene8975	9	18	26	4	1	6	0	10	0	7.38871	8.20029	8.48853	7.93201	5.87436	8.28226	3.03723	10.3329	3.03723	NCBI	564	intronic antisense	rna20552	rna20552	PGPEP1	-	4821774	4861304
gene8975	9	18	26	4	1	6	0	10	0	7.38871	8.20029	8.48853	7.93201	5.87436	8.28226	3.03723	10.3329	3.03723	NCBI	564	intronic antisense	rna20553	rna20553	PGPEP1	-	4821774	4861304
gene8975	9	18	26	4	1	6	0	10	0	7.38871	8.20029	8.48853	7.93201	5.87436	8.28226	3.03723	10.3329	3.03723	NCBI	564	intronic antisense	rna20554	rna20554	PGPEP1	-	4821774	4861303
gene8975	9	18	26	4	1	6	0	10	0	7.38871	8.20029	8.48853	7.93201	5.87436	8.28226	3.03723	10.3329	3.03723	NCBI	564	intronic antisense	rna20555	rna20555	PGPEP1	-	4822938	4861281
[truncated: 6,349 more rows]
