# Supplementary material for: Genome-Wide Analysis of LncRNA in Bovine Mammary Epithelial Cell Injuries Induced by Escherichia Coli and Staphylococcus Aureus
Source: Int J Mol Sci. 2021 Sep 8;22(18):9719. doi: 10.3390/ijms22189719 (PMC8470725; doi:10.3390/ijms22189719)
Supplement: Supplementary file 1 [file ijms-22-09719-s001.zip › Table S2 High quality clean reads.xlsx]

## Sheet: Sheet1
Table 2. Reads statistics
Sample	Raw Reads	Clean Reads
C1.Input	73154920	73147688
C2.Input	69039432	69033572
C3.Input	81512268	81506016
E1.Input	61411388	61407072
E2.Input	64310018	64304914
E3.Input	63774118	63769190
S1.Input	82433054	82429030
S2.Input	75202224	75198570
S3.Input	74092766	74087654
