# Supplementary material for: Genome-Wide Analysis of LncRNA in Bovine Mammary Epithelial Cell Injuries Induced by Escherichia Coli and Staphylococcus Aureus
Source: Int J Mol Sci. 2021 Sep 8;22(18):9719. doi: 10.3390/ijms22189719 (PMC8470725; doi:10.3390/ijms22189719)
Supplement: Supplementary file 1 [file ijms-22-09719-s001.zip › Table S3 All the differentially expressed lncRNAs in this study.xlsx]

## Sheet: up_E_vs_C
Differentially expressed LncRNAs for: up_E_vs_C Fold Change cut-off: 1 P-value cut-off: 1 Column A: Transcript_id, the Ensembl transcript identifier. Column B ~ G: Statistical results, statistical results by edgeR. Column H ~ M: raw counts of all samples of the transcript by htseq. Column N ~ S: normalized counts by edgeR. Column S ~ AB: the annotation of the LncRNA and the genomic organization o…
	E_vs_C up regulated LncRNAs
	P-value, Fold change and Regulation						raw counts						Normalized counts						Annotations
transcript_id	logFC	logCPM	F	PValue	FDR	regulation	E1.Input	E2.Input	E3.Input	C1.Input	C2.Input	C3.Input	E1.Input	E2.Input	E3.Input	C1.Input	C2.Input	C3.Input	Source	RNAlength	relationship	associated_gene_transID	associated_gene_acc	associated_gene_name	associated_gene_strand	associated_gene_start	associated_gene_end
rna6329	5.71163	7.53531	14.6156	0.000132366	0.0107217	up	3	6	3	0	0	0	7.53305	8.28043	7.31981	3.03723	3.03723	3.03723	NCBI	1011	natural antisense	rna6328	rna6328	KIF17	+	131918126	131969114
rna65470	5.31811	11.7027	198.45	8.94472e-45	2.17357e-41	up	116	121	145	3	21	8	12.7424	12.5777	12.8403	5.93859	8.41691	6.86044	NCBI	388	intergenic
rna57031	5.10343	7.1321	10.1298	0.00146198	0.0706098	up	0	4	4	0	0	0	3.03723	7.71439	7.71619	3.03723	3.03723	3.03723	NCBI	4549	intergenic
rna32586	5.09726	6.76422	7.95129	0.00481178	0.159813	up	0	1	7	0	0	0	3.03723	5.87436	8.4992	3.03723	3.03723	3.03723	NCBI	1525	bidirectional	rna32585	rna32585	HK2	-	9741444	9810551
rna58670	4.85876	6.64069	6.50934	0.010741	0.233137	up	6	0	0	0	0	0	8.50072	3.03723	3.03723	3.03723	3.03723	3.03723	NCBI	5308	intergenic
rna48242	4.71142	10.5569	99.1381	2.79444e-23	3.39525e-20	up	74	62	59	6	10	9	12.0948	11.6148	11.5454	6.83865	7.38415	7.019	NCBI	662	natural antisense	rna48243	rna48243	TBX3	+	60087863	60101568
rna50137	4.63537	7.44983	10.9496	0.000938522	0.0506802	up	0	12	1	0	0	1	3.03723	9.26126	5.87597	3.03723	3.03723	4.44014	NCBI	2276	natural antisense	rna50135	rna50135	KIFC3	-	25722213	25752231
rna50137	4.63537	7.44983	10.9496	0.000938522	0.0506802	up	0	12	1	0	0	1	3.03723	9.26126	5.87597	3.03723	3.03723	4.44014	NCBI	2276	intronic antisense	rna50131	rna50131	KIFC3	-	25722213	25756764
rna50137	4.63537	7.44983	10.9496	0.000938522	0.0506802	up	0	12	1	0	0	1	3.03723	9.26126	5.87597	3.03723	3.03723	4.44014	NCBI	2276	natural antisense	rna50130	rna50130	KIFC3	-	25722213	25756799
rna50137	4.63537	7.44983	10.9496	0.000938522	0.0506802	up	0	12	1	0	0	1	3.03723	9.26126	5.87597	3.03723	3.03723	4.44014	NCBI	2276	natural antisense	rna50128	rna50128	KIFC3	-	25722213	25756819
rna50137	4.63537	7.44983	10.9496	0.000938522	0.0506802	up	0	12	1	0	0	1	3.03723	9.26126	5.87597	3.03723	3.03723	4.44014	NCBI	2276	intronic antisense	rna50134	rna50134	KIFC3	-	25722213	25752231
rna50137	4.63537	7.44983	10.9496	0.000938522	0.0506802	up	0	12	1	0	0	1	3.03723	9.26126	5.87597	3.03723	3.03723	4.44014	NCBI	2276	intronic antisense	rna50127	rna50127	KIFC3	-	25722213	25756819
rna50137	4.63537	7.44983	10.9496	0.000938522	0.0506802	up	0	12	1	0	0	1	3.03723	9.26126	5.87597	3.03723	3.03723	4.44014	NCBI	2276	intronic antisense	rna50129	rna50129	KIFC3	-	25722213	25756815
rna50137	4.63537	7.44983	10.9496	0.000938522	0.0506802	up	0	12	1	0	0	1	3.03723	9.26126	5.87597	3.03723	3.03723	4.44014	NCBI	2276	natural antisense	rna50136	rna50136	KIFC3	-	25722213	25752230
rna50137	4.63537	7.44983	10.9496	0.000938522	0.0506802	up	0	12	1	0	0	1	3.03723	9.26126	5.87597	3.03723	3.03723	4.44014	NCBI	2276	natural antisense	rna50132	rna50132	KIFC3	-	25722213	25753163
rna50137	4.63537	7.44983	10.9496	0.000938522	0.0506802	up	0	12	1	0	0	1	3.03723	9.26126	5.87597	3.03723	3.03723	4.44014	NCBI	2276	intronic antisense	rna50133	rna50133	KIFC3	-	25722213	25752231
rna17691	4.44614	6.52495	5.0744	0.0242965	0.369141	up	0	0	5	0	0	0	3.03723	3.03723	8.02681	3.03723	3.03723	3.03723	NCBI	1775	intronic antisense	rna17685	rna17685	GRAMD4	+	116838170	116904409
rna17691	4.44614	6.52495	5.0744	0.0242965	0.369141	up	0	0	5	0	0	0	3.03723	3.03723	8.02681	3.03723	3.03723	3.03723	NCBI	1775	natural antisense	rna17686	rna17686	GRAMD4	+	116847631	116904409
rna7906	4.44587	6.5249	5.07375	0.0243056	0.369141	up	0	1	4	0	0	0	3.03723	5.87436	7.71619	3.03723	3.03723	3.03723	NCBI	1341	exon sense-overlapping	rna7905	rna7905	LOC516742	-	20745574	20767857
rna56138	4.39403	12.0567	4.49127	0.0783632	0.57184	up	4	1	167	4	18	4	7.93201	5.87436	13.0438	6.30452	8.20029	5.95893	NCBI	2769	intergenic
rna57727	4.29507	6.4592	4.38797	0.0362106	0.43777	up	4	0	0	0	0	0	7.93201	3.03723	3.03723	3.03723	3.03723	3.03723	NCBI	484	bidirectional	rna57722	rna57722	FBXW11	-	3678122	3809574
rna63799	4.29507	6.4592	4.38797	0.0362106	0.43777	up	4	0	0	0	0	0	7.93201	3.03723	3.03723	3.03723	3.03723	3.03723	NCBI	2771	intergenic
rna57727	4.29507	6.4592	4.38797	0.0362106	0.43777	up	4	0	0	0	0	0	7.93201	3.03723	3.03723	3.03723	3.03723	3.03723	NCBI	484	bidirectional	rna57721	rna57721	FBXW11	-	3678109	3809568
rna29508	4.29507	6.4592	4.38797	0.0362106	0.43777	up	4	0	0	0	0	0	7.93201	3.03723	3.03723	3.03723	3.03723	3.03723	NCBI	4235	intergenic
rna57727	4.29507	6.4592	4.38797	0.0362106	0.43777	up	4	0	0	0	0	0	7.93201	3.03723	3.03723	3.03723	3.03723	3.03723	NCBI	484	bidirectional	rna57726	rna57726	FBXW11	-	3678137	3809560
rna57727	4.29507	6.4592	4.38797	0.0362106	0.43777	up	4	0	0	0	0	0	7.93201	3.03723	3.03723	3.03723	3.03723	3.03723	NCBI	484	bidirectional	rna57723	rna57723	FBXW11	-	3678122	3809566
rna57727	4.29507	6.4592	4.38797	0.0362106	0.43777	up	4	0	0	0	0	0	7.93201	3.03723	3.03723	3.03723	3.03723	3.03723	NCBI	484	bidirectional	rna57720	rna57720	FBXW11	-	3678109	3809579
rna70217	4.29507	6.4592	4.38797	0.0362106	0.43777	up	4	0	0	0	0	0	7.93201	3.03723	3.03723	3.03723	3.03723	3.03723	NCBI	7217	intergenic
gene2547	4.27489	6.90168	6.22292	0.0126217	0.252209	up	4	0	0	0	0	0	7.93201	3.03723	3.03723	3.03723	3.03723	3.03723	NCBI	1005	intronic antisense	rna5884	rna5884	EYA3	+	125201888	125390272
rna57316	4.25716	6.45365	4.32854	0.0374959	0.444463	up	3	1	0	0	0	0	7.53305	5.87436	3.03723	3.03723	3.03723	3.03723	NCBI	486	intergenic
rna65977	4.1809	6.44271	4.2118	0.0401616	0.457543	up	1	0	3	0	0	0	6.07062	3.03723	7.31981	3.03723	3.03723	3.03723	NCBI	220	intronic antisense	rna65967	rna65967	DTNA	-	22153415	22581756
rna65977	4.1809	6.44271	4.2118	0.0401616	0.457543	up	1	0	3	0	0	0	6.07062	3.03723	7.31981	3.03723	3.03723	3.03723	NCBI	220	intronic antisense	rna65966	rna65966	DTNA	-	22133411	22581765
rna11378	4.1615	7.2888	9.07096	0.00260145	0.107145	up	4	7	4	2	0	0	7.93201	8.49737	7.71619	5.44708	3.03723	3.03723	NCBI	2000	intronic antisense	rna11379	rna11379	SCIN	+	20624489	20702627
rna46814	4.14504	6.65771	5.08585	0.0241366	0.369141	up	0	4	0	0	0	0	3.03723	7.71439	3.03723	3.03723	3.03723	3.03723	NCBI	4401	intergenic
rna27201	4.1441	6.54964	4.64039	0.0312443	0.419468	up	0	0	4	0	0	0	3.03723	3.03723	7.71619	3.03723	3.03723	3.03723	NCBI	543	intronic antisense	rna27204	rna27204	SLC17A5	-	13085678	13161432
rna27201	4.1441	6.54964	4.64039	0.0312443	0.419468	up	0	0	4	0	0	0	3.03723	3.03723	7.71619	3.03723	3.03723	3.03723	NCBI	543	intronic antisense	rna27205	rna27205	SLC17A5	-	13085678	13150649
rna27201	4.1441	6.54964	4.64039	0.0312443	0.419468	up	0	0	4	0	0	0	3.03723	3.03723	7.71619	3.03723	3.03723	3.03723	NCBI	543	intronic antisense	rna27206	rna27206	SLC17A5	-	13086268	13161408
rna27201	4.1441	6.54964	4.64039	0.0312443	0.419468	up	0	0	4	0	0	0	3.03723	3.03723	7.71619	3.03723	3.03723	3.03723	NCBI	543	intronic antisense	rna27203	rna27203	SLC17A5	-	13085678	13161432
rna16891	4.14197	6.43723	4.15358	0.0415647	0.457543	up	0	0	4	0	0	0	3.03723	3.03723	7.71619	3.03723	3.03723	3.03723	NCBI	336	natural antisense	rna16890	rna16890	FGF23	+	105717495	105730794
rna49631	4.14197	6.43723	4.15358	0.0415647	0.457543	up	0	0	4	0	0	0	3.03723	3.03723	7.71619	3.03723	3.03723	3.03723	NCBI	1713	bidirectional	rna49629	rna49629	FBXO31	-	12928045	12964798
rna49631	4.14197	6.43723	4.15358	0.0415647	0.457543	up	0	0	4	0	0	0	3.03723	3.03723	7.71619	3.03723	3.03723	3.03723	NCBI	1713	bidirectional	rna49630	rna49630	FBXO31	-	12930199	12964803
rna49631	4.14197	6.43723	4.15358	0.0415647	0.457543	up	0	0	4	0	0	0	3.03723	3.03723	7.71619	3.03723	3.03723	3.03723	NCBI	1713	bidirectional	rna49628	rna49628	FBXO31	-	12928045	12964803
rna50854	4.14197	6.43723	4.15358	0.0415647	0.457543	up	0	0	4	0	0	0	3.03723	3.03723	7.71619	3.03723	3.03723	3.03723	NCBI	1854	intergenic
rna33958	4.14197	6.43723	4.15358	0.0415647	0.457543	up	0	0	4	0	0	0	3.03723	3.03723	7.71619	3.03723	3.03723	3.03723	NCBI	874	intergenic
gene10041	4.14197	6.43723	4.15358	0.0415647	0.457543	up	0	0	4	0	0	0	3.03723	3.03723	7.71619	3.03723	3.03723	3.03723	NCBI	749	intergenic
rna49631	4.14197	6.43723	4.15358	0.0415647	0.457543	up	0	0	4	0	0	0	3.03723	3.03723	7.71619	3.03723	3.03723	3.03723	NCBI	1713	bidirectional	rna49627	rna49627	FBXO31	-	12925937	12964803
rna32652	4.14071	6.43705	4.15165	0.041612	0.457543	up	0	4	0	0	0	0	3.03723	7.71439	3.03723	3.03723	3.03723	3.03723	NCBI	1129	intergenic
rna8297	4.09715	7.94442	13.0744	0.000300375	0.0192082	up	9	8	7	1	3	0	9.07474	8.68591	8.4992	4.69583	5.80379	3.03723	NCBI	736	intronic antisense	rna8292	rna8292	PTPN22	+	29519987	29575960
rna8297	4.09715	7.94442	13.0744	0.000300375	0.0192082	up	9	8	7	1	3	0	9.07474	8.68591	8.4992	4.69583	5.80379	3.03723	NCBI	736	intronic antisense	rna8290	rna8290	PTPN22	+	29519847	29576050
rna8297	4.09715	7.94442	13.0744	0.000300375	0.0192082	up	9	8	7	1	3	0	9.07474	8.68591	8.4992	4.69583	5.80379	3.03723	NCBI	736	intronic antisense	rna8298	rna8298	RSBN1	+	29579105	29618905
rna8297	4.09715	7.94442	13.0744	0.000300375	0.0192082	up	9	8	7	1	3	0	9.07474	8.68591	8.4992	4.69583	5.80379	3.03723	NCBI	736	natural antisense	rna8291	rna8291	PTPN22	+	29519848	29578366
rna74683	4.07795	7.29894	8.67693	0.00322773	0.126506	up	13	0	0	2	0	0	9.59848	3.03723	3.03723	5.44708	3.03723	3.03723	NCBI	653	intronic antisense	rna74680	rna74680	CPT1A	-	46164800	46225372
rna74683	4.07795	7.29894	8.67693	0.00322773	0.126506	up	13	0	0	2	0	0	9.59848	3.03723	3.03723	5.44708	3.03723	3.03723	NCBI	653	intronic antisense	rna74682	rna74682	CPT1A	-	46169261	46225402
gene11722	3.91434	6.9021	5.61709	0.017799	0.318027	up	0	1	7	0	1	0	3.03723	5.87436	8.4992	3.03723	4.59056	3.03723	NCBI	905	intergenic
gene10550	3.89611	6.36162	3.61947	0.0571266	0.511359	up	3	0	0	0	0	0	7.53305	3.03723	3.03723	3.03723	3.03723	3.03723	NCBI	167	intergenic
rna61579	3.85047	6.35607	3.55841	0.0592644	0.52006	up	2	0	1	0	0	0	6.97971	3.03723	5.87597	3.03723	3.03723	3.03723	NCBI	1361	intronic antisense	rna61587	rna61587	BHLHE40	-	21400615	21406318
rna61579	3.85047	6.35607	3.55841	0.0592644	0.52006	up	2	0	1	0	0	0	6.97971	3.03723	5.87597	3.03723	3.03723	3.03723	NCBI	1361	intronic antisense	rna61588	rna61588	BHLHE40	-	21400623	21406265
rna61579	3.85047	6.35607	3.55841	0.0592644	0.52006	up	2	0	1	0	0	0	6.97971	3.03723	5.87597	3.03723	3.03723	3.03723	NCBI	1361	intronic antisense	rna61589	rna61589	ITPR1	-	21522783	21876681
rna1114	3.85009	6.35602	3.5579	0.0592826	0.52006	up	2	1	0	0	0	0	6.97971	5.87436	3.03723	3.03723	3.03723	3.03723	NCBI	956	intergenic
rna29634	3.80396	6.35048	3.4974	0.0614851	0.530559	up	1	1	1	0	0	0	6.07062	5.87436	5.87597	3.03723	3.03723	3.03723	NCBI	4417	exon sense-overlapping	rna29637	rna29637	ADCY4	+	20840029	20852669
rna29634	3.80396	6.35048	3.4974	0.0614851	0.530559	up	1	1	1	0	0	0	6.07062	5.87436	5.87597	3.03723	3.03723	3.03723	NCBI	4417	exon sense-overlapping	rna29635	rna29635	ADCY4	+	20836832	20852533
rna29634	3.80396	6.35048	3.4974	0.0614851	0.530559	up	1	1	1	0	0	0	6.07062	5.87436	5.87597	3.03723	3.03723	3.03723	NCBI	4417	exon sense-overlapping	rna29636	rna29636	ADCY4	+	20837708	20852527
rna6122	3.78146	6.72272	4.45486	0.0348191	0.431686	up	0	1	6	0	0	1	3.03723	5.87436	8.28226	3.03723	3.03723	4.44014	NCBI	500	natural antisense	rna6120	rna6120	GRHL3	-	128563979	128600168
rna23846	3.77589	9.17428	28.332	1.03706e-07	1.80004e-05	up	16	19	20	2	7	4	9.89517	9.9171	9.99234	5.44708	6.89964	5.95893	NCBI	277	intronic antisense	rna23844	rna23844	SMIM3	+	62132824	62152727
rna4112	3.75738	6.34495	3.43915	0.0636887	0.530559	up	0	1	2	0	0	0	3.03723	5.87436	6.77144	3.03723	3.03723	3.03723	NCBI	846	intronic antisense	rna4097	rna4097	NEB	+	44432997	44652244
rna4112	3.75738	6.34495	3.43915	0.0636887	0.530559	up	0	1	2	0	0	0	3.03723	5.87436	6.77144	3.03723	3.03723	3.03723	NCBI	846	intronic antisense	rna4102	rna4102	NEB	+	44432997	44652244
rna4112	3.75738	6.34495	3.43915	0.0636887	0.530559	up	0	1	2	0	0	0	3.03723	5.87436	6.77144	3.03723	3.03723	3.03723	NCBI	846	intronic antisense	rna4087	rna4087	NEB	+	44432997	44652244
rna4112	3.75738	6.34495	3.43915	0.0636887	0.530559	up	0	1	2	0	0	0	3.03723	5.87436	6.77144	3.03723	3.03723	3.03723	NCBI	846	intronic antisense	rna4094	rna4094	NEB	+	44432997	44652244
rna4112	3.75738	6.34495	3.43915	0.0636887	0.530559	up	0	1	2	0	0	0	3.03723	5.87436	6.77144	3.03723	3.03723	3.03723	NCBI	846	intronic antisense	rna4099	rna4099	NEB	+	44432997	44652244
rna4112	3.75738	6.34495	3.43915	0.0636887	0.530559	up	0	1	2	0	0	0	3.03723	5.87436	6.77144	3.03723	3.03723	3.03723	NCBI	846	intronic antisense	rna4081	rna4081	NEB	+	44432997	44652244
rna4112	3.75738	6.34495	3.43915	0.0636887	0.530559	up	0	1	2	0	0	0	3.03723	5.87436	6.77144	3.03723	3.03723	3.03723	NCBI	846	intronic antisense	rna4093	rna4093	NEB	+	44432997	44652244
rna4112	3.75738	6.34495	3.43915	0.0636887	0.530559	up	0	1	2	0	0	0	3.03723	5.87436	6.77144	3.03723	3.03723	3.03723	NCBI	846	intronic antisense	rna4101	rna4101	NEB	+	44432997	44652244
rna4112	3.75738	6.34495	3.43915	0.0636887	0.530559	up	0	1	2	0	0	0	3.03723	5.87436	6.77144	3.03723	3.03723	3.03723	NCBI	846	intronic antisense	rna4106	rna4106	NEB	+	44432997	44652244
rna4112	3.75738	6.34495	3.43915	0.0636887	0.530559	up	0	1	2	0	0	0	3.03723	5.87436	6.77144	3.03723	3.03723	3.03723	NCBI	846	intronic antisense	rna4096	rna4096	NEB	+	44432997	44652244
rna4112	3.75738	6.34495	3.43915	0.0636887	0.530559	up	0	1	2	0	0	0	3.03723	5.87436	6.77144	3.03723	3.03723	3.03723	NCBI	846	intronic antisense	rna4089	rna4089	NEB	+	44432997	44652244
rna4112	3.75738	6.34495	3.43915	0.0636887	0.530559	up	0	1	2	0	0	0	3.03723	5.87436	6.77144	3.03723	3.03723	3.03723	NCBI	846	intronic antisense	rna4085	rna4085	NEB	+	44432997	44652244
rna4112	3.75738	6.34495	3.43915	0.0636887	0.530559	up	0	1	2	0	0	0	3.03723	5.87436	6.77144	3.03723	3.03723	3.03723	NCBI	846	intronic antisense	rna4092	rna4092	NEB	+	44432997	44652244
rna4112	3.75738	6.34495	3.43915	0.0636887	0.530559	up	0	1	2	0	0	0	3.03723	5.87436	6.77144	3.03723	3.03723	3.03723	NCBI	846	intronic antisense	rna4086	rna4086	NEB	+	44432997	44652244
rna4112	3.75738	6.34495	3.43915	0.0636887	0.530559	up	0	1	2	0	0	0	3.03723	5.87436	6.77144	3.03723	3.03723	3.03723	NCBI	846	intronic antisense	rna4103	rna4103	NEB	+	44432997	44652244
rna4112	3.75738	6.34495	3.43915	0.0636887	0.530559	up	0	1	2	0	0	0	3.03723	5.87436	6.77144	3.03723	3.03723	3.03723	NCBI	846	intronic antisense	rna4091	rna4091	NEB	+	44432997	44652244
rna4112	3.75738	6.34495	3.43915	0.0636887	0.530559	up	0	1	2	0	0	0	3.03723	5.87436	6.77144	3.03723	3.03723	3.03723	NCBI	846	intronic antisense	rna4088	rna4088	NEB	+	44432997	44652244
rna4112	3.75738	6.34495	3.43915	0.0636887	0.530559	up	0	1	2	0	0	0	3.03723	5.87436	6.77144	3.03723	3.03723	3.03723	NCBI	846	intronic antisense	rna4090	rna4090	NEB	+	44432997	44652244
rna4112	3.75738	6.34495	3.43915	0.0636887	0.530559	up	0	1	2	0	0	0	3.03723	5.87436	6.77144	3.03723	3.03723	3.03723	NCBI	846	intronic antisense	rna4109	rna4109	NEB	+	44432997	44652244
rna4112	3.75738	6.34495	3.43915	0.0636887	0.530559	up	0	1	2	0	0	0	3.03723	5.87436	6.77144	3.03723	3.03723	3.03723	NCBI	846	intronic antisense	rna4107	rna4107	NEB	+	44432997	44652244
rna4112	3.75738	6.34495	3.43915	0.0636887	0.530559	up	0	1	2	0	0	0	3.03723	5.87436	6.77144	3.03723	3.03723	3.03723	NCBI	846	intronic antisense	rna4080	rna4080	NEB	+	44432997	44652244
rna4112	3.75738	6.34495	3.43915	0.0636887	0.530559	up	0	1	2	0	0	0	3.03723	5.87436	6.77144	3.03723	3.03723	3.03723	NCBI	846	intronic antisense	rna4084	rna4084	NEB	+	44432997	44652244
rna4112	3.75738	6.34495	3.43915	0.0636887	0.530559	up	0	1	2	0	0	0	3.03723	5.87436	6.77144	3.03723	3.03723	3.03723	NCBI	846	intronic antisense	rna4095	rna4095	NEB	+	44432997	44652244
rna4112	3.75738	6.34495	3.43915	0.0636887	0.530559	up	0	1	2	0	0	0	3.03723	5.87436	6.77144	3.03723	3.03723	3.03723	NCBI	846	intronic antisense	rna4105	rna4105	NEB	+	44432997	44652244
rna4112	3.75738	6.34495	3.43915	0.0636887	0.530559	up	0	1	2	0	0	0	3.03723	5.87436	6.77144	3.03723	3.03723	3.03723	NCBI	846	intronic antisense	rna4082	rna4082	NEB	+	44432997	44652244
rna4112	3.75738	6.34495	3.43915	0.0636887	0.530559	up	0	1	2	0	0	0	3.03723	5.87436	6.77144	3.03723	3.03723	3.03723	NCBI	846	intronic antisense	rna4100	rna4100	NEB	+	44432997	44652244
rna4112	3.75738	6.34495	3.43915	0.0636887	0.530559	up	0	1	2	0	0	0	3.03723	5.87436	6.77144	3.03723	3.03723	3.03723	NCBI	846	intronic antisense	rna4104	rna4104	NEB	+	44432997	44652244
rna4112	3.75738	6.34495	3.43915	0.0636887	0.530559	up	0	1	2	0	0	0	3.03723	5.87436	6.77144	3.03723	3.03723	3.03723	NCBI	846	intronic antisense	rna4098	rna4098	NEB	+	44432997	44652244
rna4112	3.75738	6.34495	3.43915	0.0636887	0.530559	up	0	1	2	0	0	0	3.03723	5.87436	6.77144	3.03723	3.03723	3.03723	NCBI	846	intronic antisense	rna4110	rna4110	NEB	+	44432997	44652244
rna4112	3.75738	6.34495	3.43915	0.0636887	0.530559	up	0	1	2	0	0	0	3.03723	5.87436	6.77144	3.03723	3.03723	3.03723	NCBI	846	intronic antisense	rna4108	rna4108	NEB	+	44432997	44652244
rna7335	3.75738	6.34495	3.43915	0.0636887	0.530559	up	0	1	2	0	0	0	3.03723	5.87436	6.77144	3.03723	3.03723	3.03723	NCBI	2520	natural antisense	rna7340	rna7340	EFNA1	-	15466564	15473164
rna4112	3.75738	6.34495	3.43915	0.0636887	0.530559	up	0	1	2	0	0	0	3.03723	5.87436	6.77144	3.03723	3.03723	3.03723	NCBI	846	intronic antisense	rna4083	rna4083	NEB	+	44432997	44652244
gene6436	3.75661	6.34485	3.43837	0.0637188	0.530559	up	0	3	0	0	0	0	3.03723	7.31803	3.03723	3.03723	3.03723	3.03723	NCBI	924	intron sense-overlapping	rna14687	rna14687	ANO6	-	34875293	35110216
rna77551	3.75661	6.34485	3.43837	0.0637188	0.530559	up	0	3	0	0	0	0	3.03723	7.31803	3.03723	3.03723	3.03723	3.03723	NCBI	439	natural antisense	rna77550	rna77550	CYBB	-	105600079	105633007
gene6436	3.75661	6.34485	3.43837	0.0637188	0.530559	up	0	3	0	0	0	0	3.03723	7.31803	3.03723	3.03723	3.03723	3.03723	NCBI	924	intron sense-overlapping	rna14688	rna14688	ANO6	-	34876973	35110394
rna72494	3.63573	10.512	67.1453	2.73043e-16	1.65874e-13	up	46	57	78	10	21	18	11.4106	11.4939	11.9471	7.53362	8.41691	7.9726	NCBI	849	intronic antisense	rna72486	rna72486	P4HA1	-	29067104	29167495
rna72494	3.63573	10.512	67.1453	2.73043e-16	1.65874e-13	up	46	57	78	10	21	18	11.4106	11.4939	11.9471	7.53362	8.41691	7.9726	NCBI	849	intronic antisense	rna72490	rna72490	P4HA1	-	29067104	29167395
rna72494	3.63573	10.512	67.1453	2.73043e-16	1.65874e-13	up	46	57	78	10	21	18	11.4106	11.4939	11.9471	7.53362	8.41691	7.9726	NCBI	849	intronic antisense	rna72491	rna72491	P4HA1	-	29067104	29167395
rna72494	3.63573	10.512	67.1453	2.73043e-16	1.65874e-13	up	46	57	78	10	21	18	11.4106	11.4939	11.9471	7.53362	8.41691	7.9726	NCBI	849	intronic antisense	rna72489	rna72489	P4HA1	-	29067104	29167395
rna72494	3.63573	10.512	67.1453	2.73043e-16	1.65874e-13	up	46	57	78	10	21	18	11.4106	11.4939	11.9471	7.53362	8.41691	7.9726	NCBI	849	intronic antisense	rna72487	rna72487	P4HA1	-	29067104	29167396
rna72494	3.63573	10.512	67.1453	2.73043e-16	1.65874e-13	up	46	57	78	10	21	18	11.4106	11.4939	11.9471	7.53362	8.41691	7.9726	NCBI	849	intronic antisense	rna72493	rna72493	P4HA1	-	29067198	29167290
rna72494	3.63573	10.512	67.1453	2.73043e-16	1.65874e-13	up	46	57	78	10	21	18	11.4106	11.4939	11.9471	7.53362	8.41691	7.9726	NCBI	849	intronic antisense	rna72488	rna72488	P4HA1	-	29067104	29167396
rna72494	3.63573	10.512	67.1453	2.73043e-16	1.65874e-13	up	46	57	78	10	21	18	11.4106	11.4939	11.9471	7.53362	8.41691	7.9726	NCBI	849	intronic antisense	rna72492	rna72492	P4HA1	-	29067104	29167395
rna57976	3.59531	6.97035	5.42381	0.0198776	0.330511	up	0	0	10	1	0	1	3.03723	3.03723	9.00392	4.69583	3.03723	4.44014	NCBI	1988	exon sense-overlapping	rna57978	rna57978	CWC27	-	14466134	14726313
rna57976	3.59531	6.97035	5.42381	0.0198776	0.330511	up	0	0	10	1	0	1	3.03723	3.03723	9.00392	4.69583	3.03723	4.44014	NCBI	1988	exon sense-overlapping	rna57980	rna57980	CWC27	-	14649696	14726405
rna57976	3.59531	6.97035	5.42381	0.0198776	0.330511	up	0	0	10	1	0	1	3.03723	3.03723	9.00392	4.69583	3.03723	4.44014	NCBI	1988	exon sense-overlapping	rna57979	rna57979	CWC27	-	14473214	14726405
rna23371	3.44464	7.88787	10.1665	0.0014332	0.0706098	up	11	7	8	1	0	7	9.36025	8.49737	8.68775	4.69583	3.03723	6.68228	NCBI	1955	natural antisense	rna23367	rna23367	SLC4A9	+	51557960	51572954
rna23371	3.44464	7.88787	10.1665	0.0014332	0.0706098	up	11	7	8	1	0	7	9.36025	8.49737	8.68775	4.69583	3.03723	6.68228	NCBI	1955	natural antisense	rna23369	rna23369	SLC4A9	+	51557964	51572954
rna23371	3.44464	7.88787	10.1665	0.0014332	0.0706098	up	11	7	8	1	0	7	9.36025	8.49737	8.68775	4.69583	3.03723	6.68228	NCBI	1955	natural antisense	rna23368	rna23368	SLC4A9	+	51557963	51572954
rna23371	3.44464	7.88787	10.1665	0.0014332	0.0706098	up	11	7	8	1	0	7	9.36025	8.49737	8.68775	4.69583	3.03723	6.68228	NCBI	1955	natural antisense	rna23370	rna23370	SLC4A9	+	51558950	51572952
rna55658	3.41107	10.095	49.1126	2.5228e-12	1.02173e-09	up	40	57	36	13	13	16	11.2096	11.4939	10.8352	7.89731	7.7462	7.80856	NCBI	471	intronic antisense	rna55655	rna55655	NPEPPS	-	38823896	38928029
rna55658	3.41107	10.095	49.1126	2.5228e-12	1.02173e-09	up	40	57	36	13	13	16	11.2096	11.4939	10.8352	7.89731	7.7462	7.80856	NCBI	471	intronic antisense	rna55656	rna55656	NPEPPS	-	38830153	38928179
rna41477	3.34658	6.25901	2.8694	0.0902997	0.589474	up	2	0	0	0	0	0	6.97971	3.03723	3.03723	3.03723	3.03723	3.03723	NCBI	327	intronic antisense	rna41479	rna41479	ZNF706	+	63150562	63160577
rna41477	3.34658	6.25901	2.8694	0.0902997	0.589474	up	2	0	0	0	0	0	6.97971	3.03723	3.03723	3.03723	3.03723	3.03723	NCBI	327	intronic antisense	rna41480	rna41480	ZNF706	+	63151100	63161176
rna41477	3.34658	6.25901	2.8694	0.0902997	0.589474	up	2	0	0	0	0	0	6.97971	3.03723	3.03723	3.03723	3.03723	3.03723	NCBI	327	intronic antisense	rna41478	rna41478	ZNF706	+	63150497	63158675
rna26510	3.34658	6.25901	2.8694	0.0902997	0.589474	up	2	0	0	0	0	0	6.97971	3.03723	3.03723	3.03723	3.03723	3.03723	NCBI	1414	intergenic
rna17633	3.34658	6.38511	2.83951	0.0919935	0.589474	up	2	0	0	0	0	0	6.97971	3.03723	3.03723	3.03723	3.03723	3.03723	NCBI	896	intergenic
rna44363	3.34658	6.25901	2.8694	0.0902997	0.589474	up	2	0	0	0	0	0	6.97971	3.03723	3.03723	3.03723	3.03723	3.03723	NCBI	2564	intergenic
rna39508	3.29133	6.57434	2.89726	0.0887518	0.589474	up	1	0	4	0	1	0	6.07062	3.03723	7.71619	3.03723	4.59056	3.03723	NCBI	1645	bidirectional	rna39514	rna39514	SRC	+	66295794	66350617
rna39508	3.29133	6.57434	2.89726	0.0887518	0.589474	up	1	0	4	0	1	0	6.07062	3.03723	7.71619	3.03723	4.59056	3.03723	NCBI	1645	bidirectional	rna39513	rna39513	SRC	+	66295794	66350617
rna39508	3.29133	6.57434	2.89726	0.0887518	0.589474	up	1	0	4	0	1	0	6.07062	3.03723	7.71619	3.03723	4.59056	3.03723	NCBI	1645	bidirectional	rna39511	rna39511	SRC	+	66295732	66350617
rna39508	3.29133	6.57434	2.89726	0.0887518	0.589474	up	1	0	4	0	1	0	6.07062	3.03723	7.71619	3.03723	4.59056	3.03723	NCBI	1645	bidirectional	rna39509	rna39509	SRC	+	66295729	66350617
rna39508	3.29133	6.57434	2.89726	0.0887518	0.589474	up	1	0	4	0	1	0	6.07062	3.03723	7.71619	3.03723	4.59056	3.03723	NCBI	1645	bidirectional	rna39510	rna39510	SRC	+	66295729	66350617
rna39508	3.29133	6.57434	2.89726	0.0887518	0.589474	up	1	0	4	0	1	0	6.07062	3.03723	7.71619	3.03723	4.59056	3.03723	NCBI	1645	bidirectional	rna39512	rna39512	SRC	+	66295778	66350617
rna26906	3.29056	6.5742	2.89567	0.0888393	0.589474	up	1	3	1	0	1	0	6.07062	7.31803	5.87597	3.03723	4.59056	3.03723	NCBI	581	intergenic
rna59308	3.28879	6.25342	2.8157	0.0933674	0.589474	up	1	0	1	0	0	0	6.07062	3.03723	5.87597	3.03723	3.03723	3.03723	NCBI	1089	natural antisense	rna59305	rna59305	ADAMTSL3	-	24111436	24493256
rna59308	3.28879	6.25342	2.8157	0.0933674	0.589474	up	1	0	1	0	0	0	6.07062	3.03723	5.87597	3.03723	3.03723	3.03723	NCBI	1089	natural antisense	rna59307	rna59307	ADAMTSL3	-	24144904	24493260
rna59308	3.28879	6.25342	2.8157	0.0933674	0.589474	up	1	0	1	0	0	0	6.07062	3.03723	5.87597	3.03723	3.03723	3.03723	NCBI	1089	natural antisense	rna59306	rna59306	ADAMTSL3	-	24114490	24493259
rna59308	3.28879	6.25342	2.8157	0.0933674	0.589474	up	1	0	1	0	0	0	6.07062	3.03723	5.87597	3.03723	3.03723	3.03723	NCBI	1089	natural antisense	rna59303	rna59303	ADAMTSL3	-	24111436	24493257
rna59308	3.28879	6.25342	2.8157	0.0933674	0.589474	up	1	0	1	0	0	0	6.07062	3.03723	5.87597	3.03723	3.03723	3.03723	NCBI	1089	natural antisense	rna59304	rna59304	ADAMTSL3	-	24111436	24493256
rna59308	3.28879	6.25342	2.8157	0.0933674	0.589474	up	1	0	1	0	0	0	6.07062	3.03723	5.87597	3.03723	3.03723	3.03723	NCBI	1089	natural antisense	rna59302	rna59302	ADAMTSL3	-	24111436	24493258
rna16191	3.28831	6.25337	2.81525	0.0933936	0.589474	up	1	1	0	0	0	0	6.07062	5.87436	3.03723	3.03723	3.03723	3.03723	NCBI	2641	bidirectional	rna16189	rna16189	RASSF8	-	83867387	84004975
rna16191	3.28831	6.25337	2.81525	0.0933936	0.589474	up	1	1	0	0	0	0	6.07062	5.87436	3.03723	3.03723	3.03723	3.03723	NCBI	2641	bidirectional	rna16187	rna16187	RASSF8	-	83867387	84005186
rna16191	3.28831	6.25337	2.81525	0.0933936	0.589474	up	1	1	0	0	0	0	6.07062	5.87436	3.03723	3.03723	3.03723	3.03723	NCBI	2641	bidirectional	rna16188	rna16188	RASSF8	-	83867387	84005177
rna6291	3.24988	6.57768	2.83507	0.092248	0.589474	up	1	0	4	1	0	0	6.07062	3.03723	7.71619	4.69583	3.03723	3.03723	NCBI	525	natural antisense	rna6287	rna6287	ECE1	+	131384746	131449331
rna6291	3.24988	6.57768	2.83507	0.092248	0.589474	up	1	0	4	1	0	0	6.07062	3.03723	7.71619	4.69583	3.03723	3.03723	NCBI	525	intronic antisense	rna6286	rna6286	ECE1	+	131383062	131449331
rna6291	3.24988	6.57768	2.83507	0.092248	0.589474	up	1	0	4	1	0	0	6.07062	3.03723	7.71619	4.69583	3.03723	3.03723	NCBI	525	intronic antisense	rna6288	rna6288	ECE1	+	131385546	131449331
rna6291	3.24988	6.57768	2.83507	0.092248	0.589474	up	1	0	4	1	0	0	6.07062	3.03723	7.71619	4.69583	3.03723	3.03723	NCBI	525	intronic antisense	rna6285	rna6285	ECE1	+	131324471	131449331
rna38482	3.23067	6.24785	2.76291	0.0964941	0.589474	up	0	0	2	0	0	0	3.03723	3.03723	6.77144	3.03723	3.03723	3.03723	NCBI	6229	exon sense-overlapping	rna38484	rna38484	FERMT1	-	48251374	48300352
rna1842	3.23067	6.24785	2.76291	0.0964941	0.589474	up	0	0	2	0	0	0	3.03723	3.03723	6.77144	3.03723	3.03723	3.03723	NCBI	1291	intronic antisense	rna1839	rna1839	GOLIM4	+	99362031	99445714
rna38482	3.23067	6.24785	2.76291	0.0964941	0.589474	up	0	0	2	0	0	0	3.03723	3.03723	6.77144	3.03723	3.03723	3.03723	NCBI	6229	exon sense-overlapping	rna38485	rna38485	FERMT1	-	48252419	48312415
rna27542	3.23067	6.24785	2.76291	0.0964941	0.589474	up	0	0	2	0	0	0	3.03723	3.03723	6.77144	3.03723	3.03723	3.03723	NCBI	240	natural antisense	rna27539	rna27539	NT5DC1	-	34459441	34566772
rna38482	3.23067	6.24785	2.76291	0.0964941	0.589474	up	0	0	2	0	0	0	3.03723	3.03723	6.77144	3.03723	3.03723	3.03723	NCBI	6229	exon sense-overlapping	rna38483	rna38483	FERMT1	-	48250336	48311587
rna1842	3.23067	6.24785	2.76291	0.0964941	0.589474	up	0	0	2	0	0	0	3.03723	3.03723	6.77144	3.03723	3.03723	3.03723	NCBI	1291	intronic antisense	rna1841	rna1841	GOLIM4	+	99362164	99445684
rna1842	3.23067	6.24785	2.76291	0.0964941	0.589474	up	0	0	2	0	0	0	3.03723	3.03723	6.77144	3.03723	3.03723	3.03723	NCBI	1291	intronic antisense	rna1840	rna1840	GOLIM4	+	99362032	99445714
rna27542	3.23067	6.24785	2.76291	0.0964941	0.589474	up	0	0	2	0	0	0	3.03723	3.03723	6.77144	3.03723	3.03723	3.03723	NCBI	240	natural antisense	rna27538	rna27538	NT5DC1	-	34457899	34566890
rna1842	3.23067	6.24785	2.76291	0.0964941	0.589474	up	0	0	2	0	0	0	3.03723	3.03723	6.77144	3.03723	3.03723	3.03723	NCBI	1291	intronic antisense	rna1838	rna1838	GOLIM4	+	99361800	99445714
rna1842	3.23067	6.24785	2.76291	0.0964941	0.589474	up	0	0	2	0	0	0	3.03723	3.03723	6.77144	3.03723	3.03723	3.03723	NCBI	1291	intronic antisense	rna1837	rna1837	GOLIM4	+	99361783	99445714
rna60370	3.23019	6.2478	2.76247	0.0965209	0.589474	up	0	1	1	0	0	0	3.03723	5.87436	5.87597	3.03723	3.03723	3.03723	NCBI	790	natural antisense	rna60369	rna60369	DEGS2	-	65091252	65110055
rna68781	3.23019	6.2478	2.76247	0.0965209	0.589474	up	0	1	1	0	0	0	3.03723	5.87436	5.87597	3.03723	3.03723	3.03723	NCBI	1456	natural antisense	rna68779	rna68779	TFR2	+	35934930	35946160
rna68781	3.23019	6.2478	2.76247	0.0965209	0.589474	up	0	1	1	0	0	0	3.03723	5.87436	5.87597	3.03723	3.03723	3.03723	NCBI	1456	natural antisense	rna68778	rna68778	TFR2	+	35933791	35946168
rna68781	3.23019	6.2478	2.76247	0.0965209	0.589474	up	0	1	1	0	0	0	3.03723	5.87436	5.87597	3.03723	3.03723	3.03723	NCBI	1456	natural antisense	rna68780	rna68780	TFR2	+	35934969	35946168
rna76673	3.22971	6.24775	2.76202	0.0965476	0.589474	up	0	2	0	0	0	0	3.03723	6.76971	3.03723	3.03723	3.03723	3.03723	NCBI	14055	intergenic
gene15790	3.22971	6.24775	2.76202	0.0965476	0.589474	up	0	2	0	0	0	0	3.03723	6.76971	3.03723	3.03723	3.03723	3.03723	NCBI	1369	intergenic
rna40023	3.22971	6.24775	2.76202	0.0965476	0.589474	up	0	2	0	0	0	0	3.03723	6.76971	3.03723	3.03723	3.03723	3.03723	NCBI	7176	intron sense-overlapping	rna40022	rna40022	UBE2V1	-	78115182	78143121
rna14207	3.22971	6.24775	2.76202	0.0965476	0.589474	up	0	2	0	0	0	0	3.03723	6.76971	3.03723	3.03723	3.03723	3.03723	NCBI	977	intergenic
rna78188	3.22971	6.24775	2.76202	0.0965476	0.589474	up	0	2	0	0	0	0	3.03723	6.76971	3.03723	3.03723	3.03723	3.03723	NCBI	1729	intergenic
rna8978	3.19193	7.04821	4.75457	0.0292364	0.403628	up	6	0	3	0	0	3	8.50072	3.03723	7.31981	3.03723	3.03723	5.606	NCBI	1149	intronic antisense	rna8983	rna8983	KYAT3	+	54928478	54989018
rna8978	3.19193	7.04821	4.75457	0.0292364	0.403628	up	6	0	3	0	0	3	8.50072	3.03723	7.31981	3.03723	3.03723	5.606	NCBI	1149	intronic antisense	rna8981	rna8981	KYAT3	+	54928476	54989018
rna8978	3.19193	7.04821	4.75457	0.0292364	0.403628	up	6	0	3	0	0	3	8.50072	3.03723	7.31981	3.03723	3.03723	5.606	NCBI	1149	intronic antisense	rna8980	rna8980	KYAT3	+	54928476	54989018
rna8978	3.19193	7.04821	4.75457	0.0292364	0.403628	up	6	0	3	0	0	3	8.50072	3.03723	7.31981	3.03723	3.03723	5.606	NCBI	1149	intronic antisense	rna8973	rna8973	LOC511531	+	54899009	54912430
rna8978	3.19193	7.04821	4.75457	0.0292364	0.403628	up	6	0	3	0	0	3	8.50072	3.03723	7.31981	3.03723	3.03723	5.606	NCBI	1149	intronic antisense	rna8982	rna8982	KYAT3	+	54928477	54989018
rna8978	3.19193	7.04821	4.75457	0.0292364	0.403628	up	6	0	3	0	0	3	8.50072	3.03723	7.31981	3.03723	3.03723	5.606	NCBI	1149	intronic antisense	rna8986	rna8986	KYAT3	+	54928733	54989018
rna8978	3.19193	7.04821	4.75457	0.0292364	0.403628	up	6	0	3	0	0	3	8.50072	3.03723	7.31981	3.03723	3.03723	5.606	NCBI	1149	intronic antisense	rna8985	rna8985	KYAT3	+	54928685	54989009
rna8978	3.19193	7.04821	4.75457	0.0292364	0.403628	up	6	0	3	0	0	3	8.50072	3.03723	7.31981	3.03723	3.03723	5.606	NCBI	1149	intronic antisense	rna8979	rna8979	KYAT3	+	54928476	54989018
rna8978	3.19193	7.04821	4.75457	0.0292364	0.403628	up	6	0	3	0	0	3	8.50072	3.03723	7.31981	3.03723	3.03723	5.606	NCBI	1149	intronic antisense	rna8972	rna8972	LOC511531	+	54899009	54921064
rna8978	3.19193	7.04821	4.75457	0.0292364	0.403628	up	6	0	3	0	0	3	8.50072	3.03723	7.31981	3.03723	3.03723	5.606	NCBI	1149	intronic antisense	rna8987	rna8987	KYAT3	+	54928733	54989018
rna8978	3.19193	7.04821	4.75457	0.0292364	0.403628	up	6	0	3	0	0	3	8.50072	3.03723	7.31981	3.03723	3.03723	5.606	NCBI	1149	intronic antisense	rna8971	rna8971	LOC511531	+	54716017	54912433
rna8978	3.19193	7.04821	4.75457	0.0292364	0.403628	up	6	0	3	0	0	3	8.50072	3.03723	7.31981	3.03723	3.03723	5.606	NCBI	1149	intronic antisense	rna8974	rna8974	LOC511531	+	54899043	54912002
rna35394	3.16182	6.6103	2.75156	0.0971813	0.590897	up	4	0	0	0	0	1	7.93201	3.03723	3.03723	3.03723	3.03723	4.44014	NCBI	796	natural antisense	rna35391	rna35391	NACC2	-	103515232	103597540
rna35394	3.16182	6.6103	2.75156	0.0971813	0.590897	up	4	0	0	0	0	1	7.93201	3.03723	3.03723	3.03723	3.03723	4.44014	NCBI	796	intronic antisense	rna35389	rna35389	NACC2	-	103515232	103598017
rna35394	3.16182	6.6103	2.75156	0.0971813	0.590897	up	4	0	0	0	0	1	7.93201	3.03723	3.03723	3.03723	3.03723	4.44014	NCBI	796	natural antisense	rna35390	rna35390	NACC2	-	103515232	103597540
gene21032	3.0943	7.04796	4.48188	0.0342728	0.431686	up	4	0	5	0	2	1	7.93201	3.03723	8.02681	3.03723	5.32112	4.44014	NCBI	981	intronic antisense	rna47265	rna47265	INPP4B	+	15401417	15824044
gene21032	3.0943	7.04796	4.48188	0.0342728	0.431686	up	4	0	5	0	2	1	7.93201	3.03723	8.02681	3.03723	5.32112	4.44014	NCBI	981	intronic antisense	rna47264	rna47264	INPP4B	+	15401417	15828969
gene21032	3.0943	7.04796	4.48188	0.0342728	0.431686	up	4	0	5	0	2	1	7.93201	3.03723	8.02681	3.03723	5.32112	4.44014	NCBI	981	intronic antisense	rna47267	rna47267	INPP4B	+	15546537	15824402
gene21032	3.0943	7.04796	4.48188	0.0342728	0.431686	up	4	0	5	0	2	1	7.93201	3.03723	8.02681	3.03723	5.32112	4.44014	NCBI	981	intronic antisense	rna47266	rna47266	INPP4B	+	15435641	15824044
rna17927	3.05974	7.23555	5.43081	0.019798	0.330511	up	4	9	0	0	0	5	7.93201	8.85264	3.03723	3.03723	3.03723	6.24226	NCBI	645	intergenic
rna66586	3.01987	6.4791	2.20731	0.13738	0.624967	up	0	4	0	0	0	1	3.03723	7.71439	3.03723	3.03723	3.03723	4.44014	NCBI	2903	intergenic
gene3749	3.01987	6.4791	2.20731	0.13738	0.624967	up	0	4	0	0	0	1	3.03723	7.71439	3.03723	3.03723	3.03723	4.44014	NCBI	2740	intergenic
gene34011	3.01987	6.4791	2.20731	0.13738	0.624967	up	0	4	0	0	0	1	3.03723	7.71439	3.03723	3.03723	3.03723	4.44014	NCBI	441	intergenic
rna7333	3.01987	6.4791	2.20731	0.13738	0.624967	up	0	4	0	0	0	1	3.03723	7.71439	3.03723	3.03723	3.03723	4.44014	NCBI	2606	natural antisense	rna7340	rna7340	EFNA1	-	15466564	15473164
gene8376	3.01099	7.84034	4.21559	0.0400718	0.457543	up	0	0	4	0	0	1	3.03723	3.03723	7.71619	3.03723	3.03723	4.44014	NCBI	809	intronic antisense	rna19092	rna19092	POLR2B	+	72361713	72405597
gene3627	2.9822	8.74599	13.1636	0.000286415	0.0188105	up	12	10	8	1	2	10	9.48428	9.00208	8.68775	4.69583	5.32112	7.16184	NCBI	419	intronic antisense	rna8265	rna8265	BCAS2	+	28755552	28769812
rna49128	2.97414	8.56359	11.9403	0.000550889	0.0331337	up	11	5	15	2	6	5	9.36025	8.02499	9.58118	5.44708	6.69369	6.24226	NCBI	1042	intronic antisense	rna49127	rna49127	CRKL	+	72288317	72307365
rna33737	2.91153	6.71656	2.75015	0.097267	0.590897	up	4	2	0	2	0	0	7.93201	6.76971	3.03723	5.44708	3.03723	3.03723	NCBI	552	intergenic
rna72456	2.91143	7.37783	5.50846	0.018938	0.324672	up	4	11	0	0	6	0	7.93201	9.13748	3.03723	3.03723	6.69369	3.03723	NCBI	1034	intergenic
gene16358	2.90881	6.79881	3.00527	0.0830154	0.58347	up	1	5	0	1	0	1	6.07062	8.02499	3.03723	4.69583	3.03723	4.44014	NCBI	916	intergenic
gene19402	2.89263	6.95362	3.61551	0.0572627	0.511359	up	0	0	8	0	1	2	3.03723	3.03723	8.68775	3.03723	4.59056	5.13776	NCBI	954	intronic antisense	rna43726	rna43726	EHF	+	65187160	65274384
gene29035	2.88807	7.37289	5.36069	0.0206095	0.336114	up	13	1	0	4	1	1	9.59848	5.87436	3.03723	6.30452	4.59056	4.44014	NCBI	634	intronic antisense	rna66011	rna66011	TRAPPC8	+	25278891	25343047
gene29035	2.88807	7.37289	5.36069	0.0206095	0.336114	up	13	1	0	4	1	1	9.59848	5.87436	3.03723	6.30452	4.59056	4.44014	NCBI	634	intronic antisense	rna66012	rna66012	TRAPPC8	+	25278891	25343047
gene29035	2.88807	7.37289	5.36069	0.0206095	0.336114	up	13	1	0	4	1	1	9.59848	5.87436	3.03723	6.30452	4.59056	4.44014	NCBI	634	intronic antisense	rna66010	rna66010	TRAPPC8	+	25259616	25343047
gene29035	2.88807	7.37289	5.36069	0.0206095	0.336114	up	13	1	0	4	1	1	9.59848	5.87436	3.03723	6.30452	4.59056	4.44014	NCBI	634	intronic antisense	rna66009	rna66009	TRAPPC8	+	25259615	25343047
gene29035	2.88807	7.37289	5.36069	0.0206095	0.336114	up	13	1	0	4	1	1	9.59848	5.87436	3.03723	6.30452	4.59056	4.44014	NCBI	634	intronic antisense	rna66008	rna66008	TRAPPC8	+	25259604	25343047
gene31726	2.87373	9.93551	34.118	5.29736e-09	1.07271e-06	up	25	47	53	17	17	23	10.5345	11.2164	11.3911	8.2726	8.12019	8.31595	NCBI	707	intronic antisense	rna72488	rna72488	P4HA1	-	29067104	29167396
gene31726	2.87373	9.93551	34.118	5.29736e-09	1.07271e-06	up	25	47	53	17	17	23	10.5345	11.2164	11.3911	8.2726	8.12019	8.31595	NCBI	707	intronic antisense	rna72491	rna72491	P4HA1	-	29067104	29167395
gene31726	2.87373	9.93551	34.118	5.29736e-09	1.07271e-06	up	25	47	53	17	17	23	10.5345	11.2164	11.3911	8.2726	8.12019	8.31595	NCBI	707	intronic antisense	rna72487	rna72487	P4HA1	-	29067104	29167396
gene31726	2.87373	9.93551	34.118	5.29736e-09	1.07271e-06	up	25	47	53	17	17	23	10.5345	11.2164	11.3911	8.2726	8.12019	8.31595	NCBI	707	intronic antisense	rna72486	rna72486	P4HA1	-	29067104	29167495
gene31726	2.87373	9.93551	34.118	5.29736e-09	1.07271e-06	up	25	47	53	17	17	23	10.5345	11.2164	11.3911	8.2726	8.12019	8.31595	NCBI	707	intronic antisense	rna72490	rna72490	P4HA1	-	29067104	29167395
gene31726	2.87373	9.93551	34.118	5.29736e-09	1.07271e-06	up	25	47	53	17	17	23	10.5345	11.2164	11.3911	8.2726	8.12019	8.31595	NCBI	707	intronic antisense	rna72489	rna72489	P4HA1	-	29067104	29167395
gene31726	2.87373	9.93551	34.118	5.29736e-09	1.07271e-06	up	25	47	53	17	17	23	10.5345	11.2164	11.3911	8.2726	8.12019	8.31595	NCBI	707	intronic antisense	rna72492	rna72492	P4HA1	-	29067104	29167395
gene31726	2.87373	9.93551	34.118	5.29736e-09	1.07271e-06	up	25	47	53	17	17	23	10.5345	11.2164	11.3911	8.2726	8.12019	8.31595	NCBI	707	intronic antisense	rna72493	rna72493	P4HA1	-	29067198	29167290
rna8294	2.82298	7.71134	6.56065	0.0104358	0.232652	up	6	5	10	1	1	8	8.50072	8.02499	9.00392	4.69583	4.59056	6.86044	NCBI	1368	natural antisense	rna8306	rna8306	PHTF1	+	29624470	29707640
rna8294	2.82298	7.71134	6.56065	0.0104358	0.232652	up	6	5	10	1	1	8	8.50072	8.02499	9.00392	4.69583	4.59056	6.86044	NCBI	1368	intronic antisense	rna8292	rna8292	PTPN22	+	29519987	29575960
rna8294	2.82298	7.71134	6.56065	0.0104358	0.232652	up	6	5	10	1	1	8	8.50072	8.02499	9.00392	4.69583	4.59056	6.86044	NCBI	1368	natural antisense	rna8299	rna8299	PHTF1	+	29624470	29707640
rna8294	2.82298	7.71134	6.56065	0.0104358	0.232652	up	6	5	10	1	1	8	8.50072	8.02499	9.00392	4.69583	4.59056	6.86044	NCBI	1368	natural antisense	rna8298	rna8298	RSBN1	+	29579105	29618905
rna8294	2.82298	7.71134	6.56065	0.0104358	0.232652	up	6	5	10	1	1	8	8.50072	8.02499	9.00392	4.69583	4.59056	6.86044	NCBI	1368	natural antisense	rna8303	rna8303	PHTF1	+	29624470	29707640
rna8294	2.82298	7.71134	6.56065	0.0104358	0.232652	up	6	5	10	1	1	8	8.50072	8.02499	9.00392	4.69583	4.59056	6.86044	NCBI	1368	natural antisense	rna8307	rna8307	PHTF1	+	29624470	29699573
rna8294	2.82298	7.71134	6.56065	0.0104358	0.232652	up	6	5	10	1	1	8	8.50072	8.02499	9.00392	4.69583	4.59056	6.86044	NCBI	1368	natural antisense	rna8304	rna8304	PHTF1	+	29624470	29707640
rna8294	2.82298	7.71134	6.56065	0.0104358	0.232652	up	6	5	10	1	1	8	8.50072	8.02499	9.00392	4.69583	4.59056	6.86044	NCBI	1368	natural antisense	rna8291	rna8291	PTPN22	+	29519848	29578366
rna8294	2.82298	7.71134	6.56065	0.0104358	0.232652	up	6	5	10	1	1	8	8.50072	8.02499	9.00392	4.69583	4.59056	6.86044	NCBI	1368	intronic antisense	rna8290	rna8290	PTPN22	+	29519847	29576050
rna8294	2.82298	7.71134	6.56065	0.0104358	0.232652	up	6	5	10	1	1	8	8.50072	8.02499	9.00392	4.69583	4.59056	6.86044	NCBI	1368	natural antisense	rna8300	rna8300	PHTF1	+	29624470	29707640
rna8294	2.82298	7.71134	6.56065	0.0104358	0.232652	up	6	5	10	1	1	8	8.50072	8.02499	9.00392	4.69583	4.59056	6.86044	NCBI	1368	natural antisense	rna8305	rna8305	PHTF1	+	29624470	29707640
rna8294	2.82298	7.71134	6.56065	0.0104358	0.232652	up	6	5	10	1	1	8	8.50072	8.02499	9.00392	4.69583	4.59056	6.86044	NCBI	1368	natural antisense	rna8301	rna8301	PHTF1	+	29624470	29707640
rna8294	2.82298	7.71134	6.56065	0.0104358	0.232652	up	6	5	10	1	1	8	8.50072	8.02499	9.00392	4.69583	4.59056	6.86044	NCBI	1368	natural antisense	rna8302	rna8302	PHTF1	+	29624470	29707640
rna51410	2.7553	7.41631	4.98508	0.025582	0.383729	up	2	10	1	1	1	4	6.97971	9.00208	5.87597	4.69583	4.59056	5.95893	NCBI	2736	bidirectional	rna51407	rna51407	B3GNT8	-	50561040	50562906
rna51410	2.7553	7.41631	4.98508	0.025582	0.383729	up	2	10	1	1	1	4	6.97971	9.00208	5.87597	4.69583	4.59056	5.95893	NCBI	2736	bidirectional	rna51408	rna51408	B3GNT8	-	50561040	50562906
rna51410	2.7553	7.41631	4.98508	0.025582	0.383729	up	2	10	1	1	1	4	6.97971	9.00208	5.87597	4.69583	4.59056	5.95893	NCBI	2736	bidirectional	rna51409	rna51409	B3GNT8	-	50561042	50562841
rna61567	2.75371	11.2019	58.2205	2.48804e-14	1.20919e-11	up	89	87	73	32	40	56	12.3607	12.1025	11.8518	9.16707	9.32997	9.57768	NCBI	8840	intronic antisense	rna61566	rna61566	LMCD1	-	17919338	17976355
rna61567	2.75371	11.2019	58.2205	2.48804e-14	1.20919e-11	up	89	87	73	32	40	56	12.3607	12.1025	11.8518	9.16707	9.32997	9.57768	NCBI	8840	intronic antisense	rna61569	rna61569	GRM7	-	18627108	19567427
rna61567	2.75371	11.2019	58.2205	2.48804e-14	1.20919e-11	up	89	87	73	32	40	56	12.3607	12.1025	11.8518	9.16707	9.32997	9.57768	NCBI	8840	intronic antisense	rna61570	rna61570	GRM7	-	18627143	19567631
rna63093	2.7471	8.06485	7.77002	0.00531891	0.170065	up	1	19	7	3	2	8	6.07062	9.9171	8.4992	5.93859	5.32112	6.86044	NCBI	4183	bidirectional	rna63092	rna63092	ISY1	-	59047436	59063934
rna14748	2.70544	6.85311	2.67599	0.101893	0.599254	up	5	0	0	2	0	0	8.24421	3.03723	3.03723	5.44708	3.03723	3.03723	NCBI	1608	exon sense-overlapping	rna14752	rna14752	YAF2	+	38456048	38542977
rna14748	2.70544	6.85311	2.67599	0.101893	0.599254	up	5	0	0	2	0	0	8.24421	3.03723	3.03723	5.44708	3.03723	3.03723	NCBI	1608	exon sense-overlapping	rna14753	rna14753	YAF2	+	38456113	38535927
rna56751	2.63649	6.38994	1.57841	0.209009	0.645635	up	0	3	0	0	0	1	3.03723	7.31803	3.03723	3.03723	3.03723	4.44014	NCBI	3835	intronic antisense	rna56754	rna56754	DCXR	+	50873449	50876111
gene27517	2.6355	6.50775	1.73215	0.188157	0.63503	up	0	3	0	0	0	1	3.03723	7.31803	3.03723	3.03723	3.03723	4.44014	NCBI	2571	intron sense-overlapping	rna62829	rna62829	CDCP1	+	54085579	54142119
rna26194	2.61145	7.15122	3.70744	0.0541899	0.511359	up	2	8	0	1	1	3	6.97971	8.68591	3.03723	4.69583	4.59056	5.606	NCBI	2273	intronic antisense	rna26200	rna26200	KIF27	-	77083755	77176304
rna26194	2.61145	7.15122	3.70744	0.0541899	0.511359	up	2	8	0	1	1	3	6.97971	8.68591	3.03723	4.69583	4.59056	5.606	NCBI	2273	intronic antisense	rna26196	rna26196	KIF27	-	77083755	77176343
rna26194	2.61145	7.15122	3.70744	0.0541899	0.511359	up	2	8	0	1	1	3	6.97971	8.68591	3.03723	4.69583	4.59056	5.606	NCBI	2273	intronic antisense	rna26195	rna26195	KIF27	-	77083428	77168917
rna26194	2.61145	7.15122	3.70744	0.0541899	0.511359	up	2	8	0	1	1	3	6.97971	8.68591	3.03723	4.69583	4.59056	5.606	NCBI	2273	intronic antisense	rna26198	rna26198	KIF27	-	77083755	77176305
rna26194	2.61145	7.15122	3.70744	0.0541899	0.511359	up	2	8	0	1	1	3	6.97971	8.68591	3.03723	4.69583	4.59056	5.606	NCBI	2273	intronic antisense	rna26197	rna26197	KIF27	-	77083755	77176308
rna26194	2.61145	7.15122	3.70744	0.0541899	0.511359	up	2	8	0	1	1	3	6.97971	8.68591	3.03723	4.69583	4.59056	5.606	NCBI	2273	intronic antisense	rna26201	rna26201	KIF27	-	77083755	77176277
rna26194	2.61145	7.15122	3.70744	0.0541899	0.511359	up	2	8	0	1	1	3	6.97971	8.68591	3.03723	4.69583	4.59056	5.606	NCBI	2273	intronic antisense	rna26202	rna26202	KIF27	-	77083755	77161571
rna26194	2.61145	7.15122	3.70744	0.0541899	0.511359	up	2	8	0	1	1	3	6.97971	8.68591	3.03723	4.69583	4.59056	5.606	NCBI	2273	intronic antisense	rna26199	rna26199	KIF27	-	77083755	77176305
rna62568	2.53486	6.7149	2.17571	0.140226	0.624967	up	0	6	0	0	0	3	3.03723	8.28043	3.03723	3.03723	3.03723	5.606	NCBI	687	intronic antisense	rna62567	rna62567	COL7A1	+	51287233	51317718
rna62568	2.53486	6.7149	2.17571	0.140226	0.624967	up	0	6	0	0	0	3	3.03723	8.28043	3.03723	3.03723	3.03723	5.606	NCBI	687	intronic antisense	rna62569	rna62569	UCN2	+	51317835	51319300
gene26029	2.48752	6.86747	2.24022	0.134483	0.624967	up	4	0	0	0	1	1	7.93201	3.03723	3.03723	3.03723	4.59056	4.44014	NCBI	1041	intron sense-overlapping	rna59031	rna59031	LOC522763	-	19678763	19696155
gene26029	2.48752	6.86747	2.24022	0.134483	0.624967	up	4	0	0	0	1	1	7.93201	3.03723	3.03723	3.03723	4.59056	4.44014	NCBI	1041	intron sense-overlapping	rna59030	rna59030	LOC522763	-	19678763	19731400
rna6846	2.47695	8.06313	6.53449	0.0105903	0.233137	up	7	4	17	9	2	5	8.71843	7.71439	9.75993	7.38871	5.32112	6.24226	NCBI	1611	intronic antisense	rna6843	rna6843	F11R	+	8463852	8488978
rna6846	2.47695	8.06313	6.53449	0.0105903	0.233137	up	7	4	17	9	2	5	8.71843	7.71439	9.75993	7.38871	5.32112	6.24226	NCBI	1611	intronic antisense	rna6844	rna6844	F11R	+	8464413	8488978
gene4442	2.46272	6.15097	1.86588	0.171968	0.624967	up	1	0	0	0	0	0	6.07062	3.03723	3.03723	3.03723	3.03723	3.03723	NCBI	1946	intron sense-overlapping	rna10161	rna10161	ERMAP	-	103397770	103418250
gene26927	2.46272	6.15097	1.86588	0.171968	0.624967	up	1	0	0	0	0	0	6.07062	3.03723	3.03723	3.03723	3.03723	3.03723	NCBI	609	intron sense-overlapping	rna61009	rna61009	CLASP2	-	7733752	7908994
gene26927	2.46272	6.15097	1.86588	0.171968	0.624967	up	1	0	0	0	0	0	6.07062	3.03723	3.03723	3.03723	3.03723	3.03723	NCBI	609	intron sense-overlapping	rna60994	rna60994	CLASP2	-	7733752	7908996
rna61343	2.46272	6.15097	1.86588	0.171968	0.624967	up	1	0	0	0	0	0	6.07062	3.03723	3.03723	3.03723	3.03723	3.03723	NCBI	3944	natural antisense	rna61342	rna61342	CCDC13	-	14839656	14871242
rna41711	2.46272	6.15097	1.86588	0.171968	0.624967	up	1	0	0	0	0	0	6.07062	3.03723	3.03723	3.03723	3.03723	3.03723	NCBI	2377	bidirectional	rna41710	rna41710	RIPK2	-	73897838	73936440
gene26927	2.46272	6.15097	1.86588	0.171968	0.624967	up	1	0	0	0	0	0	6.07062	3.03723	3.03723	3.03723	3.03723	3.03723	NCBI	609	intron sense-overlapping	rna60990	rna60990	CLASP2	-	7733752	7908998
gene26927	2.46272	6.15097	1.86588	0.171968	0.624967	up	1	0	0	0	0	0	6.07062	3.03723	3.03723	3.03723	3.03723	3.03723	NCBI	609	intron sense-overlapping	rna60997	rna60997	CLASP2	-	7733752	7908996
gene4442	2.46272	6.15097	1.86588	0.171968	0.624967	up	1	0	0	0	0	0	6.07062	3.03723	3.03723	3.03723	3.03723	3.03723	NCBI	1946	intron sense-overlapping	rna10160	rna10160	ERMAP	-	103397770	103432909
gene26927	2.46272	6.15097	1.86588	0.171968	0.624967	up	1	0	0	0	0	0	6.07062	3.03723	3.03723	3.03723	3.03723	3.03723	NCBI	609	intron sense-overlapping	rna61023	rna61023	CLASP2	-	7733752	7872666
gene26927	2.46272	6.15097	1.86588	0.171968	0.624967	up	1	0	0	0	0	0	6.07062	3.03723	3.03723	3.03723	3.03723	3.03723	NCBI	609	intron sense-overlapping	rna61030	rna61030	CLASP2	-	7733752	7853730
gene26927	2.46272	6.15097	1.86588	0.171968	0.624967	up	1	0	0	0	0	0	6.07062	3.03723	3.03723	3.03723	3.03723	3.03723	NCBI	609	intron sense-overlapping	rna61018	rna61018	CLASP2	-	7733752	7872668
rna41711	2.46272	6.15097	1.86588	0.171968	0.624967	up	1	0	0	0	0	0	6.07062	3.03723	3.03723	3.03723	3.03723	3.03723	NCBI	2377	bidirectional	rna41709	rna41709	RIPK2	-	73896444	73936454
gene26927	2.46272	6.15097	1.86588	0.171968	0.624967	up	1	0	0	0	0	0	6.07062	3.03723	3.03723	3.03723	3.03723	3.03723	NCBI	609	intron sense-overlapping	rna61029	rna61029	CLASP2	-	7733752	7853730
gene26927	2.46272	6.15097	1.86588	0.171968	0.624967	up	1	0	0	0	0	0	6.07062	3.03723	3.03723	3.03723	3.03723	3.03723	NCBI	609	intron sense-overlapping	rna61004	rna61004	CLASP2	-	7733752	7908995
rna71413	2.46272	6.40893	1.71624	0.190198	0.636624	up	1	0	0	0	0	0	6.07062	3.03723	3.03723	3.03723	3.03723	3.03723	NCBI	1903	intergenic
gene26927	2.46272	6.15097	1.86588	0.171968	0.624967	up	1	0	0	0	0	0	6.07062	3.03723	3.03723	3.03723	3.03723	3.03723	NCBI	609	intron sense-overlapping	rna60991	rna60991	CLASP2	-	7733752	7908996
rna6338	2.46272	6.15097	1.86588	0.171968	0.624967	up	1	0	0	0	0	0	6.07062	3.03723	3.03723	3.03723	3.03723	3.03723	NCBI	2655	intergenic
gene26927	2.46272	6.15097	1.86588	0.171968	0.624967	up	1	0	0	0	0	0	6.07062	3.03723	3.03723	3.03723	3.03723	3.03723	NCBI	609	intron sense-overlapping	rna60999	rna60999	CLASP2	-	7733752	7908995
gene26927	2.46272	6.15097	1.86588	0.171968	0.624967	up	1	0	0	0	0	0	6.07062	3.03723	3.03723	3.03723	3.03723	3.03723	NCBI	609	intron sense-overlapping	rna61005	rna61005	CLASP2	-	7733752	7908995
gene26927	2.46272	6.15097	1.86588	0.171968	0.624967	up	1	0	0	0	0	0	6.07062	3.03723	3.03723	3.03723	3.03723	3.03723	NCBI	609	intron sense-overlapping	rna61031	rna61031	CLASP2	-	7733752	7853728
gene26927	2.46272	6.15097	1.86588	0.171968	0.624967	up	1	0	0	0	0	0	6.07062	3.03723	3.03723	3.03723	3.03723	3.03723	NCBI	609	intron sense-overlapping	rna60989	rna60989	CLASP2	-	7733639	7909236
rna17777	2.46272	6.15097	1.86588	0.171968	0.624967	up	1	0	0	0	0	0	6.07062	3.03723	3.03723	3.03723	3.03723	3.03723	NCBI	1178	intronic antisense	rna17775	rna17775	PANX2	+	119546480	119554076
gene26927	2.46272	6.15097	1.86588	0.171968	0.624967	up	1	0	0	0	0	0	6.07062	3.03723	3.03723	3.03723	3.03723	3.03723	NCBI	609	intron sense-overlapping	rna61020	rna61020	CLASP2	-	7733752	7872667
rna5514	2.46272	6.15097	1.86588	0.171968	0.624967	up	1	0	0	0	0	0	6.07062	3.03723	3.03723	3.03723	3.03723	3.03723	NCBI	2950	intergenic
rna56098	2.46272	6.15097	1.86588	0.171968	0.624967	up	1	0	0	0	0	0	6.07062	3.03723	3.03723	3.03723	3.03723	3.03723	NCBI	1655	intergenic
gene26927	2.46272	6.15097	1.86588	0.171968	0.624967	up	1	0	0	0	0	0	6.07062	3.03723	3.03723	3.03723	3.03723	3.03723	NCBI	609	intron sense-overlapping	rna61007	rna61007	CLASP2	-	7733752	7908995
gene24739	2.46272	6.15097	1.86588	0.171968	0.624967	up	1	0	0	0	0	0	6.07062	3.03723	3.03723	3.03723	3.03723	3.03723	NCBI	482	intergenic
rna13178	2.46272	6.15097	1.86588	0.171968	0.624967	up	1	0	0	0	0	0	6.07062	3.03723	3.03723	3.03723	3.03723	3.03723	NCBI	1269	natural antisense	rna13180	rna13180	TMEM139	+	106672762	106675452
gene22296	2.46272	6.15097	1.86588	0.171968	0.624967	up	1	0	0	0	0	0	6.07062	3.03723	3.03723	3.03723	3.03723	3.03723	NCBI	683	intronic antisense	rna50479	rna50479	PLA2G15	+	35624572	35638372
gene26927	2.46272	6.15097	1.86588	0.171968	0.624967	up	1	0	0	0	0	0	6.07062	3.03723	3.03723	3.03723	3.03723	3.03723	NCBI	609	intron sense-overlapping	rna61011	rna61011	CLASP2	-	7733752	7908994
rna13178	2.46272	6.15097	1.86588	0.171968	0.624967	up	1	0	0	0	0	0	6.07062	3.03723	3.03723	3.03723	3.03723	3.03723	NCBI	1269	natural antisense	rna13179	rna13179	TMEM139	+	106671881	106675280
rna61343	2.46272	6.15097	1.86588	0.171968	0.624967	up	1	0	0	0	0	0	6.07062	3.03723	3.03723	3.03723	3.03723	3.03723	NCBI	3944	exon sense-overlapping	rna61350	rna61350	ACKR2	+	14855924	14933274
gene26927	2.46272	6.15097	1.86588	0.171968	0.624967	up	1	0	0	0	0	0	6.07062	3.03723	3.03723	3.03723	3.03723	3.03723	NCBI	609	intron sense-overlapping	rna61016	rna61016	CLASP2	-	7733752	7872668
gene26927	2.46272	6.15097	1.86588	0.171968	0.624967	up	1	0	0	0	0	0	6.07062	3.03723	3.03723	3.03723	3.03723	3.03723	NCBI	609	intron sense-overlapping	rna61021	rna61021	CLASP2	-	7733752	7872667
rna61343	2.46272	6.15097	1.86588	0.171968	0.624967	up	1	0	0	0	0	0	6.07062	3.03723	3.03723	3.03723	3.03723	3.03723	NCBI	3944	exon sense-overlapping	rna61355	rna61355	ACKR2	+	14857102	14933274
gene26927	2.46272	6.15097	1.86588	0.171968	0.624967	up	1	0	0	0	0	0	6.07062	3.03723	3.03723	3.03723	3.03723	3.03723	NCBI	609	intron sense-overlapping	rna61014	rna61014	CLASP2	-	7733752	7908994
rna61343	2.46272	6.15097	1.86588	0.171968	0.624967	up	1	0	0	0	0	0	6.07062	3.03723	3.03723	3.03723	3.03723	3.03723	NCBI	3944	exon sense-overlapping	rna61354	rna61354	ACKR2	+	14855924	14933274
gene26927	2.46272	6.15097	1.86588	0.171968	0.624967	up	1	0	0	0	0	0	6.07062	3.03723	3.03723	3.03723	3.03723	3.03723	NCBI	609	intron sense-overlapping	rna61015	rna61015	CLASP2	-	7733752	7872700
gene23208	2.46272	6.15097	1.86588	0.171968	0.624967	up	1	0	0	0	0	0	6.07062	3.03723	3.03723	3.03723	3.03723	3.03723	NCBI	1535	exon sense-overlapping	rna52650	rna52650	LOC786224	-	60318636	60339186
gene26927	2.46272	6.15097	1.86588	0.171968	0.624967	up	1	0	0	0	0	0	6.07062	3.03723	3.03723	3.03723	3.03723	3.03723	NCBI	609	intron sense-overlapping	rna61006	rna61006	CLASP2	-	7733752	7908995
gene26927	2.46272	6.15097	1.86588	0.171968	0.624967	up	1	0	0	0	0	0	6.07062	3.03723	3.03723	3.03723	3.03723	3.03723	NCBI	609	intron sense-overlapping	rna61008	rna61008	CLASP2	-	7733752	7908995
gene26927	2.46272	6.15097	1.86588	0.171968	0.624967	up	1	0	0	0	0	0	6.07062	3.03723	3.03723	3.03723	3.03723	3.03723	NCBI	609	intron sense-overlapping	rna61022	rna61022	CLASP2	-	7733752	7872667
gene26927	2.46272	6.15097	1.86588	0.171968	0.624967	up	1	0	0	0	0	0	6.07062	3.03723	3.03723	3.03723	3.03723	3.03723	NCBI	609	intron sense-overlapping	rna61003	rna61003	CLASP2	-	7733752	7908995
gene26927	2.46272	6.15097	1.86588	0.171968	0.624967	up	1	0	0	0	0	0	6.07062	3.03723	3.03723	3.03723	3.03723	3.03723	NCBI	609	intron sense-overlapping	rna60992	rna60992	CLASP2	-	7733752	7908996
gene26927	2.46272	6.15097	1.86588	0.171968	0.624967	up	1	0	0	0	0	0	6.07062	3.03723	3.03723	3.03723	3.03723	3.03723	NCBI	609	intron sense-overlapping	rna61026	rna61026	CLASP2	-	7733752	7853732
rna18649	2.46272	6.15097	1.86588	0.171968	0.624967	up	1	0	0	0	0	0	6.07062	3.03723	3.03723	3.03723	3.03723	3.03723	NCBI	1676	intergenic
gene26927	2.46272	6.15097	1.86588	0.171968	0.624967	up	1	0	0	0	0	0	6.07062	3.03723	3.03723	3.03723	3.03723	3.03723	NCBI	609	intron sense-overlapping	rna61028	rna61028	CLASP2	-	7733752	7853730
rna61343	2.46272	6.15097	1.86588	0.171968	0.624967	up	1	0	0	0	0	0	6.07062	3.03723	3.03723	3.03723	3.03723	3.03723	NCBI	3944	exon sense-overlapping	rna61352	rna61352	ACKR2	+	14855924	14933274
gene26927	2.46272	6.15097	1.86588	0.171968	0.624967	up	1	0	0	0	0	0	6.07062	3.03723	3.03723	3.03723	3.03723	3.03723	NCBI	609	intron sense-overlapping	rna60996	rna60996	CLASP2	-	7733752	7908996
gene26927	2.46272	6.15097	1.86588	0.171968	0.624967	up	1	0	0	0	0	0	6.07062	3.03723	3.03723	3.03723	3.03723	3.03723	NCBI	609	intron sense-overlapping	rna61000	rna61000	CLASP2	-	7733752	7908995
rna61343	2.46272	6.15097	1.86588	0.171968	0.624967	up	1	0	0	0	0	0	6.07062	3.03723	3.03723	3.03723	3.03723	3.03723	NCBI	3944	exon sense-overlapping	rna61351	rna61351	ACKR2	+	14855924	14933274
gene26927	2.46272	6.15097	1.86588	0.171968	0.624967	up	1	0	0	0	0	0	6.07062	3.03723	3.03723	3.03723	3.03723	3.03723	NCBI	609	intron sense-overlapping	rna61010	rna61010	CLASP2	-	7733752	7908994
rna58127	2.46272	6.28236	1.70742	0.191341	0.636624	up	1	0	0	0	0	0	6.07062	3.03723	3.03723	3.03723	3.03723	3.03723	NCBI	772	intergenic
gene26927	2.46272	6.15097	1.86588	0.171968	0.624967	up	1	0	0	0	0	0	6.07062	3.03723	3.03723	3.03723	3.03723	3.03723	NCBI	609	intron sense-overlapping	rna61017	rna61017	CLASP2	-	7733752	7872668
gene26927	2.46272	6.15097	1.86588	0.171968	0.624967	up	1	0	0	0	0	0	6.07062	3.03723	3.03723	3.03723	3.03723	3.03723	NCBI	609	intron sense-overlapping	rna61024	rna61024	CLASP2	-	7733752	7872666
rna61343	2.46272	6.15097	1.86588	0.171968	0.624967	up	1	0	0	0	0	0	6.07062	3.03723	3.03723	3.03723	3.03723	3.03723	NCBI	3944	exon sense-overlapping	rna61356	rna61356	ACKR2	+	14857102	14933274
rna78646	2.46272	6.15097	1.86588	0.171968	0.624967	up	1	0	0	0	0	0	6.07062	3.03723	3.03723	3.03723	3.03723	3.03723	NCBI	2631	intergenic
gene26927	2.46272	6.15097	1.86588	0.171968	0.624967	up	1	0	0	0	0	0	6.07062	3.03723	3.03723	3.03723	3.03723	3.03723	NCBI	609	intron sense-overlapping	rna61001	rna61001	CLASP2	-	7733752	7908995
rna13178	2.46272	6.15097	1.86588	0.171968	0.624967	up	1	0	0	0	0	0	6.07062	3.03723	3.03723	3.03723	3.03723	3.03723	NCBI	1269	natural antisense	rna13181	rna13181	TMEM139	+	106673864	106675280
gene30164	2.46272	6.15097	1.86588	0.171968	0.624967	up	1	0	0	0	0	0	6.07062	3.03723	3.03723	3.03723	3.03723	3.03723	NCBI	1502	intergenic
rna62737	2.46272	6.15097	1.86588	0.171968	0.624967	up	1	0	0	0	0	0	6.07062	3.03723	3.03723	3.03723	3.03723	3.03723	NCBI	1096	intergenic
gene26927	2.46272	6.15097	1.86588	0.171968	0.624967	up	1	0	0	0	0	0	6.07062	3.03723	3.03723	3.03723	3.03723	3.03723	NCBI	609	intron sense-overlapping	rna61012	rna61012	CLASP2	-	7733752	7908994
gene26927	2.46272	6.15097	1.86588	0.171968	0.624967	up	1	0	0	0	0	0	6.07062	3.03723	3.03723	3.03723	3.03723	3.03723	NCBI	609	intron sense-overlapping	rna60995	rna60995	CLASP2	-	7733752	7908996
rna47788	2.46272	6.15097	1.86588	0.171968	0.624967	up	1	0	0	0	0	0	6.07062	3.03723	3.03723	3.03723	3.03723	3.03723	NCBI	1727	intergenic
gene26927	2.46272	6.15097	1.86588	0.171968	0.624967	up	1	0	0	0	0	0	6.07062	3.03723	3.03723	3.03723	3.03723	3.03723	NCBI	609	intron sense-overlapping	rna61025	rna61025	CLASP2	-	7733752	7872666
gene26927	2.46272	6.15097	1.86588	0.171968	0.624967	up	1	0	0	0	0	0	6.07062	3.03723	3.03723	3.03723	3.03723	3.03723	NCBI	609	intron sense-overlapping	rna60998	rna60998	CLASP2	-	7733752	7908995
gene26927	2.46272	6.15097	1.86588	0.171968	0.624967	up	1	0	0	0	0	0	6.07062	3.03723	3.03723	3.03723	3.03723	3.03723	NCBI	609	intron sense-overlapping	rna60993	rna60993	CLASP2	-	7733752	7908996
rna61343	2.46272	6.15097	1.86588	0.171968	0.624967	up	1	0	0	0	0	0	6.07062	3.03723	3.03723	3.03723	3.03723	3.03723	NCBI	3944	natural antisense	rna61340	rna61340	CCDC13	-	14835905	14872203
gene26927	2.46272	6.15097	1.86588	0.171968	0.624967	up	1	0	0	0	0	0	6.07062	3.03723	3.03723	3.03723	3.03723	3.03723	NCBI	609	intron sense-overlapping	rna61013	rna61013	CLASP2	-	7733752	7908994
gene26927	2.46272	6.15097	1.86588	0.171968	0.624967	up	1	0	0	0	0	0	6.07062	3.03723	3.03723	3.03723	3.03723	3.03723	NCBI	609	intron sense-overlapping	rna61002	rna61002	CLASP2	-	7733752	7908995
gene4442	2.46272	6.15097	1.86588	0.171968	0.624967	up	1	0	0	0	0	0	6.07062	3.03723	3.03723	3.03723	3.03723	3.03723	NCBI	1946	intron sense-overlapping	rna10162	rna10162	ERMAP	-	103397770	103418247
rna66748	2.46272	6.15097	1.86588	0.171968	0.624967	up	1	0	0	0	0	0	6.07062	3.03723	3.03723	3.03723	3.03723	3.03723	NCBI	854	intergenic
rna61343	2.46272	6.15097	1.86588	0.171968	0.624967	up	1	0	0	0	0	0	6.07062	3.03723	3.03723	3.03723	3.03723	3.03723	NCBI	3944	natural antisense	rna61339	rna61339	CCDC13	-	14835905	14872236
rna26169	2.46272	6.15097	1.86588	0.171968	0.624967	up	1	0	0	0	0	0	6.07062	3.03723	3.03723	3.03723	3.03723	3.03723	NCBI	2205	intergenic
rna70207	2.46272	6.15097	1.86588	0.171968	0.624967	up	1	0	0	0	0	0	6.07062	3.03723	3.03723	3.03723	3.03723	3.03723	NCBI	5241	intronic antisense	rna70140	rna70140	SORCS3	+	25203122	26182512
rna77927	2.46272	6.15097	1.86588	0.171968	0.624967	up	1	0	0	0	0	0	6.07062	3.03723	3.03723	3.03723	3.03723	3.03723	NCBI	1732	intergenic
gene26927	2.46272	6.15097	1.86588	0.171968	0.624967	up	1	0	0	0	0	0	6.07062	3.03723	3.03723	3.03723	3.03723	3.03723	NCBI	609	intron sense-overlapping	rna61019	rna61019	CLASP2	-	7733752	7872668
rna61343	2.46272	6.15097	1.86588	0.171968	0.624967	up	1	0	0	0	0	0	6.07062	3.03723	3.03723	3.03723	3.03723	3.03723	NCBI	3944	exon sense-overlapping	rna61353	rna61353	ACKR2	+	14855924	14933274
rna17777	2.46272	6.15097	1.86588	0.171968	0.624967	up	1	0	0	0	0	0	6.07062	3.03723	3.03723	3.03723	3.03723	3.03723	NCBI	1178	intronic antisense	rna17774	rna17774	PANX2	+	119546480	119554076
gene26927	2.46272	6.15097	1.86588	0.171968	0.624967	up	1	0	0	0	0	0	6.07062	3.03723	3.03723	3.03723	3.03723	3.03723	NCBI	609	intron sense-overlapping	rna61027	rna61027	CLASP2	-	7733752	7853731
rna77959	2.45902	7.49766	4.42662	0.0353996	0.436655	up	5	5	6	5	2	2	8.24421	8.02499	8.28226	6.59617	5.32112	5.13776	NCBI	621	natural antisense	rna77956	rna77956	MID1	+	132157001	132306723
rna77959	2.45902	7.49766	4.42662	0.0353996	0.436655	up	5	5	6	5	2	2	8.24421	8.02499	8.28226	6.59617	5.32112	5.13776	NCBI	621	natural antisense	rna77958	rna77958	MID1	+	132168240	132305813
rna77959	2.45902	7.49766	4.42662	0.0353996	0.436655	up	5	5	6	5	2	2	8.24421	8.02499	8.28226	6.59617	5.32112	5.13776	NCBI	621	natural antisense	rna77957	rna77957	MID1	+	132157281	132306723
rna10156	2.4419	6.97883	2.12927	0.144531	0.624967	up	1	0	0	0	0	0	6.07062	3.03723	3.03723	3.03723	3.03723	3.03723	NCBI	4272	exon sense-overlapping	rna10155	rna10155	LOC614376	-	103299264	103306351
rna10156	2.4419	6.97883	2.12927	0.144531	0.624967	up	1	0	0	0	0	0	6.07062	3.03723	3.03723	3.03723	3.03723	3.03723	NCBI	4272	exon sense-overlapping	rna10151	rna10151	LOC614376	-	103299264	103309705
rna10156	2.4419	6.97883	2.12927	0.144531	0.624967	up	1	0	0	0	0	0	6.07062	3.03723	3.03723	3.03723	3.03723	3.03723	NCBI	4272	exon sense-overlapping	rna10154	rna10154	LOC614376	-	103299264	103308965
rna10156	2.4419	6.97883	2.12927	0.144531	0.624967	up	1	0	0	0	0	0	6.07062	3.03723	3.03723	3.03723	3.03723	3.03723	NCBI	4272	exon sense-overlapping	rna10150	rna10150	LOC614376	-	103299264	103309705
rna27306	2.41021	6.51946	1.51422	0.218516	0.650728	up	0	4	0	0	0	2	3.03723	7.71439	3.03723	3.03723	3.03723	5.13776	NCBI	899	intronic antisense	rna27307	rna27307	TPBG	+	22189227	22193139
rna46808	2.40022	6.74724	2.01526	0.155746	0.624967	up	2	0	4	3	0	0	6.97971	3.03723	7.71619	5.93859	3.03723	3.03723	NCBI	1149	intergenic
gene33354	2.39042	6.55736	1.53548	0.215311	0.650728	up	4	0	0	2	0	0	7.93201	3.03723	3.03723	5.44708	3.03723	3.03723	NCBI	422	intergenic
rna17690	2.38495	6.14536	1.82146	0.177161	0.624967	up	0	0	1	0	0	0	3.03723	3.03723	5.87597	3.03723	3.03723	3.03723	NCBI	1804	intronic antisense	rna17686	rna17686	GRAMD4	+	116847631	116904409
gene4943	2.38495	6.14536	1.82146	0.177161	0.624967	up	0	0	1	0	0	0	3.03723	3.03723	5.87597	3.03723	3.03723	3.03723	NCBI	128	intergenic
rna18047	2.38495	6.14536	1.82146	0.177161	0.624967	up	0	0	1	0	0	0	3.03723	3.03723	5.87597	3.03723	3.03723	3.03723	NCBI	226	natural antisense	rna18049	rna18049	NEUROG2	+	13066216	13069447
rna60818	2.38495	6.2767	1.65984	0.197645	0.636624	up	0	0	1	0	0	0	3.03723	3.03723	5.87597	3.03723	3.03723	3.03723	NCBI	1642	exon sense-overlapping	rna60821	rna60821	TEX22	+	69686011	69700788
rna14499	2.38495	6.14536	1.82146	0.177161	0.624967	up	0	0	1	0	0	0	3.03723	3.03723	5.87597	3.03723	3.03723	3.03723	NCBI	573	intronic antisense	rna14501	rna14501	TUBA1C	-	30565038	30614477
rna77641	2.38495	6.14536	1.82146	0.177161	0.624967	up	0	0	1	0	0	0	3.03723	3.03723	5.87597	3.03723	3.03723	3.03723	NCBI	1105	intronic antisense	rna77638	rna77638	PCYT1B	+	118675403	118793367
rna5700	2.38495	6.14536	1.82146	0.177161	0.624967	up	0	0	1	0	0	0	3.03723	3.03723	5.87597	3.03723	3.03723	3.03723	NCBI	2178	exon sense-overlapping	rna5697	rna5697	HCRTR1	-	122098184	122108098
rna22320	2.38495	6.14536	1.82146	0.177161	0.624967	up	0	0	1	0	0	0	3.03723	3.03723	5.87597	3.03723	3.03723	3.03723	NCBI	459	intergenic
rna57539	2.38495	6.14536	1.82146	0.177161	0.624967	up	0	0	1	0	0	0	3.03723	3.03723	5.87597	3.03723	3.03723	3.03723	NCBI	6597	exon sense-overlapping	rna57541	rna57541	ABCA10	+	61355370	61409776
rna5700	2.38495	6.14536	1.82146	0.177161	0.624967	up	0	0	1	0	0	0	3.03723	3.03723	5.87597	3.03723	3.03723	3.03723	NCBI	2178	exon sense-overlapping	rna5695	rna5695	HCRTR1	-	122098184	122108098
rna65472	2.38495	6.14536	1.82146	0.177161	0.624967	up	0	0	1	0	0	0	3.03723	3.03723	5.87597	3.03723	3.03723	3.03723	NCBI	566	intergenic
rna66879	2.38495	6.14536	1.82146	0.177161	0.624967	up	0	0	1	0	0	0	3.03723	3.03723	5.87597	3.03723	3.03723	3.03723	NCBI	186	natural antisense	rna66878	rna66878	LOC786348	-	61862819	61870133
rna57171	2.38495	6.14536	1.82146	0.177161	0.624967	up	0	0	1	0	0	0	3.03723	3.03723	5.87597	3.03723	3.03723	3.03723	NCBI	808	intergenic
rna71	2.38495	6.14536	1.82146	0.177161	0.624967	up	0	0	1	0	0	0	3.03723	3.03723	5.87597	3.03723	3.03723	3.03723	NCBI	4777	intergenic
rna69013	2.38495	6.14536	1.82146	0.177161	0.624967	up	0	0	1	0	0	0	3.03723	3.03723	5.87597	3.03723	3.03723	3.03723	NCBI	1288	intergenic
rna15767	2.38495	6.14536	1.82146	0.177161	0.624967	up	0	0	1	0	0	0	3.03723	3.03723	5.87597	3.03723	3.03723	3.03723	NCBI	2115	bidirectional	rna15769	rna15769	BTBD11	+	70577528	70909798
rna27544	2.38495	6.14536	1.82146	0.177161	0.624967	up	0	0	1	0	0	0	3.03723	3.03723	5.87597	3.03723	3.03723	3.03723	NCBI	304	natural antisense	rna27543	rna27543	FRK	+	34593113	34693453
rna5700	2.38495	6.14536	1.82146	0.177161	0.624967	up	0	0	1	0	0	0	3.03723	3.03723	5.87597	3.03723	3.03723	3.03723	NCBI	2178	exon sense-overlapping	rna5692	rna5692	HCRTR1	-	122098184	122108098
gene30591	2.38495	6.279	1.65874	0.197794	0.636624	up	0	0	1	0	0	0	3.03723	3.03723	5.87597	3.03723	3.03723	3.03723	NCBI	1189	intronic antisense	rna69718	rna69718	ARHGAP19	-	18479878	18550303
rna46877	2.38495	6.14536	1.82146	0.177161	0.624967	up	0	0	1	0	0	0	3.03723	3.03723	5.87597	3.03723	3.03723	3.03723	NCBI	615	bidirectional	rna46878	rna46878	KLHL12	+	79889012	79900661
rna57539	2.38495	6.14536	1.82146	0.177161	0.624967	up	0	0	1	0	0	0	3.03723	3.03723	5.87597	3.03723	3.03723	3.03723	NCBI	6597	exon sense-overlapping	rna57542	rna57542	ABCA10	+	61355370	61409776
rna41624	2.38495	6.14536	1.82146	0.177161	0.624967	up	0	0	1	0	0	0	3.03723	3.03723	5.87597	3.03723	3.03723	3.03723	NCBI	1563	natural antisense	rna41618	rna41618	ESRP1	-	69602149	69660832
rna27296	2.38495	6.14536	1.82146	0.177161	0.624967	up	0	0	1	0	0	0	3.03723	3.03723	5.87597	3.03723	3.03723	3.03723	NCBI	407	intergenic
rna60818	2.38495	6.2767	1.65984	0.197645	0.636624	up	0	0	1	0	0	0	3.03723	3.03723	5.87597	3.03723	3.03723	3.03723	NCBI	1642	exon sense-overlapping	rna60816	rna60816	TEX22	+	69685594	69700788
rna52322	2.38495	6.14536	1.82146	0.177161	0.624967	up	0	0	1	0	0	0	3.03723	3.03723	5.87597	3.03723	3.03723	3.03723	NCBI	290	intergenic
rna33223	2.38495	6.14536	1.82146	0.177161	0.624967	up	0	0	1	0	0	0	3.03723	3.03723	5.87597	3.03723	3.03723	3.03723	NCBI	6537	exon sense-overlapping	rna33224	rna33224	EML6	+	37435373	37722354
rna41624	2.38495	6.14536	1.82146	0.177161	0.624967	up	0	0	1	0	0	0	3.03723	3.03723	5.87597	3.03723	3.03723	3.03723	NCBI	1563	natural antisense	rna41620	rna41620	ESRP1	-	69602149	69660831
rna57539	2.38495	6.14536	1.82146	0.177161	0.624967	up	0	0	1	0	0	0	3.03723	3.03723	5.87597	3.03723	3.03723	3.03723	NCBI	6597	exon sense-overlapping	rna57540	rna57540	ABCA10	+	61355370	61409776
rna46482	2.38495	6.14536	1.82146	0.177161	0.624967	up	0	0	1	0	0	0	3.03723	3.03723	5.87597	3.03723	3.03723	3.03723	NCBI	4328	intronic antisense	rna46483	rna46483	PDC	-	67520358	67538981
rna18047	2.38495	6.14536	1.82146	0.177161	0.624967	up	0	0	1	0	0	0	3.03723	3.03723	5.87597	3.03723	3.03723	3.03723	NCBI	226	natural antisense	rna18050	rna18050	NEUROG2	+	13066826	13068319
rna15767	2.38495	6.14536	1.82146	0.177161	0.624967	up	0	0	1	0	0	0	3.03723	3.03723	5.87597	3.03723	3.03723	3.03723	NCBI	2115	bidirectional	rna15770	rna15770	BTBD11	+	70577671	70908786
rna77641	2.38495	6.14536	1.82146	0.177161	0.624967	up	0	0	1	0	0	0	3.03723	3.03723	5.87597	3.03723	3.03723	3.03723	NCBI	1105	intronic antisense	rna77637	rna77637	PCYT1B	+	118649792	118796606
rna41624	2.38495	6.14536	1.82146	0.177161	0.624967	up	0	0	1	0	0	0	3.03723	3.03723	5.87597	3.03723	3.03723	3.03723	NCBI	1563	natural antisense	rna41619	rna41619	ESRP1	-	69602149	69660831
rna36173	2.38495	6.14536	1.82146	0.177161	0.624967	up	0	0	1	0	0	0	3.03723	3.03723	5.87597	3.03723	3.03723	3.03723	NCBI	1781	intergenic
gene30591	2.38495	6.279	1.65874	0.197794	0.636624	up	0	0	1	0	0	0	3.03723	3.03723	5.87597	3.03723	3.03723	3.03723	NCBI	1189	intronic antisense	rna69719	rna69719	ARHGAP19	-	18479878	18550301
rna33223	2.38495	6.14536	1.82146	0.177161	0.624967	up	0	0	1	0	0	0	3.03723	3.03723	5.87597	3.03723	3.03723	3.03723	NCBI	6537	exon sense-overlapping	rna33225	rna33225	EML6	+	37435373	37722354
rna15767	2.38495	6.14536	1.82146	0.177161	0.624967	up	0	0	1	0	0	0	3.03723	3.03723	5.87597	3.03723	3.03723	3.03723	NCBI	2115	bidirectional	rna15768	rna15768	BTBD11	+	70577528	70909798
rna77929	2.38495	6.14536	1.82146	0.177161	0.624967	up	0	0	1	0	0	0	3.03723	3.03723	5.87597	3.03723	3.03723	3.03723	NCBI	10806	intergenic
rna5700	2.38495	6.14536	1.82146	0.177161	0.624967	up	0	0	1	0	0	0	3.03723	3.03723	5.87597	3.03723	3.03723	3.03723	NCBI	2178	exon sense-overlapping	rna5693	rna5693	HCRTR1	-	122098184	122108098
rna55218	2.38495	6.14536	1.82146	0.177161	0.624967	up	0	0	1	0	0	0	3.03723	3.03723	5.87597	3.03723	3.03723	3.03723	NCBI	895	exon sense-overlapping	rna55217	rna55217	B9D1	+	34106720	34115097
rna10899	2.38495	6.14536	1.82146	0.177161	0.624967	up	0	0	1	0	0	0	3.03723	3.03723	5.87597	3.03723	3.03723	3.03723	NCBI	7005	exon sense-overlapping	rna10898	rna10898	LOC104970266	-	119824353	119835958
gene11712	2.38495	6.14536	1.82146	0.177161	0.624967	up	0	0	1	0	0	0	3.03723	3.03723	5.87597	3.03723	3.03723	3.03723	NCBI	859	intergenic
rna3625	2.38495	6.14536	1.82146	0.177161	0.624967	up	0	0	1	0	0	0	3.03723	3.03723	5.87597	3.03723	3.03723	3.03723	NCBI	2630	natural antisense	rna3623	rna3623	RAPGEF4	-	23607685	23937899
gene28214	2.38495	6.14536	1.82146	0.177161	0.624967	up	0	0	1	0	0	0	3.03723	3.03723	5.87597	3.03723	3.03723	3.03723	NCBI	987	exon sense-overlapping	rna64622	rna64622	JSP.1	-	28612859	28667462
rna17690	2.38495	6.14536	1.82146	0.177161	0.624967	up	0	0	1	0	0	0	3.03723	3.03723	5.87597	3.03723	3.03723	3.03723	NCBI	1804	intronic antisense	rna17685	rna17685	GRAMD4	+	116838170	116904409
rna77641	2.38495	6.14536	1.82146	0.177161	0.624967	up	0	0	1	0	0	0	3.03723	3.03723	5.87597	3.03723	3.03723	3.03723	NCBI	1105	intronic antisense	rna77639	rna77639	PCYT1B	+	118713740	118796606
rna5700	2.38495	6.14536	1.82146	0.177161	0.624967	up	0	0	1	0	0	0	3.03723	3.03723	5.87597	3.03723	3.03723	3.03723	NCBI	2178	exon sense-overlapping	rna5694	rna5694	HCRTR1	-	122098184	122108098
gene30591	2.38495	6.279	1.65874	0.197794	0.636624	up	0	0	1	0	0	0	3.03723	3.03723	5.87597	3.03723	3.03723	3.03723	NCBI	1189	intronic antisense	rna69717	rna69717	ARHGAP19	-	18479878	18550337
rna3625	2.38495	6.14536	1.82146	0.177161	0.624967	up	0	0	1	0	0	0	3.03723	3.03723	5.87597	3.03723	3.03723	3.03723	NCBI	2630	natural antisense	rna3624	rna3624	RAPGEF4	-	23607685	23848706
rna46482	2.38495	6.14536	1.82146	0.177161	0.624967	up	0	0	1	0	0	0	3.03723	3.03723	5.87597	3.03723	3.03723	3.03723	NCBI	4328	intronic antisense	rna46484	rna46484	PDC	-	67521124	67525396
rna66879	2.38495	6.14536	1.82146	0.177161	0.624967	up	0	0	1	0	0	0	3.03723	3.03723	5.87597	3.03723	3.03723	3.03723	NCBI	186	natural antisense	rna66877	rna66877	LOC786348	-	61862819	61870186
rna55218	2.38495	6.14536	1.82146	0.177161	0.624967	up	0	0	1	0	0	0	3.03723	3.03723	5.87597	3.03723	3.03723	3.03723	NCBI	895	exon sense-overlapping	rna55219	rna55219	B9D1	+	34106758	34115097
rna5700	2.38495	6.14536	1.82146	0.177161	0.624967	up	0	0	1	0	0	0	3.03723	3.03723	5.87597	3.03723	3.03723	3.03723	NCBI	2178	exon sense-overlapping	rna5696	rna5696	HCRTR1	-	122098184	122108098
gene12840	2.38495	6.14536	1.82146	0.177161	0.624967	up	0	0	1	0	0	0	3.03723	3.03723	5.87597	3.03723	3.03723	3.03723	NCBI	699	intronic antisense	rna29117	rna29117	CCDC112	-	4108965	4317609
rna14499	2.38495	6.14536	1.82146	0.177161	0.624967	up	0	0	1	0	0	0	3.03723	3.03723	5.87597	3.03723	3.03723	3.03723	NCBI	573	intronic antisense	rna14500	rna14500	TUBA1C	-	30565038	30656374
gene30591	2.38495	6.279	1.65874	0.197794	0.636624	up	0	0	1	0	0	0	3.03723	3.03723	5.87597	3.03723	3.03723	3.03723	NCBI	1189	intronic antisense	rna69720	rna69720	ARHGAP19	-	18479878	18550210
rna51701	2.38495	6.14536	1.82146	0.177161	0.624967	up	0	0	1	0	0	0	3.03723	3.03723	5.87597	3.03723	3.03723	3.03723	NCBI	861	intergenic
rna5700	2.38495	6.14536	1.82146	0.177161	0.624967	up	0	0	1	0	0	0	3.03723	3.03723	5.87597	3.03723	3.03723	3.03723	NCBI	2178	exon sense-overlapping	rna5698	rna5698	HCRTR1	-	122098184	122107554
rna67211	2.38495	6.14536	1.82146	0.177161	0.624967	up	0	0	1	0	0	0	3.03723	3.03723	5.87597	3.03723	3.03723	3.03723	NCBI	7900	natural antisense	rna67206	rna67206	RAB26	+	1679439	1685522
rna3625	2.38495	6.14536	1.82146	0.177161	0.624967	up	0	0	1	0	0	0	3.03723	3.03723	5.87597	3.03723	3.03723	3.03723	NCBI	2630	natural antisense	rna3622	rna3622	RAPGEF4	-	23607681	23937801
rna67211	2.38495	6.14536	1.82146	0.177161	0.624967	up	0	0	1	0	0	0	3.03723	3.03723	5.87597	3.03723	3.03723	3.03723	NCBI	7900	natural antisense	rna67207	rna67207	RAB26	+	1679439	1685522
rna5700	2.38495	6.14536	1.82146	0.177161	0.624967	up	0	0	1	0	0	0	3.03723	3.03723	5.87597	3.03723	3.03723	3.03723	NCBI	2178	exon sense-overlapping	rna5701	rna5701	HCRTR1	-	122099114	122108098
rna63849	2.38495	6.14536	1.82146	0.177161	0.624967	up	0	0	1	0	0	0	3.03723	3.03723	5.87597	3.03723	3.03723	3.03723	NCBI	395	intergenic
rna45413	2.38495	6.14536	1.82146	0.177161	0.624967	up	0	0	1	0	0	0	3.03723	3.03723	5.87597	3.03723	3.03723	3.03723	NCBI	1734	intergenic
rna57539	2.38495	6.14536	1.82146	0.177161	0.624967	up	0	0	1	0	0	0	3.03723	3.03723	5.87597	3.03723	3.03723	3.03723	NCBI	6597	exon sense-overlapping	rna57538	rna57538	ABCA10	+	61355076	61409776
gene10034	2.38495	6.14536	1.82146	0.177161	0.624967	up	0	0	1	0	0	0	3.03723	3.03723	5.87597	3.03723	3.03723	3.03723	NCBI	1036	intergenic
rna5700	2.38495	6.14536	1.82146	0.177161	0.624967	up	0	0	1	0	0	0	3.03723	3.03723	5.87597	3.03723	3.03723	3.03723	NCBI	2178	exon sense-overlapping	rna5699	rna5699	HCRTR1	-	122098866	122106601
rna67211	2.38495	6.14536	1.82146	0.177161	0.624967	up	0	0	1	0	0	0	3.03723	3.03723	5.87597	3.03723	3.03723	3.03723	NCBI	7900	natural antisense	rna67205	rna67205	RAB26	+	1679438	1685522
rna18074	2.38495	6.2767	1.65984	0.197645	0.636624	up	0	0	1	0	0	0	3.03723	3.03723	5.87597	3.03723	3.03723	3.03723	NCBI	573	intronic antisense	rna18076	rna18076	FAM241A	-	13332379	13375661
rna33223	2.38495	6.14536	1.82146	0.177161	0.624967	up	0	0	1	0	0	0	3.03723	3.03723	5.87597	3.03723	3.03723	3.03723	NCBI	6537	exon sense-overlapping	rna33226	rna33226	EML6	+	37436959	37719997
rna14499	2.38495	6.14536	1.82146	0.177161	0.624967	up	0	0	1	0	0	0	3.03723	3.03723	5.87597	3.03723	3.03723	3.03723	NCBI	573	intronic antisense	rna14502	rna14502	TUBA1C	-	30565043	30572546
rna18047	2.38495	6.14536	1.82146	0.177161	0.624967	up	0	0	1	0	0	0	3.03723	3.03723	5.87597	3.03723	3.03723	3.03723	NCBI	226	natural antisense	rna18048	rna18048	NEUROG2	+	13065701	13069447
rna46570	2.38429	6.14531	1.82108	0.177206	0.624967	up	0	1	0	0	0	0	3.03723	5.87436	3.03723	3.03723	3.03723	3.03723	NCBI	1700	intergenic
rna57501	2.38429	6.27264	1.66137	0.197439	0.636624	up	0	1	0	0	0	0	3.03723	5.87436	3.03723	3.03723	3.03723	3.03723	NCBI	1546	intergenic
rna6485	2.38429	6.14531	1.82108	0.177206	0.624967	up	0	1	0	0	0	0	3.03723	5.87436	3.03723	3.03723	3.03723	3.03723	NCBI	1285	bidirectional	rna6487	rna6487	ATP13A2	+	135586360	135606403
rna59589	2.38429	6.14531	1.82108	0.177206	0.624967	up	0	1	0	0	0	0	3.03723	5.87436	3.03723	3.03723	3.03723	3.03723	NCBI	4202	natural antisense	rna59588	rna59588	CSPG4	+	33182724	33218500
gene25696	2.38429	6.14531	1.82108	0.177206	0.624967	up	0	1	0	0	0	0	3.03723	5.87436	3.03723	3.03723	3.03723	3.03723	NCBI	107	intron sense-overlapping	rna58487	rna58487	CDH10	+	48811847	48999212
gene33070	2.38429	6.14531	1.82108	0.177206	0.624967	up	0	1	0	0	0	0	3.03723	5.87436	3.03723	3.03723	3.03723	3.03723	NCBI	98	intergenic
gene25696	2.38429	6.14531	1.82108	0.177206	0.624967	up	0	1	0	0	0	0	3.03723	5.87436	3.03723	3.03723	3.03723	3.03723	NCBI	107	intron sense-overlapping	rna58486	rna58486	CDH10	+	48811845	48999212
rna39005	2.38429	6.14531	1.82108	0.177206	0.624967	up	0	1	0	0	0	0	3.03723	5.87436	3.03723	3.03723	3.03723	3.03723	NCBI	843	intergenic
rna64612	2.38429	6.14531	1.82108	0.177206	0.624967	up	0	1	0	0	0	0	3.03723	5.87436	3.03723	3.03723	3.03723	3.03723	NCBI	5338	intergenic
rna30972	2.38429	6.14531	1.82108	0.177206	0.624967	up	0	1	0	0	0	0	3.03723	5.87436	3.03723	3.03723	3.03723	3.03723	NCBI	988	intronic antisense	rna30964	rna30964	DMXL2	+	58738379	58905040
rna30972	2.38429	6.14531	1.82108	0.177206	0.624967	up	0	1	0	0	0	0	3.03723	5.87436	3.03723	3.03723	3.03723	3.03723	NCBI	988	intronic antisense	rna30965	rna30965	DMXL2	+	58738500	58905040
gene11602	2.38429	6.14531	1.82108	0.177206	0.624967	up	0	1	0	0	0	0	3.03723	5.87436	3.03723	3.03723	3.03723	3.03723	NCBI	992	intronic antisense	rna26361	rna26361	HSD17B3	-	82961047	83014357
rna6485	2.38429	6.14531	1.82108	0.177206	0.624967	up	0	1	0	0	0	0	3.03723	5.87436	3.03723	3.03723	3.03723	3.03723	NCBI	1285	bidirectional	rna6486	rna6486	ATP13A2	+	135586338	135606402
rna2965	2.38429	6.14531	1.82108	0.177206	0.624967	up	0	1	0	0	0	0	3.03723	5.87436	3.03723	3.03723	3.03723	3.03723	NCBI	558	bidirectional	rna2966	rna2966	ETS2	+	151162150	151181633
rna30972	2.38429	6.14531	1.82108	0.177206	0.624967	up	0	1	0	0	0	0	3.03723	5.87436	3.03723	3.03723	3.03723	3.03723	NCBI	988	intronic antisense	rna30966	rna30966	DMXL2	+	58738500	58905040
rna32847	2.38429	6.14531	1.82108	0.177206	0.624967	up	0	1	0	0	0	0	3.03723	5.87436	3.03723	3.03723	3.03723	3.03723	NCBI	758	natural antisense	rna32849	rna32849	CEBPZ	-	19635045	19659111
rna2778	2.38429	6.14531	1.82108	0.177206	0.624967	up	0	1	0	0	0	0	3.03723	5.87436	3.03723	3.03723	3.03723	3.03723	NCBI	1758	intergenic
gene25696	2.38429	6.14531	1.82108	0.177206	0.624967	up	0	1	0	0	0	0	3.03723	5.87436	3.03723	3.03723	3.03723	3.03723	NCBI	107	intron sense-overlapping	rna58488	rna58488	CDH10	+	48812105	48998427
rna20746	2.38429	6.14531	1.82108	0.177206	0.624967	up	0	1	0	0	0	0	3.03723	5.87436	3.03723	3.03723	3.03723	3.03723	NCBI	461	bidirectional	rna20748	rna20748	MED26	+	6412485	6453163
rna44615	2.38429	6.14531	1.82108	0.177206	0.624967	up	0	1	0	0	0	0	3.03723	5.87436	3.03723	3.03723	3.03723	3.03723	NCBI	1148	intergenic
rna58719	2.38429	6.14531	1.82108	0.177206	0.624967	up	0	1	0	0	0	0	3.03723	5.87436	3.03723	3.03723	3.03723	3.03723	NCBI	1745	natural antisense	rna58718	rna58718	SLC9A3	+	71607451	71645487
gene19713	2.38429	6.14531	1.82108	0.177206	0.624967	up	0	1	0	0	0	0	3.03723	5.87436	3.03723	3.03723	3.03723	3.03723	NCBI	1680	intergenic
rna58719	2.38429	6.14531	1.82108	0.177206	0.624967	up	0	1	0	0	0	0	3.03723	5.87436	3.03723	3.03723	3.03723	3.03723	NCBI	1745	natural antisense	rna58717	rna58717	SLC9A3	+	71607336	71641915
rna73557	2.38429	6.14531	1.82108	0.177206	0.624967	up	0	1	0	0	0	0	3.03723	5.87436	3.03723	3.03723	3.03723	3.03723	NCBI	1800	natural antisense	rna73558	rna73558	NRGN	+	28218788	28225792
rna20746	2.38429	6.14531	1.82108	0.177206	0.624967	up	0	1	0	0	0	0	3.03723	5.87436	3.03723	3.03723	3.03723	3.03723	NCBI	461	bidirectional	rna20747	rna20747	MED26	+	6412480	6453160
rna53675	2.38429	6.14531	1.82108	0.177206	0.624967	up	0	1	0	0	0	0	3.03723	5.87436	3.03723	3.03723	3.03723	3.03723	NCBI	218	intron sense-overlapping	rna53674	rna53674	APPBP2	+	12448463	12508970
rna13841	2.38429	6.14531	1.82108	0.177206	0.624967	up	0	1	0	0	0	0	3.03723	5.87436	3.03723	3.03723	3.03723	3.03723	NCBI	3273	intergenic
rna33618	2.38429	6.14531	1.82108	0.177206	0.624967	up	0	1	0	0	0	0	3.03723	5.87436	3.03723	3.03723	3.03723	3.03723	NCBI	3224	intergenic
gene25696	2.38429	6.14531	1.82108	0.177206	0.624967	up	0	1	0	0	0	0	3.03723	5.87436	3.03723	3.03723	3.03723	3.03723	NCBI	107	intron sense-overlapping	rna58489	rna58489	CDH10	+	48866192	48999212
rna30972	2.38429	6.14531	1.82108	0.177206	0.624967	up	0	1	0	0	0	0	3.03723	5.87436	3.03723	3.03723	3.03723	3.03723	NCBI	988	intronic antisense	rna30967	rna30967	DMXL2	+	58738500	58897053
rna30972	2.38429	6.14531	1.82108	0.177206	0.624967	up	0	1	0	0	0	0	3.03723	5.87436	3.03723	3.03723	3.03723	3.03723	NCBI	988	intronic antisense	rna30963	rna30963	DMXL2	+	58738379	58905040
rna13249	2.38429	6.14531	1.82108	0.177206	0.624967	up	0	1	0	0	0	0	3.03723	5.87436	3.03723	3.03723	3.03723	3.03723	NCBI	1922	natural antisense	rna13250	rna13250	CUL1	+	111930972	112019062
rna29057	2.38429	6.14531	1.82108	0.177206	0.624967	up	0	1	0	0	0	0	3.03723	5.87436	3.03723	3.03723	3.03723	3.03723	NCBI	558	natural antisense	rna29058	rna29058	MCC	+	451667	987258
rna40774	2.38429	6.14531	1.82108	0.177206	0.624967	up	0	1	0	0	0	0	3.03723	5.87436	3.03723	3.03723	3.03723	3.03723	NCBI	8957	intergenic
gene33687	2.38395	7.92606	5.45789	0.0194936	0.328955	up	6	1	16	7	3	4	8.50072	5.87436	9.67332	7.04619	5.80379	5.95893	NCBI	585	intronic antisense	rna76606	rna76606	ATP7A	-	74360085	74490970
rna8798	2.37655	7.3061	3.12575	0.0770853	0.565913	up	4	2	1	2	1	1	7.93201	6.76971	5.87597	5.44708	4.59056	4.44014	NCBI	1274	intronic antisense	rna8790	rna8790	BCAR3	+	49691060	49912119
rna8798	2.37655	7.3061	3.12575	0.0770853	0.565913	up	4	2	1	2	1	1	7.93201	6.76971	5.87597	5.44708	4.59056	4.44014	NCBI	1274	intronic antisense	rna8789	rna8789	BCAR3	+	49691044	49912338
rna7844	2.36073	6.52447	1.46183	0.226659	0.658296	up	0	0	4	0	1	1	3.03723	3.03723	7.71619	3.03723	4.59056	4.44014	NCBI	676	intergenic
rna52864	2.35811	7.05626	2.84673	0.0915813	0.589474	up	8	0	1	1	1	4	8.90756	3.03723	5.87597	4.69583	4.59056	5.95893	NCBI	681	intronic antisense	rna52865	rna52865	PPP6R1	+	62209897	62228730
rna78648	2.35617	6.65786	1.66974	0.196314	0.636624	up	3	0	1	2	0	0	7.53305	3.03723	5.87597	5.44708	3.03723	3.03723	NCBI	2627	intergenic
gene12684	2.3434	6.66699	1.72995	0.188438	0.635097	up	4	0	1	1	0	2	7.93201	3.03723	5.87597	4.69583	3.03723	5.13776	NCBI	833	intronic antisense	rna28757	rna28757	TULP4	+	94761524	94962886
gene12684	2.3434	6.66699	1.72995	0.188438	0.635097	up	4	0	1	1	0	2	7.93201	3.03723	5.87597	4.69583	3.03723	5.13776	NCBI	833	intronic antisense	rna28754	rna28754	TULP4	+	94761524	94962886
gene12684	2.3434	6.66699	1.72995	0.188438	0.635097	up	4	0	1	1	0	2	7.93201	3.03723	5.87597	4.69583	3.03723	5.13776	NCBI	833	intronic antisense	rna28756	rna28756	TULP4	+	94761524	94962886
gene12684	2.3434	6.66699	1.72995	0.188438	0.635097	up	4	0	1	1	0	2	7.93201	3.03723	5.87597	4.69583	3.03723	5.13776	NCBI	833	intronic antisense	rna28755	rna28755	TULP4	+	94761524	94962886
gene12684	2.3434	6.66699	1.72995	0.188438	0.635097	up	4	0	1	1	0	2	7.93201	3.03723	5.87597	4.69583	3.03723	5.13776	NCBI	833	intronic antisense	rna28758	rna28758	TULP4	+	94761524	94962886
rna35156	2.33472	9.38925	15.352	8.96336e-05	0.00806702	up	7	18	32	4	17	17	8.71843	9.83977	10.666	6.30452	8.12019	7.89291	NCBI	967	intronic antisense	rna35155	rna35155	ASS1	+	100770226	100822223
gene6490	2.32881	6.64058	1.62296	0.2027	0.636624	up	0	0	4	1	0	1	3.03723	3.03723	7.71619	4.69583	3.03723	4.44014	NCBI	1327	intergenic
gene1696	2.32123	7.69727	4.37064	0.0365805	0.43923	up	0	5	11	1	6	3	3.03723	8.02499	9.13933	4.69583	6.69369	5.606	NCBI	571	intronic antisense	rna3736	rna3736	FASTKD1	+	26694324	26733023
gene1696	2.32123	7.69727	4.37064	0.0365805	0.43923	up	0	5	11	1	6	3	3.03723	8.02499	9.13933	4.69583	6.69369	5.606	NCBI	571	intronic antisense	rna3735	rna3735	FASTKD1	+	26694324	26733023
gene1696	2.32123	7.69727	4.37064	0.0365805	0.43923	up	0	5	11	1	6	3	3.03723	8.02499	9.13933	4.69583	6.69369	5.606	NCBI	571	intronic antisense	rna3734	rna3734	FASTKD1	+	26694290	26730288
rna55650	2.30354	6.85906	2.14324	0.143221	0.624967	up	3	4	0	3	1	0	7.53305	7.71439	3.03723	5.93859	4.59056	3.03723	NCBI	3681	intergenic
rna48144	2.28532	7.60195	3.20792	0.0733034	0.563046	up	0	6	1	2	2	0	3.03723	8.28043	5.87597	5.44708	5.32112	3.03723	NCBI	2133	intronic antisense	rna48140	rna48140	ACAD10	+	55400976	55448479
rna48144	2.28532	7.60195	3.20792	0.0733034	0.563046	up	0	6	1	2	2	0	3.03723	8.28043	5.87597	5.44708	5.32112	3.03723	NCBI	2133	intronic antisense	rna48141	rna48141	ACAD10	+	55400987	55448734
rna48144	2.28532	7.60195	3.20792	0.0733034	0.563046	up	0	6	1	2	2	0	3.03723	8.28043	5.87597	5.44708	5.32112	3.03723	NCBI	2133	intronic antisense	rna48137	rna48137	ACAD10	+	55400966	55450226
rna48144	2.28532	7.60195	3.20792	0.0733034	0.563046	up	0	6	1	2	2	0	3.03723	8.28043	5.87597	5.44708	5.32112	3.03723	NCBI	2133	intronic antisense	rna48143	rna48143	ACAD10	+	55409123	55450229
rna48144	2.28532	7.60195	3.20792	0.0733034	0.563046	up	0	6	1	2	2	0	3.03723	8.28043	5.87597	5.44708	5.32112	3.03723	NCBI	2133	intronic antisense	rna48136	rna48136	ACAD10	+	55400953	55450226
rna48144	2.28532	7.60195	3.20792	0.0733034	0.563046	up	0	6	1	2	2	0	3.03723	8.28043	5.87597	5.44708	5.32112	3.03723	NCBI	2133	intronic antisense	rna48139	rna48139	ACAD10	+	55400974	55448479
rna48144	2.28532	7.60195	3.20792	0.0733034	0.563046	up	0	6	1	2	2	0	3.03723	8.28043	5.87597	5.44708	5.32112	3.03723	NCBI	2133	intronic antisense	rna48142	rna48142	ACAD10	+	55401022	55450323
rna51776	2.24166	6.87896	2.10165	0.147162	0.624967	up	5	0	2	0	1	4	8.24421	3.03723	6.77144	3.03723	4.59056	5.95893	NCBI	2908	intergenic
rna49398	2.24096	6.65267	1.57309	0.20978	0.646909	up	1	0	4	0	2	1	6.07062	3.03723	7.71619	3.03723	5.32112	4.44014	NCBI	911	natural antisense	rna49406	rna49406	BCNT2	-	2766295	2799612
rna49398	2.24096	6.65267	1.57309	0.20978	0.646909	up	1	0	4	0	2	1	6.07062	3.03723	7.71619	3.03723	5.32112	4.44014	NCBI	911	intronic antisense	rna49400	rna49400	BCNT2	-	2756805	2799612
rna49398	2.24096	6.65267	1.57309	0.20978	0.646909	up	1	0	4	0	2	1	6.07062	3.03723	7.71619	3.03723	5.32112	4.44014	NCBI	911	natural antisense	rna49404	rna49404	BCNT2	-	2761309	2799611
rna49398	2.24096	6.65267	1.57309	0.20978	0.646909	up	1	0	4	0	2	1	6.07062	3.03723	7.71619	3.03723	5.32112	4.44014	NCBI	911	natural antisense	rna49407	rna49407	BCNT2	-	2766295	2799610
rna49398	2.24096	6.65267	1.57309	0.20978	0.646909	up	1	0	4	0	2	1	6.07062	3.03723	7.71619	3.03723	5.32112	4.44014	NCBI	911	intronic antisense	rna49402	rna49402	BCNT2	-	2761309	2799612
rna49398	2.24096	6.65267	1.57309	0.20978	0.646909	up	1	0	4	0	2	1	6.07062	3.03723	7.71619	3.03723	5.32112	4.44014	NCBI	911	natural antisense	rna49405	rna49405	BCNT2	-	2766295	2799613
rna49398	2.24096	6.65267	1.57309	0.20978	0.646909	up	1	0	4	0	2	1	6.07062	3.03723	7.71619	3.03723	5.32112	4.44014	NCBI	911	intronic antisense	rna49403	rna49403	BCNT2	-	2761309	2799612
rna49398	2.24096	6.65267	1.57309	0.20978	0.646909	up	1	0	4	0	2	1	6.07062	3.03723	7.71619	3.03723	5.32112	4.44014	NCBI	911	natural antisense	rna49401	rna49401	BCNT2	-	2759773	2799583
rna50138	2.22646	6.30733	1.08649	0.297266	0.680053	up	2	0	0	0	0	1	6.97971	3.03723	3.03723	3.03723	3.03723	4.44014	NCBI	1717	natural antisense	rna50132	rna50132	KIFC3	-	25722213	25753163
rna50138	2.22646	6.30733	1.08649	0.297266	0.680053	up	2	0	0	0	0	1	6.97971	3.03723	3.03723	3.03723	3.03723	4.44014	NCBI	1717	intronic antisense	rna50134	rna50134	KIFC3	-	25722213	25752231
rna50138	2.22646	6.30733	1.08649	0.297266	0.680053	up	2	0	0	0	0	1	6.97971	3.03723	3.03723	3.03723	3.03723	4.44014	NCBI	1717	natural antisense	rna50135	rna50135	KIFC3	-	25722213	25752231
rna50138	2.22646	6.30733	1.08649	0.297266	0.680053	up	2	0	0	0	0	1	6.97971	3.03723	3.03723	3.03723	3.03723	4.44014	NCBI	1717	intronic antisense	rna50129	rna50129	KIFC3	-	25722213	25756815
rna50138	2.22646	6.30733	1.08649	0.297266	0.680053	up	2	0	0	0	0	1	6.97971	3.03723	3.03723	3.03723	3.03723	4.44014	NCBI	1717	natural antisense	rna50128	rna50128	KIFC3	-	25722213	25756819
rna50138	2.22646	6.30733	1.08649	0.297266	0.680053	up	2	0	0	0	0	1	6.97971	3.03723	3.03723	3.03723	3.03723	4.44014	NCBI	1717	intronic antisense	rna50133	rna50133	KIFC3	-	25722213	25752231
rna50138	2.22646	6.30733	1.08649	0.297266	0.680053	up	2	0	0	0	0	1	6.97971	3.03723	3.03723	3.03723	3.03723	4.44014	NCBI	1717	natural antisense	rna50130	rna50130	KIFC3	-	25722213	25756799
rna50138	2.22646	6.30733	1.08649	0.297266	0.680053	up	2	0	0	0	0	1	6.97971	3.03723	3.03723	3.03723	3.03723	4.44014	NCBI	1717	intronic antisense	rna50131	rna50131	KIFC3	-	25722213	25756764
rna50138	2.22646	6.30733	1.08649	0.297266	0.680053	up	2	0	0	0	0	1	6.97971	3.03723	3.03723	3.03723	3.03723	4.44014	NCBI	1717	natural antisense	rna50136	rna50136	KIFC3	-	25722213	25752230
rna50138	2.22646	6.30733	1.08649	0.297266	0.680053	up	2	0	0	0	0	1	6.97971	3.03723	3.03723	3.03723	3.03723	4.44014	NCBI	1717	intronic antisense	rna50127	rna50127	KIFC3	-	25722213	25756819
rna74303	2.21369	7.99841	4.58051	0.0323541	0.428012	up	0	2	14	0	7	4	3.03723	6.76971	9.48275	3.03723	6.89964	5.95893	NCBI	4973	intergenic
gene12249	2.20317	6.80004	1.82575	0.176651	0.624967	up	6	0	0	3	0	1	8.50072	3.03723	3.03723	5.93859	3.03723	4.44014	NCBI	1351	intronic antisense	rna27787	rna27787	ATG5	+	43654755	43789020
gene12249	2.20317	6.80004	1.82575	0.176651	0.624967	up	6	0	0	3	0	1	8.50072	3.03723	3.03723	5.93859	3.03723	4.44014	NCBI	1351	intronic antisense	rna27788	rna27788	ATG5	+	43654863	43807560
gene12249	2.20317	6.80004	1.82575	0.176651	0.624967	up	6	0	0	3	0	1	8.50072	3.03723	3.03723	5.93859	3.03723	4.44014	NCBI	1351	intronic antisense	rna27791	rna27791	ATG5	+	43674998	43807560
gene12249	2.20317	6.80004	1.82575	0.176651	0.624967	up	6	0	0	3	0	1	8.50072	3.03723	3.03723	5.93859	3.03723	4.44014	NCBI	1351	intronic antisense	rna27789	rna27789	ATG5	+	43655171	43807560
rna45709	2.16867	6.30182	1.04349	0.307027	0.680053	up	1	0	1	0	0	1	6.07062	3.03723	5.87597	3.03723	3.03723	4.44014	NCBI	1141	intergenic
rna49567	2.16148	7.27597	2.87408	0.090038	0.589474	up	1	6	3	2	1	4	6.07062	8.28043	7.31981	5.44708	4.59056	5.95893	NCBI	339	intronic antisense	rna49566	rna49566	CRISPLD2	+	10980200	11046045
rna17950	2.13563	7.71785	3.63931	0.05645	0.511359	up	8	4	1	1	5	4	8.90756	7.71439	5.87597	4.69583	6.45336	5.95893	NCBI	1978	intronic antisense	rna17947	rna17947	SYNPO2	-	6230447	6434673
rna17950	2.13563	7.71785	3.63931	0.05645	0.511359	up	8	4	1	1	5	4	8.90756	7.71439	5.87597	4.69583	6.45336	5.95893	NCBI	1978	intronic antisense	rna17948	rna17948	SYNPO2	-	6233463	6434637
rna6642	2.11912	6.44398	1.07599	0.299615	0.680053	up	2	1	0	0	0	2	6.97971	5.87436	3.03723	3.03723	3.03723	5.13776	NCBI	1954	bidirectional	rna6640	rna6640	UCK2	-	2984713	3058734
rna63049	2.09987	6.30727	0.978575	0.322567	0.681006	up	1	1	0	0	1	0	6.07062	5.87436	3.03723	3.03723	4.59056	3.03723	NCBI	1281	intergenic
gene30687	2.08445	6.87724	1.82513	0.176725	0.624967	up	2	2	3	2	1	2	6.97971	6.76971	7.31981	5.44708	4.59056	5.13776	NCBI	494	intronic antisense	rna70004	rna70004	NOLC1	+	22820385	22829197
gene30687	2.08445	6.87724	1.82513	0.176725	0.624967	up	2	2	3	2	1	2	6.97971	6.76971	7.31981	5.44708	4.59056	5.13776	NCBI	494	intronic antisense	rna70003	rna70003	NOLC1	+	22819791	22830530
rna2880	2.07281	13.17	78.9969	6.93918e-19	5.62073e-16	up	289	333	345	228	214	351	14.0583	14.0369	14.0899	11.9821	11.7345	12.2126	NCBI	4692	intronic antisense	rna2878	rna2878	RUNX1	-	146971509	147244449
rna2880	2.07281	13.17	78.9969	6.93918e-19	5.62073e-16	up	289	333	345	228	214	351	14.0583	14.0369	14.0899	11.9821	11.7345	12.2126	NCBI	4692	intronic antisense	rna2875	rna2875	RUNX1	-	146971509	147244726
rna2880	2.07281	13.17	78.9969	6.93918e-19	5.62073e-16	up	289	333	345	228	214	351	14.0583	14.0369	14.0899	11.9821	11.7345	12.2126	NCBI	4692	intronic antisense	rna2877	rna2877	RUNX1	-	146971509	147244450
rna2880	2.07281	13.17	78.9969	6.93918e-19	5.62073e-16	up	289	333	345	228	214	351	14.0583	14.0369	14.0899	11.9821	11.7345	12.2126	NCBI	4692	intronic antisense	rna2879	rna2879	RUNX1	-	146975504	147244723
rna2880	2.07281	13.17	78.9969	6.93918e-19	5.62073e-16	up	289	333	345	228	214	351	14.0583	14.0369	14.0899	11.9821	11.7345	12.2126	NCBI	4692	intronic antisense	rna2874	rna2874	RUNX1	-	146971509	147244729
rna2880	2.07281	13.17	78.9969	6.93918e-19	5.62073e-16	up	289	333	345	228	214	351	14.0583	14.0369	14.0899	11.9821	11.7345	12.2126	NCBI	4692	intronic antisense	rna2876	rna2876	RUNX1	-	146971509	147244726
rna24262	2.07084	6.80585	1.60081	0.205809	0.639534	up	5	0	0	0	1	3	8.24421	3.03723	3.03723	3.03723	4.59056	5.606	NCBI	3108	intergenic
gene16485	2.06868	7.06846	2.26421	0.132415	0.624967	up	4	1	4	2	1	4	7.93201	5.87436	7.71619	5.44708	4.59056	5.95893	NCBI	728	intronic antisense	rna37473	rna37473	ANKRD26	-	17640545	17708305
gene16485	2.06868	7.06846	2.26421	0.132415	0.624967	up	4	1	4	2	1	4	7.93201	5.87436	7.71619	5.44708	4.59056	5.95893	NCBI	728	intronic antisense	rna37471	rna37471	ANKRD26	-	17640537	17708379
gene16485	2.06868	7.06846	2.26421	0.132415	0.624967	up	4	1	4	2	1	4	7.93201	5.87436	7.71619	5.44708	4.59056	5.95893	NCBI	728	intronic antisense	rna37472	rna37472	ANKRD26	-	17640537	17708379
gene16103	2.05453	6.31113	0.936797	0.333119	0.693464	up	1	0	1	1	0	0	6.07062	3.03723	5.87597	4.69583	3.03723	3.03723	NCBI	1295	intergenic
gene10437	2.04223	6.30182	0.938091	0.332785	0.693464	up	0	0	2	0	1	0	3.03723	3.03723	6.77144	3.03723	4.59056	3.03723	NCBI	201	intronic antisense	rna23843	rna23843	DCTN4	-	62075541	62106663
gene10437	2.04223	6.30182	0.938091	0.332785	0.693464	up	0	0	2	0	1	0	3.03723	3.03723	6.77144	3.03723	4.59056	3.03723	NCBI	201	intronic antisense	rna23842	rna23842	DCTN4	-	62073745	62106763
rna6948	2.04127	6.30172	0.93741	0.332961	0.693464	up	0	2	0	0	1	0	3.03723	6.76971	3.03723	3.03723	4.59056	3.03723	NCBI	5755	natural antisense	rna6950	rna6950	VSIG8	+	9824519	9833363
rna6948	2.04127	6.30172	0.93741	0.332961	0.693464	up	0	2	0	0	1	0	3.03723	6.76971	3.03723	3.03723	4.59056	3.03723	NCBI	5755	natural antisense	rna6946	rna6946	CFAP45	+	9788744	9812756
rna6948	2.04127	6.30172	0.93741	0.332961	0.693464	up	0	2	0	0	1	0	3.03723	6.76971	3.03723	3.03723	4.59056	3.03723	NCBI	5755	natural antisense	rna6945	rna6945	CFAP45	+	9783435	9812756
rna6948	2.04127	6.30172	0.93741	0.332961	0.693464	up	0	2	0	0	1	0	3.03723	6.76971	3.03723	3.03723	4.59056	3.03723	NCBI	5755	natural antisense	rna6944	rna6944	CFAP45	+	9783427	9812756
rna6948	2.04127	6.30172	0.93741	0.332961	0.693464	up	0	2	0	0	1	0	3.03723	6.76971	3.03723	3.03723	4.59056	3.03723	NCBI	5755	natural antisense	rna6947	rna6947	CFAP45	+	9788746	9812756
rna6948	2.04127	6.30172	0.93741	0.332961	0.693464	up	0	2	0	0	1	0	3.03723	6.76971	3.03723	3.03723	4.59056	3.03723	NCBI	5755	natural antisense	rna6951	rna6951	VSIG8	+	9825410	9832944
rna6948	2.04127	6.30172	0.93741	0.332961	0.693464	up	0	2	0	0	1	0	3.03723	6.76971	3.03723	3.03723	4.59056	3.03723	NCBI	5755	natural antisense	rna6943	rna6943	CFAP45	+	9783426	9812756
rna75136	2.03314	8.94881	8.39991	0.00375799	0.142686	up	14	10	16	3	14	17	9.7043	9.00208	9.67332	5.93859	7.84917	7.89291	NCBI	672	intronic antisense	rna75137	rna75137	IL13RA1	+	3168826	3246931
rna39523	2.00169	6.53704	1.01832	0.312935	0.680053	up	0	1	1	1	0	0	3.03723	5.87436	5.87597	4.69583	3.03723	3.03723	NCBI	1314	intergenic
gene4109	1.99973	11.5145	37.9407	7.48427e-10	2.02075e-07	up	82	101	103	60	57	133	12.2427	12.3174	12.3475	10.0643	9.83543	10.8166	NCBI	4418	intronic antisense	rna9353	rna9353	AK4	-	80156037	80250957
gene4109	1.99973	11.5145	37.9407	7.48427e-10	2.02075e-07	up	82	101	103	60	57	133	12.2427	12.3174	12.3475	10.0643	9.83543	10.8166	NCBI	4418	intronic antisense	rna9354	rna9354	AK4	-	80160690	80251376
gene4109	1.99973	11.5145	37.9407	7.48427e-10	2.02075e-07	up	82	101	103	60	57	133	12.2427	12.3174	12.3475	10.0643	9.83543	10.8166	NCBI	4418	intronic antisense	rna9352	rna9352	AK4	-	80156037	80251818
gene4109	1.99973	11.5145	37.9407	7.48427e-10	2.02075e-07	up	82	101	103	60	57	133	12.2427	12.3174	12.3475	10.0643	9.83543	10.8166	NCBI	4418	intronic antisense	rna9351	rna9351	AK4	-	80156037	80251928
rna27485	1.99642	6.30564	0.896809	0.343655	0.70397	up	0	0	2	1	0	0	3.03723	3.03723	6.77144	4.69583	3.03723	3.03723	NCBI	3300	intronic antisense	rna27486	rna27486	CEP85L	+	32336231	32484239
rna7914	1.99545	6.30555	0.896142	0.343834	0.70397	up	0	2	0	1	0	0	3.03723	6.76971	3.03723	4.69583	3.03723	3.03723	NCBI	563	bidirectional	rna7915	rna7915	LOC788142	+	20791735	20855871
rna7914	1.99545	6.30555	0.896142	0.343834	0.70397	up	0	2	0	1	0	0	3.03723	6.76971	3.03723	4.69583	3.03723	3.03723	NCBI	563	bidirectional	rna7916	rna7916	LOC788142	+	20791735	20855871
rna75054	1.92473	6.44332	0.899059	0.34305	0.70397	up	0	1	2	0	2	0	3.03723	5.87436	6.77144	3.03723	5.32112	3.03723	NCBI	3001	bidirectional	rna75055	rna75055	RNH1	+	50789132	50804307
gene11381	1.91797	6.56626	1.03984	0.307877	0.680053	up	0	4	0	1	0	2	3.03723	7.71439	3.03723	4.69583	3.03723	5.13776	NCBI	1298	intergenic
rna39274	1.9166	6.71639	1.25376	0.262855	0.680053	up	4	1	0	3	0	1	7.93201	5.87436	3.03723	5.93859	3.03723	4.44014	NCBI	844	intronic antisense	rna39270	rna39270	ZNF341	+	63174478	63214476
rna39274	1.9166	6.71639	1.25376	0.262855	0.680053	up	4	1	0	3	0	1	7.93201	5.87436	3.03723	5.93859	3.03723	4.44014	NCBI	844	intronic antisense	rna39271	rna39271	ZNF341	+	63174496	63214474
rna39274	1.9166	6.71639	1.25376	0.262855	0.680053	up	4	1	0	3	0	1	7.93201	5.87436	3.03723	5.93859	3.03723	4.44014	NCBI	844	intronic antisense	rna39273	rna39273	ZNF341	+	63185853	63214476
rna39274	1.9166	6.71639	1.25376	0.262855	0.680053	up	4	1	0	3	0	1	7.93201	5.87436	3.03723	5.93859	3.03723	4.44014	NCBI	844	intronic antisense	rna39272	rna39272	ZNF341	+	63180767	63214476
rna39274	1.9166	6.71639	1.25376	0.262855	0.680053	up	4	1	0	3	0	1	7.93201	5.87436	3.03723	5.93859	3.03723	4.44014	NCBI	844	intronic antisense	rna39269	rna39269	ZNF341	+	63174420	63214476
gene29735	1.91035	7.71899	2.99087	0.0837566	0.58347	up	5	5	3	1	2	9	8.24421	8.02499	7.31981	4.69583	5.32112	7.019	NCBI	451	intronic antisense	rna67700	rna67700	ZC3H7A	-	10434093	10472472
gene31054	1.90284	6.57759	1.03402	0.309233	0.680053	up	1	3	0	0	3	0	6.07062	7.31803	3.03723	3.03723	5.80379	3.03723	NCBI	308	intron sense-overlapping	rna71052	rna71052	LOC112444619	+	6179712	6196744
rna52360	1.89626	8.23662	4.5874	0.0322243	0.428012	up	8	13	9	3	1	25	8.90756	9.37525	8.85448	5.93859	4.59056	8.43327	NCBI	391	natural antisense	rna52355	rna52355	KLK10	-	56989034	56995008
rna52360	1.89626	8.23662	4.5874	0.0322243	0.428012	up	8	13	9	3	1	25	8.90756	9.37525	8.85448	5.93859	4.59056	8.43327	NCBI	391	natural antisense	rna52359	rna52359	KLK10	-	56989940	56994918
rna52360	1.89626	8.23662	4.5874	0.0322243	0.428012	up	8	13	9	3	1	25	8.90756	9.37525	8.85448	5.93859	4.59056	8.43327	NCBI	391	natural antisense	rna52358	rna52358	KLK10	-	56989940	56995323
rna52360	1.89626	8.23662	4.5874	0.0322243	0.428012	up	8	13	9	3	1	25	8.90756	9.37525	8.85448	5.93859	4.59056	8.43327	NCBI	391	natural antisense	rna52357	rna52357	KLK10	-	56989940	56995323
rna52360	1.89626	8.23662	4.5874	0.0322243	0.428012	up	8	13	9	3	1	25	8.90756	9.37525	8.85448	5.93859	4.59056	8.43327	NCBI	391	natural antisense	rna52356	rna52356	KLK10	-	56989940	56995323
rna3445	1.89379	10.9866	25.9986	3.45943e-07	5.60427e-05	up	39	49	75	48	56	42	11.1732	11.2764	11.8907	9.74515	9.81013	9.1678	NCBI	2253	intronic antisense	rna3448	rna3448	SESTD1	+	17618996	17764631
rna3445	1.89379	10.9866	25.9986	3.45943e-07	5.60427e-05	up	39	49	75	48	56	42	11.1732	11.2764	11.8907	9.74515	9.81013	9.1678	NCBI	2253	intronic antisense	rna3447	rna3447	SESTD1	+	17618969	17771677
rna3445	1.89379	10.9866	25.9986	3.45943e-07	5.60427e-05	up	39	49	75	48	56	42	11.1732	11.2764	11.8907	9.74515	9.81013	9.1678	NCBI	2253	intronic antisense	rna3446	rna3446	SESTD1	+	17618526	17771677
rna3445	1.89379	10.9866	25.9986	3.45943e-07	5.60427e-05	up	39	49	75	48	56	42	11.1732	11.2764	11.8907	9.74515	9.81013	9.1678	NCBI	2253	intronic antisense	rna3449	rna3449	SESTD1	+	17619474	17771677
gene33436	1.88676	6.90529	1.52127	0.217447	0.650728	up	2	4	0	0	4	1	6.97971	7.71439	3.03723	3.03723	6.16483	4.44014	NCBI	814	intronic antisense	rna76063	rna76063	DIAPH2	+	45296051	46194365
gene20329	1.87437	6.68544	1.1668	0.280078	0.680053	up	0	1	4	1	1	2	3.03723	5.87436	7.71619	4.69583	4.59056	5.13776	NCBI	513	intronic antisense	rna45622	rna45622	KIF1B	-	43253671	43342453
gene20329	1.87437	6.68544	1.1668	0.280078	0.680053	up	0	1	4	1	1	2	3.03723	5.87436	7.71619	4.69583	4.59056	5.13776	NCBI	513	intronic antisense	rna45624	rna45624	KIF1B	-	43253683	43342453
gene20329	1.87437	6.68544	1.1668	0.280078	0.680053	up	0	1	4	1	1	2	3.03723	5.87436	7.71619	4.69583	4.59056	5.13776	NCBI	513	intronic antisense	rna45615	rna45615	KIF1B	-	43192585	43342453
gene20329	1.87437	6.68544	1.1668	0.280078	0.680053	up	0	1	4	1	1	2	3.03723	5.87436	7.71619	4.69583	4.59056	5.13776	NCBI	513	intronic antisense	rna45618	rna45618	KIF1B	-	43192585	43342453
gene20329	1.87437	6.68544	1.1668	0.280078	0.680053	up	0	1	4	1	1	2	3.03723	5.87436	7.71619	4.69583	4.59056	5.13776	NCBI	513	intronic antisense	rna45623	rna45623	KIF1B	-	43253683	43342453
gene20329	1.87437	6.68544	1.1668	0.280078	0.680053	up	0	1	4	1	1	2	3.03723	5.87436	7.71619	4.69583	4.59056	5.13776	NCBI	513	intronic antisense	rna45620	rna45620	KIF1B	-	43192585	43342453
gene20329	1.87437	6.68544	1.1668	0.280078	0.680053	up	0	1	4	1	1	2	3.03723	5.87436	7.71619	4.69583	4.59056	5.13776	NCBI	513	intronic antisense	rna45619	rna45619	KIF1B	-	43192585	43342453
gene20329	1.87437	6.68544	1.1668	0.280078	0.680053	up	0	1	4	1	1	2	3.03723	5.87436	7.71619	4.69583	4.59056	5.13776	NCBI	513	intronic antisense	rna45616	rna45616	KIF1B	-	43192585	43342453
gene20329	1.87437	6.68544	1.1668	0.280078	0.680053	up	0	1	4	1	1	2	3.03723	5.87436	7.71619	4.69583	4.59056	5.13776	NCBI	513	intronic antisense	rna45614	rna45614	KIF1B	-	43192585	43342454
gene20329	1.87437	6.68544	1.1668	0.280078	0.680053	up	0	1	4	1	1	2	3.03723	5.87436	7.71619	4.69583	4.59056	5.13776	NCBI	513	intronic antisense	rna45621	rna45621	KIF1B	-	43192585	43342426
gene20329	1.87437	6.68544	1.1668	0.280078	0.680053	up	0	1	4	1	1	2	3.03723	5.87436	7.71619	4.69583	4.59056	5.13776	NCBI	513	intronic antisense	rna45617	rna45617	KIF1B	-	43192585	43342453
rna50592	1.87037	9.5049	11.4828	0.000704292	0.0398007	up	12	35	20	16	17	29	9.48428	10.7928	9.99234	8.18753	8.12019	8.64266	NCBI	3981	natural antisense	rna50591	rna50591	DHODH	-	39068956	39081933
rna50592	1.87037	9.5049	11.4828	0.000704292	0.0398007	up	12	35	20	16	17	29	9.48428	10.7928	9.99234	8.18753	8.12019	8.64266	NCBI	3981	natural antisense	rna50590	rna50590	DHODH	-	39068791	39081906
rna16074	1.8619	6.69602	1.16402	0.280651	0.680053	up	1	4	0	0	4	0	6.07062	7.71439	3.03723	3.03723	6.16483	3.03723	NCBI	644	intronic antisense	rna16070	rna16070	DENND5B	+	78374264	78595131
rna16074	1.8619	6.69602	1.16402	0.280651	0.680053	up	1	4	0	0	4	0	6.07062	7.71439	3.03723	3.03723	6.16483	3.03723	NCBI	644	intronic antisense	rna16069	rna16069	DENND5B	+	78374263	78595131
rna16074	1.8619	6.69602	1.16402	0.280651	0.680053	up	1	4	0	0	4	0	6.07062	7.71439	3.03723	3.03723	6.16483	3.03723	NCBI	644	intronic antisense	rna16071	rna16071	DENND5B	+	78374265	78590351
rna16074	1.8619	6.69602	1.16402	0.280651	0.680053	up	1	4	0	0	4	0	6.07062	7.71439	3.03723	3.03723	6.16483	3.03723	NCBI	644	intronic antisense	rna16072	rna16072	DENND5B	+	78374550	78590351
rna33616	1.85341	9.11427	8.16771	0.00427031	0.157225	up	11	7	29	15	15	13	9.36025	8.49737	10.5248	8.09712	7.94528	7.52114	NCBI	2402	intergenic
gene15224	1.85178	6.68855	1.14327	0.284979	0.680053	up	0	0	5	2	0	2	3.03723	3.03723	8.02681	5.44708	3.03723	5.13776	NCBI	835	intronic antisense	rna34472	rna34472	TAF1B	-	87654481	87679408
gene15224	1.85178	6.68855	1.14327	0.284979	0.680053	up	0	0	5	2	0	2	3.03723	3.03723	8.02681	5.44708	3.03723	5.13776	NCBI	835	intronic antisense	rna34473	rna34473	TAF1B	-	87654904	87710164
rna25146	1.83879	9.00235	7.46567	0.00629623	0.17586	up	9	11	26	12	14	17	9.07474	9.13748	10.3682	7.78597	7.84917	7.89291	NCBI	3376	exon sense-overlapping	rna25145	rna25145	SPATA6L	+	39858145	39915213
rna25146	1.83879	9.00235	7.46567	0.00629623	0.17586	up	9	11	26	12	14	17	9.07474	9.13748	10.3682	7.78597	7.84917	7.89291	NCBI	3376	intronic antisense	rna25153	rna25153	SLC1A1	-	39929865	40002800
rna25146	1.83879	9.00235	7.46567	0.00629623	0.17586	up	9	11	26	12	14	17	9.07474	9.13748	10.3682	7.78597	7.84917	7.89291	NCBI	3376	intronic antisense	rna25152	rna25152	PLPP6	-	39863786	39864933
rna25146	1.83879	9.00235	7.46567	0.00629623	0.17586	up	9	11	26	12	14	17	9.07474	9.13748	10.3682	7.78597	7.84917	7.89291	NCBI	3376	exon sense-overlapping	rna25148	rna25148	SPATA6L	+	39858448	39915213
rna25146	1.83879	9.00235	7.46567	0.00629623	0.17586	up	9	11	26	12	14	17	9.07474	9.13748	10.3682	7.78597	7.84917	7.89291	NCBI	3376	exon sense-overlapping	rna25149	rna25149	SPATA6L	+	39858451	39915213
rna25146	1.83879	9.00235	7.46567	0.00629623	0.17586	up	9	11	26	12	14	17	9.07474	9.13748	10.3682	7.78597	7.84917	7.89291	NCBI	3376	exon sense-overlapping	rna25150	rna25150	SPATA6L	+	39858758	39911841
rna25146	1.83879	9.00235	7.46567	0.00629623	0.17586	up	9	11	26	12	14	17	9.07474	9.13748	10.3682	7.78597	7.84917	7.89291	NCBI	3376	exon sense-overlapping	rna25151	rna25151	SPATA6L	+	39865231	39915213
rna25146	1.83879	9.00235	7.46567	0.00629623	0.17586	up	9	11	26	12	14	17	9.07474	9.13748	10.3682	7.78597	7.84917	7.89291	NCBI	3376	exon sense-overlapping	rna25143	rna25143	SPATA6L	+	39858144	39915213
rna40566	1.83697	7.31387	2.06646	0.150592	0.624967	up	0	0	8	2	1	4	3.03723	3.03723	8.68775	5.44708	4.59056	5.95893	NCBI	1425	intronic antisense	rna40559	rna40559	ST3GAL1	+	7864643	7955645
rna40566	1.83697	7.31387	2.06646	0.150592	0.624967	up	0	0	8	2	1	4	3.03723	3.03723	8.68775	5.44708	4.59056	5.95893	NCBI	1425	intronic antisense	rna40560	rna40560	ST3GAL1	+	7864732	7955645
rna40566	1.83697	7.31387	2.06646	0.150592	0.624967	up	0	0	8	2	1	4	3.03723	3.03723	8.68775	5.44708	4.59056	5.95893	NCBI	1425	intronic antisense	rna40561	rna40561	ST3GAL1	+	7864732	7955645
rna40566	1.83697	7.31387	2.06646	0.150592	0.624967	up	0	0	8	2	1	4	3.03723	3.03723	8.68775	5.44708	4.59056	5.95893	NCBI	1425	intronic antisense	rna40562	rna40562	ST3GAL1	+	7865318	7955645
rna23383	1.81416	7.82008	2.86359	0.0906266	0.589474	up	0	8	6	3	2	8	3.03723	8.68591	8.28226	5.93859	5.32112	6.86044	NCBI	1352	intronic antisense	rna23389	rna23389	APBB3	-	51731681	51737716
rna23383	1.81416	7.82008	2.86359	0.0906266	0.589474	up	0	8	6	3	2	8	3.03723	8.68591	8.28226	5.93859	5.32112	6.86044	NCBI	1352	natural antisense	rna23381	rna23381	SRA1	-	51724906	51731930
rna23383	1.81416	7.82008	2.86359	0.0906266	0.589474	up	0	8	6	3	2	8	3.03723	8.68591	8.28226	5.93859	5.32112	6.86044	NCBI	1352	intronic antisense	rna23388	rna23388	APBB3	-	51731681	51737716
rna23383	1.81416	7.82008	2.86359	0.0906266	0.589474	up	0	8	6	3	2	8	3.03723	8.68591	8.28226	5.93859	5.32112	6.86044	NCBI	1352	intronic antisense	rna23385	rna23385	APBB3	-	51731681	51737917
rna23383	1.81416	7.82008	2.86359	0.0906266	0.589474	up	0	8	6	3	2	8	3.03723	8.68591	8.28226	5.93859	5.32112	6.86044	NCBI	1352	intronic antisense	rna23390	rna23390	APBB3	-	51731681	51737059
rna23383	1.81416	7.82008	2.86359	0.0906266	0.589474	up	0	8	6	3	2	8	3.03723	8.68591	8.28226	5.93859	5.32112	6.86044	NCBI	1352	intronic antisense	rna23387	rna23387	APBB3	-	51731681	51737716
rna23383	1.81416	7.82008	2.86359	0.0906266	0.589474	up	0	8	6	3	2	8	3.03723	8.68591	8.28226	5.93859	5.32112	6.86044	NCBI	1352	intronic antisense	rna23386	rna23386	APBB3	-	51731681	51737716
rna77668	1.81382	7.59866	2.0271	0.154536	0.624967	up	0	4	2	1	4	0	3.03723	7.71439	6.77144	4.69583	6.16483	3.03723	NCBI	1104	intergenic
rna31357	1.79339	6.82982	1.28037	0.257849	0.679873	up	3	1	2	5	0	0	7.53305	5.87436	6.77144	6.59617	3.03723	3.03723	NCBI	2620	natural antisense	rna31353	rna31353	PRKCH	+	73436690	73667846
rna31357	1.79339	6.82982	1.28037	0.257849	0.679873	up	3	1	2	5	0	0	7.53305	5.87436	6.77144	6.59617	3.03723	3.03723	NCBI	2620	natural antisense	rna31354	rna31354	PRKCH	+	73481241	73668697
rna41970	1.77188	7.72505	2.5512	0.110232	0.614367	up	8	4	0	3	4	5	8.90756	7.71439	3.03723	5.93859	6.16483	6.24226	NCBI	3251	intergenic
rna10896	1.75823	7.06457	1.63296	0.201314	0.636624	up	8	0	0	0	8	0	8.90756	3.03723	3.03723	3.03723	7.07983	3.03723	NCBI	4273	intergenic
rna12826	1.75096	12.5122	45.256	1.79334e-11	6.22547e-09	up	121	117	185	130	153	142	12.8032	12.5292	13.1914	11.1738	11.2518	10.9107	NCBI	4447	intergenic
rna17603	1.74625	7.87385	2.9424	0.0863037	0.589474	up	11	2	6	4	5	11	9.36025	6.76971	8.28226	6.30452	6.45336	7.2918	NCBI	798	intronic antisense	rna17601	rna17601	PHF21B	-	115394177	115482525
rna17603	1.74625	7.87385	2.9424	0.0863037	0.589474	up	11	2	6	4	5	11	9.36025	6.76971	8.28226	6.30452	6.45336	7.2918	NCBI	798	intronic antisense	rna17602	rna17602	PHF21B	-	115394177	115482009
rna43557	1.74269	7.25449	1.9106	0.166917	0.624967	up	0	10	0	2	7	0	3.03723	9.00208	3.03723	5.44708	6.89964	3.03723	NCBI	2077	intronic antisense	rna43554	rna43554	ACER3	+	56246787	56404490
rna43557	1.74269	7.25449	1.9106	0.166917	0.624967	up	0	10	0	2	7	0	3.03723	9.00208	3.03723	5.44708	6.89964	3.03723	NCBI	2077	intronic antisense	rna43555	rna43555	ACER3	+	56246840	56404490
rna43557	1.74269	7.25449	1.9106	0.166917	0.624967	up	0	10	0	2	7	0	3.03723	9.00208	3.03723	5.44708	6.89964	3.03723	NCBI	2077	intronic antisense	rna43556	rna43556	ACER3	+	56246884	56403904
rna6292	1.73998	7.48072	2.31185	0.128413	0.624967	up	3	8	3	2	5	7	7.53305	8.68591	7.31981	5.44708	6.45336	6.68228	NCBI	902	natural antisense	rna6290	rna6290	ECE1	+	131394408	131447800
rna6292	1.73998	7.48072	2.31185	0.128413	0.624967	up	3	8	3	2	5	7	7.53305	8.68591	7.31981	5.44708	6.45336	6.68228	NCBI	902	natural antisense	rna6286	rna6286	ECE1	+	131383062	131449331
rna6292	1.73998	7.48072	2.31185	0.128413	0.624967	up	3	8	3	2	5	7	7.53305	8.68591	7.31981	5.44708	6.45336	6.68228	NCBI	902	natural antisense	rna6287	rna6287	ECE1	+	131384746	131449331
rna6292	1.73998	7.48072	2.31185	0.128413	0.624967	up	3	8	3	2	5	7	7.53305	8.68591	7.31981	5.44708	6.45336	6.68228	NCBI	902	natural antisense	rna6289	rna6289	ECE1	+	131393982	131449331
rna6292	1.73998	7.48072	2.31185	0.128413	0.624967	up	3	8	3	2	5	7	7.53305	8.68591	7.31981	5.44708	6.45336	6.68228	NCBI	902	natural antisense	rna6288	rna6288	ECE1	+	131385546	131449331
rna6292	1.73998	7.48072	2.31185	0.128413	0.624967	up	3	8	3	2	5	7	7.53305	8.68591	7.31981	5.44708	6.45336	6.68228	NCBI	902	natural antisense	rna6285	rna6285	ECE1	+	131324471	131449331
gene28854	1.70017	6.60105	0.862978	0.352922	0.707917	up	1	0	3	0	0	4	6.07062	3.03723	7.31981	3.03723	3.03723	5.95893	NCBI	109	intronic antisense	rna65602	rna65602	SERPINB1	+	50821772	50828968
gene28854	1.70017	6.60105	0.862978	0.352922	0.707917	up	1	0	3	0	0	4	6.07062	3.03723	7.31981	3.03723	3.03723	5.95893	NCBI	109	intronic antisense	rna65601	rna65601	SERPINB1	+	50821135	50829834
gene28854	1.70017	6.60105	0.862978	0.352922	0.707917	up	1	0	3	0	0	4	6.07062	3.03723	7.31981	3.03723	3.03723	5.95893	NCBI	109	intronic antisense	rna65600	rna65600	SERPINB1	+	50820661	50829834
rna7672	1.68904	9.27171	7.67306	0.00561221	0.17379	up	10	27	11	21	4	25	9.22454	10.4204	9.13933	8.57014	6.16483	8.43327	NCBI	1337	intronic antisense	rna7673	rna7673	S100A10	+	18762487	18773422
rna9830	1.66993	6.63474	0.854384	0.35533	0.708911	up	4	0	0	0	4	0	7.93201	3.03723	3.03723	3.03723	6.16483	3.03723	NCBI	1280	natural antisense	rna9831	rna9831	DMBX1	-	99618091	99623713
rna35244	1.66549	8.11284	3.21414	0.0730251	0.563046	up	11	8	5	7	8	11	9.36025	8.68591	8.02681	7.04619	7.07983	7.2918	NCBI	769	intronic antisense	rna35220	rna35220	RAPGEF1	-	101696965	101809032
rna35244	1.66549	8.11284	3.21414	0.0730251	0.563046	up	11	8	5	7	8	11	9.36025	8.68591	8.02681	7.04619	7.07983	7.2918	NCBI	769	intronic antisense	rna35243	rna35243	RAPGEF1	-	101698359	101808698
rna35244	1.66549	8.11284	3.21414	0.0730251	0.563046	up	11	8	5	7	8	11	9.36025	8.68591	8.02681	7.04619	7.07983	7.2918	NCBI	769	intronic antisense	rna35216	rna35216	RAPGEF1	-	101696965	101833960
rna35244	1.66549	8.11284	3.21414	0.0730251	0.563046	up	11	8	5	7	8	11	9.36025	8.68591	8.02681	7.04619	7.07983	7.2918	NCBI	769	intronic antisense	rna35214	rna35214	RAPGEF1	-	101696965	101834070
rna35244	1.66549	8.11284	3.21414	0.0730251	0.563046	up	11	8	5	7	8	11	9.36025	8.68591	8.02681	7.04619	7.07983	7.2918	NCBI	769	intronic antisense	rna35219	rna35219	RAPGEF1	-	101696965	101809041
rna35244	1.66549	8.11284	3.21414	0.0730251	0.563046	up	11	8	5	7	8	11	9.36025	8.68591	8.02681	7.04619	7.07983	7.2918	NCBI	769	intronic antisense	rna35217	rna35217	RAPGEF1	-	101696965	101826997
rna35244	1.66549	8.11284	3.21414	0.0730251	0.563046	up	11	8	5	7	8	11	9.36025	8.68591	8.02681	7.04619	7.07983	7.2918	NCBI	769	intronic antisense	rna35215	rna35215	RAPGEF1	-	101696965	101834069
rna35244	1.66549	8.11284	3.21414	0.0730251	0.563046	up	11	8	5	7	8	11	9.36025	8.68591	8.02681	7.04619	7.07983	7.2918	NCBI	769	intronic antisense	rna35218	rna35218	RAPGEF1	-	101696965	101824086
rna42286	1.65475	7.1141	1.55004	0.21315	0.650728	up	1	5	3	1	6	2	6.07062	8.02499	7.31981	4.69583	6.69369	5.13776	NCBI	3835	intergenic
rna42752	1.65327	9.30068	8.01152	0.00465444	0.159813	up	15	28	19	5	20	45	9.80289	10.4726	9.91896	6.59617	8.34826	9.26596	NCBI	1633	intronic antisense	rna42746	rna42746	MICAL2	-	40448098	40604543
rna42752	1.65327	9.30068	8.01152	0.00465444	0.159813	up	15	28	19	5	20	45	9.80289	10.4726	9.91896	6.59617	8.34826	9.26596	NCBI	1633	intronic antisense	rna42743	rna42743	MICAL2	-	40362489	40604549
rna42752	1.65327	9.30068	8.01152	0.00465444	0.159813	up	15	28	19	5	20	45	9.80289	10.4726	9.91896	6.59617	8.34826	9.26596	NCBI	1633	intronic antisense	rna42750	rna42750	MICAL2	-	40448098	40604541
rna42752	1.65327	9.30068	8.01152	0.00465444	0.159813	up	15	28	19	5	20	45	9.80289	10.4726	9.91896	6.59617	8.34826	9.26596	NCBI	1633	intronic antisense	rna42744	rna42744	MICAL2	-	40448098	40604548
rna42752	1.65327	9.30068	8.01152	0.00465444	0.159813	up	15	28	19	5	20	45	9.80289	10.4726	9.91896	6.59617	8.34826	9.26596	NCBI	1633	intronic antisense	rna42740	rna42740	MICAL2	-	40362489	40604549
rna42752	1.65327	9.30068	8.01152	0.00465444	0.159813	up	15	28	19	5	20	45	9.80289	10.4726	9.91896	6.59617	8.34826	9.26596	NCBI	1633	intronic antisense	rna42747	rna42747	MICAL2	-	40448098	40604543
rna42752	1.65327	9.30068	8.01152	0.00465444	0.159813	up	15	28	19	5	20	45	9.80289	10.4726	9.91896	6.59617	8.34826	9.26596	NCBI	1633	intronic antisense	rna42745	rna42745	MICAL2	-	40448098	40604543
rna42752	1.65327	9.30068	8.01152	0.00465444	0.159813	up	15	28	19	5	20	45	9.80289	10.4726	9.91896	6.59617	8.34826	9.26596	NCBI	1633	intronic antisense	rna42742	rna42742	MICAL2	-	40362489	40604549
rna42752	1.65327	9.30068	8.01152	0.00465444	0.159813	up	15	28	19	5	20	45	9.80289	10.4726	9.91896	6.59617	8.34826	9.26596	NCBI	1633	intronic antisense	rna42749	rna42749	MICAL2	-	40448098	40604542
rna42752	1.65327	9.30068	8.01152	0.00465444	0.159813	up	15	28	19	5	20	45	9.80289	10.4726	9.91896	6.59617	8.34826	9.26596	NCBI	1633	intronic antisense	rna42748	rna42748	MICAL2	-	40448098	40604543
rna42752	1.65327	9.30068	8.01152	0.00465444	0.159813	up	15	28	19	5	20	45	9.80289	10.4726	9.91896	6.59617	8.34826	9.26596	NCBI	1633	intronic antisense	rna42741	rna42741	MICAL2	-	40362489	40604549
rna42752	1.65327	9.30068	8.01152	0.00465444	0.159813	up	15	28	19	5	20	45	9.80289	10.4726	9.91896	6.59617	8.34826	9.26596	NCBI	1633	intronic antisense	rna42739	rna42739	MICAL2	-	40362489	40604550
rna63678	1.63118	7.45403	1.75244	0.185591	0.632482	up	4	1	3	6	1	1	7.93201	5.87436	7.31981	6.83865	4.59056	4.44014	NCBI	1684	intergenic
rna24001	1.62496	6.49365	0.661822	0.415931	0.71887	up	2	0	1	1	0	2	6.97971	3.03723	5.87597	4.69583	3.03723	5.13776	NCBI	7526	bidirectional	rna23998	rna23998	EBF1	-	70294595	70694732
rna24001	1.62496	6.49365	0.661822	0.415931	0.71887	up	2	0	1	1	0	2	6.97971	3.03723	5.87597	4.69583	3.03723	5.13776	NCBI	7526	bidirectional	rna23994	rna23994	EBF1	-	70284435	70694473
rna24001	1.62496	6.49365	0.661822	0.415931	0.71887	up	2	0	1	1	0	2	6.97971	3.03723	5.87597	4.69583	3.03723	5.13776	NCBI	7526	bidirectional	rna23997	rna23997	EBF1	-	70286166	70694473
rna24001	1.62496	6.49365	0.661822	0.415931	0.71887	up	2	0	1	1	0	2	6.97971	3.03723	5.87597	4.69583	3.03723	5.13776	NCBI	7526	bidirectional	rna23996	rna23996	EBF1	-	70286166	70694732
rna24001	1.62496	6.49365	0.661822	0.415931	0.71887	up	2	0	1	1	0	2	6.97971	3.03723	5.87597	4.69583	3.03723	5.13776	NCBI	7526	bidirectional	rna23993	rna23993	EBF1	-	70284252	70694473
rna24001	1.62496	6.49365	0.661822	0.415931	0.71887	up	2	0	1	1	0	2	6.97971	3.03723	5.87597	4.69583	3.03723	5.13776	NCBI	7526	bidirectional	rna24000	rna24000	EBF1	-	70294595	70694678
rna24001	1.62496	6.49365	0.661822	0.415931	0.71887	up	2	0	1	1	0	2	6.97971	3.03723	5.87597	4.69583	3.03723	5.13776	NCBI	7526	bidirectional	rna23995	rna23995	EBF1	-	70284435	70694268
rna24001	1.62496	6.49365	0.661822	0.415931	0.71887	up	2	0	1	1	0	2	6.97971	3.03723	5.87597	4.69583	3.03723	5.13776	NCBI	7526	bidirectional	rna23999	rna23999	EBF1	-	70294595	70694678
gene3808	1.61582	7.37958	1.78419	0.181657	0.625565	up	5	4	1	4	1	6	8.24421	7.71439	5.87597	6.30452	4.59056	6.47898	NCBI	542	intronic antisense	rna8681	rna8681	CDC14A	-	42767884	42956885
gene3808	1.61582	7.37958	1.78419	0.181657	0.625565	up	5	4	1	4	1	6	8.24421	7.71439	5.87597	6.30452	4.59056	6.47898	NCBI	542	intronic antisense	rna8685	rna8685	CDC14A	-	42785611	42957641
gene3808	1.61582	7.37958	1.78419	0.181657	0.625565	up	5	4	1	4	1	6	8.24421	7.71439	5.87597	6.30452	4.59056	6.47898	NCBI	542	intronic antisense	rna8682	rna8682	CDC14A	-	42769860	42957640
gene3808	1.61582	7.37958	1.78419	0.181657	0.625565	up	5	4	1	4	1	6	8.24421	7.71439	5.87597	6.30452	4.59056	6.47898	NCBI	542	intronic antisense	rna8683	rna8683	CDC14A	-	42785315	42956886
gene3808	1.61582	7.37958	1.78419	0.181657	0.625565	up	5	4	1	4	1	6	8.24421	7.71439	5.87597	6.30452	4.59056	6.47898	NCBI	542	intronic antisense	rna8684	rna8684	CDC14A	-	42785611	42957642
gene3808	1.61582	7.37958	1.78419	0.181657	0.625565	up	5	4	1	4	1	6	8.24421	7.71439	5.87597	6.30452	4.59056	6.47898	NCBI	542	intronic antisense	rna8678	rna8678	CDC14A	-	42767884	42963649
gene3808	1.61582	7.37958	1.78419	0.181657	0.625565	up	5	4	1	4	1	6	8.24421	7.71439	5.87597	6.30452	4.59056	6.47898	NCBI	542	intronic antisense	rna8680	rna8680	CDC14A	-	42767884	42957640
gene3808	1.61582	7.37958	1.78419	0.181657	0.625565	up	5	4	1	4	1	6	8.24421	7.71439	5.87597	6.30452	4.59056	6.47898	NCBI	542	intronic antisense	rna8679	rna8679	CDC14A	-	42767884	42957640
rna25516	1.61132	7.63202	2.19924	0.138101	0.624967	up	3	9	4	6	5	6	7.53305	8.85264	7.71619	6.83865	6.45336	6.47898	NCBI	1157	natural antisense	rna25518	rna25518	CA9	+	59848502	59855540
rna25516	1.61132	7.63202	2.19924	0.138101	0.624967	up	3	9	4	6	5	6	7.53305	8.85264	7.71619	6.83865	6.45336	6.47898	NCBI	1157	natural antisense	rna25517	rna25517	CA9	+	59848501	59855540
gene19972	1.5984	7.11614	1.37318	0.241285	0.668719	up	1	3	3	3	3	1	6.07062	7.31803	7.31981	5.93859	5.80379	4.44014	NCBI	455	intronic antisense	rna44793	rna44793	RAB7B	-	3728999	3757492
gene19972	1.5984	7.11614	1.37318	0.241285	0.668719	up	1	3	3	3	3	1	6.07062	7.31803	7.31981	5.93859	5.80379	4.44014	NCBI	455	intronic antisense	rna44794	rna44794	RAB7B	-	3728999	3757260
rna72446	1.59459	6.60486	0.765795	0.381535	0.71887	up	0	2	2	0	2	2	3.03723	6.76971	6.77144	3.03723	5.32112	5.13776	NCBI	2386	natural antisense	rna72449	rna72449	ANAPC16	+	28287299	28297665
rna72446	1.59459	6.60486	0.765795	0.381535	0.71887	up	0	2	2	0	2	2	3.03723	6.76971	6.77144	3.03723	5.32112	5.13776	NCBI	2386	natural antisense	rna72448	rna72448	ANAPC16	+	28287296	28297665
rna72446	1.59459	6.60486	0.765795	0.381535	0.71887	up	0	2	2	0	2	2	3.03723	6.76971	6.77144	3.03723	5.32112	5.13776	NCBI	2386	exon sense-overlapping	rna72445	rna72445	ASCC1	-	28177851	28287308
rna72446	1.59459	6.60486	0.765795	0.381535	0.71887	up	0	2	2	0	2	2	3.03723	6.76971	6.77144	3.03723	5.32112	5.13776	NCBI	2386	natural antisense	rna72451	rna72451	ANAPC16	+	28287301	28297665
rna72446	1.59459	6.60486	0.765795	0.381535	0.71887	up	0	2	2	0	2	2	3.03723	6.76971	6.77144	3.03723	5.32112	5.13776	NCBI	2386	natural antisense	rna72450	rna72450	ANAPC16	+	28287301	28297665
rna72446	1.59459	6.60486	0.765795	0.381535	0.71887	up	0	2	2	0	2	2	3.03723	6.76971	6.77144	3.03723	5.32112	5.13776	NCBI	2386	exon sense-overlapping	rna72443	rna72443	ASCC1	-	28177851	28287517
rna72446	1.59459	6.60486	0.765795	0.381535	0.71887	up	0	2	2	0	2	2	3.03723	6.76971	6.77144	3.03723	5.32112	5.13776	NCBI	2386	exon sense-overlapping	rna72444	rna72444	ASCC1	-	28177851	28287308
rna51206	1.58014	10.4933	15.116	0.000101549	0.00881299	up	31	31	71	34	48	71	10.8433	10.6186	11.8118	9.25332	9.58993	9.91679	NCBI	4175	intronic antisense	rna51199	rna51199	ACTN4	+	48402820	48475812
rna51206	1.58014	10.4933	15.116	0.000101549	0.00881299	up	31	31	71	34	48	71	10.8433	10.6186	11.8118	9.25332	9.58993	9.91679	NCBI	4175	intronic antisense	rna51198	rna51198	ACTN4	+	48402776	48476686
rna51206	1.58014	10.4933	15.116	0.000101549	0.00881299	up	31	31	71	34	48	71	10.8433	10.6186	11.8118	9.25332	9.58993	9.91679	NCBI	4175	intronic antisense	rna51197	rna51197	ACTN4	+	48402776	48476686
rna51206	1.58014	10.4933	15.116	0.000101549	0.00881299	up	31	31	71	34	48	71	10.8433	10.6186	11.8118	9.25332	9.58993	9.91679	NCBI	4175	intronic antisense	rna51195	rna51195	ACTN4	+	48402769	48476686
rna51206	1.58014	10.4933	15.116	0.000101549	0.00881299	up	31	31	71	34	48	71	10.8433	10.6186	11.8118	9.25332	9.58993	9.91679	NCBI	4175	intronic antisense	rna51194	rna51194	ACTN4	+	48402742	48476686
rna51206	1.58014	10.4933	15.116	0.000101549	0.00881299	up	31	31	71	34	48	71	10.8433	10.6186	11.8118	9.25332	9.58993	9.91679	NCBI	4175	intronic antisense	rna51196	rna51196	ACTN4	+	48402776	48476686
gene33690	1.56521	6.35878	0.534182	0.464866	0.71887	up	2	0	0	0	1	1	6.97971	3.03723	3.03723	3.03723	4.59056	4.44014	NCBI	1072	intronic antisense	rna76611	rna76611	MAGT1	+	74517591	74566517
rna72293	1.56192	6.84731	1.00746	0.315529	0.680053	up	1	1	4	4	1	1	6.07062	5.87436	7.71619	6.30452	4.59056	4.44014	NCBI	266	natural antisense	rna72289	rna72289	TET1	+	24907394	25041033
rna72293	1.56192	6.84731	1.00746	0.315529	0.680053	up	1	1	4	4	1	1	6.07062	5.87436	7.71619	6.30452	4.59056	4.44014	NCBI	266	natural antisense	rna72290	rna72290	TET1	+	24907394	25041033
rna72293	1.56192	6.84731	1.00746	0.315529	0.680053	up	1	1	4	4	1	1	6.07062	5.87436	7.71619	6.30452	4.59056	4.44014	NCBI	266	natural antisense	rna72288	rna72288	TET1	+	24907387	25034819
gene14241	1.54985	6.62089	0.733129	0.391885	0.71887	up	1	3	0	2	1	1	6.07062	7.31803	3.03723	5.44708	4.59056	4.44014	NCBI	141	intronic antisense	rna32142	rna32142	CTDSPL2	+	102869547	102943641
gene14241	1.54985	6.62089	0.733129	0.391885	0.71887	up	1	3	0	2	1	1	6.07062	7.31803	3.03723	5.44708	4.59056	4.44014	NCBI	141	intronic antisense	rna32144	rna32144	CTDSPL2	+	102869571	102941256
gene14241	1.54985	6.62089	0.733129	0.391885	0.71887	up	1	3	0	2	1	1	6.07062	7.31803	3.03723	5.44708	4.59056	4.44014	NCBI	141	intronic antisense	rna32145	rna32145	CTDSPL2	+	102869771	102943641
gene14241	1.54985	6.62089	0.733129	0.391885	0.71887	up	1	3	0	2	1	1	6.07062	7.31803	3.03723	5.44708	4.59056	4.44014	NCBI	141	intronic antisense	rna32141	rna32141	CTDSPL2	+	102869544	102943641
rna51695	1.51133	7.78639	2.11065	0.146298	0.624967	up	6	8	3	5	8	7	8.50072	8.68591	7.31981	6.59617	7.07983	6.68228	NCBI	1938	natural antisense	rna51694	rna51694	CEACAM19	+	52447151	52465532
rna18235	1.49707	8.50251	3.53327	0.060169	0.523866	up	17	15	2	10	15	17	9.9819	9.57932	6.77144	7.53362	7.94528	7.89291	NCBI	580	intronic antisense	rna18234	rna18234	NFKB1	-	22205848	22319260
gene20040	1.48956	7.95882	2.25055	0.133588	0.624967	up	5	5	8	9	5	7	8.24421	8.02499	8.68775	7.38871	6.45336	6.68228	NCBI	1662	intronic antisense	rna44927	rna44927	CDC73	-	12027017	12117531
rna23857	1.47399	8.20165	2.63389	0.104627	0.603293	up	8	11	3	9	5	13	8.90756	9.13748	7.31981	7.38871	6.45336	7.52114	NCBI	275	intronic antisense	rna23856	rna23856	TNIP1	-	62293508	62337815
rna63136	1.46308	7.78435	2.00957	0.156331	0.624967	up	4	7	7	3	10	9	7.93201	8.49737	8.4992	5.93859	7.38415	7.019	NCBI	1133	intronic antisense	rna63132	rna63132	MGLL	+	59713215	59826846
rna63136	1.46308	7.78435	2.00957	0.156331	0.624967	up	4	7	7	3	10	9	7.93201	8.49737	8.4992	5.93859	7.38415	7.019	NCBI	1133	intronic antisense	rna63135	rna63135	MGLL	+	59738071	59826846
rna63136	1.46308	7.78435	2.00957	0.156331	0.624967	up	4	7	7	3	10	9	7.93201	8.49737	8.4992	5.93859	7.38415	7.019	NCBI	1133	intronic antisense	rna63133	rna63133	MGLL	+	59737136	59826846
rna63136	1.46308	7.78435	2.00957	0.156331	0.624967	up	4	7	7	3	10	9	7.93201	8.49737	8.4992	5.93859	7.38415	7.019	NCBI	1133	intronic antisense	rna63134	rna63134	MGLL	+	59737372	59826846
rna58568	1.45371	6.77374	0.793505	0.373057	0.71887	up	3	2	0	2	1	3	7.53305	6.76971	3.03723	5.44708	4.59056	5.606	NCBI	1764	intronic antisense	rna58567	rna58567	ANKRD33B	-	62607951	62702975
rna58568	1.45371	6.77374	0.793505	0.373057	0.71887	up	3	2	0	2	1	3	7.53305	6.76971	3.03723	5.44708	4.59056	5.606	NCBI	1764	intronic antisense	rna58566	rna58566	ANKRD33B	-	62601900	62703565
rna21216	1.44607	8.28239	2.4886	0.114695	0.624967	up	13	3	1	7	5	10	9.59848	7.31803	5.87597	7.04619	6.45336	7.16184	NCBI	417	natural antisense	rna21214	rna21214	MUC16	-	13224122	13313466
rna21216	1.44607	8.28239	2.4886	0.114695	0.624967	up	13	3	1	7	5	10	9.59848	7.31803	5.87597	7.04619	6.45336	7.16184	NCBI	417	natural antisense	rna21211	rna21211	MUC16	-	13194438	13313460
rna21216	1.44607	8.28239	2.4886	0.114695	0.624967	up	13	3	1	7	5	10	9.59848	7.31803	5.87597	7.04619	6.45336	7.16184	NCBI	417	natural antisense	rna21213	rna21213	MUC16	-	13194438	13313453
rna21216	1.44607	8.28239	2.4886	0.114695	0.624967	up	13	3	1	7	5	10	9.59848	7.31803	5.87597	7.04619	6.45336	7.16184	NCBI	417	natural antisense	rna21212	rna21212	MUC16	-	13194438	13313460
rna21216	1.44607	8.28239	2.4886	0.114695	0.624967	up	13	3	1	7	5	10	9.59848	7.31803	5.87597	7.04619	6.45336	7.16184	NCBI	417	natural antisense	rna21209	rna21209	MUC16	-	13194438	13313461
rna21216	1.44607	8.28239	2.4886	0.114695	0.624967	up	13	3	1	7	5	10	9.59848	7.31803	5.87597	7.04619	6.45336	7.16184	NCBI	417	natural antisense	rna21210	rna21210	MUC16	-	13194438	13313460
rna60305	1.44551	6.86632	0.888166	0.345991	0.704742	up	1	3	2	3	0	4	6.07062	7.31803	6.77144	5.93859	3.03723	5.95893	NCBI	214	intronic antisense	rna60306	rna60306	VRK1	+	61676137	61722289
rna32133	1.43526	6.62651	0.635748	0.425268	0.71887	up	0	4	0	4	0	0	3.03723	7.71439	3.03723	6.30452	3.03723	3.03723	NCBI	901	intronic antisense	rna32128	rna32128	RPS6KA5	-	102478630	102615292
rna32133	1.43526	6.62651	0.635748	0.425268	0.71887	up	0	4	0	4	0	0	3.03723	7.71439	3.03723	6.30452	3.03723	3.03723	NCBI	901	intronic antisense	rna32129	rna32129	RPS6KA5	-	102479431	102643671
rna32133	1.43526	6.62651	0.635748	0.425268	0.71887	up	0	4	0	4	0	0	3.03723	7.71439	3.03723	6.30452	3.03723	3.03723	NCBI	901	intronic antisense	rna32132	rna32132	RPS6KA5	-	102488984	102615294
rna32133	1.43526	6.62651	0.635748	0.425268	0.71887	up	0	4	0	4	0	0	3.03723	7.71439	3.03723	6.30452	3.03723	3.03723	NCBI	901	intronic antisense	rna32127	rna32127	RPS6KA5	-	102478629	102673838
rna32133	1.43526	6.62651	0.635748	0.425268	0.71887	up	0	4	0	4	0	0	3.03723	7.71439	3.03723	6.30452	3.03723	3.03723	NCBI	901	intronic antisense	rna32131	rna32131	RPS6KA5	-	102479431	102588412
rna32133	1.43526	6.62651	0.635748	0.425268	0.71887	up	0	4	0	4	0	0	3.03723	7.71439	3.03723	6.30452	3.03723	3.03723	NCBI	901	intronic antisense	rna32130	rna32130	RPS6KA5	-	102479431	102588415
rna64978	1.42002	6.64973	0.639586	0.423874	0.71887	up	2	0	2	1	0	4	6.97971	3.03723	6.77144	4.69583	3.03723	5.95893	NCBI	772	bidirectional	rna64979	rna64979	HIST1H2BJ	+	31363298	31363805
gene11182	1.41539	8.07279	2.28837	0.130369	0.624967	up	9	5	9	15	8	5	9.07474	8.02499	8.85448	8.09712	7.07983	6.24226	NCBI	1275	intronic antisense	rna25314	rna25314	CEMIP2	-	47923880	48004836
gene11182	1.41539	8.07279	2.28837	0.130369	0.624967	up	9	5	9	15	8	5	9.07474	8.02499	8.85448	8.09712	7.07983	6.24226	NCBI	1275	intronic antisense	rna25315	rna25315	CEMIP2	-	47924056	48006001
gene11182	1.41539	8.07279	2.28837	0.130369	0.624967	up	9	5	9	15	8	5	9.07474	8.02499	8.85448	8.09712	7.07983	6.24226	NCBI	1275	intronic antisense	rna25313	rna25313	CEMIP2	-	47923879	48005232
rna24900	1.41022	8.58982	3.13897	0.076463	0.563046	up	7	5	15	7	17	10	8.71843	8.02499	9.58118	7.04619	8.12019	7.16184	NCBI	1058	intronic antisense	rna24896	rna24896	ACER2	-	24859497	24891823
rna24900	1.41022	8.58982	3.13897	0.076463	0.563046	up	7	5	15	7	17	10	8.71843	8.02499	9.58118	7.04619	8.12019	7.16184	NCBI	1058	intronic antisense	rna24897	rna24897	ACER2	-	24864802	24891661
rna24900	1.41022	8.58982	3.13897	0.076463	0.563046	up	7	5	15	7	17	10	8.71843	8.02499	9.58118	7.04619	8.12019	7.16184	NCBI	1058	intronic antisense	rna24898	rna24898	ACER2	-	24867043	24891818
rna24900	1.41022	8.58982	3.13897	0.076463	0.563046	up	7	5	15	7	17	10	8.71843	8.02499	9.58118	7.04619	8.12019	7.16184	NCBI	1058	intronic antisense	rna24899	rna24899	ACER2	-	24868782	24891819
rna46221	1.40962	7.5375	1.60379	0.205388	0.639042	up	1	6	7	3	2	13	6.07062	8.28043	8.4992	5.93859	5.32112	7.52114	NCBI	734	intronic antisense	rna46216	rna46216	RABGAP1L	+	56061173	56224347
rna58934	1.40611	9.14283	4.95446	0.0260387	0.385817	up	16	12	17	21	19	17	9.89517	9.26126	9.75993	8.57014	8.27617	7.89291	NCBI	3449	natural antisense	rna58931	rna58931	MCTP2	-	12595554	12855206
rna58934	1.40611	9.14283	4.95446	0.0260387	0.385817	up	16	12	17	21	19	17	9.89517	9.26126	9.75993	8.57014	8.27617	7.89291	NCBI	3449	natural antisense	rna58933	rna58933	MCTP2	-	12595554	12738837
rna58934	1.40611	9.14283	4.95446	0.0260387	0.385817	up	16	12	17	21	19	17	9.89517	9.26126	9.75993	8.57014	8.27617	7.89291	NCBI	3449	natural antisense	rna58932	rna58932	MCTP2	-	12595554	12855206
rna58934	1.40611	9.14283	4.95446	0.0260387	0.385817	up	16	12	17	21	19	17	9.89517	9.26126	9.75993	8.57014	8.27617	7.89291	NCBI	3449	natural antisense	rna58930	rna58930	MCTP2	-	12595554	12855213
rna12000	1.40224	8.50336	2.98737	0.0839377	0.58347	up	9	16	3	15	10	10	9.07474	9.67146	7.31981	8.09712	7.38415	7.16184	NCBI	542	intronic antisense	rna11998	rna11998	LSMEM1	-	55849061	55860104
rna12000	1.40224	8.50336	2.98737	0.0839377	0.58347	up	9	16	3	15	10	10	9.07474	9.67146	7.31981	8.09712	7.38415	7.16184	NCBI	542	intronic antisense	rna12002	rna12002	IFRD1	-	55863956	55919620
rna12000	1.40224	8.50336	2.98737	0.0839377	0.58347	up	9	16	3	15	10	10	9.07474	9.67146	7.31981	8.09712	7.38415	7.16184	NCBI	542	intronic antisense	rna12001	rna12001	IFRD1	-	55863956	55919625
rna12000	1.40224	8.50336	2.98737	0.0839377	0.58347	up	9	16	3	15	10	10	9.07474	9.67146	7.31981	8.09712	7.38415	7.16184	NCBI	542	intronic antisense	rna11997	rna11997	LSMEM1	-	55849061	55863182
rna12000	1.40224	8.50336	2.98737	0.0839377	0.58347	up	9	16	3	15	10	10	9.07474	9.67146	7.31981	8.09712	7.38415	7.16184	NCBI	542	intronic antisense	rna12005	rna12005	IFRD1	-	55863956	55887646
rna12000	1.40224	8.50336	2.98737	0.0839377	0.58347	up	9	16	3	15	10	10	9.07474	9.67146	7.31981	8.09712	7.38415	7.16184	NCBI	542	intronic antisense	rna12003	rna12003	IFRD1	-	55863956	55919431
rna12000	1.40224	8.50336	2.98737	0.0839377	0.58347	up	9	16	3	15	10	10	9.07474	9.67146	7.31981	8.09712	7.38415	7.16184	NCBI	542	intronic antisense	rna12004	rna12004	IFRD1	-	55863956	55887953
rna12000	1.40224	8.50336	2.98737	0.0839377	0.58347	up	9	16	3	15	10	10	9.07474	9.67146	7.31981	8.09712	7.38415	7.16184	NCBI	542	intronic antisense	rna11999	rna11999	LSMEM1	-	55849071	55859542
rna37706	1.39602	8.25153	2.49612	0.114149	0.624967	up	8	8	8	4	10	18	8.90756	8.68591	8.68775	6.30452	7.38415	7.9726	NCBI	2387	intronic antisense	rna37689	rna37689	KIAA1217	+	25060315	25411501
rna37706	1.39602	8.25153	2.49612	0.114149	0.624967	up	8	8	8	4	10	18	8.90756	8.68591	8.68775	6.30452	7.38415	7.9726	NCBI	2387	intronic antisense	rna37686	rna37686	KIAA1217	+	25060314	25412646
rna37706	1.39602	8.25153	2.49612	0.114149	0.624967	up	8	8	8	4	10	18	8.90756	8.68591	8.68775	6.30452	7.38415	7.9726	NCBI	2387	intronic antisense	rna37685	rna37685	KIAA1217	+	25060314	25412646
rna37706	1.39602	8.25153	2.49612	0.114149	0.624967	up	8	8	8	4	10	18	8.90756	8.68591	8.68775	6.30452	7.38415	7.9726	NCBI	2387	intronic antisense	rna37679	rna37679	KIAA1217	+	25060306	25412646
rna37706	1.39602	8.25153	2.49612	0.114149	0.624967	up	8	8	8	4	10	18	8.90756	8.68591	8.68775	6.30452	7.38415	7.9726	NCBI	2387	intronic antisense	rna37696	rna37696	KIAA1217	+	25324797	25412646
rna37706	1.39602	8.25153	2.49612	0.114149	0.624967	up	8	8	8	4	10	18	8.90756	8.68591	8.68775	6.30452	7.38415	7.9726	NCBI	2387	intronic antisense	rna37691	rna37691	KIAA1217	+	25071485	25412646
rna37706	1.39602	8.25153	2.49612	0.114149	0.624967	up	8	8	8	4	10	18	8.90756	8.68591	8.68775	6.30452	7.38415	7.9726	NCBI	2387	intronic antisense	rna37680	rna37680	KIAA1217	+	25060306	25411501
rna37706	1.39602	8.25153	2.49612	0.114149	0.624967	up	8	8	8	4	10	18	8.90756	8.68591	8.68775	6.30452	7.38415	7.9726	NCBI	2387	intronic antisense	rna37694	rna37694	KIAA1217	+	25305647	25412646
rna37706	1.39602	8.25153	2.49612	0.114149	0.624967	up	8	8	8	4	10	18	8.90756	8.68591	8.68775	6.30452	7.38415	7.9726	NCBI	2387	intronic antisense	rna37700	rna37700	KIAA1217	+	25334156	25412646
rna37706	1.39602	8.25153	2.49612	0.114149	0.624967	up	8	8	8	4	10	18	8.90756	8.68591	8.68775	6.30452	7.38415	7.9726	NCBI	2387	intronic antisense	rna37688	rna37688	KIAA1217	+	25060315	25412646
rna37706	1.39602	8.25153	2.49612	0.114149	0.624967	up	8	8	8	4	10	18	8.90756	8.68591	8.68775	6.30452	7.38415	7.9726	NCBI	2387	intronic antisense	rna37687	rna37687	KIAA1217	+	25060315	25412646
rna37706	1.39602	8.25153	2.49612	0.114149	0.624967	up	8	8	8	4	10	18	8.90756	8.68591	8.68775	6.30452	7.38415	7.9726	NCBI	2387	intronic antisense	rna37693	rna37693	KIAA1217	+	25209502	25412646
rna37706	1.39602	8.25153	2.49612	0.114149	0.624967	up	8	8	8	4	10	18	8.90756	8.68591	8.68775	6.30452	7.38415	7.9726	NCBI	2387	intronic antisense	rna37690	rna37690	KIAA1217	+	25060315	25411501
rna37706	1.39602	8.25153	2.49612	0.114149	0.624967	up	8	8	8	4	10	18	8.90756	8.68591	8.68775	6.30452	7.38415	7.9726	NCBI	2387	intronic antisense	rna37692	rna37692	KIAA1217	+	25097807	25412637
rna37706	1.39602	8.25153	2.49612	0.114149	0.624967	up	8	8	8	4	10	18	8.90756	8.68591	8.68775	6.30452	7.38415	7.9726	NCBI	2387	intronic antisense	rna37684	rna37684	KIAA1217	+	25060313	25412646
rna37706	1.39602	8.25153	2.49612	0.114149	0.624967	up	8	8	8	4	10	18	8.90756	8.68591	8.68775	6.30452	7.38415	7.9726	NCBI	2387	intronic antisense	rna37695	rna37695	KIAA1217	+	25324770	25412646
rna37706	1.39602	8.25153	2.49612	0.114149	0.624967	up	8	8	8	4	10	18	8.90756	8.68591	8.68775	6.30452	7.38415	7.9726	NCBI	2387	intronic antisense	rna37677	rna37677	KIAA1217	+	25060302	25410523
rna37706	1.39602	8.25153	2.49612	0.114149	0.624967	up	8	8	8	4	10	18	8.90756	8.68591	8.68775	6.30452	7.38415	7.9726	NCBI	2387	intronic antisense	rna37675	rna37675	KIAA1217	+	24591904	25412646
rna37706	1.39602	8.25153	2.49612	0.114149	0.624967	up	8	8	8	4	10	18	8.90756	8.68591	8.68775	6.30452	7.38415	7.9726	NCBI	2387	intronic antisense	rna37681	rna37681	KIAA1217	+	25060307	25412646
rna37706	1.39602	8.25153	2.49612	0.114149	0.624967	up	8	8	8	4	10	18	8.90756	8.68591	8.68775	6.30452	7.38415	7.9726	NCBI	2387	intronic antisense	rna37682	rna37682	KIAA1217	+	25060307	25411501
rna37706	1.39602	8.25153	2.49612	0.114149	0.624967	up	8	8	8	4	10	18	8.90756	8.68591	8.68775	6.30452	7.38415	7.9726	NCBI	2387	intronic antisense	rna37699	rna37699	KIAA1217	+	25331490	25412646
rna37706	1.39602	8.25153	2.49612	0.114149	0.624967	up	8	8	8	4	10	18	8.90756	8.68591	8.68775	6.30452	7.38415	7.9726	NCBI	2387	intronic antisense	rna37678	rna37678	KIAA1217	+	25060303	25410523
rna37706	1.39602	8.25153	2.49612	0.114149	0.624967	up	8	8	8	4	10	18	8.90756	8.68591	8.68775	6.30452	7.38415	7.9726	NCBI	2387	intronic antisense	rna37676	rna37676	KIAA1217	+	24972939	25412646
rna37706	1.39602	8.25153	2.49612	0.114149	0.624967	up	8	8	8	4	10	18	8.90756	8.68591	8.68775	6.30452	7.38415	7.9726	NCBI	2387	intronic antisense	rna37698	rna37698	KIAA1217	+	25324987	25412646
rna37706	1.39602	8.25153	2.49612	0.114149	0.624967	up	8	8	8	4	10	18	8.90756	8.68591	8.68775	6.30452	7.38415	7.9726	NCBI	2387	intronic antisense	rna37697	rna37697	KIAA1217	+	25324967	25412646
rna37706	1.39602	8.25153	2.49612	0.114149	0.624967	up	8	8	8	4	10	18	8.90756	8.68591	8.68775	6.30452	7.38415	7.9726	NCBI	2387	intronic antisense	rna37683	rna37683	KIAA1217	+	25060308	25411501
rna59205	1.38669	7.19282	1.14228	0.285188	0.680053	up	5	3	0	3	6	1	8.24421	7.31803	3.03723	5.93859	6.69369	4.44014	NCBI	199	natural antisense	rna59203	rna59203	BLM	-	21840562	21933849
rna59205	1.38669	7.19282	1.14228	0.285188	0.680053	up	5	3	0	3	6	1	8.24421	7.31803	3.03723	5.93859	6.69369	4.44014	NCBI	199	natural antisense	rna59204	rna59204	BLM	-	21840562	21933845
rna39000	1.38453	6.48418	0.459249	0.497986	0.71887	up	1	1	0	2	0	0	6.07062	5.87436	3.03723	5.44708	3.03723	3.03723	NCBI	426	intronic antisense	rna38999	rna38999	RAE1	-	58788133	58805819
rna39000	1.38453	6.48418	0.459249	0.497986	0.71887	up	1	1	0	2	0	0	6.07062	5.87436	3.03723	5.44708	3.03723	3.03723	NCBI	426	intronic antisense	rna38996	rna38996	RAE1	-	58787474	58805839
rna39000	1.38453	6.48418	0.459249	0.497986	0.71887	up	1	1	0	2	0	0	6.07062	5.87436	3.03723	5.44708	3.03723	3.03723	NCBI	426	intronic antisense	rna38998	rna38998	RAE1	-	58787474	58805517
rna39000	1.38453	6.48418	0.459249	0.497986	0.71887	up	1	1	0	2	0	0	6.07062	5.87436	3.03723	5.44708	3.03723	3.03723	NCBI	426	intronic antisense	rna38997	rna38997	RAE1	-	58787474	58805825
rna64066	1.37356	7.10467	1.05601	0.304144	0.680053	up	4	0	4	4	4	2	7.93201	3.03723	7.71619	6.30452	6.16483	5.13776	NCBI	675	intronic antisense	rna64057	rna64057	SUPT3H	-	18226337	18641213
rna64066	1.37356	7.10467	1.05601	0.304144	0.680053	up	4	0	4	4	4	2	7.93201	3.03723	7.71619	6.30452	6.16483	5.13776	NCBI	675	intronic antisense	rna64058	rna64058	SUPT3H	-	18227333	18641213
rna64066	1.37356	7.10467	1.05601	0.304144	0.680053	up	4	0	4	4	4	2	7.93201	3.03723	7.71619	6.30452	6.16483	5.13776	NCBI	675	intronic antisense	rna64065	rna64065	SUPT3H	-	18310277	18595476
rna64066	1.37356	7.10467	1.05601	0.304144	0.680053	up	4	0	4	4	4	2	7.93201	3.03723	7.71619	6.30452	6.16483	5.13776	NCBI	675	intronic antisense	rna64062	rna64062	SUPT3H	-	18310277	18641213
rna64066	1.37356	7.10467	1.05601	0.304144	0.680053	up	4	0	4	4	4	2	7.93201	3.03723	7.71619	6.30452	6.16483	5.13776	NCBI	675	intronic antisense	rna64061	rna64061	SUPT3H	-	18239633	18641078
rna64066	1.37356	7.10467	1.05601	0.304144	0.680053	up	4	0	4	4	4	2	7.93201	3.03723	7.71619	6.30452	6.16483	5.13776	NCBI	675	intronic antisense	rna64056	rna64056	SUPT3H	-	18226337	18641213
rna64066	1.37356	7.10467	1.05601	0.304144	0.680053	up	4	0	4	4	4	2	7.93201	3.03723	7.71619	6.30452	6.16483	5.13776	NCBI	675	intronic antisense	rna64064	rna64064	SUPT3H	-	18310277	18641126
rna64066	1.37356	7.10467	1.05601	0.304144	0.680053	up	4	0	4	4	4	2	7.93201	3.03723	7.71619	6.30452	6.16483	5.13776	NCBI	675	intronic antisense	rna64063	rna64063	SUPT3H	-	18310277	18641136
rna64066	1.37356	7.10467	1.05601	0.304144	0.680053	up	4	0	4	4	4	2	7.93201	3.03723	7.71619	6.30452	6.16483	5.13776	NCBI	675	intronic antisense	rna64060	rna64060	SUPT3H	-	18239606	18641124
gene8138	1.36772	6.73934	0.659733	0.416668	0.71887	up	0	4	0	0	1	4	3.03723	7.71439	3.03723	3.03723	4.59056	5.95893	NCBI	637	intergenic
rna37999	1.36579	6.75861	0.695236	0.404403	0.71887	up	0	5	0	2	1	3	3.03723	8.02499	3.03723	5.44708	4.59056	5.606	NCBI	825	intronic antisense	rna37994	rna37994	MPP7	+	36304105	36527703
rna27051	1.36512	7.90207	1.88196	0.170133	0.624967	up	1	18	0	1	11	13	6.07062	9.83977	3.03723	4.69583	7.51519	7.52114	NCBI	1962	natural antisense	rna27046	rna27046	MYT1L	+	111666381	112087409
rna27051	1.36512	7.90207	1.88196	0.170133	0.624967	up	1	18	0	1	11	13	6.07062	9.83977	3.03723	4.69583	7.51519	7.52114	NCBI	1962	intronic antisense	rna27053	rna27053	PXDN	+	112102922	112167795
rna27051	1.36512	7.90207	1.88196	0.170133	0.624967	up	1	18	0	1	11	13	6.07062	9.83977	3.03723	4.69583	7.51519	7.52114	NCBI	1962	natural antisense	rna27047	rna27047	MYT1L	+	111921666	112087409
rna27051	1.36512	7.90207	1.88196	0.170133	0.624967	up	1	18	0	1	11	13	6.07062	9.83977	3.03723	4.69583	7.51519	7.52114	NCBI	1962	intronic antisense	rna27054	rna27054	PXDN	+	112102923	112167795
rna27051	1.36512	7.90207	1.88196	0.170133	0.624967	up	1	18	0	1	11	13	6.07062	9.83977	3.03723	4.69583	7.51519	7.52114	NCBI	1962	intronic antisense	rna27052	rna27052	PXDN	+	112102901	112167795
gene26032	1.34943	7.15748	0.936759	0.333129	0.693464	up	2	2	1	4	1	1	6.97971	6.76971	5.87597	6.30452	4.59056	4.44014	NCBI	2844	intron sense-overlapping	rna59030	rna59030	LOC522763	-	19678763	19731400
rna4111	1.3426	6.20317	0.387181	0.533795	0.71887	up	1	0	0	0	0	1	6.07062	3.03723	3.03723	3.03723	3.03723	4.44014	NCBI	1129	intronic antisense	rna4096	rna4096	NEB	+	44432997	44652244
rna4111	1.3426	6.20317	0.387181	0.533795	0.71887	up	1	0	0	0	0	1	6.07062	3.03723	3.03723	3.03723	3.03723	4.44014	NCBI	1129	intronic antisense	rna4109	rna4109	NEB	+	44432997	44652244
rna4111	1.3426	6.20317	0.387181	0.533795	0.71887	up	1	0	0	0	0	1	6.07062	3.03723	3.03723	3.03723	3.03723	4.44014	NCBI	1129	intronic antisense	rna4108	rna4108	NEB	+	44432997	44652244
rna4111	1.3426	6.20317	0.387181	0.533795	0.71887	up	1	0	0	0	0	1	6.07062	3.03723	3.03723	3.03723	3.03723	4.44014	NCBI	1129	intronic antisense	rna4091	rna4091	NEB	+	44432997	44652244
rna4111	1.3426	6.20317	0.387181	0.533795	0.71887	up	1	0	0	0	0	1	6.07062	3.03723	3.03723	3.03723	3.03723	4.44014	NCBI	1129	intronic antisense	rna4095	rna4095	NEB	+	44432997	44652244
rna4111	1.3426	6.20317	0.387181	0.533795	0.71887	up	1	0	0	0	0	1	6.07062	3.03723	3.03723	3.03723	3.03723	4.44014	NCBI	1129	intronic antisense	rna4094	rna4094	NEB	+	44432997	44652244
rna4111	1.3426	6.20317	0.387181	0.533795	0.71887	up	1	0	0	0	0	1	6.07062	3.03723	3.03723	3.03723	3.03723	4.44014	NCBI	1129	intronic antisense	rna4086	rna4086	NEB	+	44432997	44652244
rna69098	1.3426	6.20317	0.387181	0.533795	0.71887	up	1	0	0	0	0	1	6.07062	3.03723	3.03723	3.03723	3.03723	4.44014	NCBI	1715	natural antisense	rna69097	rna69097	SDK1	-	39455068	40198805
rna4111	1.3426	6.20317	0.387181	0.533795	0.71887	up	1	0	0	0	0	1	6.07062	3.03723	3.03723	3.03723	3.03723	4.44014	NCBI	1129	intronic antisense	rna4092	rna4092	NEB	+	44432997	44652244
rna4111	1.3426	6.20317	0.387181	0.533795	0.71887	up	1	0	0	0	0	1	6.07062	3.03723	3.03723	3.03723	3.03723	4.44014	NCBI	1129	intronic antisense	rna4088	rna4088	NEB	+	44432997	44652244
rna4111	1.3426	6.20317	0.387181	0.533795	0.71887	up	1	0	0	0	0	1	6.07062	3.03723	3.03723	3.03723	3.03723	4.44014	NCBI	1129	intronic antisense	rna4105	rna4105	NEB	+	44432997	44652244
rna4111	1.3426	6.20317	0.387181	0.533795	0.71887	up	1	0	0	0	0	1	6.07062	3.03723	3.03723	3.03723	3.03723	4.44014	NCBI	1129	intronic antisense	rna4093	rna4093	NEB	+	44432997	44652244
rna4111	1.3426	6.20317	0.387181	0.533795	0.71887	up	1	0	0	0	0	1	6.07062	3.03723	3.03723	3.03723	3.03723	4.44014	NCBI	1129	intronic antisense	rna4087	rna4087	NEB	+	44432997	44652244
rna4111	1.3426	6.20317	0.387181	0.533795	0.71887	up	1	0	0	0	0	1	6.07062	3.03723	3.03723	3.03723	3.03723	4.44014	NCBI	1129	intronic antisense	rna4104	rna4104	NEB	+	44432997	44652244
rna4111	1.3426	6.20317	0.387181	0.533795	0.71887	up	1	0	0	0	0	1	6.07062	3.03723	3.03723	3.03723	3.03723	4.44014	NCBI	1129	intronic antisense	rna4082	rna4082	NEB	+	44432997	44652244
rna4111	1.3426	6.20317	0.387181	0.533795	0.71887	up	1	0	0	0	0	1	6.07062	3.03723	3.03723	3.03723	3.03723	4.44014	NCBI	1129	intronic antisense	rna4098	rna4098	NEB	+	44432997	44652244
rna4111	1.3426	6.20317	0.387181	0.533795	0.71887	up	1	0	0	0	0	1	6.07062	3.03723	3.03723	3.03723	3.03723	4.44014	NCBI	1129	intronic antisense	rna4089	rna4089	NEB	+	44432997	44652244
rna4111	1.3426	6.20317	0.387181	0.533795	0.71887	up	1	0	0	0	0	1	6.07062	3.03723	3.03723	3.03723	3.03723	4.44014	NCBI	1129	intronic antisense	rna4080	rna4080	NEB	+	44432997	44652244
rna4111	1.3426	6.20317	0.387181	0.533795	0.71887	up	1	0	0	0	0	1	6.07062	3.03723	3.03723	3.03723	3.03723	4.44014	NCBI	1129	intronic antisense	rna4081	rna4081	NEB	+	44432997	44652244
rna4111	1.3426	6.20317	0.387181	0.533795	0.71887	up	1	0	0	0	0	1	6.07062	3.03723	3.03723	3.03723	3.03723	4.44014	NCBI	1129	intronic antisense	rna4083	rna4083	NEB	+	44432997	44652244
rna4111	1.3426	6.20317	0.387181	0.533795	0.71887	up	1	0	0	0	0	1	6.07062	3.03723	3.03723	3.03723	3.03723	4.44014	NCBI	1129	intronic antisense	rna4106	rna4106	NEB	+	44432997	44652244
rna4111	1.3426	6.20317	0.387181	0.533795	0.71887	up	1	0	0	0	0	1	6.07062	3.03723	3.03723	3.03723	3.03723	4.44014	NCBI	1129	intronic antisense	rna4100	rna4100	NEB	+	44432997	44652244
rna4111	1.3426	6.20317	0.387181	0.533795	0.71887	up	1	0	0	0	0	1	6.07062	3.03723	3.03723	3.03723	3.03723	4.44014	NCBI	1129	intronic antisense	rna4102	rna4102	NEB	+	44432997	44652244
rna4111	1.3426	6.20317	0.387181	0.533795	0.71887	up	1	0	0	0	0	1	6.07062	3.03723	3.03723	3.03723	3.03723	4.44014	NCBI	1129	intronic antisense	rna4101	rna4101	NEB	+	44432997	44652244
rna4111	1.3426	6.20317	0.387181	0.533795	0.71887	up	1	0	0	0	0	1	6.07062	3.03723	3.03723	3.03723	3.03723	4.44014	NCBI	1129	intronic antisense	rna4084	rna4084	NEB	+	44432997	44652244
rna4111	1.3426	6.20317	0.387181	0.533795	0.71887	up	1	0	0	0	0	1	6.07062	3.03723	3.03723	3.03723	3.03723	4.44014	NCBI	1129	intronic antisense	rna4097	rna4097	NEB	+	44432997	44652244
rna4111	1.3426	6.20317	0.387181	0.533795	0.71887	up	1	0	0	0	0	1	6.07062	3.03723	3.03723	3.03723	3.03723	4.44014	NCBI	1129	intronic antisense	rna4103	rna4103	NEB	+	44432997	44652244
rna4111	1.3426	6.20317	0.387181	0.533795	0.71887	up	1	0	0	0	0	1	6.07062	3.03723	3.03723	3.03723	3.03723	4.44014	NCBI	1129	intronic antisense	rna4099	rna4099	NEB	+	44432997	44652244
rna4111	1.3426	6.20317	0.387181	0.533795	0.71887	up	1	0	0	0	0	1	6.07062	3.03723	3.03723	3.03723	3.03723	4.44014	NCBI	1129	intronic antisense	rna4110	rna4110	NEB	+	44432997	44652244
rna4111	1.3426	6.20317	0.387181	0.533795	0.71887	up	1	0	0	0	0	1	6.07062	3.03723	3.03723	3.03723	3.03723	4.44014	NCBI	1129	intronic antisense	rna4107	rna4107	NEB	+	44432997	44652244
rna4111	1.3426	6.20317	0.387181	0.533795	0.71887	up	1	0	0	0	0	1	6.07062	3.03723	3.03723	3.03723	3.03723	4.44014	NCBI	1129	intronic antisense	rna4090	rna4090	NEB	+	44432997	44652244
rna4111	1.3426	6.20317	0.387181	0.533795	0.71887	up	1	0	0	0	0	1	6.07062	3.03723	3.03723	3.03723	3.03723	4.44014	NCBI	1129	intronic antisense	rna4085	rna4085	NEB	+	44432997	44652244
gene19312	1.33484	6.52975	0.472481	0.491859	0.71887	up	2	0	1	0	1	3	6.97971	3.03723	5.87597	3.03723	4.59056	5.606	NCBI	999	intronic antisense	rna43515	rna43515	UVRAG	+	55212070	55537966
gene19312	1.33484	6.52975	0.472481	0.491859	0.71887	up	2	0	1	0	1	3	6.97971	3.03723	5.87597	3.03723	4.59056	5.606	NCBI	999	intronic antisense	rna43514	rna43514	UVRAG	+	55212014	55540791
gene34203	1.3338	7.35663	1.19895	0.273549	0.680053	up	5	0	4	2	7	3	8.24421	3.03723	7.71619	5.44708	6.89964	5.606	NCBI	1625	intronic antisense	rna77635	rna77635	POLA1	-	118419462	118636869
gene34203	1.3338	7.35663	1.19895	0.273549	0.680053	up	5	0	4	2	7	3	8.24421	3.03723	7.71619	5.44708	6.89964	5.606	NCBI	1625	intronic antisense	rna77633	rna77633	POLA1	-	118342146	118636869
gene34203	1.3338	7.35663	1.19895	0.273549	0.680053	up	5	0	4	2	7	3	8.24421	3.03723	7.71619	5.44708	6.89964	5.606	NCBI	1625	intronic antisense	rna77632	rna77632	POLA1	-	118341614	118636674
gene34203	1.3338	7.35663	1.19895	0.273549	0.680053	up	5	0	4	2	7	3	8.24421	3.03723	7.71619	5.44708	6.89964	5.606	NCBI	1625	intronic antisense	rna77631	rna77631	POLA1	-	118341175	118636869
gene34203	1.3338	7.35663	1.19895	0.273549	0.680053	up	5	0	4	2	7	3	8.24421	3.03723	7.71619	5.44708	6.89964	5.606	NCBI	1625	intronic antisense	rna77634	rna77634	POLA1	-	118419461	118636869
rna62240	1.32249	8.29874	2.14878	0.142705	0.624967	up	5	8	5	5	12	7	8.24421	8.68591	8.02681	6.59617	7.63532	6.68228	NCBI	1698	intronic antisense	rna62237	rna62237	POC1A	+	48729758	48806597
rna62240	1.32249	8.29874	2.14878	0.142705	0.624967	up	5	8	5	5	12	7	8.24421	8.68591	8.02681	6.59617	7.63532	6.68228	NCBI	1698	intronic antisense	rna62235	rna62235	POC1A	+	48729562	48806597
rna62240	1.32249	8.29874	2.14878	0.142705	0.624967	up	5	8	5	5	12	7	8.24421	8.68591	8.02681	6.59617	7.63532	6.68228	NCBI	1698	intronic antisense	rna62236	rna62236	POC1A	+	48729755	48806597
rna62240	1.32249	8.29874	2.14878	0.142705	0.624967	up	5	8	5	5	12	7	8.24421	8.68591	8.02681	6.59617	7.63532	6.68228	NCBI	1698	intronic antisense	rna62233	rna62233	POC1A	+	48729558	48806597
rna62240	1.32249	8.29874	2.14878	0.142705	0.624967	up	5	8	5	5	12	7	8.24421	8.68591	8.02681	6.59617	7.63532	6.68228	NCBI	1698	intronic antisense	rna62232	rna62232	POC1A	+	48705396	48806597
rna62240	1.32249	8.29874	2.14878	0.142705	0.624967	up	5	8	5	5	12	7	8.24421	8.68591	8.02681	6.59617	7.63532	6.68228	NCBI	1698	intronic antisense	rna62238	rna62238	POC1A	+	48729895	48806072
rna538	1.315	7.16589	1.01506	0.313711	0.680053	up	0	5	3	4	3	3	3.03723	8.02499	7.31981	6.30452	5.80379	5.606	NCBI	476	intronic antisense	rna539	rna539	CBLB	-	50255479	50481399
rna538	1.315	7.16589	1.01506	0.313711	0.680053	up	0	5	3	4	3	3	3.03723	8.02499	7.31981	6.30452	5.80379	5.606	NCBI	476	intronic antisense	rna540	rna540	CBLB	-	50255479	50481399
rna538	1.315	7.16589	1.01506	0.313711	0.680053	up	0	5	3	4	3	3	3.03723	8.02499	7.31981	6.30452	5.80379	5.606	NCBI	476	intronic antisense	rna541	rna541	CBLB	-	50255479	50481399
rna538	1.315	7.16589	1.01506	0.313711	0.680053	up	0	5	3	4	3	3	3.03723	8.02499	7.31981	6.30452	5.80379	5.606	NCBI	476	intronic antisense	rna545	rna545	CBLB	-	50255479	50481361
rna538	1.315	7.16589	1.01506	0.313711	0.680053	up	0	5	3	4	3	3	3.03723	8.02499	7.31981	6.30452	5.80379	5.606	NCBI	476	intronic antisense	rna548	rna548	CBLB	-	50255479	50480709
rna538	1.315	7.16589	1.01506	0.313711	0.680053	up	0	5	3	4	3	3	3.03723	8.02499	7.31981	6.30452	5.80379	5.606	NCBI	476	intronic antisense	rna549	rna549	CBLB	-	50258764	50479888
rna538	1.315	7.16589	1.01506	0.313711	0.680053	up	0	5	3	4	3	3	3.03723	8.02499	7.31981	6.30452	5.80379	5.606	NCBI	476	intronic antisense	rna547	rna547	CBLB	-	50255479	50481147
rna538	1.315	7.16589	1.01506	0.313711	0.680053	up	0	5	3	4	3	3	3.03723	8.02499	7.31981	6.30452	5.80379	5.606	NCBI	476	intronic antisense	rna544	rna544	CBLB	-	50255479	50481399
rna538	1.315	7.16589	1.01506	0.313711	0.680053	up	0	5	3	4	3	3	3.03723	8.02499	7.31981	6.30452	5.80379	5.606	NCBI	476	intronic antisense	rna543	rna543	CBLB	-	50255479	50481399
rna538	1.315	7.16589	1.01506	0.313711	0.680053	up	0	5	3	4	3	3	3.03723	8.02499	7.31981	6.30452	5.80379	5.606	NCBI	476	intronic antisense	rna542	rna542	CBLB	-	50255479	50481399
rna538	1.315	7.16589	1.01506	0.313711	0.680053	up	0	5	3	4	3	3	3.03723	8.02499	7.31981	6.30452	5.80379	5.606	NCBI	476	intronic antisense	rna546	rna546	CBLB	-	50255479	50481148
rna22081	1.31277	7.80038	1.58582	0.207945	0.644523	up	9	0	6	6	6	9	9.07474	3.03723	8.28226	6.83865	6.69369	7.019	NCBI	3392	natural antisense	rna22079	rna22079	HMG20B	-	20353040	20358663
rna22081	1.31277	7.80038	1.58582	0.207945	0.644523	up	9	0	6	6	6	9	9.07474	3.03723	8.28226	6.83865	6.69369	7.019	NCBI	3392	natural antisense	rna22080	rna22080	HMG20B	-	20353040	20358586
rna55703	1.31224	7.93767	1.75454	0.185327	0.632482	up	4	5	9	8	7	9	7.93201	8.02499	8.85448	7.22759	6.89964	7.019	NCBI	3758	intronic antisense	rna55700	rna55700	PIP4K2B	-	39354835	39373749
rna55703	1.31224	7.93767	1.75454	0.185327	0.632482	up	4	5	9	8	7	9	7.93201	8.02499	8.85448	7.22759	6.89964	7.019	NCBI	3758	natural antisense	rna55701	rna55701	PIP4K2B	-	39354835	39371415
rna55703	1.31224	7.93767	1.75454	0.185327	0.632482	up	4	5	9	8	7	9	7.93201	8.02499	8.85448	7.22759	6.89964	7.019	NCBI	3758	intronic antisense	rna55702	rna55702	PIP4K2B	-	39358808	39381127
rna57178	1.29914	9.79015	6.84133	0.00891641	0.214524	up	18	23	30	30	20	49	10.0637	10.1906	10.5734	9.07533	8.34826	9.38724	NCBI	2907	natural antisense	rna57173	rna57173	RHBDF2	+	55249923	55274779
rna57178	1.29914	9.79015	6.84133	0.00891641	0.214524	up	18	23	30	30	20	49	10.0637	10.1906	10.5734	9.07533	8.34826	9.38724	NCBI	2907	natural antisense	rna57175	rna57175	RHBDF2	+	55249924	55274779
rna57178	1.29914	9.79015	6.84133	0.00891641	0.214524	up	18	23	30	30	20	49	10.0637	10.1906	10.5734	9.07533	8.34826	9.38724	NCBI	2907	natural antisense	rna57176	rna57176	RHBDF2	+	55253084	55274779
rna57178	1.29914	9.79015	6.84133	0.00891641	0.214524	up	18	23	30	30	20	49	10.0637	10.1906	10.5734	9.07533	8.34826	9.38724	NCBI	2907	natural antisense	rna57177	rna57177	RHBDF2	+	55255339	55274779
rna57178	1.29914	9.79015	6.84133	0.00891641	0.214524	up	18	23	30	30	20	49	10.0637	10.1906	10.5734	9.07533	8.34826	9.38724	NCBI	2907	natural antisense	rna57174	rna57174	RHBDF2	+	55249923	55274779
rna68989	1.29367	7.94772	1.68016	0.194923	0.636624	up	5	3	8	1	8	14	8.24421	7.31803	8.68775	4.69583	7.07983	7.62344	NCBI	899	intronic antisense	rna68987	rna68987	LMTK2	-	37799269	37874502
rna68989	1.29367	7.94772	1.68016	0.194923	0.636624	up	5	3	8	1	8	14	8.24421	7.31803	8.68775	4.69583	7.07983	7.62344	NCBI	899	intronic antisense	rna68986	rna68986	LMTK2	-	37799269	37874876
rna68989	1.29367	7.94772	1.68016	0.194923	0.636624	up	5	3	8	1	8	14	8.24421	7.31803	8.68775	4.69583	7.07983	7.62344	NCBI	899	intronic antisense	rna68985	rna68985	LMTK2	-	37799269	37874876
rna68989	1.29367	7.94772	1.68016	0.194923	0.636624	up	5	3	8	1	8	14	8.24421	7.31803	8.68775	4.69583	7.07983	7.62344	NCBI	899	intronic antisense	rna68988	rna68988	LMTK2	-	37799269	37862093
rna284	1.27909	7.2163	0.996051	0.318285	0.680053	up	5	2	1	1	9	1	8.24421	6.76971	5.87597	4.69583	7.24	4.44014	NCBI	1314	intronic antisense	rna285	rna285	BTG3	+	19418161	19437171
rna284	1.27909	7.2163	0.996051	0.318285	0.680053	up	5	2	1	1	9	1	8.24421	6.76971	5.87597	4.69583	7.24	4.44014	NCBI	1314	intronic antisense	rna286	rna286	BTG3	+	19418206	19437164
rna69617	1.27428	6.20894	0.350305	0.55395	0.720609	up	1	0	0	0	1	0	6.07062	3.03723	3.03723	3.03723	4.59056	3.03723	NCBI	1717	intronic antisense	rna69634	rna69634	SORBS1	-	16819410	16978333
rna69617	1.27428	6.20894	0.350305	0.55395	0.720609	up	1	0	0	0	1	0	6.07062	3.03723	3.03723	3.03723	4.59056	3.03723	NCBI	1717	natural antisense	rna69640	rna69640	SORBS1	-	16819410	16958034
rna69617	1.27428	6.20894	0.350305	0.55395	0.720609	up	1	0	0	0	1	0	6.07062	3.03723	3.03723	3.03723	4.59056	3.03723	NCBI	1717	intronic antisense	rna69636	rna69636	SORBS1	-	16819410	16978333
rna69617	1.27428	6.20894	0.350305	0.55395	0.720609	up	1	0	0	0	1	0	6.07062	3.03723	3.03723	3.03723	4.59056	3.03723	NCBI	1717	intronic antisense	rna69616	rna69616	PDLIM1	-	16743889	16784516
rna69617	1.27428	6.20894	0.350305	0.55395	0.720609	up	1	0	0	0	1	0	6.07062	3.03723	3.03723	3.03723	4.59056	3.03723	NCBI	1717	intronic antisense	rna69629	rna69629	SORBS1	-	16819410	16978333
rna69617	1.27428	6.20894	0.350305	0.55395	0.720609	up	1	0	0	0	1	0	6.07062	3.03723	3.03723	3.03723	4.59056	3.03723	NCBI	1717	intronic antisense	rna69632	rna69632	SORBS1	-	16819410	16978333
rna47077	1.27428	6.20894	0.350305	0.55395	0.720609	up	1	0	0	0	1	0	6.07062	3.03723	3.03723	3.03723	4.59056	3.03723	NCBI	1521	intronic antisense	rna47079	rna47079	TMEM154	+	4987411	5039463
rna69617	1.27428	6.20894	0.350305	0.55395	0.720609	up	1	0	0	0	1	0	6.07062	3.03723	3.03723	3.03723	4.59056	3.03723	NCBI	1717	intronic antisense	rna69639	rna69639	SORBS1	-	16819410	16958068
gene12887	1.27428	6.20894	0.350305	0.55395	0.720609	up	1	0	0	0	1	0	6.07062	3.03723	3.03723	3.03723	4.59056	3.03723	NCBI	1298	intergenic
rna69617	1.27428	6.20894	0.350305	0.55395	0.720609	up	1	0	0	0	1	0	6.07062	3.03723	3.03723	3.03723	4.59056	3.03723	NCBI	1717	intronic antisense	rna69625	rna69625	SORBS1	-	16819410	17053763
rna69617	1.27428	6.20894	0.350305	0.55395	0.720609	up	1	0	0	0	1	0	6.07062	3.03723	3.03723	3.03723	4.59056	3.03723	NCBI	1717	natural antisense	rna69638	rna69638	SORBS1	-	16819410	16977834
rna69617	1.27428	6.20894	0.350305	0.55395	0.720609	up	1	0	0	0	1	0	6.07062	3.03723	3.03723	3.03723	4.59056	3.03723	NCBI	1717	intronic antisense	rna69620	rna69620	SORBS1	-	16819410	17053764
rna69617	1.27428	6.20894	0.350305	0.55395	0.720609	up	1	0	0	0	1	0	6.07062	3.03723	3.03723	3.03723	4.59056	3.03723	NCBI	1717	natural antisense	rna69627	rna69627	SORBS1	-	16819410	17053739
rna47077	1.27428	6.20894	0.350305	0.55395	0.720609	up	1	0	0	0	1	0	6.07062	3.03723	3.03723	3.03723	4.59056	3.03723	NCBI	1521	intronic antisense	rna47081	rna47081	TMEM154	+	4987480	5039463
rna69617	1.27428	6.20894	0.350305	0.55395	0.720609	up	1	0	0	0	1	0	6.07062	3.03723	3.03723	3.03723	4.59056	3.03723	NCBI	1717	natural antisense	rna69623	rna69623	SORBS1	-	16819410	17053764
rna69617	1.27428	6.20894	0.350305	0.55395	0.720609	up	1	0	0	0	1	0	6.07062	3.03723	3.03723	3.03723	4.59056	3.03723	NCBI	1717	natural antisense	rna69622	rna69622	SORBS1	-	16819410	17053764
rna47077	1.27428	6.20894	0.350305	0.55395	0.720609	up	1	0	0	0	1	0	6.07062	3.03723	3.03723	3.03723	4.59056	3.03723	NCBI	1521	intronic antisense	rna47078	rna47078	TMEM154	+	4987409	5023648
rna69617	1.27428	6.20894	0.350305	0.55395	0.720609	up	1	0	0	0	1	0	6.07062	3.03723	3.03723	3.03723	4.59056	3.03723	NCBI	1717	intronic antisense	rna69628	rna69628	SORBS1	-	16819410	17053726
rna69617	1.27428	6.20894	0.350305	0.55395	0.720609	up	1	0	0	0	1	0	6.07062	3.03723	3.03723	3.03723	4.59056	3.03723	NCBI	1717	intronic antisense	rna69626	rna69626	SORBS1	-	16819410	17053763
rna47077	1.27428	6.20894	0.350305	0.55395	0.720609	up	1	0	0	0	1	0	6.07062	3.03723	3.03723	3.03723	4.59056	3.03723	NCBI	1521	intronic antisense	rna47080	rna47080	TMEM154	+	4987411	5023650
rna69617	1.27428	6.20894	0.350305	0.55395	0.720609	up	1	0	0	0	1	0	6.07062	3.03723	3.03723	3.03723	4.59056	3.03723	NCBI	1717	natural antisense	rna69619	rna69619	SORBS1	-	16819410	17053764
rna69617	1.27428	6.20894	0.350305	0.55395	0.720609	up	1	0	0	0	1	0	6.07062	3.03723	3.03723	3.03723	4.59056	3.03723	NCBI	1717	natural antisense	rna69641	rna69641	SORBS1	-	16819410	16958033
rna69617	1.27428	6.20894	0.350305	0.55395	0.720609	up	1	0	0	0	1	0	6.07062	3.03723	3.03723	3.03723	4.59056	3.03723	NCBI	1717	intronic antisense	rna69642	rna69642	SORBS1	-	16822447	17053749
rna69617	1.27428	6.20894	0.350305	0.55395	0.720609	up	1	0	0	0	1	0	6.07062	3.03723	3.03723	3.03723	4.59056	3.03723	NCBI	1717	intronic antisense	rna69631	rna69631	SORBS1	-	16819410	16978333
rna69617	1.27428	6.20894	0.350305	0.55395	0.720609	up	1	0	0	0	1	0	6.07062	3.03723	3.03723	3.03723	4.59056	3.03723	NCBI	1717	natural antisense	rna69624	rna69624	SORBS1	-	16819410	17053764
rna69617	1.27428	6.20894	0.350305	0.55395	0.720609	up	1	0	0	0	1	0	6.07062	3.03723	3.03723	3.03723	4.59056	3.03723	NCBI	1717	intronic antisense	rna69633	rna69633	SORBS1	-	16819410	16978333
rna69617	1.27428	6.20894	0.350305	0.55395	0.720609	up	1	0	0	0	1	0	6.07062	3.03723	3.03723	3.03723	4.59056	3.03723	NCBI	1717	natural antisense	rna69621	rna69621	SORBS1	-	16819410	17053764
rna69617	1.27428	6.20894	0.350305	0.55395	0.720609	up	1	0	0	0	1	0	6.07062	3.03723	3.03723	3.03723	4.59056	3.03723	NCBI	1717	natural antisense	rna69637	rna69637	SORBS1	-	16819410	16978333
rna69617	1.27428	6.20894	0.350305	0.55395	0.720609	up	1	0	0	0	1	0	6.07062	3.03723	3.03723	3.03723	4.59056	3.03723	NCBI	1717	intronic antisense	rna69635	rna69635	SORBS1	-	16819410	16978333
rna69617	1.27428	6.20894	0.350305	0.55395	0.720609	up	1	0	0	0	1	0	6.07062	3.03723	3.03723	3.03723	4.59056	3.03723	NCBI	1717	intronic antisense	rna69630	rna69630	SORBS1	-	16819410	16978333
rna52565	1.26671	6.90853	0.717633	0.396935	0.71887	up	2	2	2	2	4	2	6.97971	6.76971	6.77144	5.44708	6.16483	5.13776	NCBI	460	intergenic
gene2813	1.26483	6.19763	0.356378	0.550534	0.719048	up	0	0	1	0	0	1	3.03723	3.03723	5.87597	3.03723	3.03723	4.44014	NCBI	1906	intergenic
rna60933	1.26483	6.19763	0.356378	0.550534	0.719048	up	0	0	1	0	0	1	3.03723	3.03723	5.87597	3.03723	3.03723	4.44014	NCBI	646	intronic antisense	rna60932	rna60932	OSBPL10	-	6157118	6498956
rna60933	1.26483	6.19763	0.356378	0.550534	0.719048	up	0	0	1	0	0	1	3.03723	3.03723	5.87597	3.03723	3.03723	4.44014	NCBI	646	intronic antisense	rna60926	rna60926	OSBPL10	-	6157109	6499336
rna60933	1.26483	6.19763	0.356378	0.550534	0.719048	up	0	0	1	0	0	1	3.03723	3.03723	5.87597	3.03723	3.03723	4.44014	NCBI	646	intronic antisense	rna60925	rna60925	OSBPL10	-	6157109	6499724
rna60933	1.26483	6.19763	0.356378	0.550534	0.719048	up	0	0	1	0	0	1	3.03723	3.03723	5.87597	3.03723	3.03723	4.44014	NCBI	646	intronic antisense	rna60928	rna60928	OSBPL10	-	6157109	6423127
rna21419	1.26483	6.19763	0.356378	0.550534	0.719048	up	0	0	1	0	0	1	3.03723	3.03723	5.87597	3.03723	3.03723	4.44014	NCBI	3429	intergenic
rna60933	1.26483	6.19763	0.356378	0.550534	0.719048	up	0	0	1	0	0	1	3.03723	3.03723	5.87597	3.03723	3.03723	4.44014	NCBI	646	intronic antisense	rna60927	rna60927	OSBPL10	-	6157109	6499336
rna40734	1.26417	6.19759	0.35612	0.550679	0.719048	up	0	1	0	0	0	1	3.03723	5.87436	3.03723	3.03723	3.03723	4.44014	NCBI	745	natural antisense	rna40733	rna40733	KLHL38	+	16228953	16241276
rna74730	1.26417	6.19759	0.35612	0.550679	0.719048	up	0	1	0	0	0	1	3.03723	5.87436	3.03723	3.03723	3.03723	4.44014	NCBI	5748	intergenic
gene12843	1.26417	6.19759	0.35612	0.550679	0.719048	up	0	1	0	0	0	1	3.03723	5.87436	3.03723	3.03723	3.03723	4.44014	NCBI	2395	intergenic
rna25508	1.2431	10.813	10.286	0.00134333	0.068006	up	25	39	40	64	32	50	10.5345	10.9483	10.9865	10.1567	9.01264	9.41604	NCBI	281	bidirectional	rna25510	rna25510	CCDC107	+	59833725	59836253
rna25508	1.2431	10.813	10.286	0.00134333	0.068006	up	25	39	40	64	32	50	10.5345	10.9483	10.9865	10.1567	9.01264	9.41604	NCBI	281	bidirectional	rna25509	rna25509	CCDC107	+	59833697	59836258
rna53512	1.24179	9.49286	5.26059	0.0218278	0.348957	up	14	22	28	42	19	28	9.7043	10.1269	10.4744	9.55447	8.27617	8.59309	NCBI	912	natural antisense	rna53510	rna53510	RNF43	-	9321720	9388467
rna53512	1.24179	9.49286	5.26059	0.0218278	0.348957	up	14	22	28	42	19	28	9.7043	10.1269	10.4744	9.55447	8.27617	8.59309	NCBI	912	natural antisense	rna53511	rna53511	RNF43	-	9322396	9386475
rna25061	1.22897	6.89684	0.669915	0.413095	0.71887	up	0	0	6	4	0	4	3.03723	3.03723	8.28226	6.30452	3.03723	5.95893	NCBI	861	intronic antisense	rna25057	rna25057	KDM4C	-	37732214	38142232
rna25061	1.22897	6.89684	0.669915	0.413095	0.71887	up	0	0	6	4	0	4	3.03723	3.03723	8.28226	6.30452	3.03723	5.95893	NCBI	861	intronic antisense	rna25058	rna25058	KDM4C	-	37732214	38141888
rna66276	1.22847	6.33579	0.314022	0.575231	0.728786	up	1	0	0	1	0	0	6.07062	3.03723	3.03723	4.69583	3.03723	3.03723	NCBI	2639	intronic antisense	rna66274	rna66274	DLGAP1	-	37578070	37876428
rna66276	1.22847	6.33579	0.314022	0.575231	0.728786	up	1	0	0	1	0	0	6.07062	3.03723	3.03723	4.69583	3.03723	3.03723	NCBI	2639	intronic antisense	rna66269	rna66269	DLGAP1	-	37575089	37871618
rna66276	1.22847	6.33579	0.314022	0.575231	0.728786	up	1	0	0	1	0	0	6.07062	3.03723	3.03723	4.69583	3.03723	3.03723	NCBI	2639	intronic antisense	rna66272	rna66272	DLGAP1	-	37577649	37871090
rna66276	1.22847	6.33579	0.314022	0.575231	0.728786	up	1	0	0	1	0	0	6.07062	3.03723	3.03723	4.69583	3.03723	3.03723	NCBI	2639	intronic antisense	rna66270	rna66270	DLGAP1	-	37577646	37876496
rna66276	1.22847	6.33579	0.314022	0.575231	0.728786	up	1	0	0	1	0	0	6.07062	3.03723	3.03723	4.69583	3.03723	3.03723	NCBI	2639	intronic antisense	rna66271	rna66271	DLGAP1	-	37577648	37837134
rna66276	1.22847	6.33579	0.314022	0.575231	0.728786	up	1	0	0	1	0	0	6.07062	3.03723	3.03723	4.69583	3.03723	3.03723	NCBI	2639	intronic antisense	rna66273	rna66273	DLGAP1	-	37577649	37871090
rna63812	1.206	9.91999	6.74412	0.00941517	0.219989	up	38	34	25	37	50	59	11.1359	10.7512	10.3119	9.37374	9.64821	9.65218	NCBI	817	intronic antisense	rna63805	rna63805	FOXP4	+	15366721	15417429
rna63812	1.206	9.91999	6.74412	0.00941517	0.219989	up	38	34	25	37	50	59	11.1359	10.7512	10.3119	9.37374	9.64821	9.65218	NCBI	817	intronic antisense	rna63810	rna63810	FOXP4	+	15383064	15417429
rna63812	1.206	9.91999	6.74412	0.00941517	0.219989	up	38	34	25	37	50	59	11.1359	10.7512	10.3119	9.37374	9.64821	9.65218	NCBI	817	intronic antisense	rna63807	rna63807	FOXP4	+	15366721	15417429
rna63812	1.206	9.91999	6.74412	0.00941517	0.219989	up	38	34	25	37	50	59	11.1359	10.7512	10.3119	9.37374	9.64821	9.65218	NCBI	817	intronic antisense	rna63804	rna63804	FOXP4	+	15366721	15417429
rna63812	1.206	9.91999	6.74412	0.00941517	0.219989	up	38	34	25	37	50	59	11.1359	10.7512	10.3119	9.37374	9.64821	9.65218	NCBI	817	intronic antisense	rna63809	rna63809	FOXP4	+	15366721	15417429
rna63812	1.206	9.91999	6.74412	0.00941517	0.219989	up	38	34	25	37	50	59	11.1359	10.7512	10.3119	9.37374	9.64821	9.65218	NCBI	817	intronic antisense	rna63808	rna63808	FOXP4	+	15366721	15417429
rna63812	1.206	9.91999	6.74412	0.00941517	0.219989	up	38	34	25	37	50	59	11.1359	10.7512	10.3119	9.37374	9.64821	9.65218	NCBI	817	intronic antisense	rna63811	rna63811	FOXP4	+	15384041	15417429
rna63812	1.206	9.91999	6.74412	0.00941517	0.219989	up	38	34	25	37	50	59	11.1359	10.7512	10.3119	9.37374	9.64821	9.65218	NCBI	817	intronic antisense	rna63806	rna63806	FOXP4	+	15366721	15417429
rna11726	1.20565	8.30932	1.6946	0.193016	0.636624	up	13	1	0	6	4	12	9.59848	5.87436	3.03723	6.83865	6.16483	7.41102	NCBI	1015	intergenic
rna4939	1.20072	7.11163	0.799008	0.371405	0.71887	up	2	4	1	4	1	5	6.97971	7.71439	5.87597	6.30452	4.59056	6.24226	NCBI	2348	intergenic
rna55461	1.19651	6.2034	0.320933	0.571056	0.727858	up	0	0	1	0	1	0	3.03723	3.03723	5.87597	3.03723	4.59056	3.03723	NCBI	1474	natural antisense	rna55456	rna55456	EPN3	-	36181630	36192457
rna55461	1.19651	6.2034	0.320933	0.571056	0.727858	up	0	0	1	0	1	0	3.03723	3.03723	5.87597	3.03723	4.59056	3.03723	NCBI	1474	natural antisense	rna55458	rna55458	EPN3	-	36181630	36191432
rna55461	1.19651	6.2034	0.320933	0.571056	0.727858	up	0	0	1	0	1	0	3.03723	3.03723	5.87597	3.03723	4.59056	3.03723	NCBI	1474	natural antisense	rna55459	rna55459	EPN3	-	36181630	36190678
rna116	1.19651	6.2034	0.320933	0.571056	0.727858	up	0	0	1	0	1	0	3.03723	3.03723	5.87597	3.03723	4.59056	3.03723	NCBI	719	intergenic
rna55461	1.19651	6.2034	0.320933	0.571056	0.727858	up	0	0	1	0	1	0	3.03723	3.03723	5.87597	3.03723	4.59056	3.03723	NCBI	1474	natural antisense	rna55457	rna55457	EPN3	-	36181630	36192457
rna37582	1.19651	6.2034	0.320933	0.571056	0.727858	up	0	0	1	0	1	0	3.03723	3.03723	5.87597	3.03723	4.59056	3.03723	NCBI	1314	intergenic
rna55461	1.19651	6.2034	0.320933	0.571056	0.727858	up	0	0	1	0	1	0	3.03723	3.03723	5.87597	3.03723	4.59056	3.03723	NCBI	1474	natural antisense	rna55460	rna55460	EPN3	-	36182901	36192383
rna24228	1.19651	6.2034	0.320933	0.571056	0.727858	up	0	0	1	0	1	0	3.03723	3.03723	5.87597	3.03723	4.59056	3.03723	NCBI	1673	intergenic
rna5525	1.19586	6.32636	0.305853	0.580244	0.732845	up	0	1	0	0	1	0	3.03723	5.87436	3.03723	3.03723	4.59056	3.03723	NCBI	3307	exon sense-overlapping	rna5526	rna5526	PTMA	+	119414065	119419171
rna1674	1.19586	6.20336	0.320687	0.571204	0.727858	up	0	1	0	0	1	0	3.03723	5.87436	3.03723	3.03723	4.59056	3.03723	NCBI	1180	intergenic
rna5525	1.19586	6.32636	0.305853	0.580244	0.732845	up	0	1	0	0	1	0	3.03723	5.87436	3.03723	3.03723	4.59056	3.03723	NCBI	3307	exon sense-overlapping	rna5524	rna5524	PTMA	+	119411647	119419171
rna70929	1.19586	6.20336	0.320687	0.571204	0.727858	up	0	1	0	0	1	0	3.03723	5.87436	3.03723	3.03723	4.59056	3.03723	NCBI	2641	intergenic
gene13722	1.18779	8.73159	2.48744	0.11478	0.624967	up	4	9	15	5	17	20	7.93201	8.85264	9.58118	6.59617	8.12019	8.11988	NCBI	959	natural antisense	rna30854	rna30854	NEDD4	+	54442792	54570735
gene13722	1.18779	8.73159	2.48744	0.11478	0.624967	up	4	9	15	5	17	20	7.93201	8.85264	9.58118	6.59617	8.12019	8.11988	NCBI	959	intronic antisense	rna30853	rna30853	NEDD4	+	54426227	54570735
rna11772	1.1828	7.72554	1.28365	0.25724	0.67945	up	2	8	6	3	1	21	6.97971	8.68591	8.28226	5.93859	4.59056	8.18824	NCBI	1484	bidirectional	rna11774	rna11774	KMT2E	+	46202168	46293391
rna11772	1.1828	7.72554	1.28365	0.25724	0.67945	up	2	8	6	3	1	21	6.97971	8.68591	8.28226	5.93859	4.59056	8.18824	NCBI	1484	bidirectional	rna11777	rna11777	KMT2E	+	46202207	46293391
rna11772	1.1828	7.72554	1.28365	0.25724	0.67945	up	2	8	6	3	1	21	6.97971	8.68591	8.28226	5.93859	4.59056	8.18824	NCBI	1484	bidirectional	rna11778	rna11778	KMT2E	+	46202223	46293391
rna11772	1.1828	7.72554	1.28365	0.25724	0.67945	up	2	8	6	3	1	21	6.97971	8.68591	8.28226	5.93859	4.59056	8.18824	NCBI	1484	bidirectional	rna11773	rna11773	KMT2E	+	46202168	46293391
rna11772	1.1828	7.72554	1.28365	0.25724	0.67945	up	2	8	6	3	1	21	6.97971	8.68591	8.28226	5.93859	4.59056	8.18824	NCBI	1484	bidirectional	rna11775	rna11775	KMT2E	+	46202197	46293391
rna11772	1.1828	7.72554	1.28365	0.25724	0.67945	up	2	8	6	3	1	21	6.97971	8.68591	8.28226	5.93859	4.59056	8.18824	NCBI	1484	bidirectional	rna11776	rna11776	KMT2E	+	46202207	46293391
rna5243	1.18211	8.74573	2.63298	0.104687	0.603293	up	13	10	13	20	12	22	9.59848	9.00208	9.3771	8.50131	7.63532	8.25351	NCBI	1476	intergenic
rna33615	1.17704	6.6666	0.455089	0.499939	0.71887	up	0	4	0	0	0	6	3.03723	7.71439	3.03723	3.03723	3.03723	6.47898	NCBI	2348	intergenic
rna37914	1.16152	6.77331	0.493911	0.482199	0.71887	up	0	4	0	5	0	0	3.03723	7.71439	3.03723	6.59617	3.03723	3.03723	NCBI	2860	intergenic
rna39355	1.1596	7.12305	0.75167	0.385962	0.71887	up	2	0	5	5	2	3	6.97971	3.03723	8.02681	6.59617	5.32112	5.606	NCBI	433	natural antisense	rna39353	rna39353	CEP250	+	64707594	64747205
rna39355	1.1596	7.12305	0.75167	0.385962	0.71887	up	2	0	5	5	2	3	6.97971	3.03723	8.02681	6.59617	5.32112	5.606	NCBI	433	natural antisense	rna39348	rna39348	CEP250	+	64700001	64747205
rna39355	1.1596	7.12305	0.75167	0.385962	0.71887	up	2	0	5	5	2	3	6.97971	3.03723	8.02681	6.59617	5.32112	5.606	NCBI	433	natural antisense	rna39349	rna39349	CEP250	+	64700003	64747205
rna39355	1.1596	7.12305	0.75167	0.385962	0.71887	up	2	0	5	5	2	3	6.97971	3.03723	8.02681	6.59617	5.32112	5.606	NCBI	433	natural antisense	rna39354	rna39354	CEP250	+	64720955	64747205
rna39355	1.1596	7.12305	0.75167	0.385962	0.71887	up	2	0	5	5	2	3	6.97971	3.03723	8.02681	6.59617	5.32112	5.606	NCBI	433	natural antisense	rna39351	rna39351	CEP250	+	64700019	64747205
rna39355	1.1596	7.12305	0.75167	0.385962	0.71887	up	2	0	5	5	2	3	6.97971	3.03723	8.02681	6.59617	5.32112	5.606	NCBI	433	natural antisense	rna39352	rna39352	CEP250	+	64707403	64747205
rna39355	1.1596	7.12305	0.75167	0.385962	0.71887	up	2	0	5	5	2	3	6.97971	3.03723	8.02681	6.59617	5.32112	5.606	NCBI	433	natural antisense	rna39350	rna39350	CEP250	+	64700003	64747205
gene26531	1.15613	8.13447	1.61677	0.203562	0.636624	up	8	8	7	9	14	12	8.90756	8.68591	8.4992	7.38871	7.84917	7.41102	NCBI	1493	intronic antisense	rna60125	rna60125	TC2N	-	56487400	56531695
gene26531	1.15613	8.13447	1.61677	0.203562	0.636624	up	8	8	7	9	14	12	8.90756	8.68591	8.4992	7.38871	7.84917	7.41102	NCBI	1493	intronic antisense	rna60126	rna60126	TC2N	-	56489307	56531561
rna21859	1.15539	7.14165	0.650708	0.419873	0.71887	up	1	1	2	1	0	5	6.07062	5.87436	6.77144	4.69583	3.03723	6.24226	NCBI	2021	natural antisense	rna21857	rna21857	LONP1	+	18590487	18608817
rna21859	1.15539	7.14165	0.650708	0.419873	0.71887	up	1	1	2	1	0	5	6.07062	5.87436	6.77144	4.69583	3.03723	6.24226	NCBI	2021	exon sense-overlapping	rna21860	rna21860	RPL36	-	18608945	18610219
rna23700	1.1507	6.2074	0.298496	0.584835	0.735437	up	0	0	1	1	0	0	3.03723	3.03723	5.87597	4.69583	3.03723	3.03723	NCBI	905	intergenic
rna38010	1.15004	6.33419	0.284994	0.593454	0.744004	up	0	1	0	1	0	0	3.03723	5.87436	3.03723	4.69583	3.03723	3.03723	NCBI	268	intronic antisense	rna38006	rna38006	ARMC4	+	36593247	36754850
rna38010	1.15004	6.33419	0.284994	0.593454	0.744004	up	0	1	0	1	0	0	3.03723	5.87436	3.03723	4.69583	3.03723	3.03723	NCBI	268	intronic antisense	rna38004	rna38004	ARMC4	+	36589171	36755237
rna38010	1.15004	6.33419	0.284994	0.593454	0.744004	up	0	1	0	1	0	0	3.03723	5.87436	3.03723	4.69583	3.03723	3.03723	NCBI	268	intronic antisense	rna38003	rna38003	ARMC4	+	36589171	36755237
rna38010	1.15004	6.33419	0.284994	0.593454	0.744004	up	0	1	0	1	0	0	3.03723	5.87436	3.03723	4.69583	3.03723	3.03723	NCBI	268	intronic antisense	rna38005	rna38005	ARMC4	+	36589171	36755237
rna38010	1.15004	6.33419	0.284994	0.593454	0.744004	up	0	1	0	1	0	0	3.03723	5.87436	3.03723	4.69583	3.03723	3.03723	NCBI	268	intronic antisense	rna38001	rna38001	ARMC4	+	36589169	36755237
rna38010	1.15004	6.33419	0.284994	0.593454	0.744004	up	0	1	0	1	0	0	3.03723	5.87436	3.03723	4.69583	3.03723	3.03723	NCBI	268	intronic antisense	rna38002	rna38002	ARMC4	+	36589170	36755237
rna31552	1.14112	9.48928	4.36542	0.0366928	0.43923	up	22	19	16	30	35	22	10.3512	9.9171	9.67332	9.07533	9.13995	8.25351	NCBI	2266	intronic antisense	rna31551	rna31551	ARG2	+	79499745	79534867
gene4111	1.133	9.20858	3.56361	0.0590789	0.52006	up	14	23	16	25	24	33	9.7043	10.1906	9.67332	8.81668	8.60522	8.82548	NCBI	1337	intronic antisense	rna9354	rna9354	AK4	-	80160690	80251376
gene4111	1.133	9.20858	3.56361	0.0590789	0.52006	up	14	23	16	25	24	33	9.7043	10.1906	9.67332	8.81668	8.60522	8.82548	NCBI	1337	intronic antisense	rna9351	rna9351	AK4	-	80156037	80251928
gene4111	1.133	9.20858	3.56361	0.0590789	0.52006	up	14	23	16	25	24	33	9.7043	10.1906	9.67332	8.81668	8.60522	8.82548	NCBI	1337	intronic antisense	rna9352	rna9352	AK4	-	80156037	80251818
gene4111	1.133	9.20858	3.56361	0.0590789	0.52006	up	14	23	16	25	24	33	9.7043	10.1906	9.67332	8.81668	8.60522	8.82548	NCBI	1337	intronic antisense	rna9353	rna9353	AK4	-	80156037	80250957
rna30501	1.13185	10.5372	7.97744	0.00474282	0.159813	up	38	39	41	71	52	58	11.1359	10.9483	11.022	10.3055	9.70423	9.62777	NCBI	299	bidirectional	rna30500	rna30500	RPS29	-	42627497	42629350
gene21371	1.12444	6.67521	0.419224	0.517335	0.71887	up	0	4	0	0	2	4	3.03723	7.71439	3.03723	3.03723	5.32112	5.95893	NCBI	658	intronic antisense	rna48136	rna48136	ACAD10	+	55400953	55450226
gene21371	1.12444	6.67521	0.419224	0.517335	0.71887	up	0	4	0	0	2	4	3.03723	7.71439	3.03723	3.03723	5.32112	5.95893	NCBI	658	intronic antisense	rna48143	rna48143	ACAD10	+	55409123	55450229
gene21371	1.12444	6.67521	0.419224	0.517335	0.71887	up	0	4	0	0	2	4	3.03723	7.71439	3.03723	3.03723	5.32112	5.95893	NCBI	658	intronic antisense	rna48139	rna48139	ACAD10	+	55400974	55448479
gene21371	1.12444	6.67521	0.419224	0.517335	0.71887	up	0	4	0	0	2	4	3.03723	7.71439	3.03723	3.03723	5.32112	5.95893	NCBI	658	intronic antisense	rna48142	rna48142	ACAD10	+	55401022	55450323
gene21371	1.12444	6.67521	0.419224	0.517335	0.71887	up	0	4	0	0	2	4	3.03723	7.71439	3.03723	3.03723	5.32112	5.95893	NCBI	658	intronic antisense	rna48141	rna48141	ACAD10	+	55400987	55448734
gene21371	1.12444	6.67521	0.419224	0.517335	0.71887	up	0	4	0	0	2	4	3.03723	7.71439	3.03723	3.03723	5.32112	5.95893	NCBI	658	intronic antisense	rna48140	rna48140	ACAD10	+	55400976	55448479
gene21371	1.12444	6.67521	0.419224	0.517335	0.71887	up	0	4	0	0	2	4	3.03723	7.71439	3.03723	3.03723	5.32112	5.95893	NCBI	658	intronic antisense	rna48137	rna48137	ACAD10	+	55400966	55450226
gene27433	1.1143	7.02677	0.646827	0.421262	0.71887	up	0	0	7	1	9	0	3.03723	3.03723	8.4992	4.69583	7.24	3.03723	NCBI	455	intronic antisense	rna62600	rna62600	PLXNB1	+	51435242	51464095
gene27433	1.1143	7.02677	0.646827	0.421262	0.71887	up	0	0	7	1	9	0	3.03723	3.03723	8.4992	4.69583	7.24	3.03723	NCBI	455	intronic antisense	rna62605	rna62605	PLXNB1	+	51442680	51464095
gene27433	1.1143	7.02677	0.646827	0.421262	0.71887	up	0	0	7	1	9	0	3.03723	3.03723	8.4992	4.69583	7.24	3.03723	NCBI	455	intronic antisense	rna62604	rna62604	PLXNB1	+	51436180	51464095
gene27433	1.1143	7.02677	0.646827	0.421262	0.71887	up	0	0	7	1	9	0	3.03723	3.03723	8.4992	4.69583	7.24	3.03723	NCBI	455	intronic antisense	rna62599	rna62599	PLXNB1	+	51434833	51464095
gene27433	1.1143	7.02677	0.646827	0.421262	0.71887	up	0	0	7	1	9	0	3.03723	3.03723	8.4992	4.69583	7.24	3.03723	NCBI	455	intronic antisense	rna62601	rna62601	PLXNB1	+	51435242	51464095
gene27433	1.1143	7.02677	0.646827	0.421262	0.71887	up	0	0	7	1	9	0	3.03723	3.03723	8.4992	4.69583	7.24	3.03723	NCBI	455	intronic antisense	rna62598	rna62598	PLXNB1	+	51434833	51464095
gene27433	1.1143	7.02677	0.646827	0.421262	0.71887	up	0	0	7	1	9	0	3.03723	3.03723	8.4992	4.69583	7.24	3.03723	NCBI	455	intronic antisense	rna62603	rna62603	PLXNB1	+	51436025	51464095
gene27433	1.1143	7.02677	0.646827	0.421262	0.71887	up	0	0	7	1	9	0	3.03723	3.03723	8.4992	4.69583	7.24	3.03723	NCBI	455	intronic antisense	rna62602	rna62602	PLXNB1	+	51435242	51464095
gene2936	1.09055	8.8966	2.59228	0.107407	0.603293	up	6	15	23	16	22	32	8.50072	9.57932	10.1925	8.18753	8.48245	8.7819	NCBI	1144	intronic antisense	rna6844	rna6844	F11R	+	8464413	8488978
gene2936	1.09055	8.8966	2.59228	0.107407	0.603293	up	6	15	23	16	22	32	8.50072	9.57932	10.1925	8.18753	8.48245	8.7819	NCBI	1144	intronic antisense	rna6843	rna6843	F11R	+	8463852	8488978
gene5204	1.08542	8.23216	1.53752	0.215007	0.650728	up	6	11	8	7	18	15	8.50072	9.13748	8.68775	7.04619	8.20029	7.71897	NCBI	529	intronic antisense	rna12080	rna12080	SEPT7	-	61203894	61302635
gene5204	1.08542	8.23216	1.53752	0.215007	0.650728	up	6	11	8	7	18	15	8.50072	9.13748	8.68775	7.04619	8.20029	7.71897	NCBI	529	intronic antisense	rna12077	rna12077	SEPT7	-	61203894	61302855
gene5204	1.08542	8.23216	1.53752	0.215007	0.650728	up	6	11	8	7	18	15	8.50072	9.13748	8.68775	7.04619	8.20029	7.71897	NCBI	529	intronic antisense	rna12074	rna12074	SEPT7	-	61203894	61302878
gene5204	1.08542	8.23216	1.53752	0.215007	0.650728	up	6	11	8	7	18	15	8.50072	9.13748	8.68775	7.04619	8.20029	7.71897	NCBI	529	intronic antisense	rna12075	rna12075	SEPT7	-	61203894	61302857
gene5204	1.08542	8.23216	1.53752	0.215007	0.650728	up	6	11	8	7	18	15	8.50072	9.13748	8.68775	7.04619	8.20029	7.71897	NCBI	529	intronic antisense	rna12073	rna12073	SEPT7	-	61203894	61302880
gene5204	1.08542	8.23216	1.53752	0.215007	0.650728	up	6	11	8	7	18	15	8.50072	9.13748	8.68775	7.04619	8.20029	7.71897	NCBI	529	intronic antisense	rna12076	rna12076	SEPT7	-	61203894	61302855
gene5204	1.08542	8.23216	1.53752	0.215007	0.650728	up	6	11	8	7	18	15	8.50072	9.13748	8.68775	7.04619	8.20029	7.71897	NCBI	529	intronic antisense	rna12081	rna12081	SEPT7	-	61204173	61302729
gene5204	1.08542	8.23216	1.53752	0.215007	0.650728	up	6	11	8	7	18	15	8.50072	9.13748	8.68775	7.04619	8.20029	7.71897	NCBI	529	intronic antisense	rna12078	rna12078	SEPT7	-	61203894	61302841
gene5204	1.08542	8.23216	1.53752	0.215007	0.650728	up	6	11	8	7	18	15	8.50072	9.13748	8.68775	7.04619	8.20029	7.71897	NCBI	529	intronic antisense	rna12079	rna12079	SEPT7	-	61203894	61302655
gene29857	1.08275	7.94781	1.23891	0.265699	0.680053	up	6	10	3	6	10	15	8.50072	9.00208	7.31981	6.83865	7.38415	7.71897	NCBI	2315	intronic antisense	rna68010	rna68010	USP31	-	20735395	20809448
gene29857	1.08275	7.94781	1.23891	0.265699	0.680053	up	6	10	3	6	10	15	8.50072	9.00208	7.31981	6.83865	7.38415	7.71897	NCBI	2315	intronic antisense	rna68009	rna68009	USP31	-	20735395	20818688
rna29957	1.07897	6.38684	0.26719	0.605231	0.753409	up	0	2	0	0	0	3	3.03723	6.76971	3.03723	3.03723	3.03723	5.606	NCBI	3497	intron sense-overlapping	rna29949	rna29949	RNASE13	+	26021931	26070120
rna29957	1.07897	6.38684	0.26719	0.605231	0.753409	up	0	2	0	0	0	3	3.03723	6.76971	3.03723	3.03723	3.03723	5.606	NCBI	3497	intron sense-overlapping	rna29951	rna29951	RNASE13	+	26022854	26071803
rna29957	1.07897	6.38684	0.26719	0.605231	0.753409	up	0	2	0	0	0	3	3.03723	6.76971	3.03723	3.03723	3.03723	5.606	NCBI	3497	intron sense-overlapping	rna29952	rna29952	RNASE13	+	26042789	26071803
rna29957	1.07897	6.38684	0.26719	0.605231	0.753409	up	0	2	0	0	0	3	3.03723	6.76971	3.03723	3.03723	3.03723	5.606	NCBI	3497	intron sense-overlapping	rna29950	rna29950	RNASE13	+	26022851	26071803
rna8268	1.06578	9.97582	5.40178	0.0201299	0.330511	up	20	31	39	26	44	80	10.2146	10.6186	10.9501	8.87226	9.4658	10.0876	NCBI	858	natural antisense	rna8266	rna8266	TRIM33	+	28837836	28981795
rna8268	1.06578	9.97582	5.40178	0.0201299	0.330511	up	20	31	39	26	44	80	10.2146	10.6186	10.9501	8.87226	9.4658	10.0876	NCBI	858	natural antisense	rna8267	rna8267	TRIM33	+	28837851	28977392
gene3156	1.06374	7.57094	0.93054	0.334739	0.694633	up	3	4	6	10	5	5	7.53305	7.71439	8.28226	7.53362	6.45336	6.24226	NCBI	1223	intronic antisense	rna7263	rna7263	GON4L	+	14952862	15038538
gene3156	1.06374	7.57094	0.93054	0.334739	0.694633	up	3	4	6	10	5	5	7.53305	7.71439	8.28226	7.53362	6.45336	6.24226	NCBI	1223	intronic antisense	rna7262	rna7262	GON4L	+	14952852	15038538
gene3156	1.06374	7.57094	0.93054	0.334739	0.694633	up	3	4	6	10	5	5	7.53305	7.71439	8.28226	7.53362	6.45336	6.24226	NCBI	1223	intronic antisense	rna7261	rna7261	GON4L	+	14949869	15038536
gene3156	1.06374	7.57094	0.93054	0.334739	0.694633	up	3	4	6	10	5	5	7.53305	7.71439	8.28226	7.53362	6.45336	6.24226	NCBI	1223	intronic antisense	rna7267	rna7267	GON4L	+	14954771	15035246
gene3156	1.06374	7.57094	0.93054	0.334739	0.694633	up	3	4	6	10	5	5	7.53305	7.71439	8.28226	7.53362	6.45336	6.24226	NCBI	1223	intronic antisense	rna7269	rna7269	GON4L	+	14954814	15038523
gene3156	1.06374	7.57094	0.93054	0.334739	0.694633	up	3	4	6	10	5	5	7.53305	7.71439	8.28226	7.53362	6.45336	6.24226	NCBI	1223	intronic antisense	rna7268	rna7268	GON4L	+	14954771	15025761
gene3156	1.06374	7.57094	0.93054	0.334739	0.694633	up	3	4	6	10	5	5	7.53305	7.71439	8.28226	7.53362	6.45336	6.24226	NCBI	1223	intronic antisense	rna7264	rna7264	GON4L	+	14953307	15038538
gene3156	1.06374	7.57094	0.93054	0.334739	0.694633	up	3	4	6	10	5	5	7.53305	7.71439	8.28226	7.53362	6.45336	6.24226	NCBI	1223	intronic antisense	rna7266	rna7266	GON4L	+	14954771	15038538
gene3156	1.06374	7.57094	0.93054	0.334739	0.694633	up	3	4	6	10	5	5	7.53305	7.71439	8.28226	7.53362	6.45336	6.24226	NCBI	1223	intronic antisense	rna7265	rna7265	GON4L	+	14954771	15038555
rna18402	1.06133	8.34225	1.44878	0.228743	0.658989	up	5	10	3	10	7	12	8.24421	9.00208	7.31981	7.53362	6.89964	7.41102	NCBI	2547	intronic antisense	rna18401	rna18401	HERC3	-	36052147	36197698
rna18402	1.06133	8.34225	1.44878	0.228743	0.658989	up	5	10	3	10	7	12	8.24421	9.00208	7.31981	7.53362	6.89964	7.41102	NCBI	2547	intronic antisense	rna18400	rna18400	HERC3	-	36052147	36197983
rna18402	1.06133	8.34225	1.44878	0.228743	0.658989	up	5	10	3	10	7	12	8.24421	9.00208	7.31981	7.53362	6.89964	7.41102	NCBI	2547	intronic antisense	rna18399	rna18399	HERC3	-	36052147	36198478
gene14162	1.06012	10.7061	7.63707	0.00572526	0.17379	up	33	41	60	70	40	111	10.9331	11.0201	11.5695	10.2851	9.32997	10.557	NCBI	4196	intronic antisense	rna31949	rna31949	SPTLC2	-	88689277	88784551
rna20526	1.0534	9.30539	3.32593	0.068216	0.541715	up	17	15	22	14	27	51	9.9819	9.57932	10.1288	8.00067	8.77176	9.44427	NCBI	1363	natural antisense	rna20524	rna20524	ELL	+	4665690	4734023
rna20526	1.0534	9.30539	3.32593	0.068216	0.541715	up	17	15	22	14	27	51	9.9819	9.57932	10.1288	8.00067	8.77176	9.44427	NCBI	1363	intronic antisense	rna20522	rna20522	ELL	+	4654689	4721598
rna20526	1.0534	9.30539	3.32593	0.068216	0.541715	up	17	15	22	14	27	51	9.9819	9.57932	10.1288	8.00067	8.77176	9.44427	NCBI	1363	intronic antisense	rna20525	rna20525	ELL	+	4666795	4734023
rna20526	1.0534	9.30539	3.32593	0.068216	0.541715	up	17	15	22	14	27	51	9.9819	9.57932	10.1288	8.00067	8.77176	9.44427	NCBI	1363	intronic antisense	rna20523	rna20523	ELL	+	4654731	4732378
rna1095	1.03824	9.04938	2.45204	0.117394	0.624967	up	14	6	14	8	40	8	9.7043	8.28043	9.48275	7.22759	9.32997	6.86044	NCBI	659	natural antisense	rna1091	rna1091	RUBCN	+	70384565	70435634
rna1095	1.03824	9.04938	2.45204	0.117394	0.624967	up	14	6	14	8	40	8	9.7043	8.28043	9.48275	7.22759	9.32997	6.86044	NCBI	659	natural antisense	rna1090	rna1090	RUBCN	+	70384565	70435634
rna1095	1.03824	9.04938	2.45204	0.117394	0.624967	up	14	6	14	8	40	8	9.7043	8.28043	9.48275	7.22759	9.32997	6.86044	NCBI	659	natural antisense	rna1094	rna1094	RUBCN	+	70384587	70433147
rna1095	1.03824	9.04938	2.45204	0.117394	0.624967	up	14	6	14	8	40	8	9.7043	8.28043	9.48275	7.22759	9.32997	6.86044	NCBI	659	natural antisense	rna1088	rna1088	RUBCN	+	70384565	70435634
rna1095	1.03824	9.04938	2.45204	0.117394	0.624967	up	14	6	14	8	40	8	9.7043	8.28043	9.48275	7.22759	9.32997	6.86044	NCBI	659	natural antisense	rna1089	rna1089	RUBCN	+	70384565	70435634
rna1095	1.03824	9.04938	2.45204	0.117394	0.624967	up	14	6	14	8	40	8	9.7043	8.28043	9.48275	7.22759	9.32997	6.86044	NCBI	659	natural antisense	rna1093	rna1093	RUBCN	+	70384565	70435634
rna1095	1.03824	9.04938	2.45204	0.117394	0.624967	up	14	6	14	8	40	8	9.7043	8.28043	9.48275	7.22759	9.32997	6.86044	NCBI	659	natural antisense	rna1092	rna1092	RUBCN	+	70384565	70435634
gene21320	1.02613	6.94801	0.498985	0.479958	0.71887	up	1	1	4	2	1	7	6.07062	5.87436	7.71619	5.44708	4.59056	6.68228	NCBI	771	intronic antisense	rna47990	rna47990	MLXIP	-	53223798	53284461
gene21320	1.02613	6.94801	0.498985	0.479958	0.71887	up	1	1	4	2	1	7	6.07062	5.87436	7.71619	5.44708	4.59056	6.68228	NCBI	771	intronic antisense	rna47992	rna47992	MLXIP	-	53227828	53284407
gene21320	1.02613	6.94801	0.498985	0.479958	0.71887	up	1	1	4	2	1	7	6.07062	5.87436	7.71619	5.44708	4.59056	6.68228	NCBI	771	intronic antisense	rna47991	rna47991	MLXIP	-	53223798	53284461
gene21320	1.02613	6.94801	0.498985	0.479958	0.71887	up	1	1	4	2	1	7	6.07062	5.87436	7.71619	5.44708	4.59056	6.68228	NCBI	771	intronic antisense	rna47989	rna47989	MLXIP	-	53223798	53284461
gene21320	1.02613	6.94801	0.498985	0.479958	0.71887	up	1	1	4	2	1	7	6.07062	5.87436	7.71619	5.44708	4.59056	6.68228	NCBI	771	intronic antisense	rna47988	rna47988	MLXIP	-	53223798	53284518
gene1857	1.02112	7.71541	0.931398	0.334516	0.694633	up	4	5	5	6	10	7	7.93201	8.02499	8.02681	6.83865	7.38415	6.68228	NCBI	178	intronic antisense	rna4161	rna4161	ORC4	+	48181481	48278412
gene1857	1.02112	7.71541	0.931398	0.334516	0.694633	up	4	5	5	6	10	7	7.93201	8.02499	8.02681	6.83865	7.38415	6.68228	NCBI	178	intronic antisense	rna4162	rna4162	ORC4	+	48181522	48275919
gene1857	1.02112	7.71541	0.931398	0.334516	0.694633	up	4	5	5	6	10	7	7.93201	8.02499	8.02681	6.83865	7.38415	6.68228	NCBI	178	intronic antisense	rna4160	rna4160	ORC4	+	48181464	48278412
rna52106	1.02028	6.928	0.46479	0.495404	0.71887	up	1	4	0	3	1	4	6.07062	7.71439	3.03723	5.93859	4.59056	5.95893	NCBI	744	intronic antisense	rna52104	rna52104	SNRNP70	+	55604486	55618994
rna52106	1.02028	6.928	0.46479	0.495404	0.71887	up	1	4	0	3	1	4	6.07062	7.71439	3.03723	5.93859	4.59056	5.95893	NCBI	744	intronic antisense	rna52105	rna52105	SNRNP70	+	55604550	55618992
gene16487	1.01592	6.94988	0.49021	0.483845	0.71887	up	1	5	0	0	5	5	6.07062	8.02499	3.03723	3.03723	6.45336	6.24226	NCBI	1044	intronic antisense	rna37475	rna37475	YME1L1	-	17720453	17749247
gene16487	1.01592	6.94988	0.49021	0.483845	0.71887	up	1	5	0	0	5	5	6.07062	8.02499	3.03723	3.03723	6.45336	6.24226	NCBI	1044	intronic antisense	rna37474	rna37474	YME1L1	-	17719698	17749993
rna11621	1.01089	10.5261	6.21723	0.0126623	0.252209	up	30	36	34	37	59	76	10.7962	10.8333	10.7531	9.37374	9.88475	10.0142	NCBI	795	natural antisense	rna11616	rna11616	SEMA3A	+	36244373	36635794
rna11621	1.01089	10.5261	6.21723	0.0126623	0.252209	up	30	36	34	37	59	76	10.7962	10.8333	10.7531	9.37374	9.88475	10.0142	NCBI	795	natural antisense	rna11617	rna11617	SEMA3A	+	36244373	36635794
rna11621	1.01089	10.5261	6.21723	0.0126623	0.252209	up	30	36	34	37	59	76	10.7962	10.8333	10.7531	9.37374	9.88475	10.0142	NCBI	795	natural antisense	rna11614	rna11614	SEMA3A	+	36083513	36635794
rna11621	1.01089	10.5261	6.21723	0.0126623	0.252209	up	30	36	34	37	59	76	10.7962	10.8333	10.7531	9.37374	9.88475	10.0142	NCBI	795	natural antisense	rna11618	rna11618	SEMA3A	+	36244373	36635794
rna11621	1.01089	10.5261	6.21723	0.0126623	0.252209	up	30	36	34	37	59	76	10.7962	10.8333	10.7531	9.37374	9.88475	10.0142	NCBI	795	natural antisense	rna11615	rna11615	SEMA3A	+	36083513	36635794
rna11621	1.01089	10.5261	6.21723	0.0126623	0.252209	up	30	36	34	37	59	76	10.7962	10.8333	10.7531	9.37374	9.88475	10.0142	NCBI	795	natural antisense	rna11613	rna11613	SEMA3A	+	36083513	36635794
rna11621	1.01089	10.5261	6.21723	0.0126623	0.252209	up	30	36	34	37	59	76	10.7962	10.8333	10.7531	9.37374	9.88475	10.0142	NCBI	795	natural antisense	rna11620	rna11620	SEMA3A	+	36383966	36631147
rna11621	1.01089	10.5261	6.21723	0.0126623	0.252209	up	30	36	34	37	59	76	10.7962	10.8333	10.7531	9.37374	9.88475	10.0142	NCBI	795	natural antisense	rna11619	rna11619	SEMA3A	+	36244373	36635794
rna66563	1.00628	6.39557	0.234249	0.628398	0.771606	up	0	2	0	1	0	2	3.03723	6.76971	3.03723	4.69583	3.03723	5.13776	NCBI	423	natural antisense	rna66560	rna66560	SMAD2	-	47492797	47583346
rna66563	1.00628	6.39557	0.234249	0.628398	0.771606	up	0	2	0	1	0	2	3.03723	6.76971	3.03723	4.69583	3.03723	5.13776	NCBI	423	natural antisense	rna66561	rna66561	SMAD2	-	47492797	47583344
rna58893	1.0051	10.1664	5.49933	0.0190371	0.324672	up	31	28	52	61	53	74	10.8433	10.4726	11.3637	10.088	9.73144	9.976	NCBI	2813	intronic antisense	rna58887	rna58887	IGF1R	+	7780292	8080394
rna58893	1.0051	10.1664	5.49933	0.0190371	0.324672	up	31	28	52	61	53	74	10.8433	10.4726	11.3637	10.088	9.73144	9.976	NCBI	2813	intronic antisense	rna58888	rna58888	IGF1R	+	7781714	8080968
rna58893	1.0051	10.1664	5.49933	0.0190371	0.324672	up	31	28	52	61	53	74	10.8433	10.4726	11.3637	10.088	9.73144	9.976	NCBI	2813	intronic antisense	rna58889	rna58889	IGF1R	+	7832936	8080968
rna39983	0.992432	7.72322	0.869867	0.351008	0.707917	up	4	3	6	7	6	9	7.93201	7.31803	8.28226	7.04619	6.69369	7.019	NCBI	362	natural antisense	rna39982	rna39982	DDX27	+	77328750	77345950
rna39983	0.992432	7.72322	0.869867	0.351008	0.707917	up	4	3	6	7	6	9	7.93201	7.31803	8.28226	7.04619	6.69369	7.019	NCBI	362	natural antisense	rna39981	rna39981	DDX27	+	77328700	77345916
gene29010	0.991021	6.92763	0.438728	0.507748	0.71887	up	1	0	4	1	6	1	6.07062	3.03723	7.71619	4.69583	6.69369	4.44014	NCBI	868	intergenic
gene16818	0.989808	7.55588	0.790182	0.37406	0.71887	up	8	1	3	13	3	4	8.90756	5.87436	7.31981	7.89731	5.80379	5.95893	NCBI	459	intronic antisense	rna38393	rna38393	LARP4B	+	46422099	46480612
gene16818	0.989808	7.55588	0.790182	0.37406	0.71887	up	8	1	3	13	3	4	8.90756	5.87436	7.31981	7.89731	5.80379	5.95893	NCBI	459	intronic antisense	rna38391	rna38391	LARP4B	+	46389833	46480612
gene16818	0.989808	7.55588	0.790182	0.37406	0.71887	up	8	1	3	13	3	4	8.90756	5.87436	7.31981	7.89731	5.80379	5.95893	NCBI	459	intronic antisense	rna38397	rna38397	LARP4B	+	46433482	46480612
gene16818	0.989808	7.55588	0.790182	0.37406	0.71887	up	8	1	3	13	3	4	8.90756	5.87436	7.31981	7.89731	5.80379	5.95893	NCBI	459	intronic antisense	rna38398	rna38398	LARP4B	+	46433635	46480612
gene16818	0.989808	7.55588	0.790182	0.37406	0.71887	up	8	1	3	13	3	4	8.90756	5.87436	7.31981	7.89731	5.80379	5.95893	NCBI	459	intronic antisense	rna38392	rna38392	LARP4B	+	46390613	46480612
gene16818	0.989808	7.55588	0.790182	0.37406	0.71887	up	8	1	3	13	3	4	8.90756	5.87436	7.31981	7.89731	5.80379	5.95893	NCBI	459	intronic antisense	rna38394	rna38394	LARP4B	+	46422153	46478147
rna14389	0.988716	8.87678	2.00825	0.156467	0.624967	up	13	14	7	15	14	31	9.59848	9.48089	8.4992	8.09712	7.84917	8.73696	NCBI	1055	intronic antisense	rna14385	rna14385	DIP2B	-	29182878	29412313
rna14389	0.988716	8.87678	2.00825	0.156467	0.624967	up	13	14	7	15	14	31	9.59848	9.48089	8.4992	8.09712	7.84917	8.73696	NCBI	1055	intronic antisense	rna14386	rna14386	DIP2B	-	29182971	29412465
rna14389	0.988716	8.87678	2.00825	0.156467	0.624967	up	13	14	7	15	14	31	9.59848	9.48089	8.4992	8.09712	7.84917	8.73696	NCBI	1055	intronic antisense	rna14384	rna14384	DIP2B	-	29182825	29412465
gene23417	0.986036	7.30858	0.65615	0.417936	0.71887	up	7	0	2	1	11	4	8.71843	3.03723	6.77144	4.69583	7.51519	5.95893	NCBI	2169	intronic antisense	rna53076	rna53076	ZNF667	+	63718347	63742023
gene23417	0.986036	7.30858	0.65615	0.417936	0.71887	up	7	0	2	1	11	4	8.71843	3.03723	6.77144	4.69583	7.51519	5.95893	NCBI	2169	intronic antisense	rna53077	rna53077	ZNF667	+	63718697	63742023
gene23417	0.986036	7.30858	0.65615	0.417936	0.71887	up	7	0	2	1	11	4	8.71843	3.03723	6.77144	4.69583	7.51519	5.95893	NCBI	2169	intronic antisense	rna53079	rna53079	ZNF667	+	63719242	63741531
gene23417	0.986036	7.30858	0.65615	0.417936	0.71887	up	7	0	2	1	11	4	8.71843	3.03723	6.77144	4.69583	7.51519	5.95893	NCBI	2169	intronic antisense	rna53078	rna53078	ZNF667	+	63718702	63742023
gene4528	0.985604	8.05483	1.07736	0.299307	0.680053	up	1	17	0	11	12	6	6.07062	9.75807	3.03723	7.66531	7.63532	6.47898	NCBI	1241	intronic antisense	rna10393	rna10393	UTP11	-	107941722	107953364
gene4528	0.985604	8.05483	1.07736	0.299307	0.680053	up	1	17	0	11	12	6	6.07062	9.75807	3.03723	7.66531	7.63532	6.47898	NCBI	1241	intronic antisense	rna10392	rna10392	UTP11	-	107941134	107957939
rna1428	0.984543	7.15637	0.579315	0.446593	0.71887	up	0	0	8	4	4	5	3.03723	3.03723	8.68775	6.30452	6.16483	6.24226	NCBI	8034	exon sense-overlapping	rna1429	rna1429	C1H3orf70	+	81984063	82104798
gene6123	0.975817	8.17647	1.19416	0.27451	0.680053	up	6	2	15	15	3	22	8.50072	6.76971	9.58118	8.09712	5.80379	8.25351	NCBI	861	intronic antisense	rna13961	rna13961	NR2C1	-	24719970	24760159
gene6123	0.975817	8.17647	1.19416	0.27451	0.680053	up	6	2	15	15	3	22	8.50072	6.76971	9.58118	8.09712	5.80379	8.25351	NCBI	861	intronic antisense	rna13963	rna13963	NR2C1	-	24719970	24760158
gene6123	0.975817	8.17647	1.19416	0.27451	0.680053	up	6	2	15	15	3	22	8.50072	6.76971	9.58118	8.09712	5.80379	8.25351	NCBI	861	intronic antisense	rna13960	rna13960	NR2C1	-	24719970	24760162
gene6123	0.975817	8.17647	1.19416	0.27451	0.680053	up	6	2	15	15	3	22	8.50072	6.76971	9.58118	8.09712	5.80379	8.25351	NCBI	861	intronic antisense	rna13964	rna13964	NR2C1	-	24721334	24760106
gene6123	0.975817	8.17647	1.19416	0.27451	0.680053	up	6	2	15	15	3	22	8.50072	6.76971	9.58118	8.09712	5.80379	8.25351	NCBI	861	intronic antisense	rna13962	rna13962	NR2C1	-	24719970	24760159
rna42368	0.975393	12.856	16.6586	4.4986e-05	0.0048874	up	195	156	219	313	326	352	13.491	12.9438	13.4346	12.4385	12.3405	12.2167	NCBI	477	natural antisense	rna42369	rna42369	MPZL2	-	28942898	28953445
rna42368	0.975393	12.856	16.6586	4.4986e-05	0.0048874	up	195	156	219	313	326	352	13.491	12.9438	13.4346	12.4385	12.3405	12.2167	NCBI	477	natural antisense	rna42367	rna42367	MPZL3	-	28913767	28940892
gene7111	0.957037	8.28892	1.13489	0.286753	0.680053	up	6	7	4	14	6	9	8.50072	8.49737	7.71619	8.00067	6.69369	7.019	NCBI	1067	intronic antisense	rna16136	rna16136	PPFIBP1	-	82135505	82342841
gene7111	0.957037	8.28892	1.13489	0.286753	0.680053	up	6	7	4	14	6	9	8.50072	8.49737	7.71619	8.00067	6.69369	7.019	NCBI	1067	intronic antisense	rna16144	rna16144	PPFIBP1	-	82135505	82342838
gene7111	0.957037	8.28892	1.13489	0.286753	0.680053	up	6	7	4	14	6	9	8.50072	8.49737	7.71619	8.00067	6.69369	7.019	NCBI	1067	intronic antisense	rna16140	rna16140	PPFIBP1	-	82135505	82342838
gene7111	0.957037	8.28892	1.13489	0.286753	0.680053	up	6	7	4	14	6	9	8.50072	8.49737	7.71619	8.00067	6.69369	7.019	NCBI	1067	intronic antisense	rna16142	rna16142	PPFIBP1	-	82135505	82342838
gene7111	0.957037	8.28892	1.13489	0.286753	0.680053	up	6	7	4	14	6	9	8.50072	8.49737	7.71619	8.00067	6.69369	7.019	NCBI	1067	intronic antisense	rna16139	rna16139	PPFIBP1	-	82135505	82342839
gene7111	0.957037	8.28892	1.13489	0.286753	0.680053	up	6	7	4	14	6	9	8.50072	8.49737	7.71619	8.00067	6.69369	7.019	NCBI	1067	intronic antisense	rna16147	rna16147	PPFIBP1	-	82135505	82342837
gene7111	0.957037	8.28892	1.13489	0.286753	0.680053	up	6	7	4	14	6	9	8.50072	8.49737	7.71619	8.00067	6.69369	7.019	NCBI	1067	intronic antisense	rna16141	rna16141	PPFIBP1	-	82135505	82342838
gene7111	0.957037	8.28892	1.13489	0.286753	0.680053	up	6	7	4	14	6	9	8.50072	8.49737	7.71619	8.00067	6.69369	7.019	NCBI	1067	intronic antisense	rna16135	rna16135	PPFIBP1	-	82135505	82342853
gene7111	0.957037	8.28892	1.13489	0.286753	0.680053	up	6	7	4	14	6	9	8.50072	8.49737	7.71619	8.00067	6.69369	7.019	NCBI	1067	intronic antisense	rna16145	rna16145	PPFIBP1	-	82135505	82342837
gene7111	0.957037	8.28892	1.13489	0.286753	0.680053	up	6	7	4	14	6	9	8.50072	8.49737	7.71619	8.00067	6.69369	7.019	NCBI	1067	intronic antisense	rna16143	rna16143	PPFIBP1	-	82135505	82342838
gene7111	0.957037	8.28892	1.13489	0.286753	0.680053	up	6	7	4	14	6	9	8.50072	8.49737	7.71619	8.00067	6.69369	7.019	NCBI	1067	intronic antisense	rna16138	rna16138	PPFIBP1	-	82135505	82342839
gene7111	0.957037	8.28892	1.13489	0.286753	0.680053	up	6	7	4	14	6	9	8.50072	8.49737	7.71619	8.00067	6.69369	7.019	NCBI	1067	intronic antisense	rna16148	rna16148	PPFIBP1	-	82135505	82342805
gene7111	0.957037	8.28892	1.13489	0.286753	0.680053	up	6	7	4	14	6	9	8.50072	8.49737	7.71619	8.00067	6.69369	7.019	NCBI	1067	intronic antisense	rna16146	rna16146	PPFIBP1	-	82135505	82342837
gene7111	0.957037	8.28892	1.13489	0.286753	0.680053	up	6	7	4	14	6	9	8.50072	8.49737	7.71619	8.00067	6.69369	7.019	NCBI	1067	intronic antisense	rna16137	rna16137	PPFIBP1	-	82135505	82342840
rna35803	0.949199	9.94481	3.97022	0.0463302	0.476301	up	36	12	17	31	59	26	11.0582	9.26126	9.75993	9.12193	9.88475	8.48853	NCBI	903	natural antisense	rna35802	rna35802	DIAPH3	+	2180833	2744447
gene529	0.947578	7.93969	0.941764	0.331841	0.693464	up	7	3	8	9	10	13	8.71843	7.31803	8.68775	7.38871	7.38415	7.52114	NCBI	716	intronic antisense	rna1152	rna1152	PAK2	+	71283673	71350400
gene529	0.947578	7.93969	0.941764	0.331841	0.693464	up	7	3	8	9	10	13	8.71843	7.31803	8.68775	7.38871	7.38415	7.52114	NCBI	716	intronic antisense	rna1151	rna1151	PAK2	+	71257813	71346318
gene18463	0.945442	7.09338	0.479433	0.48869	0.71887	up	5	1	0	1	6	4	8.24421	5.87436	3.03723	4.69583	6.69369	5.95893	NCBI	2137	intronic antisense	rna42065	rna42065	SLC35F2	-	17377111	17497459
rna63677	0.938644	7.69043	0.740491	0.389518	0.71887	up	8	2	1	9	2	9	8.90756	6.76971	5.87597	7.38871	5.32112	7.019	NCBI	1341	intergenic
rna47390	0.936235	6.70729	0.302642	0.582239	0.733078	up	0	4	0	5	1	0	3.03723	7.71439	3.03723	6.59617	4.59056	3.03723	NCBI	1809	intronic antisense	rna47394	rna47394	LARP1B	-	29524699	29663795
rna47390	0.936235	6.70729	0.302642	0.582239	0.733078	up	0	4	0	5	1	0	3.03723	7.71439	3.03723	6.59617	4.59056	3.03723	NCBI	1809	intronic antisense	rna47396	rna47396	LARP1B	-	29524699	29663791
rna47390	0.936235	6.70729	0.302642	0.582239	0.733078	up	0	4	0	5	1	0	3.03723	7.71439	3.03723	6.59617	4.59056	3.03723	NCBI	1809	intronic antisense	rna47393	rna47393	LARP1B	-	29524699	29664040
rna47390	0.936235	6.70729	0.302642	0.582239	0.733078	up	0	4	0	5	1	0	3.03723	7.71439	3.03723	6.59617	4.59056	3.03723	NCBI	1809	intronic antisense	rna47397	rna47397	LARP1B	-	29524699	29662785
rna47390	0.936235	6.70729	0.302642	0.582239	0.733078	up	0	4	0	5	1	0	3.03723	7.71439	3.03723	6.59617	4.59056	3.03723	NCBI	1809	intronic antisense	rna47395	rna47395	LARP1B	-	29524699	29663791
rna14152	0.931676	6.92912	0.389763	0.532434	0.71887	up	0	0	5	2	6	0	3.03723	3.03723	8.02681	5.44708	6.69369	3.03723	NCBI	565	intronic antisense	rna14151	rna14151	SP1	-	26607776	26642792
rna14152	0.931676	6.92912	0.389763	0.532434	0.71887	up	0	0	5	2	6	0	3.03723	3.03723	8.02681	5.44708	6.69369	3.03723	NCBI	565	intronic antisense	rna14149	rna14149	SP1	-	26598339	26642821
rna76371	0.91393	9.8314	3.63829	0.0564845	0.511359	up	23	18	38	40	29	77	10.4149	9.83977	10.9128	9.48487	8.87299	10.0329	NCBI	724	intronic antisense	rna76367	rna76367	ACSL4	-	58032523	58110130
rna76371	0.91393	9.8314	3.63829	0.0564845	0.511359	up	23	18	38	40	29	77	10.4149	9.83977	10.9128	9.48487	8.87299	10.0329	NCBI	724	intronic antisense	rna76365	rna76365	ACSL4	-	58032523	58110130
rna76371	0.91393	9.8314	3.63829	0.0564845	0.511359	up	23	18	38	40	29	77	10.4149	9.83977	10.9128	9.48487	8.87299	10.0329	NCBI	724	intronic antisense	rna76366	rna76366	ACSL4	-	58032523	58110130
rna76371	0.91393	9.8314	3.63829	0.0564845	0.511359	up	23	18	38	40	29	77	10.4149	9.83977	10.9128	9.48487	8.87299	10.0329	NCBI	724	intronic antisense	rna76368	rna76368	ACSL4	-	58032523	58110130
rna76371	0.91393	9.8314	3.63829	0.0564845	0.511359	up	23	18	38	40	29	77	10.4149	9.83977	10.9128	9.48487	8.87299	10.0329	NCBI	724	intronic antisense	rna76364	rna76364	ACSL4	-	58032523	58110130
gene3560	0.895976	10.1022	4.11749	0.0424602	0.45857	up	15	40	37	52	61	51	9.80289	10.9847	10.8745	9.85956	9.93243	9.44427	NCBI	3147	intronic antisense	rna8148	rna8148	NOTCH2	+	23196490	23371807
gene3560	0.895976	10.1022	4.11749	0.0424602	0.45857	up	15	40	37	52	61	51	9.80289	10.9847	10.8745	9.85956	9.93243	9.44427	NCBI	3147	intronic antisense	rna8149	rna8149	NOTCH2	+	23215180	23371807
gene3560	0.895976	10.1022	4.11749	0.0424602	0.45857	up	15	40	37	52	61	51	9.80289	10.9847	10.8745	9.85956	9.93243	9.44427	NCBI	3147	intronic antisense	rna8147	rna8147	NOTCH2	+	23196490	23371807
gene3560	0.895976	10.1022	4.11749	0.0424602	0.45857	up	15	40	37	52	61	51	9.80289	10.9847	10.8745	9.85956	9.93243	9.44427	NCBI	3147	intronic antisense	rna8150	rna8150	NOTCH2	+	23265378	23371807
rna77833	0.892099	7.08664	0.441274	0.506519	0.71887	up	1	6	0	5	4	3	6.07062	8.28043	3.03723	6.59617	6.16483	5.606	NCBI	625	intronic antisense	rna77835	rna77835	AP1S2	+	127667919	127690192
rna77833	0.892099	7.08664	0.441274	0.506519	0.71887	up	1	6	0	5	4	3	6.07062	8.28043	3.03723	6.59617	6.16483	5.606	NCBI	625	intronic antisense	rna77837	rna77837	AP1S2	+	127667919	127683045
rna77833	0.892099	7.08664	0.441274	0.506519	0.71887	up	1	6	0	5	4	3	6.07062	8.28043	3.03723	6.59617	6.16483	5.606	NCBI	625	intronic antisense	rna77840	rna77840	AP1S2	+	127668114	127694997
rna77833	0.892099	7.08664	0.441274	0.506519	0.71887	up	1	6	0	5	4	3	6.07062	8.28043	3.03723	6.59617	6.16483	5.606	NCBI	625	intronic antisense	rna77838	rna77838	AP1S2	+	127667919	127682874
rna77833	0.892099	7.08664	0.441274	0.506519	0.71887	up	1	6	0	5	4	3	6.07062	8.28043	3.03723	6.59617	6.16483	5.606	NCBI	625	intronic antisense	rna77839	rna77839	AP1S2	+	127668102	127694997
rna6154	0.891904	6.97374	0.372128	0.541856	0.71887	up	3	2	0	2	5	2	7.53305	6.76971	3.03723	5.44708	6.45336	5.13776	NCBI	3106	intergenic
gene16627	0.890073	6.97786	0.387377	0.533691	0.71887	up	1	2	3	4	6	0	6.07062	6.76971	7.31981	6.30452	6.69369	3.03723	NCBI	555	intronic antisense	rna37905	rna37905	ZEB1	-	33771234	33968002
rna54399	0.888082	7.54481	0.626531	0.428644	0.71887	up	4	0	7	2	14	4	7.93201	3.03723	8.4992	5.44708	7.84917	5.95893	NCBI	990	intergenic
gene5087	0.88085	7.86684	0.743778	0.388467	0.71887	up	4	9	1	6	8	12	7.93201	8.85264	5.87597	6.83865	7.07983	7.41102	NCBI	1809	intronic antisense	rna11793	rna11793	SRPK2	-	46297098	46437329
gene5087	0.88085	7.86684	0.743778	0.388467	0.71887	up	4	9	1	6	8	12	7.93201	8.85264	5.87597	6.83865	7.07983	7.41102	NCBI	1809	intronic antisense	rna11784	rna11784	SRPK2	-	46294122	46536299
gene5087	0.88085	7.86684	0.743778	0.388467	0.71887	up	4	9	1	6	8	12	7.93201	8.85264	5.87597	6.83865	7.07983	7.41102	NCBI	1809	intronic antisense	rna11782	rna11782	SRPK2	-	46294122	46536299
gene5087	0.88085	7.86684	0.743778	0.388467	0.71887	up	4	9	1	6	8	12	7.93201	8.85264	5.87597	6.83865	7.07983	7.41102	NCBI	1809	intronic antisense	rna11788	rna11788	SRPK2	-	46294122	46438155
gene5087	0.88085	7.86684	0.743778	0.388467	0.71887	up	4	9	1	6	8	12	7.93201	8.85264	5.87597	6.83865	7.07983	7.41102	NCBI	1809	intronic antisense	rna11787	rna11787	SRPK2	-	46294122	46438155
gene5087	0.88085	7.86684	0.743778	0.388467	0.71887	up	4	9	1	6	8	12	7.93201	8.85264	5.87597	6.83865	7.07983	7.41102	NCBI	1809	intronic antisense	rna11786	rna11786	SRPK2	-	46294122	46535819
gene5087	0.88085	7.86684	0.743778	0.388467	0.71887	up	4	9	1	6	8	12	7.93201	8.85264	5.87597	6.83865	7.07983	7.41102	NCBI	1809	intronic antisense	rna11790	rna11790	SRPK2	-	46297098	46541402
gene5087	0.88085	7.86684	0.743778	0.388467	0.71887	up	4	9	1	6	8	12	7.93201	8.85264	5.87597	6.83865	7.07983	7.41102	NCBI	1809	intronic antisense	rna11783	rna11783	SRPK2	-	46294122	46536299
gene5087	0.88085	7.86684	0.743778	0.388467	0.71887	up	4	9	1	6	8	12	7.93201	8.85264	5.87597	6.83865	7.07983	7.41102	NCBI	1809	intronic antisense	rna11792	rna11792	SRPK2	-	46297098	46438156
gene5087	0.88085	7.86684	0.743778	0.388467	0.71887	up	4	9	1	6	8	12	7.93201	8.85264	5.87597	6.83865	7.07983	7.41102	NCBI	1809	intronic antisense	rna11791	rna11791	SRPK2	-	46297098	46535819
gene5087	0.88085	7.86684	0.743778	0.388467	0.71887	up	4	9	1	6	8	12	7.93201	8.85264	5.87597	6.83865	7.07983	7.41102	NCBI	1809	intronic antisense	rna11781	rna11781	SRPK2	-	46294122	46541376
gene5087	0.88085	7.86684	0.743778	0.388467	0.71887	up	4	9	1	6	8	12	7.93201	8.85264	5.87597	6.83865	7.07983	7.41102	NCBI	1809	intronic antisense	rna11785	rna11785	SRPK2	-	46294122	46536299
rna58175	0.880685	12.9169	13.5489	0.000233271	0.016672	up	104	126	151	174	242	296	12.5851	12.636	12.8987	11.5931	11.9115	11.9672	NCBI	5756	natural antisense	rna58174	rna58174	PELO	-	26268088	26270004
rna58175	0.880685	12.9169	13.5489	0.000233271	0.016672	up	104	126	151	174	242	296	12.5851	12.636	12.8987	11.5931	11.9115	11.9672	NCBI	5756	intronic antisense	rna58172	rna58172	ITGA1	-	26101730	26283399
gene5263	0.879208	7.36685	0.457718	0.498703	0.71887	up	1	2	2	3	1	5	6.07062	6.76971	6.77144	5.93859	4.59056	6.24226	NCBI	857	intronic antisense	rna12217	rna12217	CREB5	-	67314283	67691434
gene5263	0.879208	7.36685	0.457718	0.498703	0.71887	up	1	2	2	3	1	5	6.07062	6.76971	6.77144	5.93859	4.59056	6.24226	NCBI	857	intronic antisense	rna12222	rna12222	CREB5	-	67318722	67691330
gene5263	0.879208	7.36685	0.457718	0.498703	0.71887	up	1	2	2	3	1	5	6.07062	6.76971	6.77144	5.93859	4.59056	6.24226	NCBI	857	intronic antisense	rna12219	rna12219	CREB5	-	67314289	67749124
gene5263	0.879208	7.36685	0.457718	0.498703	0.71887	up	1	2	2	3	1	5	6.07062	6.76971	6.77144	5.93859	4.59056	6.24226	NCBI	857	intronic antisense	rna12218	rna12218	CREB5	-	67314283	67691331
gene5263	0.879208	7.36685	0.457718	0.498703	0.71887	up	1	2	2	3	1	5	6.07062	6.76971	6.77144	5.93859	4.59056	6.24226	NCBI	857	intronic antisense	rna12215	rna12215	CREB5	-	67314283	67752315
gene5263	0.879208	7.36685	0.457718	0.498703	0.71887	up	1	2	2	3	1	5	6.07062	6.76971	6.77144	5.93859	4.59056	6.24226	NCBI	857	intronic antisense	rna12216	rna12216	CREB5	-	67314283	67752314
gene5263	0.879208	7.36685	0.457718	0.498703	0.71887	up	1	2	2	3	1	5	6.07062	6.76971	6.77144	5.93859	4.59056	6.24226	NCBI	857	intronic antisense	rna12221	rna12221	CREB5	-	67318722	67752313
rna55109	0.877264	13.5011	16.6056	4.62593e-05	0.0048874	up	199	264	284	435	354	602	13.5203	13.7021	13.8093	12.9127	12.4592	12.9898	NCBI	909	exon sense-overlapping	rna55110	rna55110	CENPV	+	33274561	33282860
rna55109	0.877264	13.5011	16.6056	4.62593e-05	0.0048874	up	199	264	284	435	354	602	13.5203	13.7021	13.8093	12.9127	12.4592	12.9898	NCBI	909	natural antisense	rna55113	rna55113	PIGL	-	33276802	33326729
rna55109	0.877264	13.5011	16.6056	4.62593e-05	0.0048874	up	199	264	284	435	354	602	13.5203	13.7021	13.8093	12.9127	12.4592	12.9898	NCBI	909	exon sense-overlapping	rna55111	rna55111	CENPV	+	33274599	33282698
rna55109	0.877264	13.5011	16.6056	4.62593e-05	0.0048874	up	199	264	284	435	354	602	13.5203	13.7021	13.8093	12.9127	12.4592	12.9898	NCBI	909	natural antisense	rna55108	rna55108	UBB	-	33249950	33251848
rna55109	0.877264	13.5011	16.6056	4.62593e-05	0.0048874	up	199	264	284	435	354	602	13.5203	13.7021	13.8093	12.9127	12.4592	12.9898	NCBI	909	exon sense-overlapping	rna55112	rna55112	CENPV	+	33274601	33282548
gene994	0.871691	7.71328	0.687014	0.407195	0.71887	up	6	2	6	0	16	11	8.50072	6.76971	8.28226	3.03723	8.03538	7.2918	NCBI	1400	intronic antisense	rna2139	rna2139	HPS3	-	119005070	119045998
gene994	0.871691	7.71328	0.687014	0.407195	0.71887	up	6	2	6	0	16	11	8.50072	6.76971	8.28226	3.03723	8.03538	7.2918	NCBI	1400	intronic antisense	rna2134	rna2134	HPS3	-	119000801	119046102
gene994	0.871691	7.71328	0.687014	0.407195	0.71887	up	6	2	6	0	16	11	8.50072	6.76971	8.28226	3.03723	8.03538	7.2918	NCBI	1400	intronic antisense	rna2135	rna2135	HPS3	-	119005045	119046102
rna51356	0.866541	7.53538	0.547102	0.459516	0.71887	up	6	1	1	4	8	3	8.50072	5.87436	5.87597	6.30452	7.07983	5.606	NCBI	340	natural antisense	rna51357	rna51357	COQ8B	-	49974857	49992603
rna18217	0.865984	8.60892	1.18981	0.275387	0.680053	up	4	7	11	7	10	25	7.93201	8.49737	9.13933	7.04619	7.38415	8.43327	NCBI	7089	natural antisense	rna18216	rna18216	CISD2	-	21963103	21975918
rna70838	0.859567	9.25734	2.06974	0.150269	0.624967	up	13	19	12	39	12	30	9.59848	9.9171	9.26311	9.44877	7.63532	8.69058	NCBI	806	intronic antisense	rna70839	rna70839	ADAM12	-	45513529	45903613
gene26486	0.855437	7.1909	0.374178	0.540745	0.71887	up	0	1	3	3	1	3	3.03723	5.87436	7.31981	5.93859	4.59056	5.606	NCBI	1433	intronic antisense	rna60015	rna60015	KLHL28	-	54699074	54727307
gene26486	0.855437	7.1909	0.374178	0.540745	0.71887	up	0	1	3	3	1	3	3.03723	5.87436	7.31981	5.93859	4.59056	5.606	NCBI	1433	intronic antisense	rna60014	rna60014	KLHL28	-	54697361	54727376
rna63110	0.847321	6.75	0.260829	0.609559	0.757661	up	2	0	2	1	0	7	6.97971	3.03723	6.77144	4.69583	3.03723	6.68228	NCBI	1000	intronic antisense	rna63111	rna63111	RAB7A	-	59191775	59239203
rna63110	0.847321	6.75	0.260829	0.609559	0.757661	up	2	0	2	1	0	7	6.97971	3.03723	6.77144	4.69583	3.03723	6.68228	NCBI	1000	intronic antisense	rna63112	rna63112	RAB7A	-	59191775	59237640
rna63110	0.847321	6.75	0.260829	0.609559	0.757661	up	2	0	2	1	0	7	6.97971	3.03723	6.77144	4.69583	3.03723	6.68228	NCBI	1000	intronic antisense	rna63113	rna63113	RAB7A	-	59192417	59207552
rna15296	0.840769	6.98947	0.351273	0.553403	0.720609	up	1	4	1	1	7	3	6.07062	7.71439	5.87597	4.69583	6.89964	5.606	NCBI	4487	bidirectional	rna15307	rna15307	SMARCC2	+	57141024	57160573
rna15296	0.840769	6.98947	0.351273	0.553403	0.720609	up	1	4	1	1	7	3	6.07062	7.71439	5.87597	4.69583	6.89964	5.606	NCBI	4487	bidirectional	rna15298	rna15298	SMARCC2	+	57140989	57160725
rna15296	0.840769	6.98947	0.351273	0.553403	0.720609	up	1	4	1	1	7	3	6.07062	7.71439	5.87597	4.69583	6.89964	5.606	NCBI	4487	bidirectional	rna15301	rna15301	SMARCC2	+	57141003	57160725
rna15296	0.840769	6.98947	0.351273	0.553403	0.720609	up	1	4	1	1	7	3	6.07062	7.71439	5.87597	4.69583	6.89964	5.606	NCBI	4487	bidirectional	rna15308	rna15308	SMARCC2	+	57141032	57161786
rna15296	0.840769	6.98947	0.351273	0.553403	0.720609	up	1	4	1	1	7	3	6.07062	7.71439	5.87597	4.69583	6.89964	5.606	NCBI	4487	bidirectional	rna15306	rna15306	SMARCC2	+	57141011	57160725
rna15296	0.840769	6.98947	0.351273	0.553403	0.720609	up	1	4	1	1	7	3	6.07062	7.71439	5.87597	4.69583	6.89964	5.606	NCBI	4487	bidirectional	rna15303	rna15303	SMARCC2	+	57141011	57160725
rna15296	0.840769	6.98947	0.351273	0.553403	0.720609	up	1	4	1	1	7	3	6.07062	7.71439	5.87597	4.69583	6.89964	5.606	NCBI	4487	bidirectional	rna15305	rna15305	SMARCC2	+	57141011	57160725
rna15296	0.840769	6.98947	0.351273	0.553403	0.720609	up	1	4	1	1	7	3	6.07062	7.71439	5.87597	4.69583	6.89964	5.606	NCBI	4487	bidirectional	rna15300	rna15300	SMARCC2	+	57140999	57160573
rna15296	0.840769	6.98947	0.351273	0.553403	0.720609	up	1	4	1	1	7	3	6.07062	7.71439	5.87597	4.69583	6.89964	5.606	NCBI	4487	bidirectional	rna15299	rna15299	SMARCC2	+	57140998	57160725
rna15296	0.840769	6.98947	0.351273	0.553403	0.720609	up	1	4	1	1	7	3	6.07062	7.71439	5.87597	4.69583	6.89964	5.606	NCBI	4487	bidirectional	rna15304	rna15304	SMARCC2	+	57141011	57160725
rna15296	0.840769	6.98947	0.351273	0.553403	0.720609	up	1	4	1	1	7	3	6.07062	7.71439	5.87597	4.69583	6.89964	5.606	NCBI	4487	bidirectional	rna15302	rna15302	SMARCC2	+	57141010	57160725
rna76219	0.835817	8.08297	0.795032	0.372598	0.71887	up	7	7	4	11	20	2	8.71843	8.49737	7.71619	7.66531	8.34826	5.13776	NCBI	767	natural antisense	rna76221	rna76221	TCEAL8	+	52052104	52053717
rna76219	0.835817	8.08297	0.795032	0.372598	0.71887	up	7	7	4	11	20	2	8.71843	8.49737	7.71619	7.66531	8.34826	5.13776	NCBI	767	natural antisense	rna76220	rna76220	TCEAL8	+	52052049	52054261
rna10673	0.829596	9.30726	2.06444	0.150792	0.624967	up	8	27	16	28	33	35	8.90756	10.4204	9.67332	8.97736	9.05633	8.90887	NCBI	6143	intronic antisense	rna10662	rna10662	AGAP1	+	115044734	115605268
rna10673	0.829596	9.30726	2.06444	0.150792	0.624967	up	8	27	16	28	33	35	8.90756	10.4204	9.67332	8.97736	9.05633	8.90887	NCBI	6143	intronic antisense	rna10671	rna10671	AGAP1	+	115201450	115605268
rna10673	0.829596	9.30726	2.06444	0.150792	0.624967	up	8	27	16	28	33	35	8.90756	10.4204	9.67332	8.97736	9.05633	8.90887	NCBI	6143	intronic antisense	rna10661	rna10661	AGAP1	+	115044734	115605268
rna10673	0.829596	9.30726	2.06444	0.150792	0.624967	up	8	27	16	28	33	35	8.90756	10.4204	9.67332	8.97736	9.05633	8.90887	NCBI	6143	intronic antisense	rna10663	rna10663	AGAP1	+	115044735	115605268
rna10673	0.829596	9.30726	2.06444	0.150792	0.624967	up	8	27	16	28	33	35	8.90756	10.4204	9.67332	8.97736	9.05633	8.90887	NCBI	6143	intronic antisense	rna10670	rna10670	AGAP1	+	115201450	115605268
rna10673	0.829596	9.30726	2.06444	0.150792	0.624967	up	8	27	16	28	33	35	8.90756	10.4204	9.67332	8.97736	9.05633	8.90887	NCBI	6143	intronic antisense	rna10666	rna10666	AGAP1	+	115201450	115605268
rna10673	0.829596	9.30726	2.06444	0.150792	0.624967	up	8	27	16	28	33	35	8.90756	10.4204	9.67332	8.97736	9.05633	8.90887	NCBI	6143	intronic antisense	rna10669	rna10669	AGAP1	+	115201450	115605268
rna10673	0.829596	9.30726	2.06444	0.150792	0.624967	up	8	27	16	28	33	35	8.90756	10.4204	9.67332	8.97736	9.05633	8.90887	NCBI	6143	intronic antisense	rna10667	rna10667	AGAP1	+	115201450	115605268
rna10673	0.829596	9.30726	2.06444	0.150792	0.624967	up	8	27	16	28	33	35	8.90756	10.4204	9.67332	8.97736	9.05633	8.90887	NCBI	6143	intronic antisense	rna10672	rna10672	AGAP1	+	115201450	115605268
rna10673	0.829596	9.30726	2.06444	0.150792	0.624967	up	8	27	16	28	33	35	8.90756	10.4204	9.67332	8.97736	9.05633	8.90887	NCBI	6143	intronic antisense	rna10660	rna10660	AGAP1	+	115044733	115605268
rna10673	0.829596	9.30726	2.06444	0.150792	0.624967	up	8	27	16	28	33	35	8.90756	10.4204	9.67332	8.97736	9.05633	8.90887	NCBI	6143	intronic antisense	rna10665	rna10665	AGAP1	+	115045333	115605268
rna10673	0.829596	9.30726	2.06444	0.150792	0.624967	up	8	27	16	28	33	35	8.90756	10.4204	9.67332	8.97736	9.05633	8.90887	NCBI	6143	intronic antisense	rna10668	rna10668	AGAP1	+	115201450	115605268
rna10673	0.829596	9.30726	2.06444	0.150792	0.624967	up	8	27	16	28	33	35	8.90756	10.4204	9.67332	8.97736	9.05633	8.90887	NCBI	6143	intronic antisense	rna10664	rna10664	AGAP1	+	115044735	115605268
rna46848	0.825455	11.1107	5.68348	0.017138	0.309995	up	71	58	52	98	108	150	12.0353	11.5189	11.3637	10.7678	10.7513	10.9894	NCBI	2372	natural antisense	rna46846	rna46846	CAMSAP2	+	79375921	79473139
rna46848	0.825455	11.1107	5.68348	0.017138	0.309995	up	71	58	52	98	108	150	12.0353	11.5189	11.3637	10.7678	10.7513	10.9894	NCBI	2372	natural antisense	rna46847	rna46847	CAMSAP2	+	79375921	79473139
gene7641	0.812445	6.43466	0.153806	0.69493	0.825821	up	1	1	0	0	0	4	6.07062	5.87436	3.03723	3.03723	3.03723	5.95893	NCBI	100	intronic antisense	rna17361	rna17361	SLC25A17	-	112044208	112086779
rna33464	0.811204	6.59936	0.193608	0.659937	0.797834	up	1	1	1	0	1	5	6.07062	5.87436	5.87597	3.03723	4.59056	6.24226	NCBI	372	intronic antisense	rna33466	rna33466	IL1RN	+	46815913	46837407
rna68473	0.809176	7.12064	0.322526	0.570102	0.727858	up	1	3	0	4	3	0	6.07062	7.31803	3.03723	6.30452	5.80379	3.03723	NCBI	1728	intronic antisense	rna68471	rna68471	TMEM248	+	28278427	28319481
rna68473	0.809176	7.12064	0.322526	0.570102	0.727858	up	1	3	0	4	3	0	6.07062	7.31803	3.03723	6.30452	5.80379	3.03723	NCBI	1728	intronic antisense	rna68470	rna68470	TMEM248	+	28278393	28318200
rna35245	0.801086	7.64449	0.555935	0.455915	0.71887	up	3	3	7	1	19	5	7.53305	7.31803	8.4992	4.69583	8.27617	6.24226	NCBI	1387	intronic antisense	rna35214	rna35214	RAPGEF1	-	101696965	101834070
rna35245	0.801086	7.64449	0.555935	0.455915	0.71887	up	3	3	7	1	19	5	7.53305	7.31803	8.4992	4.69583	8.27617	6.24226	NCBI	1387	intronic antisense	rna35215	rna35215	RAPGEF1	-	101696965	101834069
rna35245	0.801086	7.64449	0.555935	0.455915	0.71887	up	3	3	7	1	19	5	7.53305	7.31803	8.4992	4.69583	8.27617	6.24226	NCBI	1387	intronic antisense	rna35218	rna35218	RAPGEF1	-	101696965	101824086
rna35245	0.801086	7.64449	0.555935	0.455915	0.71887	up	3	3	7	1	19	5	7.53305	7.31803	8.4992	4.69583	8.27617	6.24226	NCBI	1387	intronic antisense	rna35216	rna35216	RAPGEF1	-	101696965	101833960
rna35245	0.801086	7.64449	0.555935	0.455915	0.71887	up	3	3	7	1	19	5	7.53305	7.31803	8.4992	4.69583	8.27617	6.24226	NCBI	1387	intronic antisense	rna35217	rna35217	RAPGEF1	-	101696965	101826997
rna74302	0.789021	8.18211	0.767588	0.380979	0.71887	up	5	8	7	16	12	10	8.24421	8.68591	8.4992	8.18753	7.63532	7.16184	NCBI	5999	intergenic
rna48382	0.786937	7.5135	0.488658	0.484538	0.71887	up	5	4	2	4	10	8	8.24421	7.71439	6.77144	6.30452	7.38415	6.86044	NCBI	554	intronic antisense	rna48378	rna48378	BICDL1	+	62392045	62472165
rna48382	0.786937	7.5135	0.488658	0.484538	0.71887	up	5	4	2	4	10	8	8.24421	7.71439	6.77144	6.30452	7.38415	6.86044	NCBI	554	intronic antisense	rna48376	rna48376	BICDL1	+	62392045	62472165
rna48382	0.786937	7.5135	0.488658	0.484538	0.71887	up	5	4	2	4	10	8	8.24421	7.71439	6.77144	6.30452	7.38415	6.86044	NCBI	554	intronic antisense	rna48377	rna48377	BICDL1	+	62392045	62472165
rna48382	0.786937	7.5135	0.488658	0.484538	0.71887	up	5	4	2	4	10	8	8.24421	7.71439	6.77144	6.30452	7.38415	6.86044	NCBI	554	intronic antisense	rna48381	rna48381	BICDL1	+	62392045	62456474
rna48382	0.786937	7.5135	0.488658	0.484538	0.71887	up	5	4	2	4	10	8	8.24421	7.71439	6.77144	6.30452	7.38415	6.86044	NCBI	554	intronic antisense	rna48379	rna48379	BICDL1	+	62392045	62472165
rna763	0.786011	12.8053	10.6918	0.00107861	0.0569788	up	183	177	163	330	361	343	13.3995	13.1258	13.0089	12.5147	12.4874	12.1794	NCBI	3237	natural antisense	rna766	rna766	NAA50	-	58401442	58406495
rna763	0.786011	12.8053	10.6918	0.00107861	0.0569788	up	183	177	163	330	361	343	13.3995	13.1258	13.0089	12.5147	12.4874	12.1794	NCBI	3237	natural antisense	rna764	rna764	NAA50	-	58401442	58433793
rna763	0.786011	12.8053	10.6918	0.00107861	0.0569788	up	183	177	163	330	361	343	13.3995	13.1258	13.0089	12.5147	12.4874	12.1794	NCBI	3237	natural antisense	rna767	rna767	NAA50	-	58402275	58433748
rna763	0.786011	12.8053	10.6918	0.00107861	0.0569788	up	183	177	163	330	361	343	13.3995	13.1258	13.0089	12.5147	12.4874	12.1794	NCBI	3237	natural antisense	rna765	rna765	NAA50	-	58401442	58406495
gene26035	0.785794	6.87605	0.251077	0.616326	0.763248	up	4	0	0	1	6	1	7.93201	3.03723	3.03723	4.69583	6.69369	4.44014	NCBI	3908	intron sense-overlapping	rna59039	rna59039	LOC781494	-	19763823	19780464
gene26035	0.785794	6.87605	0.251077	0.616326	0.763248	up	4	0	0	1	6	1	7.93201	3.03723	3.03723	4.69583	6.69369	4.44014	NCBI	3908	natural antisense	rna59044	rna59044	LOC101905669	+	19781191	19782070
rna48384	0.784023	6.6038	0.181808	0.66983	0.805786	up	1	2	0	0	2	4	6.07062	6.76971	3.03723	3.03723	5.32112	5.95893	NCBI	3332	intergenic
rna17699	0.783362	8.61177	1.06022	0.303183	0.680053	up	8	14	9	21	21	18	8.90756	9.48089	8.85448	8.57014	8.41691	7.9726	NCBI	5390	intronic antisense	rna17696	rna17696	TBC1D22A	+	116974008	117155225
rna17699	0.783362	8.61177	1.06022	0.303183	0.680053	up	8	14	9	21	21	18	8.90756	9.48089	8.85448	8.57014	8.41691	7.9726	NCBI	5390	intronic antisense	rna17695	rna17695	TBC1D22A	+	116974007	117168943
rna17699	0.783362	8.61177	1.06022	0.303183	0.680053	up	8	14	9	21	21	18	8.90756	9.48089	8.85448	8.57014	8.41691	7.9726	NCBI	5390	intronic antisense	rna17697	rna17697	TBC1D22A	+	116974080	117230648
rna56594	0.781614	7.07969	0.328002	0.566847	0.727858	up	0	2	4	6	1	4	3.03723	6.76971	7.71619	6.83865	4.59056	5.95893	NCBI	752	natural antisense	rna56592	rna56592	PECAM1	-	48529231	48587821
rna56594	0.781614	7.07969	0.328002	0.566847	0.727858	up	0	2	4	6	1	4	3.03723	6.76971	7.71619	6.83865	4.59056	5.95893	NCBI	752	natural antisense	rna56590	rna56590	PECAM1	-	48529231	48587822
rna56594	0.781614	7.07969	0.328002	0.566847	0.727858	up	0	2	4	6	1	4	3.03723	6.76971	7.71619	6.83865	4.59056	5.95893	NCBI	752	natural antisense	rna56593	rna56593	PECAM1	-	48530109	48587821
rna56594	0.781614	7.07969	0.328002	0.566847	0.727858	up	0	2	4	6	1	4	3.03723	6.76971	7.71619	6.83865	4.59056	5.95893	NCBI	752	natural antisense	rna56591	rna56591	PECAM1	-	48529231	48587821
rna56594	0.781614	7.07969	0.328002	0.566847	0.727858	up	0	2	4	6	1	4	3.03723	6.76971	7.71619	6.83865	4.59056	5.95893	NCBI	752	natural antisense	rna56588	rna56588	PECAM1	-	48525308	48588539
rna56594	0.781614	7.07969	0.328002	0.566847	0.727858	up	0	2	4	6	1	4	3.03723	6.76971	7.71619	6.83865	4.59056	5.95893	NCBI	752	natural antisense	rna56586	rna56586	PECAM1	-	48525294	48587814
rna56594	0.781614	7.07969	0.328002	0.566847	0.727858	up	0	2	4	6	1	4	3.03723	6.76971	7.71619	6.83865	4.59056	5.95893	NCBI	752	natural antisense	rna56589	rna56589	PECAM1	-	48529231	48588423
rna56594	0.781614	7.07969	0.328002	0.566847	0.727858	up	0	2	4	6	1	4	3.03723	6.76971	7.71619	6.83865	4.59056	5.95893	NCBI	752	natural antisense	rna56587	rna56587	PECAM1	-	48525303	48587821
rna6845	0.766747	10.518	3.58849	0.0582007	0.51616	up	37	37	21	44	69	82	11.0976	10.8727	10.0622	9.62087	10.1088	10.123	NCBI	1783	natural antisense	rna6844	rna6844	F11R	+	8464413	8488978
rna6845	0.766747	10.518	3.58849	0.0582007	0.51616	up	37	37	21	44	69	82	11.0976	10.8727	10.0622	9.62087	10.1088	10.123	NCBI	1783	natural antisense	rna6843	rna6843	F11R	+	8463852	8488978
rna16845	0.756551	7.70372	0.498935	0.47998	0.71887	up	3	8	1	8	12	3	7.53305	8.68591	5.87597	7.22759	7.63532	5.606	NCBI	1815	natural antisense	rna16848	rna16848	TNFRSF1A	+	104024026	104036846
rna66779	0.756001	6.42942	0.134543	0.713773	0.840214	up	0	0	2	0	0	4	3.03723	3.03723	6.77144	3.03723	3.03723	5.95893	NCBI	621	natural antisense	rna66759	rna66759	NEDD4L	+	57349063	57550625
rna66779	0.756001	6.42942	0.134543	0.713773	0.840214	up	0	0	2	0	0	4	3.03723	3.03723	6.77144	3.03723	3.03723	5.95893	NCBI	621	natural antisense	rna66766	rna66766	NEDD4L	+	57390744	57540790
rna66779	0.756001	6.42942	0.134543	0.713773	0.840214	up	0	0	2	0	0	4	3.03723	3.03723	6.77144	3.03723	3.03723	5.95893	NCBI	621	natural antisense	rna66761	rna66761	NEDD4L	+	57382245	57550625
rna66779	0.756001	6.42942	0.134543	0.713773	0.840214	up	0	0	2	0	0	4	3.03723	3.03723	6.77144	3.03723	3.03723	5.95893	NCBI	621	natural antisense	rna66755	rna66755	NEDD4L	+	57322644	57550625
rna66779	0.756001	6.42942	0.134543	0.713773	0.840214	up	0	0	2	0	0	4	3.03723	3.03723	6.77144	3.03723	3.03723	5.95893	NCBI	621	natural antisense	rna66756	rna66756	NEDD4L	+	57322672	57550625
rna66779	0.756001	6.42942	0.134543	0.713773	0.840214	up	0	0	2	0	0	4	3.03723	3.03723	6.77144	3.03723	3.03723	5.95893	NCBI	621	natural antisense	rna66765	rna66765	NEDD4L	+	57390740	57550625
rna66779	0.756001	6.42942	0.134543	0.713773	0.840214	up	0	0	2	0	0	4	3.03723	3.03723	6.77144	3.03723	3.03723	5.95893	NCBI	621	natural antisense	rna66767	rna66767	NEDD4L	+	57390745	57550625
rna66779	0.756001	6.42942	0.134543	0.713773	0.840214	up	0	0	2	0	0	4	3.03723	3.03723	6.77144	3.03723	3.03723	5.95893	NCBI	621	natural antisense	rna66758	rna66758	NEDD4L	+	57349002	57550625
rna66779	0.756001	6.42942	0.134543	0.713773	0.840214	up	0	0	2	0	0	4	3.03723	3.03723	6.77144	3.03723	3.03723	5.95893	NCBI	621	natural antisense	rna66750	rna66750	NEDD4L	+	57163781	57550625
rna66779	0.756001	6.42942	0.134543	0.713773	0.840214	up	0	0	2	0	0	4	3.03723	3.03723	6.77144	3.03723	3.03723	5.95893	NCBI	621	natural antisense	rna66773	rna66773	NEDD4L	+	57392314	57550625
rna66779	0.756001	6.42942	0.134543	0.713773	0.840214	up	0	0	2	0	0	4	3.03723	3.03723	6.77144	3.03723	3.03723	5.95893	NCBI	621	natural antisense	rna66764	rna66764	NEDD4L	+	57390738	57550625
rna66779	0.756001	6.42942	0.134543	0.713773	0.840214	up	0	0	2	0	0	4	3.03723	3.03723	6.77144	3.03723	3.03723	5.95893	NCBI	621	natural antisense	rna66754	rna66754	NEDD4L	+	57293665	57550625
rna66779	0.756001	6.42942	0.134543	0.713773	0.840214	up	0	0	2	0	0	4	3.03723	3.03723	6.77144	3.03723	3.03723	5.95893	NCBI	621	natural antisense	rna66753	rna66753	NEDD4L	+	57165824	57550625
rna66779	0.756001	6.42942	0.134543	0.713773	0.840214	up	0	0	2	0	0	4	3.03723	3.03723	6.77144	3.03723	3.03723	5.95893	NCBI	621	natural antisense	rna66757	rna66757	NEDD4L	+	57322674	57550625
rna66779	0.756001	6.42942	0.134543	0.713773	0.840214	up	0	0	2	0	0	4	3.03723	3.03723	6.77144	3.03723	3.03723	5.95893	NCBI	621	natural antisense	rna66774	rna66774	NEDD4L	+	57451386	57550625
rna66779	0.756001	6.42942	0.134543	0.713773	0.840214	up	0	0	2	0	0	4	3.03723	3.03723	6.77144	3.03723	3.03723	5.95893	NCBI	621	natural antisense	rna66751	rna66751	NEDD4L	+	57163785	57550625
rna66779	0.756001	6.42942	0.134543	0.713773	0.840214	up	0	0	2	0	0	4	3.03723	3.03723	6.77144	3.03723	3.03723	5.95893	NCBI	621	natural antisense	rna66772	rna66772	NEDD4L	+	57392095	57550625
rna66779	0.756001	6.42942	0.134543	0.713773	0.840214	up	0	0	2	0	0	4	3.03723	3.03723	6.77144	3.03723	3.03723	5.95893	NCBI	621	natural antisense	rna66768	rna66768	NEDD4L	+	57390747	57550625
rna66779	0.756001	6.42942	0.134543	0.713773	0.840214	up	0	0	2	0	0	4	3.03723	3.03723	6.77144	3.03723	3.03723	5.95893	NCBI	621	natural antisense	rna66771	rna66771	NEDD4L	+	57390759	57550625
rna66779	0.756001	6.42942	0.134543	0.713773	0.840214	up	0	0	2	0	0	4	3.03723	3.03723	6.77144	3.03723	3.03723	5.95893	NCBI	621	natural antisense	rna66752	rna66752	NEDD4L	+	57163787	57550625
rna66779	0.756001	6.42942	0.134543	0.713773	0.840214	up	0	0	2	0	0	4	3.03723	3.03723	6.77144	3.03723	3.03723	5.95893	NCBI	621	natural antisense	rna66769	rna66769	NEDD4L	+	57390752	57550625
rna66779	0.756001	6.42942	0.134543	0.713773	0.840214	up	0	0	2	0	0	4	3.03723	3.03723	6.77144	3.03723	3.03723	5.95893	NCBI	621	natural antisense	rna66763	rna66763	NEDD4L	+	57382283	57550625
rna66779	0.756001	6.42942	0.134543	0.713773	0.840214	up	0	0	2	0	0	4	3.03723	3.03723	6.77144	3.03723	3.03723	5.95893	NCBI	621	natural antisense	rna66775	rna66775	NEDD4L	+	57451392	57550625
rna66779	0.756001	6.42942	0.134543	0.713773	0.840214	up	0	0	2	0	0	4	3.03723	3.03723	6.77144	3.03723	3.03723	5.95893	NCBI	621	natural antisense	rna66762	rna66762	NEDD4L	+	57382280	57550625
rna66779	0.756001	6.42942	0.134543	0.713773	0.840214	up	0	0	2	0	0	4	3.03723	3.03723	6.77144	3.03723	3.03723	5.95893	NCBI	621	natural antisense	rna66760	rna66760	NEDD4L	+	57363983	57550625
rna66779	0.756001	6.42942	0.134543	0.713773	0.840214	up	0	0	2	0	0	4	3.03723	3.03723	6.77144	3.03723	3.03723	5.95893	NCBI	621	natural antisense	rna66770	rna66770	NEDD4L	+	57390754	57550625
rna29393	0.75599	7.17909	0.34065	0.559463	0.723199	up	7	0	0	6	1	8	8.71843	3.03723	3.03723	6.83865	4.59056	6.86044	NCBI	1540	exon sense-overlapping	rna29392	rna29392	SNAPC5	-	13328007	13356824
rna29393	0.75599	7.17909	0.34065	0.559463	0.723199	up	7	0	0	6	1	8	8.71843	3.03723	3.03723	6.83865	4.59056	6.86044	NCBI	1540	exon sense-overlapping	rna29391	rna29391	SNAPC5	-	13328007	13356824
rna29393	0.75599	7.17909	0.34065	0.559463	0.723199	up	7	0	0	6	1	8	8.71843	3.03723	3.03723	6.83865	4.59056	6.86044	NCBI	1540	intronic antisense	rna29390	rna29390	MAP2K1	+	13276353	13351211
rna29393	0.75599	7.17909	0.34065	0.559463	0.723199	up	7	0	0	6	1	8	8.71843	3.03723	3.03723	6.83865	4.59056	6.86044	NCBI	1540	exon sense-overlapping	rna29394	rna29394	SNAPC5	-	13332642	13356824
rna29393	0.75599	7.17909	0.34065	0.559463	0.723199	up	7	0	0	6	1	8	8.71843	3.03723	3.03723	6.83865	4.59056	6.86044	NCBI	1540	exon sense-overlapping	rna29395	rna29395	SNAPC5	-	13352810	13356161
rna768	0.749333	10.3144	3.22035	0.072749	0.563046	up	26	38	35	58	61	82	10.5908	10.911	10.7947	10.0158	9.93243	10.123	NCBI	3592	intronic antisense	rna764	rna764	NAA50	-	58401442	58433793
rna768	0.749333	10.3144	3.22035	0.072749	0.563046	up	26	38	35	58	61	82	10.5908	10.911	10.7947	10.0158	9.93243	10.123	NCBI	3592	intronic antisense	rna767	rna767	NAA50	-	58402275	58433748
gene3954	0.742289	12.3319	8.01524	0.00464488	0.159813	up	151	163	94	245	279	318	13.1224	13.007	12.2158	12.0857	12.1163	12.0704	NCBI	1939	natural antisense	rna9002	rna9002	HS2ST1	-	56957631	57144996
gene3954	0.742289	12.3319	8.01524	0.00464488	0.159813	up	151	163	94	245	279	318	13.1224	13.007	12.2158	12.0857	12.1163	12.0704	NCBI	1939	natural antisense	rna9006	rna9006	HS2ST1	-	56957631	57144595
gene3954	0.742289	12.3319	8.01524	0.00464488	0.159813	up	151	163	94	245	279	318	13.1224	13.007	12.2158	12.0857	12.1163	12.0704	NCBI	1939	natural antisense	rna9004	rna9004	HS2ST1	-	56957631	57144994
gene3954	0.742289	12.3319	8.01524	0.00464488	0.159813	up	151	163	94	245	279	318	13.1224	13.007	12.2158	12.0857	12.1163	12.0704	NCBI	1939	natural antisense	rna9003	rna9003	HS2ST1	-	56957631	57144996
gene3954	0.742289	12.3319	8.01524	0.00464488	0.159813	up	151	163	94	245	279	318	13.1224	13.007	12.2158	12.0857	12.1163	12.0704	NCBI	1939	natural antisense	rna9005	rna9005	HS2ST1	-	56957631	57144975
rna17120	0.741211	9.0135	1.2845	0.257083	0.67945	up	5	11	22	13	27	38	8.24421	9.13748	10.1288	7.89731	8.77176	9.02557	NCBI	1684	natural antisense	rna17123	rna17123	BID	-	109136723	109154258
rna17120	0.741211	9.0135	1.2845	0.257083	0.67945	up	5	11	22	13	27	38	8.24421	9.13748	10.1288	7.89731	8.77176	9.02557	NCBI	1684	natural antisense	rna17121	rna17121	BID	-	109135719	109154339
rna17120	0.741211	9.0135	1.2845	0.257083	0.67945	up	5	11	22	13	27	38	8.24421	9.13748	10.1288	7.89731	8.77176	9.02557	NCBI	1684	natural antisense	rna17122	rna17122	BID	-	109136723	109154339
rna17120	0.741211	9.0135	1.2845	0.257083	0.67945	up	5	11	22	13	27	38	8.24421	9.13748	10.1288	7.89731	8.77176	9.02557	NCBI	1684	natural antisense	rna17124	rna17124	BID	-	109136723	109154247
rna17120	0.741211	9.0135	1.2845	0.257083	0.67945	up	5	11	22	13	27	38	8.24421	9.13748	10.1288	7.89731	8.77176	9.02557	NCBI	1684	natural antisense	rna17130	rna17130	BID	-	109136733	109154244
rna51827	0.734181	6.25286	0.10777	0.742702	0.861822	up	1	0	0	0	0	2	6.07062	3.03723	3.03723	3.03723	3.03723	5.13776	NCBI	2244	exon sense-overlapping	rna51823	rna51823	FBXO46	-	53263841	53281819
rna51827	0.734181	6.25286	0.10777	0.742702	0.861822	up	1	0	0	0	0	2	6.07062	3.03723	3.03723	3.03723	3.03723	5.13776	NCBI	2244	intron sense-overlapping	rna51816	rna51816	FBXO46	-	53263841	53282047
rna51827	0.734181	6.25286	0.10777	0.742702	0.861822	up	1	0	0	0	0	2	6.07062	3.03723	3.03723	3.03723	3.03723	5.13776	NCBI	2244	exon sense-overlapping	rna51818	rna51818	FBXO46	-	53263841	53282035
rna2164	0.734181	6.25286	0.10777	0.742702	0.861822	up	1	0	0	0	0	2	6.07062	3.03723	3.03723	3.03723	3.03723	5.13776	NCBI	929	natural antisense	rna2165	rna2165	PLSCR2	+	121946075	121973869
rna51827	0.734181	6.25286	0.10777	0.742702	0.861822	up	1	0	0	0	0	2	6.07062	3.03723	3.03723	3.03723	3.03723	5.13776	NCBI	2244	intron sense-overlapping	rna51817	rna51817	FBXO46	-	53263841	53282042
rna51827	0.734181	6.25286	0.10777	0.742702	0.861822	up	1	0	0	0	0	2	6.07062	3.03723	3.03723	3.03723	3.03723	5.13776	NCBI	2244	exon sense-overlapping	rna51819	rna51819	FBXO46	-	53263841	53282035
rna2164	0.734181	6.25286	0.10777	0.742702	0.861822	up	1	0	0	0	0	2	6.07062	3.03723	3.03723	3.03723	3.03723	5.13776	NCBI	929	natural antisense	rna2167	rna2167	PLSCR2	+	121946102	121973869
rna51827	0.734181	6.25286	0.10777	0.742702	0.861822	up	1	0	0	0	0	2	6.07062	3.03723	3.03723	3.03723	3.03723	5.13776	NCBI	2244	exon sense-overlapping	rna51821	rna51821	FBXO46	-	53263841	53282020
rna51827	0.734181	6.25286	0.10777	0.742702	0.861822	up	1	0	0	0	0	2	6.07062	3.03723	3.03723	3.03723	3.03723	5.13776	NCBI	2244	exon sense-overlapping	rna51824	rna51824	FBXO46	-	53263841	53280480
rna2164	0.734181	6.25286	0.10777	0.742702	0.861822	up	1	0	0	0	0	2	6.07062	3.03723	3.03723	3.03723	3.03723	5.13776	NCBI	929	natural antisense	rna2166	rna2166	PLSCR2	+	121946087	121973869
rna51827	0.734181	6.25286	0.10777	0.742702	0.861822	up	1	0	0	0	0	2	6.07062	3.03723	3.03723	3.03723	3.03723	5.13776	NCBI	2244	exon sense-overlapping	rna51820	rna51820	FBXO46	-	53263841	53282035
rna51827	0.734181	6.25286	0.10777	0.742702	0.861822	up	1	0	0	0	0	2	6.07062	3.03723	3.03723	3.03723	3.03723	5.13776	NCBI	2244	exon sense-overlapping	rna51822	rna51822	FBXO46	-	53263841	53281819
rna2164	0.734181	6.25286	0.10777	0.742702	0.861822	up	1	0	0	0	0	2	6.07062	3.03723	3.03723	3.03723	3.03723	5.13776	NCBI	929	natural antisense	rna2168	rna2168	PLSCR2	+	121946102	121973869
gene3629	0.731782	9.79385	2.29116	0.130134	0.624967	up	15	37	24	50	57	45	9.80289	10.8727	10.2534	9.80349	9.83543	9.26596	NCBI	1474	intronic antisense	rna8266	rna8266	TRIM33	+	28837836	28981795
gene3629	0.731782	9.79385	2.29116	0.130134	0.624967	up	15	37	24	50	57	45	9.80289	10.8727	10.2534	9.80349	9.83543	9.26596	NCBI	1474	intronic antisense	rna8267	rna8267	TRIM33	+	28837851	28977392
gene20615	0.727879	8.74983	0.876281	0.349238	0.707917	up	6	5	8	10	15	14	8.50072	8.02499	8.68775	7.53362	7.94528	7.62344	NCBI	861	intronic antisense	rna46301	rna46301	RALGPS2	+	60124767	60280834
gene20615	0.727879	8.74983	0.876281	0.349238	0.707917	up	6	5	8	10	15	14	8.50072	8.02499	8.68775	7.53362	7.94528	7.62344	NCBI	861	intronic antisense	rna46302	rna46302	RALGPS2	+	60124778	60284409
gene20615	0.727879	8.74983	0.876281	0.349238	0.707917	up	6	5	8	10	15	14	8.50072	8.02499	8.68775	7.53362	7.94528	7.62344	NCBI	861	intronic antisense	rna46300	rna46300	RALGPS2	+	60124767	60280834
gene20615	0.727879	8.74983	0.876281	0.349238	0.707917	up	6	5	8	10	15	14	8.50072	8.02499	8.68775	7.53362	7.94528	7.62344	NCBI	861	intronic antisense	rna46297	rna46297	RALGPS2	+	60124230	60280834
gene20615	0.727879	8.74983	0.876281	0.349238	0.707917	up	6	5	8	10	15	14	8.50072	8.02499	8.68775	7.53362	7.94528	7.62344	NCBI	861	intronic antisense	rna46299	rna46299	RALGPS2	+	60124767	60281042
gene20615	0.727879	8.74983	0.876281	0.349238	0.707917	up	6	5	8	10	15	14	8.50072	8.02499	8.68775	7.53362	7.94528	7.62344	NCBI	861	intronic antisense	rna46298	rna46298	RALGPS2	+	60124722	60289095
rna68274	0.722124	8.47679	0.758923	0.38368	0.71887	up	2	4	14	8	22	10	6.97971	7.71439	9.48275	7.22759	8.48245	7.16184	NCBI	4899	natural antisense	rna68273	rna68273	KIF22	-	26438464	26453268
rna58462	0.720917	8.29829	0.636219	0.425096	0.71887	up	5	0	10	9	17	4	8.24421	3.03723	9.00392	7.38871	8.12019	5.95893	NCBI	1871	natural antisense	rna58456	rna58456	PDZD2	-	41503033	41907163
rna58462	0.720917	8.29829	0.636219	0.425096	0.71887	up	5	0	10	9	17	4	8.24421	3.03723	9.00392	7.38871	8.12019	5.95893	NCBI	1871	natural antisense	rna58458	rna58458	PDZD2	-	41503033	41907157
rna58462	0.720917	8.29829	0.636219	0.425096	0.71887	up	5	0	10	9	17	4	8.24421	3.03723	9.00392	7.38871	8.12019	5.95893	NCBI	1871	natural antisense	rna58455	rna58455	PDZD2	-	41503033	41907163
rna58462	0.720917	8.29829	0.636219	0.425096	0.71887	up	5	0	10	9	17	4	8.24421	3.03723	9.00392	7.38871	8.12019	5.95893	NCBI	1871	natural antisense	rna58459	rna58459	PDZD2	-	41503033	41714225
rna58462	0.720917	8.29829	0.636219	0.425096	0.71887	up	5	0	10	9	17	4	8.24421	3.03723	9.00392	7.38871	8.12019	5.95893	NCBI	1871	natural antisense	rna58460	rna58460	PDZD2	-	41503033	41714224
rna58462	0.720917	8.29829	0.636219	0.425096	0.71887	up	5	0	10	9	17	4	8.24421	3.03723	9.00392	7.38871	8.12019	5.95893	NCBI	1871	natural antisense	rna58453	rna58453	PDZD2	-	41503033	41907163
rna58462	0.720917	8.29829	0.636219	0.425096	0.71887	up	5	0	10	9	17	4	8.24421	3.03723	9.00392	7.38871	8.12019	5.95893	NCBI	1871	natural antisense	rna58454	rna58454	PDZD2	-	41503033	41907163
rna58462	0.720917	8.29829	0.636219	0.425096	0.71887	up	5	0	10	9	17	4	8.24421	3.03723	9.00392	7.38871	8.12019	5.95893	NCBI	1871	natural antisense	rna58461	rna58461	PDZD2	-	41503033	41648255
rna58462	0.720917	8.29829	0.636219	0.425096	0.71887	up	5	0	10	9	17	4	8.24421	3.03723	9.00392	7.38871	8.12019	5.95893	NCBI	1871	natural antisense	rna58457	rna58457	PDZD2	-	41503033	41907163
rna38973	0.717235	7.2115	0.314364	0.575023	0.728786	up	1	1	5	4	5	5	6.07062	5.87436	8.02681	6.30452	6.45336	6.24226	NCBI	551	intergenic
gene25444	0.717155	7.17209	0.238441	0.625342	0.770188	up	1	0	2	2	1	3	6.07062	3.03723	6.77144	5.44708	4.59056	5.606	NCBI	784	intronic antisense	rna57943	rna57943	SGTB	+	13853738	13901098
gene25444	0.717155	7.17209	0.238441	0.625342	0.770188	up	1	0	2	2	1	3	6.07062	3.03723	6.77144	5.44708	4.59056	5.606	NCBI	784	intronic antisense	rna57946	rna57946	SGTB	+	13855091	13901098
gene25444	0.717155	7.17209	0.238441	0.625342	0.770188	up	1	0	2	2	1	3	6.07062	3.03723	6.77144	5.44708	4.59056	5.606	NCBI	784	intronic antisense	rna57944	rna57944	SGTB	+	13853739	13901098
gene25444	0.717155	7.17209	0.238441	0.625342	0.770188	up	1	0	2	2	1	3	6.07062	3.03723	6.77144	5.44708	4.59056	5.606	NCBI	784	intronic antisense	rna57945	rna57945	SGTB	+	13853749	13899292
gene28993	0.713515	6.56282	0.133763	0.714568	0.840464	up	1	0	1	1	1	2	6.07062	3.03723	5.87597	4.69583	4.59056	5.13776	NCBI	1569	intronic antisense	rna65891	rna65891	KIAA1328	-	19844992	20261679
gene28993	0.713515	6.56282	0.133763	0.714568	0.840464	up	1	0	1	1	1	2	6.07062	3.03723	5.87597	4.69583	4.59056	5.13776	NCBI	1569	intronic antisense	rna65890	rna65890	KIAA1328	-	19841981	20256830
gene28993	0.713515	6.56282	0.133763	0.714568	0.840464	up	1	0	1	1	1	2	6.07062	3.03723	5.87597	4.69583	4.59056	5.13776	NCBI	1569	intronic antisense	rna65888	rna65888	KIAA1328	-	19841981	20261489
gene28993	0.713515	6.56282	0.133763	0.714568	0.840464	up	1	0	1	1	1	2	6.07062	3.03723	5.87597	4.69583	4.59056	5.13776	NCBI	1569	intronic antisense	rna65889	rna65889	KIAA1328	-	19841981	20261268
gene28993	0.713515	6.56282	0.133763	0.714568	0.840464	up	1	0	1	1	1	2	6.07062	3.03723	5.87597	4.69583	4.59056	5.13776	NCBI	1569	intronic antisense	rna65887	rna65887	KIAA1328	-	19841981	20261679
rna29060	0.708399	8.83751	1.0398	0.307885	0.680053	up	18	7	11	9	20	52	10.0637	8.49737	9.13933	7.38871	8.34826	9.47195	NCBI	1535	intronic antisense	rna29059	rna29059	MCC	+	663553	985178
rna29060	0.708399	8.83751	1.0398	0.307885	0.680053	up	18	7	11	9	20	52	10.0637	8.49737	9.13933	7.38871	8.34826	9.47195	NCBI	1535	intronic antisense	rna29058	rna29058	MCC	+	451667	987258
gene15775	0.69866	7.12657	0.283291	0.594561	0.744349	up	0	2	5	2	1	12	3.03723	6.76971	8.02681	5.44708	4.59056	7.41102	NCBI	940	intronic antisense	rna35962	rna35962	LCP1	-	16209175	16273628
gene15775	0.69866	7.12657	0.283291	0.594561	0.744349	up	0	2	5	2	1	12	3.03723	6.76971	8.02681	5.44708	4.59056	7.41102	NCBI	940	intronic antisense	rna35961	rna35961	LCP1	-	16207299	16312362
rna38486	0.692689	10.9564	3.66452	0.0556021	0.511359	up	47	42	49	73	88	137	11.4415	11.0548	11.2782	10.3453	10.4574	10.8592	NCBI	1551	intronic antisense	rna38483	rna38483	FERMT1	-	48250336	48311587
rna38486	0.692689	10.9564	3.66452	0.0556021	0.511359	up	47	42	49	73	88	137	11.4415	11.0548	11.2782	10.3453	10.4574	10.8592	NCBI	1551	intronic antisense	rna38485	rna38485	FERMT1	-	48252419	48312415
rna37421	0.691965	7.60999	0.376004	0.539759	0.71887	up	0	1	8	8	3	7	3.03723	5.87436	8.68775	7.22759	5.80379	6.68228	NCBI	989	intronic antisense	rna37423	rna37423	ATP5F1C	-	16093398	16109748
rna37421	0.691965	7.60999	0.376004	0.539759	0.71887	up	0	1	8	8	3	7	3.03723	5.87436	8.68775	7.22759	5.80379	6.68228	NCBI	989	intronic antisense	rna37424	rna37424	ATP5F1C	-	16094445	16109786
rna37421	0.691965	7.60999	0.376004	0.539759	0.71887	up	0	1	8	8	3	7	3.03723	5.87436	8.68775	7.22759	5.80379	6.68228	NCBI	989	intronic antisense	rna37422	rna37422	ATP5F1C	-	16093395	16109851
gene5228	0.686405	7.64068	0.393285	0.530588	0.71887	up	0	7	4	13	6	2	3.03723	8.49737	7.71619	7.89731	6.69369	5.13776	NCBI	702	intronic antisense	rna12118	rna12118	AVL9	-	63951928	64010294
gene5228	0.686405	7.64068	0.393285	0.530588	0.71887	up	0	7	4	13	6	2	3.03723	8.49737	7.71619	7.89731	6.69369	5.13776	NCBI	702	intronic antisense	rna12119	rna12119	AVL9	-	63951928	64010294
gene5228	0.686405	7.64068	0.393285	0.530588	0.71887	up	0	7	4	13	6	2	3.03723	8.49737	7.71619	7.89731	6.69369	5.13776	NCBI	702	intronic antisense	rna12120	rna12120	AVL9	-	63951928	64010294
gene5228	0.686405	7.64068	0.393285	0.530588	0.71887	up	0	7	4	13	6	2	3.03723	8.49737	7.71619	7.89731	6.69369	5.13776	NCBI	702	intronic antisense	rna12121	rna12121	AVL9	-	63951928	64010294
rna57977	0.681358	6.25843	0.0935134	0.759762	0.874572	up	1	0	0	0	1	1	6.07062	3.03723	3.03723	3.03723	4.59056	4.44014	NCBI	2130	exon sense-overlapping	rna57978	rna57978	CWC27	-	14466134	14726313
rna20154	0.681358	6.38405	0.0924871	0.761043	0.875605	up	1	0	0	0	1	1	6.07062	3.03723	3.03723	3.03723	4.59056	4.44014	NCBI	513	intronic antisense	rna20153	rna20153	MAEA	-	117125143	117152543
rna20154	0.681358	6.38405	0.0924871	0.761043	0.875605	up	1	0	0	0	1	1	6.07062	3.03723	3.03723	3.03723	4.59056	4.44014	NCBI	513	intronic antisense	rna20150	rna20150	MAEA	-	117125129	117152619
rna20154	0.681358	6.38405	0.0924871	0.761043	0.875605	up	1	0	0	0	1	1	6.07062	3.03723	3.03723	3.03723	4.59056	4.44014	NCBI	513	intronic antisense	rna20151	rna20151	MAEA	-	117125129	117150609
rna20154	0.681358	6.38405	0.0924871	0.761043	0.875605	up	1	0	0	0	1	1	6.07062	3.03723	3.03723	3.03723	4.59056	4.44014	NCBI	513	intronic antisense	rna20152	rna20152	MAEA	-	117125129	117149104
rna20154	0.681358	6.38405	0.0924871	0.761043	0.875605	up	1	0	0	0	1	1	6.07062	3.03723	3.03723	3.03723	4.59056	4.44014	NCBI	513	intronic antisense	rna20149	rna20149	MAEA	-	117125129	117152619
rna57977	0.681358	6.25843	0.0935134	0.759762	0.874572	up	1	0	0	0	1	1	6.07062	3.03723	3.03723	3.03723	4.59056	4.44014	NCBI	2130	exon sense-overlapping	rna57980	rna57980	CWC27	-	14649696	14726405
rna57977	0.681358	6.25843	0.0935134	0.759762	0.874572	up	1	0	0	0	1	1	6.07062	3.03723	3.03723	3.03723	4.59056	4.44014	NCBI	2130	exon sense-overlapping	rna57979	rna57979	CWC27	-	14473214	14726405
rna71549	0.68023	7.1031	0.255215	0.613435	0.760922	up	0	2	4	1	2	10	3.03723	6.76971	7.71619	4.69583	5.32112	7.16184	NCBI	827	intronic antisense	rna71548	rna71548	BAG4	+	33349062	33374595
rna37184	0.680218	6.45306	0.109558	0.740652	0.861448	up	1	0	1	1	2	1	6.07062	3.03723	5.87597	4.69583	5.32112	4.44014	NCBI	1076	natural antisense	rna37185	rna37185	RASA3	-	86908879	86988568
gene18731	0.675855	9.87986	1.92896	0.164894	0.624967	up	23	12	22	35	29	61	10.4149	9.26126	10.1288	9.29459	8.87299	9.69979	NCBI	3156	intron sense-overlapping	rna42689	rna42689	SPON1	-	38457983	38773001
gene23576	0.675492	10.1911	2.49082	0.114534	0.624967	up	17	29	48	58	72	67	9.9819	10.5229	11.2486	10.0158	10.1698	9.83386	NCBI	1466	intronic antisense	rna53395	rna53395	C19H17orf67	-	7607889	7637327
gene23576	0.675492	10.1911	2.49082	0.114534	0.624967	up	17	29	48	58	72	67	9.9819	10.5229	11.2486	10.0158	10.1698	9.83386	NCBI	1466	intronic antisense	rna53396	rna53396	C19H17orf67	-	7607889	7637327
rna17160	0.671882	6.76155	0.167833	0.682051	0.814137	up	0	0	4	0	7	1	3.03723	3.03723	7.71619	3.03723	6.89964	4.44014	NCBI	1167	natural antisense	rna17161	rna17161	SH3BP1	+	109484190	109497080
rna38399	0.670701	8.09766	0.444529	0.504955	0.71887	up	2	3	5	2	14	5	6.97971	7.31803	8.02681	5.44708	7.84917	6.24226	NCBI	504	intronic antisense	rna38391	rna38391	LARP4B	+	46389833	46480612
rna38399	0.670701	8.09766	0.444529	0.504955	0.71887	up	2	3	5	2	14	5	6.97971	7.31803	8.02681	5.44708	7.84917	6.24226	NCBI	504	intronic antisense	rna38392	rna38392	LARP4B	+	46390613	46480612
gene18537	0.669508	6.56261	0.118039	0.731176	0.853462	up	1	0	1	0	4	0	6.07062	3.03723	5.87597	3.03723	6.16483	3.03723	NCBI	872	intronic antisense	rna42236	rna42236	ZW10	-	24284266	24319385
gene18537	0.669508	6.56261	0.118039	0.731176	0.853462	up	1	0	1	0	4	0	6.07062	3.03723	5.87597	3.03723	6.16483	3.03723	NCBI	872	intronic antisense	rna42235	rna42235	ZW10	-	24284262	24319435
rna38400	0.661213	8.82841	0.857409	0.35448	0.707917	up	13	16	0	16	21	27	9.59848	9.67146	3.03723	8.18753	8.41691	8.54176	NCBI	684	intronic antisense	rna38396	rna38396	LARP4B	+	46432712	46445028
rna38400	0.661213	8.82841	0.857409	0.35448	0.707917	up	13	16	0	16	21	27	9.59848	9.67146	3.03723	8.18753	8.41691	8.54176	NCBI	684	intronic antisense	rna38397	rna38397	LARP4B	+	46433482	46480612
rna38400	0.661213	8.82841	0.857409	0.35448	0.707917	up	13	16	0	16	21	27	9.59848	9.67146	3.03723	8.18753	8.41691	8.54176	NCBI	684	intronic antisense	rna38392	rna38392	LARP4B	+	46390613	46480612
rna38400	0.661213	8.82841	0.857409	0.35448	0.707917	up	13	16	0	16	21	27	9.59848	9.67146	3.03723	8.18753	8.41691	8.54176	NCBI	684	intronic antisense	rna38394	rna38394	LARP4B	+	46422153	46478147
rna38400	0.661213	8.82841	0.857409	0.35448	0.707917	up	13	16	0	16	21	27	9.59848	9.67146	3.03723	8.18753	8.41691	8.54176	NCBI	684	intronic antisense	rna38393	rna38393	LARP4B	+	46422099	46480612
rna38400	0.661213	8.82841	0.857409	0.35448	0.707917	up	13	16	0	16	21	27	9.59848	9.67146	3.03723	8.18753	8.41691	8.54176	NCBI	684	intronic antisense	rna38398	rna38398	LARP4B	+	46433635	46480612
rna38400	0.661213	8.82841	0.857409	0.35448	0.707917	up	13	16	0	16	21	27	9.59848	9.67146	3.03723	8.18753	8.41691	8.54176	NCBI	684	natural antisense	rna38395	rna38395	LARP4B	+	46432672	46439340
rna38400	0.661213	8.82841	0.857409	0.35448	0.707917	up	13	16	0	16	21	27	9.59848	9.67146	3.03723	8.18753	8.41691	8.54176	NCBI	684	intronic antisense	rna38391	rna38391	LARP4B	+	46389833	46480612
rna40659	0.655756	6.24736	0.0895176	0.764796	0.877043	up	0	1	0	0	0	2	3.03723	5.87436	3.03723	3.03723	3.03723	5.13776	NCBI	1077	intergenic
rna77444	0.655756	6.24736	0.0895176	0.764796	0.877043	up	0	1	0	0	0	2	3.03723	5.87436	3.03723	3.03723	3.03723	5.13776	NCBI	1992	intergenic
rna23818	0.655459	6.45652	0.102083	0.749349	0.866279	up	1	0	1	2	1	1	6.07062	3.03723	5.87597	5.44708	4.59056	4.44014	NCBI	3083	natural antisense	rna23819	rna23819	RPS14	-	61757741	61778202
rna40567	0.642701	6.50278	0.0897663	0.764479	0.877043	up	1	0	0	1	0	1	6.07062	3.03723	3.03723	4.69583	3.03723	4.44014	NCBI	1157	intergenic
rna20578	0.638605	8.03818	0.434623	0.50974	0.71887	up	10	2	2	8	4	21	9.22454	6.76971	6.77144	7.22759	6.16483	8.18824	NCBI	602	exon sense-overlapping	rna20583	rna20583	LOC112447324	+	5064130	5074545
rna20578	0.638605	8.03818	0.434623	0.50974	0.71887	up	10	2	2	8	4	21	9.22454	6.76971	6.77144	7.22759	6.16483	8.18824	NCBI	602	exon sense-overlapping	rna20581	rna20581	LOC112447324	+	5064105	5074545
rna20578	0.638605	8.03818	0.434623	0.50974	0.71887	up	10	2	2	8	4	21	9.22454	6.76971	6.77144	7.22759	6.16483	8.18824	NCBI	602	natural antisense	rna20584	rna20584	PIK3R2	-	5060767	5073385
rna40930	0.63683	8.67899	0.702328	0.402016	0.71887	up	14	7	4	17	12	28	9.7043	8.49737	7.71619	8.2726	7.63532	8.59309	NCBI	506	intronic antisense	rna40929	rna40929	RAB2A	+	26181070	26253266
rna40930	0.63683	8.67899	0.702328	0.402016	0.71887	up	14	7	4	17	12	28	9.7043	8.49737	7.71619	8.2726	7.63532	8.59309	NCBI	506	intronic antisense	rna40926	rna40926	RAB2A	+	26180787	26253380
rna40930	0.63683	8.67899	0.702328	0.402016	0.71887	up	14	7	4	17	12	28	9.7043	8.49737	7.71619	8.2726	7.63532	8.59309	NCBI	506	natural antisense	rna40927	rna40927	RAB2A	+	26180788	26253380
rna40930	0.63683	8.67899	0.702328	0.402016	0.71887	up	14	7	4	17	12	28	9.7043	8.49737	7.71619	8.2726	7.63532	8.59309	NCBI	506	natural antisense	rna40925	rna40925	RAB2A	+	26180785	26253380
rna40930	0.63683	8.67899	0.702328	0.402016	0.71887	up	14	7	4	17	12	28	9.7043	8.49737	7.71619	8.2726	7.63532	8.59309	NCBI	506	intronic antisense	rna40928	rna40928	RAB2A	+	26180790	26253380
rna20722	0.633341	8.59201	0.63948	0.423912	0.71887	up	7	12	3	17	13	18	8.71843	9.26126	7.31981	8.2726	7.7462	7.9726	NCBI	646	natural antisense	rna20716	rna20716	MYO9B	-	5883221	5991190
rna20722	0.633341	8.59201	0.63948	0.423912	0.71887	up	7	12	3	17	13	18	8.71843	9.26126	7.31981	8.2726	7.7462	7.9726	NCBI	646	natural antisense	rna20714	rna20714	MYO9B	-	5883221	5991190
rna20722	0.633341	8.59201	0.63948	0.423912	0.71887	up	7	12	3	17	13	18	8.71843	9.26126	7.31981	8.2726	7.7462	7.9726	NCBI	646	natural antisense	rna20713	rna20713	MYO9B	-	5883221	5991190
rna20722	0.633341	8.59201	0.63948	0.423912	0.71887	up	7	12	3	17	13	18	8.71843	9.26126	7.31981	8.2726	7.7462	7.9726	NCBI	646	natural antisense	rna20718	rna20718	MYO9B	-	5883221	5991190
rna20722	0.633341	8.59201	0.63948	0.423912	0.71887	up	7	12	3	17	13	18	8.71843	9.26126	7.31981	8.2726	7.7462	7.9726	NCBI	646	natural antisense	rna20704	rna20704	MYO9B	-	5883221	5991190
rna20722	0.633341	8.59201	0.63948	0.423912	0.71887	up	7	12	3	17	13	18	8.71843	9.26126	7.31981	8.2726	7.7462	7.9726	NCBI	646	natural antisense	rna20707	rna20707	MYO9B	-	5883221	5991190
rna20722	0.633341	8.59201	0.63948	0.423912	0.71887	up	7	12	3	17	13	18	8.71843	9.26126	7.31981	8.2726	7.7462	7.9726	NCBI	646	natural antisense	rna20715	rna20715	MYO9B	-	5883221	5991190
rna20722	0.633341	8.59201	0.63948	0.423912	0.71887	up	7	12	3	17	13	18	8.71843	9.26126	7.31981	8.2726	7.7462	7.9726	NCBI	646	natural antisense	rna20705	rna20705	MYO9B	-	5883221	5991190
rna20722	0.633341	8.59201	0.63948	0.423912	0.71887	up	7	12	3	17	13	18	8.71843	9.26126	7.31981	8.2726	7.7462	7.9726	NCBI	646	natural antisense	rna20711	rna20711	MYO9B	-	5883221	5991190
rna20722	0.633341	8.59201	0.63948	0.423912	0.71887	up	7	12	3	17	13	18	8.71843	9.26126	7.31981	8.2726	7.7462	7.9726	NCBI	646	natural antisense	rna20710	rna20710	MYO9B	-	5883221	5991190
rna20722	0.633341	8.59201	0.63948	0.423912	0.71887	up	7	12	3	17	13	18	8.71843	9.26126	7.31981	8.2726	7.7462	7.9726	NCBI	646	natural antisense	rna20719	rna20719	MYO9B	-	5883221	5991190
rna20722	0.633341	8.59201	0.63948	0.423912	0.71887	up	7	12	3	17	13	18	8.71843	9.26126	7.31981	8.2726	7.7462	7.9726	NCBI	646	natural antisense	rna20708	rna20708	MYO9B	-	5883221	5991190
rna20722	0.633341	8.59201	0.63948	0.423912	0.71887	up	7	12	3	17	13	18	8.71843	9.26126	7.31981	8.2726	7.7462	7.9726	NCBI	646	natural antisense	rna20703	rna20703	MYO9B	-	5883221	5991190
rna20722	0.633341	8.59201	0.63948	0.423912	0.71887	up	7	12	3	17	13	18	8.71843	9.26126	7.31981	8.2726	7.7462	7.9726	NCBI	646	natural antisense	rna20706	rna20706	MYO9B	-	5883221	5991190
rna20722	0.633341	8.59201	0.63948	0.423912	0.71887	up	7	12	3	17	13	18	8.71843	9.26126	7.31981	8.2726	7.7462	7.9726	NCBI	646	natural antisense	rna20717	rna20717	MYO9B	-	5883221	5991190
rna20722	0.633341	8.59201	0.63948	0.423912	0.71887	up	7	12	3	17	13	18	8.71843	9.26126	7.31981	8.2726	7.7462	7.9726	NCBI	646	natural antisense	rna20712	rna20712	MYO9B	-	5883221	5991190
rna20722	0.633341	8.59201	0.63948	0.423912	0.71887	up	7	12	3	17	13	18	8.71843	9.26126	7.31981	8.2726	7.7462	7.9726	NCBI	646	natural antisense	rna20709	rna20709	MYO9B	-	5883221	5991190
rna20722	0.633341	8.59201	0.63948	0.423912	0.71887	up	7	12	3	17	13	18	8.71843	9.26126	7.31981	8.2726	7.7462	7.9726	NCBI	646	natural antisense	rna20720	rna20720	MYO9B	-	5883221	5969823
rna20722	0.633341	8.59201	0.63948	0.423912	0.71887	up	7	12	3	17	13	18	8.71843	9.26126	7.31981	8.2726	7.7462	7.9726	NCBI	646	natural antisense	rna20702	rna20702	MYO9B	-	5883220	5991179
rna3910	0.630715	13.8303	9.71189	0.00183436	0.082546	up	384	463	396	824	926	988	14.4682	14.5122	14.2887	13.8336	13.8452	13.704	NCBI	713	natural antisense	rna3904	rna3904	ITGB6	+	36097359	36248576
rna3910	0.630715	13.8303	9.71189	0.00183436	0.082546	up	384	463	396	824	926	988	14.4682	14.5122	14.2887	13.8336	13.8452	13.704	NCBI	713	natural antisense	rna3908	rna3908	ITGB6	+	36154281	36248576
rna3910	0.630715	13.8303	9.71189	0.00183436	0.082546	up	384	463	396	824	926	988	14.4682	14.5122	14.2887	13.8336	13.8452	13.704	NCBI	713	natural antisense	rna3909	rna3909	ITGB6	+	36157735	36248576
rna3910	0.630715	13.8303	9.71189	0.00183436	0.082546	up	384	463	396	824	926	988	14.4682	14.5122	14.2887	13.8336	13.8452	13.704	NCBI	713	natural antisense	rna3906	rna3906	ITGB6	+	36097393	36248576
rna41474	0.629731	7.67904	0.339175	0.560315	0.723357	up	4	4	3	6	4	15	7.93201	7.71439	7.31981	6.83865	6.16483	7.71897	NCBI	1309	natural antisense	rna41467	rna41467	GRHL2	-	62731944	62889619
rna41474	0.629731	7.67904	0.339175	0.560315	0.723357	up	4	4	3	6	4	15	7.93201	7.71439	7.31981	6.83865	6.16483	7.71897	NCBI	1309	natural antisense	rna41465	rna41465	GRHL2	-	62713623	62889619
rna41474	0.629731	7.67904	0.339175	0.560315	0.723357	up	4	4	3	6	4	15	7.93201	7.71439	7.31981	6.83865	6.16483	7.71897	NCBI	1309	intronic antisense	rna41469	rna41469	GRHL2	-	62731944	62889507
rna41474	0.629731	7.67904	0.339175	0.560315	0.723357	up	4	4	3	6	4	15	7.93201	7.71439	7.31981	6.83865	6.16483	7.71897	NCBI	1309	natural antisense	rna41468	rna41468	GRHL2	-	62731944	62889619
rna41474	0.629731	7.67904	0.339175	0.560315	0.723357	up	4	4	3	6	4	15	7.93201	7.71439	7.31981	6.83865	6.16483	7.71897	NCBI	1309	natural antisense	rna41466	rna41466	GRHL2	-	62718272	62889224
rna29477	0.624786	9.64598	1.47806	0.224097	0.656884	up	21	17	20	37	32	62	10.2845	9.75807	9.99234	9.37374	9.01264	9.72302	NCBI	7519	natural antisense	rna29474	rna29474	ANP32A	-	15613397	15652308
gene13661	0.621977	7.384	0.277066	0.598638	0.748683	up	4	0	5	8	3	9	7.93201	3.03723	8.02681	7.22759	5.80379	7.019	NCBI	2930	intronic antisense	rna30714	rna30714	TLN2	-	47247633	47742868
gene13661	0.621977	7.384	0.277066	0.598638	0.748683	up	4	0	5	8	3	9	7.93201	3.03723	8.02681	7.22759	5.80379	7.019	NCBI	2930	intronic antisense	rna30709	rna30709	TLN2	-	47247633	47742868
gene13661	0.621977	7.384	0.277066	0.598638	0.748683	up	4	0	5	8	3	9	7.93201	3.03723	8.02681	7.22759	5.80379	7.019	NCBI	2930	intronic antisense	rna30715	rna30715	TLN2	-	47247633	47742868
gene13661	0.621977	7.384	0.277066	0.598638	0.748683	up	4	0	5	8	3	9	7.93201	3.03723	8.02681	7.22759	5.80379	7.019	NCBI	2930	intronic antisense	rna30711	rna30711	TLN2	-	47247633	47742868
gene13661	0.621977	7.384	0.277066	0.598638	0.748683	up	4	0	5	8	3	9	7.93201	3.03723	8.02681	7.22759	5.80379	7.019	NCBI	2930	intronic antisense	rna30710	rna30710	TLN2	-	47247633	47742868
gene13661	0.621977	7.384	0.277066	0.598638	0.748683	up	4	0	5	8	3	9	7.93201	3.03723	8.02681	7.22759	5.80379	7.019	NCBI	2930	intronic antisense	rna30712	rna30712	TLN2	-	47247633	47742868
gene13661	0.621977	7.384	0.277066	0.598638	0.748683	up	4	0	5	8	3	9	7.93201	3.03723	8.02681	7.22759	5.80379	7.019	NCBI	2930	intronic antisense	rna30713	rna30713	TLN2	-	47247633	47742868
gene25483	0.620462	7.38439	0.27648	0.599026	0.748782	up	4	0	5	4	3	14	7.93201	3.03723	8.02681	6.30452	5.80379	7.62344	NCBI	312	intronic antisense	rna58025	rna58025	ELOVL7	+	18454637	18531446
gene17436	0.614685	7.76563	0.326037	0.568011	0.727858	up	0	2	8	5	5	12	3.03723	6.76971	8.68775	6.59617	6.45336	7.41102	NCBI	886	intronic antisense	rna39902	rna39902	ZMYND8	-	75774880	75898348
gene17436	0.614685	7.76563	0.326037	0.568011	0.727858	up	0	2	8	5	5	12	3.03723	6.76971	8.68775	6.59617	6.45336	7.41102	NCBI	886	intronic antisense	rna39890	rna39890	ZMYND8	-	75774880	75899859
gene17436	0.614685	7.76563	0.326037	0.568011	0.727858	up	0	2	8	5	5	12	3.03723	6.76971	8.68775	6.59617	6.45336	7.41102	NCBI	886	intronic antisense	rna39888	rna39888	ZMYND8	-	75774880	75899859
gene17436	0.614685	7.76563	0.326037	0.568011	0.727858	up	0	2	8	5	5	12	3.03723	6.76971	8.68775	6.59617	6.45336	7.41102	NCBI	886	intronic antisense	rna39891	rna39891	ZMYND8	-	75774880	75899859
gene17436	0.614685	7.76563	0.326037	0.568011	0.727858	up	0	2	8	5	5	12	3.03723	6.76971	8.68775	6.59617	6.45336	7.41102	NCBI	886	intronic antisense	rna39897	rna39897	ZMYND8	-	75774880	75898409
gene17436	0.614685	7.76563	0.326037	0.568011	0.727858	up	0	2	8	5	5	12	3.03723	6.76971	8.68775	6.59617	6.45336	7.41102	NCBI	886	intronic antisense	rna39900	rna39900	ZMYND8	-	75774880	75898349
gene17436	0.614685	7.76563	0.326037	0.568011	0.727858	up	0	2	8	5	5	12	3.03723	6.76971	8.68775	6.59617	6.45336	7.41102	NCBI	886	intronic antisense	rna39909	rna39909	ZMYND8	-	75774880	75898346
gene17436	0.614685	7.76563	0.326037	0.568011	0.727858	up	0	2	8	5	5	12	3.03723	6.76971	8.68775	6.59617	6.45336	7.41102	NCBI	886	intronic antisense	rna39892	rna39892	ZMYND8	-	75774880	75899859
gene17436	0.614685	7.76563	0.326037	0.568011	0.727858	up	0	2	8	5	5	12	3.03723	6.76971	8.68775	6.59617	6.45336	7.41102	NCBI	886	intronic antisense	rna39886	rna39886	ZMYND8	-	75774880	75899859
gene17436	0.614685	7.76563	0.326037	0.568011	0.727858	up	0	2	8	5	5	12	3.03723	6.76971	8.68775	6.59617	6.45336	7.41102	NCBI	886	intronic antisense	rna39913	rna39913	ZMYND8	-	75774880	75868683
gene17436	0.614685	7.76563	0.326037	0.568011	0.727858	up	0	2	8	5	5	12	3.03723	6.76971	8.68775	6.59617	6.45336	7.41102	NCBI	886	intronic antisense	rna39907	rna39907	ZMYND8	-	75774880	75898347
gene17436	0.614685	7.76563	0.326037	0.568011	0.727858	up	0	2	8	5	5	12	3.03723	6.76971	8.68775	6.59617	6.45336	7.41102	NCBI	886	intronic antisense	rna39894	rna39894	ZMYND8	-	75774880	75898617
gene17436	0.614685	7.76563	0.326037	0.568011	0.727858	up	0	2	8	5	5	12	3.03723	6.76971	8.68775	6.59617	6.45336	7.41102	NCBI	886	intronic antisense	rna39885	rna39885	ZMYND8	-	75774880	75899859
gene17436	0.614685	7.76563	0.326037	0.568011	0.727858	up	0	2	8	5	5	12	3.03723	6.76971	8.68775	6.59617	6.45336	7.41102	NCBI	886	intronic antisense	rna39911	rna39911	ZMYND8	-	75774880	75898345
gene17436	0.614685	7.76563	0.326037	0.568011	0.727858	up	0	2	8	5	5	12	3.03723	6.76971	8.68775	6.59617	6.45336	7.41102	NCBI	886	intronic antisense	rna39906	rna39906	ZMYND8	-	75774880	75898347
gene17436	0.614685	7.76563	0.326037	0.568011	0.727858	up	0	2	8	5	5	12	3.03723	6.76971	8.68775	6.59617	6.45336	7.41102	NCBI	886	intronic antisense	rna39908	rna39908	ZMYND8	-	75774880	75898346
gene17436	0.614685	7.76563	0.326037	0.568011	0.727858	up	0	2	8	5	5	12	3.03723	6.76971	8.68775	6.59617	6.45336	7.41102	NCBI	886	intronic antisense	rna39905	rna39905	ZMYND8	-	75774880	75898347
gene17436	0.614685	7.76563	0.326037	0.568011	0.727858	up	0	2	8	5	5	12	3.03723	6.76971	8.68775	6.59617	6.45336	7.41102	NCBI	886	intronic antisense	rna39901	rna39901	ZMYND8	-	75774880	75898348
gene17436	0.614685	7.76563	0.326037	0.568011	0.727858	up	0	2	8	5	5	12	3.03723	6.76971	8.68775	6.59617	6.45336	7.41102	NCBI	886	intronic antisense	rna39893	rna39893	ZMYND8	-	75774880	75899859
gene17436	0.614685	7.76563	0.326037	0.568011	0.727858	up	0	2	8	5	5	12	3.03723	6.76971	8.68775	6.59617	6.45336	7.41102	NCBI	886	intronic antisense	rna39903	rna39903	ZMYND8	-	75774880	75898347
gene17436	0.614685	7.76563	0.326037	0.568011	0.727858	up	0	2	8	5	5	12	3.03723	6.76971	8.68775	6.59617	6.45336	7.41102	NCBI	886	intronic antisense	rna39883	rna39883	ZMYND8	-	75774880	75899859
gene17436	0.614685	7.76563	0.326037	0.568011	0.727858	up	0	2	8	5	5	12	3.03723	6.76971	8.68775	6.59617	6.45336	7.41102	NCBI	886	intronic antisense	rna39889	rna39889	ZMYND8	-	75774880	75899859
gene17436	0.614685	7.76563	0.326037	0.568011	0.727858	up	0	2	8	5	5	12	3.03723	6.76971	8.68775	6.59617	6.45336	7.41102	NCBI	886	intronic antisense	rna39904	rna39904	ZMYND8	-	75774880	75898347
gene17436	0.614685	7.76563	0.326037	0.568011	0.727858	up	0	2	8	5	5	12	3.03723	6.76971	8.68775	6.59617	6.45336	7.41102	NCBI	886	intronic antisense	rna39910	rna39910	ZMYND8	-	75774880	75898345
gene17436	0.614685	7.76563	0.326037	0.568011	0.727858	up	0	2	8	5	5	12	3.03723	6.76971	8.68775	6.59617	6.45336	7.41102	NCBI	886	intronic antisense	rna39882	rna39882	ZMYND8	-	75774880	75899859
gene17436	0.614685	7.76563	0.326037	0.568011	0.727858	up	0	2	8	5	5	12	3.03723	6.76971	8.68775	6.59617	6.45336	7.41102	NCBI	886	intronic antisense	rna39895	rna39895	ZMYND8	-	75774880	75898590
gene17436	0.614685	7.76563	0.326037	0.568011	0.727858	up	0	2	8	5	5	12	3.03723	6.76971	8.68775	6.59617	6.45336	7.41102	NCBI	886	intronic antisense	rna39898	rna39898	ZMYND8	-	75774880	75898379
gene17436	0.614685	7.76563	0.326037	0.568011	0.727858	up	0	2	8	5	5	12	3.03723	6.76971	8.68775	6.59617	6.45336	7.41102	NCBI	886	intronic antisense	rna39899	rna39899	ZMYND8	-	75774880	75898356
gene17436	0.614685	7.76563	0.326037	0.568011	0.727858	up	0	2	8	5	5	12	3.03723	6.76971	8.68775	6.59617	6.45336	7.41102	NCBI	886	intronic antisense	rna39896	rna39896	ZMYND8	-	75774880	75898413
gene17436	0.614685	7.76563	0.326037	0.568011	0.727858	up	0	2	8	5	5	12	3.03723	6.76971	8.68775	6.59617	6.45336	7.41102	NCBI	886	intronic antisense	rna39880	rna39880	ZMYND8	-	75774879	75898822
gene17436	0.614685	7.76563	0.326037	0.568011	0.727858	up	0	2	8	5	5	12	3.03723	6.76971	8.68775	6.59617	6.45336	7.41102	NCBI	886	intronic antisense	rna39912	rna39912	ZMYND8	-	75774880	75895163
gene17436	0.614685	7.76563	0.326037	0.568011	0.727858	up	0	2	8	5	5	12	3.03723	6.76971	8.68775	6.59617	6.45336	7.41102	NCBI	886	intronic antisense	rna39887	rna39887	ZMYND8	-	75774880	75899859
gene17436	0.614685	7.76563	0.326037	0.568011	0.727858	up	0	2	8	5	5	12	3.03723	6.76971	8.68775	6.59617	6.45336	7.41102	NCBI	886	intronic antisense	rna39884	rna39884	ZMYND8	-	75774880	75899859
gene17436	0.614685	7.76563	0.326037	0.568011	0.727858	up	0	2	8	5	5	12	3.03723	6.76971	8.68775	6.59617	6.45336	7.41102	NCBI	886	intronic antisense	rna39881	rna39881	ZMYND8	-	75774880	75899859
rna45688	0.613545	7.14915	0.222388	0.637233	0.779293	up	0	3	4	1	10	4	3.03723	7.31803	7.71619	4.69583	7.38415	5.95893	NCBI	1098	intronic antisense	rna45690	rna45690	GPR157	+	44330587	44355191
rna46043	0.610905	6.95773	0.174468	0.676178	0.810013	up	4	1	0	1	4	7	7.93201	5.87436	3.03723	4.69583	6.16483	6.68228	NCBI	873	natural antisense	rna46035	rna46035	C16H1orf159	+	51376305	51400872
rna46043	0.610905	6.95773	0.174468	0.676178	0.810013	up	4	1	0	1	4	7	7.93201	5.87436	3.03723	4.69583	6.16483	6.68228	NCBI	873	intronic antisense	rna46032	rna46032	C16H1orf159	+	51374970	51400873
rna46043	0.610905	6.95773	0.174468	0.676178	0.810013	up	4	1	0	1	4	7	7.93201	5.87436	3.03723	4.69583	6.16483	6.68228	NCBI	873	natural antisense	rna46036	rna46036	C16H1orf159	+	51376305	51400872
rna46043	0.610905	6.95773	0.174468	0.676178	0.810013	up	4	1	0	1	4	7	7.93201	5.87436	3.03723	4.69583	6.16483	6.68228	NCBI	873	natural antisense	rna46033	rna46033	C16H1orf159	+	51375894	51400872
rna46043	0.610905	6.95773	0.174468	0.676178	0.810013	up	4	1	0	1	4	7	7.93201	5.87436	3.03723	4.69583	6.16483	6.68228	NCBI	873	natural antisense	rna46034	rna46034	C16H1orf159	+	51376305	51400872
rna46043	0.610905	6.95773	0.174468	0.676178	0.810013	up	4	1	0	1	4	7	7.93201	5.87436	3.03723	4.69583	6.16483	6.68228	NCBI	873	natural antisense	rna46037	rna46037	C16H1orf159	+	51384998	51400872
rna46043	0.610905	6.95773	0.174468	0.676178	0.810013	up	4	1	0	1	4	7	7.93201	5.87436	3.03723	4.69583	6.16483	6.68228	NCBI	873	natural antisense	rna46038	rna46038	C16H1orf159	+	51384998	51400872
rna46043	0.610905	6.95773	0.174468	0.676178	0.810013	up	4	1	0	1	4	7	7.93201	5.87436	3.03723	4.69583	6.16483	6.68228	NCBI	873	intronic antisense	rna46031	rna46031	C16H1orf159	+	51374963	51400872
rna35604	0.608748	7.04748	0.195846	0.658101	0.796011	up	1	0	5	4	4	5	6.07062	3.03723	8.02681	6.30452	6.16483	6.24226	NCBI	1210	intergenic
rna6574	0.605512	9.70693	1.4483	0.228821	0.658989	up	21	24	16	47	30	61	10.2845	10.2516	9.67332	9.71507	8.92105	9.69979	NCBI	1294	natural antisense	rna6573	rna6573	MPC2	+	752530	783008
rna6574	0.605512	9.70693	1.4483	0.228821	0.658989	up	21	24	16	47	30	61	10.2845	10.2516	9.67332	9.71507	8.92105	9.69979	NCBI	1294	natural antisense	rna6572	rna6572	MPC2	+	752426	783008
rna6574	0.605512	9.70693	1.4483	0.228821	0.658989	up	21	24	16	47	30	61	10.2845	10.2516	9.67332	9.71507	8.92105	9.69979	NCBI	1294	natural antisense	rna6571	rna6571	MPC2	+	752397	783103
rna6574	0.605512	9.70693	1.4483	0.228821	0.658989	up	21	24	16	47	30	61	10.2845	10.2516	9.67332	9.71507	8.92105	9.69979	NCBI	1294	intronic antisense	rna6575	rna6575	ADCY10	+	798728	889895
gene34012	0.602932	6.25293	0.0765312	0.782058	0.892207	up	0	1	0	0	1	1	3.03723	5.87436	3.03723	3.03723	4.59056	4.44014	NCBI	2345	intergenic
rna36954	0.601205	7.02488	0.179484	0.671823	0.806188	up	2	2	1	0	10	1	6.97971	6.76971	5.87597	3.03723	7.38415	4.44014	NCBI	2099	intronic antisense	rna36950	rna36950	UBAC2	+	76079637	76250106
rna36954	0.601205	7.02488	0.179484	0.671823	0.806188	up	2	2	1	0	10	1	6.97971	6.76971	5.87597	3.03723	7.38415	4.44014	NCBI	2099	intronic antisense	rna36951	rna36951	UBAC2	+	76079782	76250100
rna48779	0.58805	7.69319	0.304126	0.581316	0.732926	up	2	4	6	8	6	13	6.97971	7.71439	8.28226	7.22759	6.69369	7.52114	NCBI	5769	natural antisense	rna48777	rna48777	SEC14L2	+	69399116	69421343
rna48779	0.58805	7.69319	0.304126	0.581316	0.732926	up	2	4	6	8	6	13	6.97971	7.71439	8.28226	7.22759	6.69369	7.52114	NCBI	5769	natural antisense	rna48773	rna48773	SEC14L2	+	69393458	69421356
rna48779	0.58805	7.69319	0.304126	0.581316	0.732926	up	2	4	6	8	6	13	6.97971	7.71439	8.28226	7.22759	6.69369	7.52114	NCBI	5769	natural antisense	rna48774	rna48774	SEC14L2	+	69398539	69414651
rna48779	0.58805	7.69319	0.304126	0.581316	0.732926	up	2	4	6	8	6	13	6.97971	7.71439	8.28226	7.22759	6.69369	7.52114	NCBI	5769	natural antisense	rna48778	rna48778	SEC14L2	+	69399116	69421343
rna48779	0.58805	7.69319	0.304126	0.581316	0.732926	up	2	4	6	8	6	13	6.97971	7.71439	8.28226	7.22759	6.69369	7.52114	NCBI	5769	natural antisense	rna48775	rna48775	SEC14L2	+	69398544	69421343
rna48779	0.58805	7.69319	0.304126	0.581316	0.732926	up	2	4	6	8	6	13	6.97971	7.71439	8.28226	7.22759	6.69369	7.52114	NCBI	5769	natural antisense	rna48776	rna48776	SEC14L2	+	69398585	69420052
rna46059	0.585985	9.53787	1.20176	0.272989	0.680053	up	26	11	15	49	35	34	10.5908	9.13748	9.58118	9.77461	9.13995	8.86778	NCBI	3322	intronic antisense	rna46054	rna46054	AGRN	-	51422629	51461933
rna46059	0.585985	9.53787	1.20176	0.272989	0.680053	up	26	11	15	49	35	34	10.5908	9.13748	9.58118	9.77461	9.13995	8.86778	NCBI	3322	intronic antisense	rna46055	rna46055	AGRN	-	51422633	51461899
rna34265	0.582625	7.89999	0.346913	0.555875	0.721569	up	1	8	7	16	4	15	6.07062	8.68591	8.4992	8.18753	6.16483	7.71897	NCBI	1601	intronic antisense	rna34263	rna34263	KLHL29	-	75240501	75572709
rna34265	0.582625	7.89999	0.346913	0.555875	0.721569	up	1	8	7	16	4	15	6.07062	8.68591	8.4992	8.18753	6.16483	7.71897	NCBI	1601	intronic antisense	rna34264	rna34264	KLHL29	-	75240503	75426791
rna5720	0.582182	7.05327	0.171857	0.678473	0.811762	up	4	0	1	2	4	6	7.93201	3.03723	5.87597	5.44708	6.16483	6.47898	NCBI	347	intronic antisense	rna5718	rna5718	ZCCHC17	-	122295365	122346913
rna5720	0.582182	7.05327	0.171857	0.678473	0.811762	up	4	0	1	2	4	6	7.93201	3.03723	5.87597	5.44708	6.16483	6.47898	NCBI	347	intronic antisense	rna5714	rna5714	ZCCHC17	-	122295335	122347024
rna5720	0.582182	7.05327	0.171857	0.678473	0.811762	up	4	0	1	2	4	6	7.93201	3.03723	5.87597	5.44708	6.16483	6.47898	NCBI	347	intronic antisense	rna5715	rna5715	ZCCHC17	-	122295335	122347001
rna5720	0.582182	7.05327	0.171857	0.678473	0.811762	up	4	0	1	2	4	6	7.93201	3.03723	5.87597	5.44708	6.16483	6.47898	NCBI	347	intronic antisense	rna5719	rna5719	ZCCHC17	-	122298002	122346970
rna5720	0.582182	7.05327	0.171857	0.678473	0.811762	up	4	0	1	2	4	6	7.93201	3.03723	5.87597	5.44708	6.16483	6.47898	NCBI	347	intronic antisense	rna5717	rna5717	ZCCHC17	-	122295335	122346930
rna5720	0.582182	7.05327	0.171857	0.678473	0.811762	up	4	0	1	2	4	6	7.93201	3.03723	5.87597	5.44708	6.16483	6.47898	NCBI	347	intronic antisense	rna5716	rna5716	ZCCHC17	-	122295335	122346970
gene32344	0.578002	8.05619	0.37704	0.539201	0.71887	up	0	6	11	6	17	15	3.03723	8.28043	9.13933	6.83865	8.12019	7.71897	NCBI	527	intronic antisense	rna73761	rna73761	APLP2	+	36263024	36325618
gene32344	0.578002	8.05619	0.37704	0.539201	0.71887	up	0	6	11	6	17	15	3.03723	8.28043	9.13933	6.83865	8.12019	7.71897	NCBI	527	intronic antisense	rna73762	rna73762	APLP2	+	36263029	36325618
gene32344	0.578002	8.05619	0.37704	0.539201	0.71887	up	0	6	11	6	17	15	3.03723	8.28043	9.13933	6.83865	8.12019	7.71897	NCBI	527	intronic antisense	rna73763	rna73763	APLP2	+	36263053	36325618
gene32344	0.578002	8.05619	0.37704	0.539201	0.71887	up	0	6	11	6	17	15	3.03723	8.28043	9.13933	6.83865	8.12019	7.71897	NCBI	527	intronic antisense	rna73764	rna73764	APLP2	+	36263067	36325618
rna71330	0.574219	7.31199	0.221554	0.637866	0.779293	up	5	2	1	5	12	1	8.24421	6.76971	5.87597	6.59617	7.63532	4.44014	NCBI	2504	intronic antisense	rna71328	rna71328	SLC7A2	-	19714923	19786678
rna71330	0.574219	7.31199	0.221554	0.637866	0.779293	up	5	2	1	5	12	1	8.24421	6.76971	5.87597	6.59617	7.63532	4.44014	NCBI	2504	intronic antisense	rna71327	rna71327	SLC7A2	-	19714923	19786678
rna459	0.568728	10.6302	2.1548	0.142146	0.624967	up	37	38	44	107	78	84	11.0976	10.911	11.1235	10.894	10.2845	10.1575	NCBI	717	natural antisense	rna458	rna458	DCBLD2	-	43112083	43194797
rna459	0.568728	10.6302	2.1548	0.142146	0.624967	up	37	38	44	107	78	84	11.0976	10.911	11.1235	10.894	10.2845	10.1575	NCBI	717	natural antisense	rna457	rna457	DCBLD2	-	43110007	43195152
rna23889	0.551323	6.25853	0.0647682	0.799116	0.90487	up	0	0	1	0	2	0	3.03723	3.03723	5.87597	3.03723	5.32112	3.03723	NCBI	1361	intron sense-overlapping	rna23888	rna23888	G3BP1	+	62973148	63008134
rna23889	0.551323	6.25853	0.0647682	0.799116	0.90487	up	0	0	1	0	2	0	3.03723	3.03723	5.87597	3.03723	5.32112	3.03723	NCBI	1361	intron sense-overlapping	rna23887	rna23887	G3BP1	+	62972677	63001443
gene7107	0.549345	6.47546	0.0717523	0.788806	0.897798	up	1	0	1	0	0	5	6.07062	3.03723	5.87597	3.03723	3.03723	6.24226	NCBI	1243	intronic antisense	rna16132	rna16132	MRPS35	-	82080451	82125068
gene7107	0.549345	6.47546	0.0717523	0.788806	0.897798	up	1	0	1	0	0	5	6.07062	3.03723	5.87597	3.03723	3.03723	6.24226	NCBI	1243	intronic antisense	rna16131	rna16131	MRPS35	-	82080451	82132163
gene7107	0.549345	6.47546	0.0717523	0.788806	0.897798	up	1	0	1	0	0	5	6.07062	3.03723	5.87597	3.03723	3.03723	6.24226	NCBI	1243	intronic antisense	rna16133	rna16133	MRPS35	-	82081714	82125299
rna50841	0.542451	6.94112	0.136517	0.711774	0.83921	up	1	1	3	0	5	7	6.07062	5.87436	7.31981	3.03723	6.45336	6.68228	NCBI	666	intronic antisense	rna50844	rna50844	FXYD5	+	45878188	45890080
rna50841	0.542451	6.94112	0.136517	0.711774	0.83921	up	1	1	3	0	5	7	6.07062	5.87436	7.31981	3.03723	6.45336	6.68228	NCBI	666	intronic antisense	rna50843	rna50843	FXYD5	+	45878147	45890080
rna50841	0.542451	6.94112	0.136517	0.711774	0.83921	up	1	1	3	0	5	7	6.07062	5.87436	7.31981	3.03723	6.45336	6.68228	NCBI	666	intronic antisense	rna50848	rna50848	FXYD5	+	45878235	45889447
rna50841	0.542451	6.94112	0.136517	0.711774	0.83921	up	1	1	3	0	5	7	6.07062	5.87436	7.31981	3.03723	6.45336	6.68228	NCBI	666	intronic antisense	rna50852	rna50852	FXYD5	+	45878246	45890080
rna50841	0.542451	6.94112	0.136517	0.711774	0.83921	up	1	1	3	0	5	7	6.07062	5.87436	7.31981	3.03723	6.45336	6.68228	NCBI	666	intronic antisense	rna50846	rna50846	FXYD5	+	45878235	45890080
rna50841	0.542451	6.94112	0.136517	0.711774	0.83921	up	1	1	3	0	5	7	6.07062	5.87436	7.31981	3.03723	6.45336	6.68228	NCBI	666	intronic antisense	rna50847	rna50847	FXYD5	+	45878235	45890080
rna50841	0.542451	6.94112	0.136517	0.711774	0.83921	up	1	1	3	0	5	7	6.07062	5.87436	7.31981	3.03723	6.45336	6.68228	NCBI	666	intronic antisense	rna50840	rna50840	FXYD7	+	45868745	45877787
rna50841	0.542451	6.94112	0.136517	0.711774	0.83921	up	1	1	3	0	5	7	6.07062	5.87436	7.31981	3.03723	6.45336	6.68228	NCBI	666	intronic antisense	rna50849	rna50849	FXYD5	+	45878236	45890080
rna50841	0.542451	6.94112	0.136517	0.711774	0.83921	up	1	1	3	0	5	7	6.07062	5.87436	7.31981	3.03723	6.45336	6.68228	NCBI	666	intronic antisense	rna50851	rna50851	FXYD5	+	45878240	45890080
rna50841	0.542451	6.94112	0.136517	0.711774	0.83921	up	1	1	3	0	5	7	6.07062	5.87436	7.31981	3.03723	6.45336	6.68228	NCBI	666	intronic antisense	rna50850	rna50850	FXYD5	+	45878237	45890080
rna50841	0.542451	6.94112	0.136517	0.711774	0.83921	up	1	1	3	0	5	7	6.07062	5.87436	7.31981	3.03723	6.45336	6.68228	NCBI	666	intronic antisense	rna50839	rna50839	FXYD7	+	45868661	45877788
rna50841	0.542451	6.94112	0.136517	0.711774	0.83921	up	1	1	3	0	5	7	6.07062	5.87436	7.31981	3.03723	6.45336	6.68228	NCBI	666	intronic antisense	rna50845	rna50845	FXYD5	+	45878197	45890080
rna50841	0.542451	6.94112	0.136517	0.711774	0.83921	up	1	1	3	0	5	7	6.07062	5.87436	7.31981	3.03723	6.45336	6.68228	NCBI	666	intronic antisense	rna50853	rna50853	FXYD5	+	45878736	45890081
gene5997	0.541032	8.92165	0.630375	0.427231	0.71887	up	4	3	26	27	29	18	7.93201	7.31803	10.3682	8.92577	8.87299	7.9726	NCBI	3123	intergenic
gene23183	0.537327	7.98023	0.299553	0.584171	0.73513	up	6	8	0	8	15	10	8.50072	8.68591	3.03723	7.22759	7.94528	7.16184	NCBI	2418	intronic antisense	rna52606	rna52606	LOC508131	-	59601611	59680165
gene23183	0.537327	7.98023	0.299553	0.584171	0.73513	up	6	8	0	8	15	10	8.50072	8.68591	3.03723	7.22759	7.94528	7.16184	NCBI	2418	intronic antisense	rna52615	rna52615	LOC100300095	-	59653545	59670253
gene23183	0.537327	7.98023	0.299553	0.584171	0.73513	up	6	8	0	8	15	10	8.50072	8.68591	3.03723	7.22759	7.94528	7.16184	NCBI	2418	intronic antisense	rna52613	rna52613	LOC100300095	-	59653545	59680143
gene23183	0.537327	7.98023	0.299553	0.584171	0.73513	up	6	8	0	8	15	10	8.50072	8.68591	3.03723	7.22759	7.94528	7.16184	NCBI	2418	intronic antisense	rna52614	rna52614	LOC100300095	-	59653545	59680093
rna57730	0.531577	9.23496	0.789555	0.374249	0.71887	up	15	14	13	33	31	35	9.80289	9.48089	9.3771	9.21084	8.96757	8.90887	NCBI	575	natural antisense	rna57729	rna57729	STK10	-	3852215	3974842
rna22406	0.528269	8.58521	0.452228	0.50129	0.71887	up	10	6	7	13	17	26	9.22454	8.28043	8.4992	7.89731	8.12019	8.48853	NCBI	4717	natural antisense	rna22407	rna22407	PPIC	+	30779208	30793008
rna57728	0.528044	8.45858	0.417578	0.518158	0.71887	up	8	8	6	16	11	26	8.90756	8.68591	8.28226	8.18753	7.51519	8.48853	NCBI	1565	intronic antisense	rna57729	rna57729	STK10	-	3852215	3974842
rna58040	0.523893	6.93293	0.126532	0.722061	0.846002	up	0	1	4	5	3	3	3.03723	5.87436	7.71619	6.59617	5.80379	5.606	NCBI	1267	intronic antisense	rna58031	rna58031	PDE4D	+	19509692	20317769
rna58040	0.523893	6.93293	0.126532	0.722061	0.846002	up	0	1	4	5	3	3	3.03723	5.87436	7.71619	6.59617	5.80379	5.606	NCBI	1267	intronic antisense	rna58032	rna58032	PDE4D	+	19698920	20317769
rna58040	0.523893	6.93293	0.126532	0.722061	0.846002	up	0	1	4	5	3	3	3.03723	5.87436	7.71619	6.59617	5.80379	5.606	NCBI	1267	intronic antisense	rna58030	rna58030	PDE4D	+	18990551	20317769
rna58040	0.523893	6.93293	0.126532	0.722061	0.846002	up	0	1	4	5	3	3	3.03723	5.87436	7.71619	6.59617	5.80379	5.606	NCBI	1267	intronic antisense	rna58033	rna58033	PDE4D	+	19933806	20317769
rna58040	0.523893	6.93293	0.126532	0.722061	0.846002	up	0	1	4	5	3	3	3.03723	5.87436	7.71619	6.59617	5.80379	5.606	NCBI	1267	intronic antisense	rna58029	rna58029	PDE4D	+	18742879	20317769
rna65584	0.514795	6.26234	0.05715	0.811062	0.914137	up	0	1	0	1	1	0	3.03723	5.87436	3.03723	4.69583	4.59056	3.03723	NCBI	7137	bidirectional	rna65576	rna65576	NQO2	-	50621895	50632808
rna65584	0.514795	6.26234	0.05715	0.811062	0.914137	up	0	1	0	1	1	0	3.03723	5.87436	3.03723	4.69583	4.59056	3.03723	NCBI	7137	bidirectional	rna65578	rna65578	NQO2	-	50621895	50632807
rna65584	0.514795	6.26234	0.05715	0.811062	0.914137	up	0	1	0	1	1	0	3.03723	5.87436	3.03723	4.69583	4.59056	3.03723	NCBI	7137	bidirectional	rna65581	rna65581	NQO2	-	50621895	50632807
rna65584	0.514795	6.26234	0.05715	0.811062	0.914137	up	0	1	0	1	1	0	3.03723	5.87436	3.03723	4.69583	4.59056	3.03723	NCBI	7137	bidirectional	rna65575	rna65575	NQO2	-	50621891	50632743
rna65584	0.514795	6.26234	0.05715	0.811062	0.914137	up	0	1	0	1	1	0	3.03723	5.87436	3.03723	4.69583	4.59056	3.03723	NCBI	7137	bidirectional	rna65579	rna65579	NQO2	-	50621895	50632807
rna65584	0.514795	6.26234	0.05715	0.811062	0.914137	up	0	1	0	1	1	0	3.03723	5.87436	3.03723	4.69583	4.59056	3.03723	NCBI	7137	bidirectional	rna65577	rna65577	NQO2	-	50621895	50632808
rna65584	0.514795	6.26234	0.05715	0.811062	0.914137	up	0	1	0	1	1	0	3.03723	5.87436	3.03723	4.69583	4.59056	3.03723	NCBI	7137	bidirectional	rna65582	rna65582	NQO2	-	50621895	50632807
rna65584	0.514795	6.26234	0.05715	0.811062	0.914137	up	0	1	0	1	1	0	3.03723	5.87436	3.03723	4.69583	4.59056	3.03723	NCBI	7137	bidirectional	rna65583	rna65583	NQO2	-	50621895	50632639
rna65584	0.514795	6.26234	0.05715	0.811062	0.914137	up	0	1	0	1	1	0	3.03723	5.87436	3.03723	4.69583	4.59056	3.03723	NCBI	7137	bidirectional	rna65580	rna65580	NQO2	-	50621895	50632807
rna57113	0.514498	6.84829	0.106297	0.744404	0.862203	up	4	0	0	0	1	10	7.93201	3.03723	3.03723	3.03723	4.59056	7.16184	NCBI	1902	intronic antisense	rna57088	rna57088	SEPT9	-	54497012	54676487
rna57113	0.514498	6.84829	0.106297	0.744404	0.862203	up	4	0	0	0	1	10	7.93201	3.03723	3.03723	3.03723	4.59056	7.16184	NCBI	1902	intronic antisense	rna57089	rna57089	SEPT9	-	54497012	54646406
rna57113	0.514498	6.84829	0.106297	0.744404	0.862203	up	4	0	0	0	1	10	7.93201	3.03723	3.03723	3.03723	4.59056	7.16184	NCBI	1902	intronic antisense	rna57090	rna57090	SEPT9	-	54497012	54632655
rna57113	0.514498	6.84829	0.106297	0.744404	0.862203	up	4	0	0	0	1	10	7.93201	3.03723	3.03723	3.03723	4.59056	7.16184	NCBI	1902	exon sense-overlapping	rna57111	rna57111	LOC112442708	+	54605021	54608858
rna57113	0.514498	6.84829	0.106297	0.744404	0.862203	up	4	0	0	0	1	10	7.93201	3.03723	3.03723	3.03723	4.59056	7.16184	NCBI	1902	intronic antisense	rna57087	rna57087	SEPT9	-	54497012	54676496
rna21696	0.51042	6.94726	0.121514	0.727403	0.850621	up	1	3	1	6	4	1	6.07062	7.31803	5.87597	6.83865	6.16483	4.44014	NCBI	1076	natural antisense	rna21692	rna21692	ADAMTS10	-	17161384	17181648
rna21696	0.51042	6.94726	0.121514	0.727403	0.850621	up	1	3	1	6	4	1	6.07062	7.31803	5.87597	6.83865	6.16483	4.44014	NCBI	1076	natural antisense	rna21695	rna21695	ADAMTS10	-	17163745	17181647
rna21696	0.51042	6.94726	0.121514	0.727403	0.850621	up	1	3	1	6	4	1	6.07062	7.31803	5.87597	6.83865	6.16483	4.44014	NCBI	1076	natural antisense	rna21693	rna21693	ADAMTS10	-	17161384	17181648
rna21696	0.51042	6.94726	0.121514	0.727403	0.850621	up	1	3	1	6	4	1	6.07062	7.31803	5.87597	6.83865	6.16483	4.44014	NCBI	1076	natural antisense	rna21689	rna21689	ADAMTS10	-	17159708	17181648
rna21696	0.51042	6.94726	0.121514	0.727403	0.850621	up	1	3	1	6	4	1	6.07062	7.31803	5.87597	6.83865	6.16483	4.44014	NCBI	1076	natural antisense	rna21691	rna21691	ADAMTS10	-	17160199	17177735
rna21696	0.51042	6.94726	0.121514	0.727403	0.850621	up	1	3	1	6	4	1	6.07062	7.31803	5.87597	6.83865	6.16483	4.44014	NCBI	1076	natural antisense	rna21690	rna21690	ADAMTS10	-	17159708	17181647
rna21696	0.51042	6.94726	0.121514	0.727403	0.850621	up	1	3	1	6	4	1	6.07062	7.31803	5.87597	6.83865	6.16483	4.44014	NCBI	1076	natural antisense	rna21694	rna21694	ADAMTS10	-	17161384	17181648
gene29240	0.501377	9.39458	0.78868	0.374514	0.71887	up	11	16	17	27	31	49	9.36025	9.67146	9.75993	8.92577	8.96757	9.38724	NCBI	1145	intronic antisense	rna66535	rna66535	PIAS2	-	46529965	46626381
gene29240	0.501377	9.39458	0.78868	0.374514	0.71887	up	11	16	17	27	31	49	9.36025	9.67146	9.75993	8.92577	8.96757	9.38724	NCBI	1145	intronic antisense	rna66539	rna66539	PIAS2	-	46537075	46645274
gene29240	0.501377	9.39458	0.78868	0.374514	0.71887	up	11	16	17	27	31	49	9.36025	9.67146	9.75993	8.92577	8.96757	9.38724	NCBI	1145	intronic antisense	rna66532	rna66532	PIAS2	-	46529965	46645274
gene29240	0.501377	9.39458	0.78868	0.374514	0.71887	up	11	16	17	27	31	49	9.36025	9.67146	9.75993	8.92577	8.96757	9.38724	NCBI	1145	intronic antisense	rna66538	rna66538	PIAS2	-	46532852	46645274
gene29240	0.501377	9.39458	0.78868	0.374514	0.71887	up	11	16	17	27	31	49	9.36025	9.67146	9.75993	8.92577	8.96757	9.38724	NCBI	1145	intronic antisense	rna66536	rna66536	PIAS2	-	46530788	46645228
gene29240	0.501377	9.39458	0.78868	0.374514	0.71887	up	11	16	17	27	31	49	9.36025	9.67146	9.75993	8.92577	8.96757	9.38724	NCBI	1145	intronic antisense	rna66531	rna66531	PIAS2	-	46524766	46645274
gene29240	0.501377	9.39458	0.78868	0.374514	0.71887	up	11	16	17	27	31	49	9.36025	9.67146	9.75993	8.92577	8.96757	9.38724	NCBI	1145	intronic antisense	rna66534	rna66534	PIAS2	-	46529965	46644809
gene29240	0.501377	9.39458	0.78868	0.374514	0.71887	up	11	16	17	27	31	49	9.36025	9.67146	9.75993	8.92577	8.96757	9.38724	NCBI	1145	intronic antisense	rna66540	rna66540	PIAS2	-	46537075	46644664
gene29240	0.501377	9.39458	0.78868	0.374514	0.71887	up	11	16	17	27	31	49	9.36025	9.67146	9.75993	8.92577	8.96757	9.38724	NCBI	1145	intronic antisense	rna66533	rna66533	PIAS2	-	46529965	46645274
gene29240	0.501377	9.39458	0.78868	0.374514	0.71887	up	11	16	17	27	31	49	9.36025	9.67146	9.75993	8.92577	8.96757	9.38724	NCBI	1145	intronic antisense	rna66537	rna66537	PIAS2	-	46532607	46645274
rna16007	0.498851	10.1361	1.17584	0.278223	0.680053	up	16	14	23	40	38	50	9.89517	9.48089	10.1925	9.48487	9.25694	9.41604	NCBI	1468	intronic antisense	rna16006	rna16006	PKP2	+	77001538	77081739
gene1085	0.496547	7.67478	0.215795	0.642269	0.782557	up	4	1	7	12	10	6	7.93201	5.87436	8.4992	7.78597	7.38415	6.47898	NCBI	1894	intronic antisense	rna2352	rna2352	PIK3CB	+	130293149	130471302
gene1085	0.496547	7.67478	0.215795	0.642269	0.782557	up	4	1	7	12	10	6	7.93201	5.87436	8.4992	7.78597	7.38415	6.47898	NCBI	1894	intronic antisense	rna2351	rna2351	PIK3CB	+	130293133	130472292
gene11066	0.494822	6.94507	0.107348	0.743189	0.861822	up	4	0	0	1	0	10	7.93201	3.03723	3.03723	4.69583	3.03723	7.16184	NCBI	1172	intergenic
gene11766	0.490547	7.73102	0.206524	0.649513	0.786797	up	1	1	8	3	12	9	6.07062	5.87436	8.68775	5.93859	7.63532	7.019	NCBI	3592	intronic antisense	rna26714	rna26714	PALM2	+	99342275	99503025
rna71693	0.484991	11.1023	1.96453	0.161051	0.624967	up	59	67	41	132	130	146	11.7687	11.7265	11.022	11.1958	11.0176	10.9506	NCBI	5216	natural antisense	rna71692	rna71692	SLC20A2	-	37252166	37331294
rna71693	0.484991	11.1023	1.96453	0.161051	0.624967	up	59	67	41	132	130	146	11.7687	11.7265	11.022	11.1958	11.0176	10.9506	NCBI	5216	natural antisense	rna71690	rna71690	SLC20A2	-	37252163	37348350
rna71693	0.484991	11.1023	1.96453	0.161051	0.624967	up	59	67	41	132	130	146	11.7687	11.7265	11.022	11.1958	11.0176	10.9506	NCBI	5216	natural antisense	rna71691	rna71691	SLC20A2	-	37252163	37333496
rna71693	0.484991	11.1023	1.96453	0.161051	0.624967	up	59	67	41	132	130	146	11.7687	11.7265	11.022	11.1958	11.0176	10.9506	NCBI	5216	natural antisense	rna71688	rna71688	SLC20A2	-	37252163	37368680
rna71693	0.484991	11.1023	1.96453	0.161051	0.624967	up	59	67	41	132	130	146	11.7687	11.7265	11.022	11.1958	11.0176	10.9506	NCBI	5216	natural antisense	rna71686	rna71686	SLC20A2	-	37252163	37368680
rna71693	0.484991	11.1023	1.96453	0.161051	0.624967	up	59	67	41	132	130	146	11.7687	11.7265	11.022	11.1958	11.0176	10.9506	NCBI	5216	natural antisense	rna71689	rna71689	SLC20A2	-	37252163	37368680
rna71693	0.484991	11.1023	1.96453	0.161051	0.624967	up	59	67	41	132	130	146	11.7687	11.7265	11.022	11.1958	11.0176	10.9506	NCBI	5216	natural antisense	rna71684	rna71684	SLC20A2	-	37252163	37369068
rna71693	0.484991	11.1023	1.96453	0.161051	0.624967	up	59	67	41	132	130	146	11.7687	11.7265	11.022	11.1958	11.0176	10.9506	NCBI	5216	natural antisense	rna71683	rna71683	SLC20A2	-	37252163	37369126
rna71693	0.484991	11.1023	1.96453	0.161051	0.624967	up	59	67	41	132	130	146	11.7687	11.7265	11.022	11.1958	11.0176	10.9506	NCBI	5216	natural antisense	rna71687	rna71687	SLC20A2	-	37252163	37368680
rna71693	0.484991	11.1023	1.96453	0.161051	0.624967	up	59	67	41	132	130	146	11.7687	11.7265	11.022	11.1958	11.0176	10.9506	NCBI	5216	natural antisense	rna71685	rna71685	SLC20A2	-	37252163	37369068
rna56707	0.483036	10.2749	1.21268	0.27082	0.680053	up	16	33	13	61	39	48	9.89517	10.7084	9.3771	10.088	9.29392	9.35787	NCBI	1317	intergenic
rna22367	0.480475	6.80601	0.0904463	0.763615	0.87693	up	0	0	4	1	1	8	3.03723	3.03723	7.71619	4.69583	4.59056	6.86044	NCBI	1615	natural antisense	rna22362	rna22362	GRAMD2B	-	27357685	27434807
rna22367	0.480475	6.80601	0.0904463	0.763615	0.87693	up	0	0	4	1	1	8	3.03723	3.03723	7.71619	4.69583	4.59056	6.86044	NCBI	1615	natural antisense	rna22364	rna22364	GRAMD2B	-	27365986	27434808
rna22367	0.480475	6.80601	0.0904463	0.763615	0.87693	up	0	0	4	1	1	8	3.03723	3.03723	7.71619	4.69583	4.59056	6.86044	NCBI	1615	natural antisense	rna22365	rna22365	GRAMD2B	-	27365986	27434806
rna22367	0.480475	6.80601	0.0904463	0.763615	0.87693	up	0	0	4	1	1	8	3.03723	3.03723	7.71619	4.69583	4.59056	6.86044	NCBI	1615	natural antisense	rna22363	rna22363	GRAMD2B	-	27359033	27434689
rna22367	0.480475	6.80601	0.0904463	0.763615	0.87693	up	0	0	4	1	1	8	3.03723	3.03723	7.71619	4.69583	4.59056	6.86044	NCBI	1615	natural antisense	rna22360	rna22360	GRAMD2B	-	27357685	27477467
rna22367	0.480475	6.80601	0.0904463	0.763615	0.87693	up	0	0	4	1	1	8	3.03723	3.03723	7.71619	4.69583	4.59056	6.86044	NCBI	1615	natural antisense	rna22361	rna22361	GRAMD2B	-	27357685	27477426
rna17951	0.479776	6.26624	0.0502515	0.822629	0.922684	up	0	0	1	2	0	0	3.03723	3.03723	5.87597	5.44708	3.03723	3.03723	NCBI	1042	intronic antisense	rna17952	rna17952	SEC24D	+	6491258	6606140
rna17951	0.479776	6.26624	0.0502515	0.822629	0.922684	up	0	0	1	2	0	0	3.03723	3.03723	5.87597	5.44708	3.03723	3.03723	NCBI	1042	intronic antisense	rna17953	rna17953	SEC24D	+	6491266	6605669
rna54053	0.47912	6.26619	0.0501406	0.822822	0.922684	up	0	1	0	2	0	0	3.03723	5.87436	3.03723	5.44708	3.03723	3.03723	NCBI	548	exon sense-overlapping	rna54059	rna54059	FAM222B	-	20173626	20210475
rna54053	0.47912	6.26619	0.0501406	0.822822	0.922684	up	0	1	0	2	0	0	3.03723	5.87436	3.03723	5.44708	3.03723	3.03723	NCBI	548	exon sense-overlapping	rna54061	rna54061	FAM222B	-	20173626	20194491
rna54053	0.47912	6.26619	0.0501406	0.822822	0.922684	up	0	1	0	2	0	0	3.03723	5.87436	3.03723	5.44708	3.03723	3.03723	NCBI	548	exon sense-overlapping	rna54058	rna54058	FAM222B	-	20173626	20225396
rna54053	0.47912	6.26619	0.0501406	0.822822	0.922684	up	0	1	0	2	0	0	3.03723	5.87436	3.03723	5.44708	3.03723	3.03723	NCBI	548	intron sense-overlapping	rna54056	rna54056	FAM222B	-	20173626	20228595
rna54053	0.47912	6.26619	0.0501406	0.822822	0.922684	up	0	1	0	2	0	0	3.03723	5.87436	3.03723	5.44708	3.03723	3.03723	NCBI	548	exon sense-overlapping	rna54060	rna54060	FAM222B	-	20173626	20210475
rna54053	0.47912	6.26619	0.0501406	0.822822	0.922684	up	0	1	0	2	0	0	3.03723	5.87436	3.03723	5.44708	3.03723	3.03723	NCBI	548	exon sense-overlapping	rna54055	rna54055	FAM222B	-	20173626	20228611
rna54053	0.47912	6.26619	0.0501406	0.822822	0.922684	up	0	1	0	2	0	0	3.03723	5.87436	3.03723	5.44708	3.03723	3.03723	NCBI	548	intron sense-overlapping	rna54057	rna54057	FAM222B	-	20173626	20228592
rna54053	0.47912	6.26619	0.0501406	0.822822	0.922684	up	0	1	0	2	0	0	3.03723	5.87436	3.03723	5.44708	3.03723	3.03723	NCBI	548	exon sense-overlapping	rna54054	rna54054	FAM222B	-	20173626	20228611
rna57900	0.47878	7.19149	0.109774	0.740406	0.861448	up	0	1	2	1	4	2	3.03723	5.87436	6.77144	4.69583	6.16483	5.13776	NCBI	699	natural antisense	rna57894	rna57894	PIK3R1	-	11395609	11491026
rna57900	0.47878	7.19149	0.109774	0.740406	0.861448	up	0	1	2	1	4	2	3.03723	5.87436	6.77144	4.69583	6.16483	5.13776	NCBI	699	natural antisense	rna57895	rna57895	PIK3R1	-	11395609	11490236
rna57900	0.47878	7.19149	0.109774	0.740406	0.861448	up	0	1	2	1	4	2	3.03723	5.87436	6.77144	4.69583	6.16483	5.13776	NCBI	699	natural antisense	rna57899	rna57899	PIK3R1	-	11399588	11479709
rna52077	0.471829	7.43797	0.159804	0.689343	0.820325	up	8	0	0	6	6	9	8.90756	3.03723	3.03723	6.83865	6.69369	7.019	NCBI	4801	natural antisense	rna52075	rna52075	BCAT2	-	55411007	55425020
rna68948	0.471787	10.5685	1.43085	0.231646	0.658989	up	32	40	34	88	73	99	10.8889	10.9847	10.7531	10.6133	10.1895	10.3929	NCBI	2672	natural antisense	rna68950	rna68950	ARPC1A	-	37022994	37046234
rna68948	0.471787	10.5685	1.43085	0.231646	0.658989	up	32	40	34	88	73	99	10.8889	10.9847	10.7531	10.6133	10.1895	10.3929	NCBI	2672	natural antisense	rna68949	rna68949	ARPC1A	-	37022852	37046290
rna31366	0.466633	13.3378	4.52981	0.033326	0.428477	up	242	214	281	569	596	657	13.8024	13.3994	13.794	13.2998	13.2099	13.1158	NCBI	1229	natural antisense	rna31363	rna31363	HIF1A	+	73837306	73881297
rna31366	0.466633	13.3378	4.52981	0.033326	0.428477	up	242	214	281	569	596	657	13.8024	13.3994	13.794	13.2998	13.2099	13.1158	NCBI	1229	natural antisense	rna31362	rna31362	HIF1A	+	73836446	73881301
rna31366	0.466633	13.3378	4.52981	0.033326	0.428477	up	242	214	281	569	596	657	13.8024	13.3994	13.794	13.2998	13.2099	13.1158	NCBI	1229	natural antisense	rna31364	rna31364	HIF1A	+	73854902	73881302
rna39914	0.466379	7.63607	0.184365	0.667655	0.803965	up	0	10	1	0	23	3	3.03723	9.00208	5.87597	3.03723	8.54514	5.606	NCBI	1383	intronic antisense	rna39911	rna39911	ZMYND8	-	75774880	75898345
rna39914	0.466379	7.63607	0.184365	0.667655	0.803965	up	0	10	1	0	23	3	3.03723	9.00208	5.87597	3.03723	8.54514	5.606	NCBI	1383	intronic antisense	rna39906	rna39906	ZMYND8	-	75774880	75898347
rna39914	0.466379	7.63607	0.184365	0.667655	0.803965	up	0	10	1	0	23	3	3.03723	9.00208	5.87597	3.03723	8.54514	5.606	NCBI	1383	intronic antisense	rna39913	rna39913	ZMYND8	-	75774880	75868683
rna39914	0.466379	7.63607	0.184365	0.667655	0.803965	up	0	10	1	0	23	3	3.03723	9.00208	5.87597	3.03723	8.54514	5.606	NCBI	1383	intronic antisense	rna39909	rna39909	ZMYND8	-	75774880	75898346
rna39914	0.466379	7.63607	0.184365	0.667655	0.803965	up	0	10	1	0	23	3	3.03723	9.00208	5.87597	3.03723	8.54514	5.606	NCBI	1383	intronic antisense	rna39881	rna39881	ZMYND8	-	75774880	75899859
rna39914	0.466379	7.63607	0.184365	0.667655	0.803965	up	0	10	1	0	23	3	3.03723	9.00208	5.87597	3.03723	8.54514	5.606	NCBI	1383	intronic antisense	rna39886	rna39886	ZMYND8	-	75774880	75899859
rna39914	0.466379	7.63607	0.184365	0.667655	0.803965	up	0	10	1	0	23	3	3.03723	9.00208	5.87597	3.03723	8.54514	5.606	NCBI	1383	intronic antisense	rna39890	rna39890	ZMYND8	-	75774880	75899859
rna39914	0.466379	7.63607	0.184365	0.667655	0.803965	up	0	10	1	0	23	3	3.03723	9.00208	5.87597	3.03723	8.54514	5.606	NCBI	1383	intronic antisense	rna39896	rna39896	ZMYND8	-	75774880	75898413
rna39914	0.466379	7.63607	0.184365	0.667655	0.803965	up	0	10	1	0	23	3	3.03723	9.00208	5.87597	3.03723	8.54514	5.606	NCBI	1383	intronic antisense	rna39898	rna39898	ZMYND8	-	75774880	75898379
rna39914	0.466379	7.63607	0.184365	0.667655	0.803965	up	0	10	1	0	23	3	3.03723	9.00208	5.87597	3.03723	8.54514	5.606	NCBI	1383	intronic antisense	rna39892	rna39892	ZMYND8	-	75774880	75899859
rna39914	0.466379	7.63607	0.184365	0.667655	0.803965	up	0	10	1	0	23	3	3.03723	9.00208	5.87597	3.03723	8.54514	5.606	NCBI	1383	intronic antisense	rna39895	rna39895	ZMYND8	-	75774880	75898590
rna39914	0.466379	7.63607	0.184365	0.667655	0.803965	up	0	10	1	0	23	3	3.03723	9.00208	5.87597	3.03723	8.54514	5.606	NCBI	1383	intronic antisense	rna39884	rna39884	ZMYND8	-	75774880	75899859
rna39914	0.466379	7.63607	0.184365	0.667655	0.803965	up	0	10	1	0	23	3	3.03723	9.00208	5.87597	3.03723	8.54514	5.606	NCBI	1383	intronic antisense	rna39900	rna39900	ZMYND8	-	75774880	75898349
rna39914	0.466379	7.63607	0.184365	0.667655	0.803965	up	0	10	1	0	23	3	3.03723	9.00208	5.87597	3.03723	8.54514	5.606	NCBI	1383	intronic antisense	rna39885	rna39885	ZMYND8	-	75774880	75899859
rna39914	0.466379	7.63607	0.184365	0.667655	0.803965	up	0	10	1	0	23	3	3.03723	9.00208	5.87597	3.03723	8.54514	5.606	NCBI	1383	intronic antisense	rna39888	rna39888	ZMYND8	-	75774880	75899859
rna39914	0.466379	7.63607	0.184365	0.667655	0.803965	up	0	10	1	0	23	3	3.03723	9.00208	5.87597	3.03723	8.54514	5.606	NCBI	1383	intronic antisense	rna39889	rna39889	ZMYND8	-	75774880	75899859
rna39914	0.466379	7.63607	0.184365	0.667655	0.803965	up	0	10	1	0	23	3	3.03723	9.00208	5.87597	3.03723	8.54514	5.606	NCBI	1383	intronic antisense	rna39893	rna39893	ZMYND8	-	75774880	75899859
rna39914	0.466379	7.63607	0.184365	0.667655	0.803965	up	0	10	1	0	23	3	3.03723	9.00208	5.87597	3.03723	8.54514	5.606	NCBI	1383	intronic antisense	rna39905	rna39905	ZMYND8	-	75774880	75898347
rna39914	0.466379	7.63607	0.184365	0.667655	0.803965	up	0	10	1	0	23	3	3.03723	9.00208	5.87597	3.03723	8.54514	5.606	NCBI	1383	intronic antisense	rna39899	rna39899	ZMYND8	-	75774880	75898356
rna39914	0.466379	7.63607	0.184365	0.667655	0.803965	up	0	10	1	0	23	3	3.03723	9.00208	5.87597	3.03723	8.54514	5.606	NCBI	1383	intronic antisense	rna39912	rna39912	ZMYND8	-	75774880	75895163
rna39914	0.466379	7.63607	0.184365	0.667655	0.803965	up	0	10	1	0	23	3	3.03723	9.00208	5.87597	3.03723	8.54514	5.606	NCBI	1383	intronic antisense	rna39910	rna39910	ZMYND8	-	75774880	75898345
rna39914	0.466379	7.63607	0.184365	0.667655	0.803965	up	0	10	1	0	23	3	3.03723	9.00208	5.87597	3.03723	8.54514	5.606	NCBI	1383	intronic antisense	rna39887	rna39887	ZMYND8	-	75774880	75899859
rna39914	0.466379	7.63607	0.184365	0.667655	0.803965	up	0	10	1	0	23	3	3.03723	9.00208	5.87597	3.03723	8.54514	5.606	NCBI	1383	intronic antisense	rna39880	rna39880	ZMYND8	-	75774879	75898822
rna39914	0.466379	7.63607	0.184365	0.667655	0.803965	up	0	10	1	0	23	3	3.03723	9.00208	5.87597	3.03723	8.54514	5.606	NCBI	1383	intronic antisense	rna39908	rna39908	ZMYND8	-	75774880	75898346
rna39914	0.466379	7.63607	0.184365	0.667655	0.803965	up	0	10	1	0	23	3	3.03723	9.00208	5.87597	3.03723	8.54514	5.606	NCBI	1383	intronic antisense	rna39891	rna39891	ZMYND8	-	75774880	75899859
rna39914	0.466379	7.63607	0.184365	0.667655	0.803965	up	0	10	1	0	23	3	3.03723	9.00208	5.87597	3.03723	8.54514	5.606	NCBI	1383	intronic antisense	rna39901	rna39901	ZMYND8	-	75774880	75898348
rna39914	0.466379	7.63607	0.184365	0.667655	0.803965	up	0	10	1	0	23	3	3.03723	9.00208	5.87597	3.03723	8.54514	5.606	NCBI	1383	intronic antisense	rna39903	rna39903	ZMYND8	-	75774880	75898347
rna39914	0.466379	7.63607	0.184365	0.667655	0.803965	up	0	10	1	0	23	3	3.03723	9.00208	5.87597	3.03723	8.54514	5.606	NCBI	1383	intronic antisense	rna39882	rna39882	ZMYND8	-	75774880	75899859
rna39914	0.466379	7.63607	0.184365	0.667655	0.803965	up	0	10	1	0	23	3	3.03723	9.00208	5.87597	3.03723	8.54514	5.606	NCBI	1383	intronic antisense	rna39902	rna39902	ZMYND8	-	75774880	75898348
rna39914	0.466379	7.63607	0.184365	0.667655	0.803965	up	0	10	1	0	23	3	3.03723	9.00208	5.87597	3.03723	8.54514	5.606	NCBI	1383	intronic antisense	rna39904	rna39904	ZMYND8	-	75774880	75898347
rna39914	0.466379	7.63607	0.184365	0.667655	0.803965	up	0	10	1	0	23	3	3.03723	9.00208	5.87597	3.03723	8.54514	5.606	NCBI	1383	intronic antisense	rna39894	rna39894	ZMYND8	-	75774880	75898617
rna39914	0.466379	7.63607	0.184365	0.667655	0.803965	up	0	10	1	0	23	3	3.03723	9.00208	5.87597	3.03723	8.54514	5.606	NCBI	1383	intronic antisense	rna39897	rna39897	ZMYND8	-	75774880	75898409
rna39914	0.466379	7.63607	0.184365	0.667655	0.803965	up	0	10	1	0	23	3	3.03723	9.00208	5.87597	3.03723	8.54514	5.606	NCBI	1383	intronic antisense	rna39883	rna39883	ZMYND8	-	75774880	75899859
rna39914	0.466379	7.63607	0.184365	0.667655	0.803965	up	0	10	1	0	23	3	3.03723	9.00208	5.87597	3.03723	8.54514	5.606	NCBI	1383	intronic antisense	rna39907	rna39907	ZMYND8	-	75774880	75898347
rna26903	0.465766	8.37241	0.3105	0.577382	0.730369	up	12	8	2	14	27	14	9.48428	8.68591	6.77144	8.00067	8.77176	7.62344	NCBI	4641	bidirectional	rna26904	rna26904	TMEM268	+	103800599	103825494
rna17043	0.457444	8.15728	0.243115	0.621973	0.767594	up	4	2	9	11	12	14	7.93201	6.76971	8.85448	7.66531	7.63532	7.62344	NCBI	823	intronic antisense	rna17033	rna17033	ERC1	+	107784421	108030482
rna17043	0.457444	8.15728	0.243115	0.621973	0.767594	up	4	2	9	11	12	14	7.93201	6.76971	8.85448	7.66531	7.63532	7.62344	NCBI	823	intronic antisense	rna17029	rna17029	ERC1	+	107784414	108052591
rna17043	0.457444	8.15728	0.243115	0.621973	0.767594	up	4	2	9	11	12	14	7.93201	6.76971	8.85448	7.66531	7.63532	7.62344	NCBI	823	intronic antisense	rna17037	rna17037	ERC1	+	107784438	108052591
rna17043	0.457444	8.15728	0.243115	0.621973	0.767594	up	4	2	9	11	12	14	7.93201	6.76971	8.85448	7.66531	7.63532	7.62344	NCBI	823	intronic antisense	rna17036	rna17036	ERC1	+	107784421	108030482
rna17043	0.457444	8.15728	0.243115	0.621973	0.767594	up	4	2	9	11	12	14	7.93201	6.76971	8.85448	7.66531	7.63532	7.62344	NCBI	823	intronic antisense	rna17032	rna17032	ERC1	+	107784421	108052591
rna17043	0.457444	8.15728	0.243115	0.621973	0.767594	up	4	2	9	11	12	14	7.93201	6.76971	8.85448	7.66531	7.63532	7.62344	NCBI	823	intronic antisense	rna17039	rna17039	ERC1	+	107784725	108052591
rna17043	0.457444	8.15728	0.243115	0.621973	0.767594	up	4	2	9	11	12	14	7.93201	6.76971	8.85448	7.66531	7.63532	7.62344	NCBI	823	intronic antisense	rna17034	rna17034	ERC1	+	107784421	108030482
rna17043	0.457444	8.15728	0.243115	0.621973	0.767594	up	4	2	9	11	12	14	7.93201	6.76971	8.85448	7.66531	7.63532	7.62344	NCBI	823	intronic antisense	rna17040	rna17040	ERC1	+	107807654	108053585
rna17043	0.457444	8.15728	0.243115	0.621973	0.767594	up	4	2	9	11	12	14	7.93201	6.76971	8.85448	7.66531	7.63532	7.62344	NCBI	823	intronic antisense	rna17031	rna17031	ERC1	+	107784421	108052591
rna17043	0.457444	8.15728	0.243115	0.621973	0.767594	up	4	2	9	11	12	14	7.93201	6.76971	8.85448	7.66531	7.63532	7.62344	NCBI	823	intronic antisense	rna17030	rna17030	ERC1	+	107784421	108052591
rna17043	0.457444	8.15728	0.243115	0.621973	0.767594	up	4	2	9	11	12	14	7.93201	6.76971	8.85448	7.66531	7.63532	7.62344	NCBI	823	intronic antisense	rna17038	rna17038	ERC1	+	107784519	108052591
rna17043	0.457444	8.15728	0.243115	0.621973	0.767594	up	4	2	9	11	12	14	7.93201	6.76971	8.85448	7.66531	7.63532	7.62344	NCBI	823	intronic antisense	rna17041	rna17041	ERC1	+	107807654	108049319
rna17043	0.457444	8.15728	0.243115	0.621973	0.767594	up	4	2	9	11	12	14	7.93201	6.76971	8.85448	7.66531	7.63532	7.62344	NCBI	823	intronic antisense	rna17028	rna17028	ERC1	+	107783783	108052591
rna17043	0.457444	8.15728	0.243115	0.621973	0.767594	up	4	2	9	11	12	14	7.93201	6.76971	8.85448	7.66531	7.63532	7.62344	NCBI	823	intronic antisense	rna17035	rna17035	ERC1	+	107784421	108030482
rna6232	0.455399	11.3254	1.94795	0.162829	0.624967	up	70	80	66	157	150	238	12.0148	11.9817	11.7067	11.4452	11.2233	11.6532	NCBI	724	natural antisense	rna6233	rna6233	LOC515042	-	130801970	130806189
rna34593	0.450463	6.81264	0.0801078	0.777155	0.8887	up	0	0	4	2	1	7	3.03723	3.03723	7.71619	5.44708	4.59056	6.68228	NCBI	2790	intronic antisense	rna34597	rna34597	PTGS1	+	93238304	93262108
rna34593	0.450463	6.81264	0.0801078	0.777155	0.8887	up	0	0	4	2	1	7	3.03723	3.03723	7.71619	5.44708	4.59056	6.68228	NCBI	2790	intronic antisense	rna34595	rna34595	PTGS1	+	93229645	93262108
rna34593	0.450463	6.81264	0.0801078	0.777155	0.8887	up	0	0	4	2	1	7	3.03723	3.03723	7.71619	5.44708	4.59056	6.68228	NCBI	2790	intronic antisense	rna34596	rna34596	PTGS1	+	93236343	93262105
rna64493	0.447813	8.18348	0.246657	0.619447	0.765644	up	12	4	2	21	14	10	9.48428	7.71439	6.77144	8.57014	7.84917	7.16184	NCBI	870	natural antisense	rna64494	rna64494	LTA	-	27720175	27722328
rna64493	0.447813	8.18348	0.246657	0.619447	0.765644	up	12	4	2	21	14	10	9.48428	7.71439	6.77144	8.57014	7.84917	7.16184	NCBI	870	natural antisense	rna64492	rna64492	TNF	-	27716169	27718787
rna64493	0.447813	8.18348	0.246657	0.619447	0.765644	up	12	4	2	21	14	10	9.48428	7.71439	6.77144	8.57014	7.84917	7.16184	NCBI	870	natural antisense	rna64491	rna64491	TNF	-	27716169	27718943
rna64493	0.447813	8.18348	0.246657	0.619447	0.765644	up	12	4	2	21	14	10	9.48428	7.71439	6.77144	8.57014	7.84917	7.16184	NCBI	870	natural antisense	rna64495	rna64495	LTA	-	27720175	27721739
rna42796	0.445719	7.03339	0.0940436	0.759103	0.874227	up	3	0	1	3	5	2	7.53305	3.03723	5.87597	5.93859	6.45336	5.13776	NCBI	268	intronic antisense	rna42794	rna42794	SBF2	+	42392792	42890929
rna42796	0.445719	7.03339	0.0940436	0.759103	0.874227	up	3	0	1	3	5	2	7.53305	3.03723	5.87597	5.93859	6.45336	5.13776	NCBI	268	intronic antisense	rna42795	rna42795	SBF2	+	42392810	42890929
gene21907	0.439802	7.27775	0.125083	0.723591	0.846978	up	0	6	1	5	5	7	3.03723	8.28043	5.87597	6.59617	6.45336	6.68228	NCBI	1374	intronic antisense	rna49506	rna49506	PLCG2	+	8313674	8471052
rna67635	0.438795	8.99415	0.443923	0.505245	0.71887	up	15	12	8	31	23	35	9.80289	9.26126	8.68775	9.12193	8.54514	8.90887	NCBI	2905	intronic antisense	rna67633	rna67633	USP7	-	7720447	7774423
rna20582	0.438191	7.08917	0.100591	0.751127	0.867508	up	4	1	0	2	0	12	7.93201	5.87436	3.03723	5.44708	3.03723	7.41102	NCBI	666	natural antisense	rna20584	rna20584	PIK3R2	-	5060767	5073385
rna20582	0.438191	7.08917	0.100591	0.751127	0.867508	up	4	1	0	2	0	12	7.93201	5.87436	3.03723	5.44708	3.03723	7.41102	NCBI	666	exon sense-overlapping	rna20581	rna20581	LOC112447324	+	5064105	5074545
rna20582	0.438191	7.08917	0.100591	0.751127	0.867508	up	4	1	0	2	0	12	7.93201	5.87436	3.03723	5.44708	3.03723	7.41102	NCBI	666	exon sense-overlapping	rna20583	rna20583	LOC112447324	+	5064130	5074545
rna11419	0.426523	7.81463	0.175288	0.67546	0.810013	up	0	1	13	5	22	7	3.03723	5.87436	9.3771	6.59617	8.48245	6.68228	NCBI	2191	intergenic
rna6421	0.425694	11.6491	1.90431	0.167618	0.624967	up	67	56	62	114	136	235	11.9518	11.4684	11.6167	10.9851	11.0825	11.635	NCBI	4037	natural antisense	rna6420	rna6420	IFFO2	+	133735293	133755297
rna6421	0.425694	11.6491	1.90431	0.167618	0.624967	up	67	56	62	114	136	235	11.9518	11.4684	11.6167	10.9851	11.0825	11.635	NCBI	4037	natural antisense	rna6418	rna6418	IFFO2	+	133705661	133755297
rna6421	0.425694	11.6491	1.90431	0.167618	0.624967	up	67	56	62	114	136	235	11.9518	11.4684	11.6167	10.9851	11.0825	11.635	NCBI	4037	natural antisense	rna6422	rna6422	ALDH4A1	+	133756778	133790324
rna6421	0.425694	11.6491	1.90431	0.167618	0.624967	up	67	56	62	114	136	235	11.9518	11.4684	11.6167	10.9851	11.0825	11.635	NCBI	4037	natural antisense	rna6419	rna6419	IFFO2	+	133705663	133755297
rna6421	0.425694	11.6491	1.90431	0.167618	0.624967	up	67	56	62	114	136	235	11.9518	11.4684	11.6167	10.9851	11.0825	11.635	NCBI	4037	intronic antisense	rna6423	rna6423	ALDH4A1	+	133756948	133790319
gene6293	0.425364	9.93901	0.839852	0.359454	0.708989	up	28	28	16	41	77	68	10.6972	10.4726	9.67332	9.52009	10.266	9.85505	NCBI	1878	intronic antisense	rna14384	rna14384	DIP2B	-	29182825	29412465
gene6293	0.425364	9.93901	0.839852	0.359454	0.708989	up	28	28	16	41	77	68	10.6972	10.4726	9.67332	9.52009	10.266	9.85505	NCBI	1878	intronic antisense	rna14386	rna14386	DIP2B	-	29182971	29412465
gene6293	0.425364	9.93901	0.839852	0.359454	0.708989	up	28	28	16	41	77	68	10.6972	10.4726	9.67332	9.52009	10.266	9.85505	NCBI	1878	intronic antisense	rna14385	rna14385	DIP2B	-	29182878	29412313
rna67157	0.425144	6.4947	0.0438988	0.834045	0.930312	up	1	0	1	0	4	1	6.07062	3.03723	5.87597	3.03723	6.16483	4.44014	NCBI	477	bidirectional	rna67155	rna67155	HS3ST6	-	1485428	1491648
rna67157	0.425144	6.4947	0.0438988	0.834045	0.930312	up	1	0	1	0	4	1	6.07062	3.03723	5.87597	3.03723	6.16483	4.44014	NCBI	477	bidirectional	rna67156	rna67156	HS3ST6	-	1485428	1491647
gene2488	0.424679	6.49465	0.0438061	0.834218	0.930312	up	1	1	0	0	4	1	6.07062	5.87436	3.03723	3.03723	6.16483	4.44014	NCBI	708	intergenic
gene30632	0.423939	8.45856	0.2703	0.603139	0.751965	up	1	9	12	19	15	20	6.07062	8.85264	9.26311	8.42902	7.94528	8.11988	NCBI	1608	natural antisense	rna69827	rna69827	ENTPD7	+	20622787	20657403
gene30632	0.423939	8.45856	0.2703	0.603139	0.751965	up	1	9	12	19	15	20	6.07062	8.85264	9.26311	8.42902	7.94528	8.11988	NCBI	1608	natural antisense	rna69828	rna69828	ENTPD7	+	20622790	20661611
gene30632	0.423939	8.45856	0.2703	0.603139	0.751965	up	1	9	12	19	15	20	6.07062	8.85264	9.26311	8.42902	7.94528	8.11988	NCBI	1608	natural antisense	rna69826	rna69826	ENTPD7	+	20622787	20661611
rna32833	0.423743	9.59969	0.661494	0.416046	0.71887	up	14	20	20	20	52	69	9.7043	9.99048	9.99234	8.50131	9.70423	9.87592	NCBI	2871	intronic antisense	rna32832	rna32832	STRN	-	19315748	19423393
rna32833	0.423743	9.59969	0.661494	0.416046	0.71887	up	14	20	20	20	52	69	9.7043	9.99048	9.99234	8.50131	9.70423	9.87592	NCBI	2871	intronic antisense	rna32830	rna32830	STRN	-	19311329	19423527
rna53507	0.419507	10.1936	0.819308	0.365397	0.716749	up	20	15	10	29	50	37	10.2146	9.57932	9.00392	9.02718	9.64821	8.98771	NCBI	2206	natural antisense	rna53509	rna53509	SUPT4H1	-	9314441	9320712
rna53507	0.419507	10.1936	0.819308	0.365397	0.716749	up	20	15	10	29	50	37	10.2146	9.57932	9.00392	9.02718	9.64821	8.98771	NCBI	2206	natural antisense	rna53510	rna53510	RNF43	-	9321720	9388467
rna53507	0.419507	10.1936	0.819308	0.365397	0.716749	up	20	15	10	29	50	37	10.2146	9.57932	9.00392	9.02718	9.64821	8.98771	NCBI	2206	natural antisense	rna53508	rna53508	SUPT4H1	-	9314436	9320203
rna35388	0.418072	6.96198	0.0833731	0.772781	0.884114	up	0	1	4	1	3	9	3.03723	5.87436	7.71619	4.69583	5.80379	7.019	NCBI	1322	intergenic
rna74413	0.41401	7.79208	0.1611	0.688152	0.819309	up	6	5	2	10	9	15	8.50072	8.02499	6.77144	7.53362	7.24	7.71897	NCBI	548	intronic antisense	rna74408	rna74408	PACS1	+	44152914	44301429
rna7782	0.413463	8.98689	0.371293	0.54231	0.71887	up	5	12	11	27	18	25	8.24421	9.26126	9.13933	8.92577	8.20029	8.43327	NCBI	2470	natural antisense	rna7780	rna7780	GABPB2	-	19693578	19719499
rna7782	0.413463	8.98689	0.371293	0.54231	0.71887	up	5	12	11	27	18	25	8.24421	9.26126	9.13933	8.92577	8.20029	8.43327	NCBI	2470	natural antisense	rna7779	rna7779	GABPB2	-	19693578	19719499
rna7782	0.413463	8.98689	0.371293	0.54231	0.71887	up	5	12	11	27	18	25	8.24421	9.26126	9.13933	8.92577	8.20029	8.43327	NCBI	2470	natural antisense	rna7778	rna7778	GABPB2	-	19693578	19719499
rna7782	0.413463	8.98689	0.371293	0.54231	0.71887	up	5	12	11	27	18	25	8.24421	9.26126	9.13933	8.92577	8.20029	8.43327	NCBI	2470	natural antisense	rna7784	rna7784	MLLT11	-	19721035	19726107
rna7782	0.413463	8.98689	0.371293	0.54231	0.71887	up	5	12	11	27	18	25	8.24421	9.26126	9.13933	8.92577	8.20029	8.43327	NCBI	2470	natural antisense	rna7777	rna7777	GABPB2	-	19693578	19719499
rna7782	0.413463	8.98689	0.371293	0.54231	0.71887	up	5	12	11	27	18	25	8.24421	9.26126	9.13933	8.92577	8.20029	8.43327	NCBI	2470	natural antisense	rna7783	rna7783	MLLT11	-	19721035	19730753
rna5575	0.406756	8.51372	0.243991	0.621346	0.76721	up	7	8	3	10	19	18	8.71843	8.68591	7.31981	7.53362	8.27617	7.9726	NCBI	1277	natural antisense	rna5572	rna5572	TRIM62	+	120514940	120552835
rna5575	0.406756	8.51372	0.243991	0.621346	0.76721	up	7	8	3	10	19	18	8.71843	8.68591	7.31981	7.53362	8.27617	7.9726	NCBI	1277	natural antisense	rna5574	rna5574	TRIM62	+	120520995	120552835
rna17352	0.405226	10.5478	1.04503	0.306672	0.680053	up	23	45	35	87	96	76	10.4149	11.1539	10.7947	10.5969	10.5822	10.0142	NCBI	2523	intronic antisense	rna17349	rna17349	MKL1	-	111739963	111803251
rna17352	0.405226	10.5478	1.04503	0.306672	0.680053	up	23	45	35	87	96	76	10.4149	11.1539	10.7947	10.5969	10.5822	10.0142	NCBI	2523	intronic antisense	rna17348	rna17348	MKL1	-	111739963	111806467
rna17352	0.405226	10.5478	1.04503	0.306672	0.680053	up	23	45	35	87	96	76	10.4149	11.1539	10.7947	10.5969	10.5822	10.0142	NCBI	2523	intronic antisense	rna17347	rna17347	MKL1	-	111739963	111916111
rna17352	0.405226	10.5478	1.04503	0.306672	0.680053	up	23	45	35	87	96	76	10.4149	11.1539	10.7947	10.5969	10.5822	10.0142	NCBI	2523	intronic antisense	rna17346	rna17346	MKL1	-	111739963	111951328
rna17352	0.405226	10.5478	1.04503	0.306672	0.680053	up	23	45	35	87	96	76	10.4149	11.1539	10.7947	10.5969	10.5822	10.0142	NCBI	2523	intronic antisense	rna17345	rna17345	MKL1	-	111739963	111951334
rna1301	0.404075	6.95334	0.0725918	0.787604	0.89685	up	3	1	0	4	6	0	7.53305	5.87436	3.03723	6.30452	6.69369	3.03723	NCBI	1101	natural antisense	rna1297	rna1297	IL1RAP	-	76582500	76723408
rna1301	0.404075	6.95334	0.0725918	0.787604	0.89685	up	3	1	0	4	6	0	7.53305	5.87436	3.03723	6.30452	6.69369	3.03723	NCBI	1101	natural antisense	rna1295	rna1295	IL1RAP	-	76577228	76723345
rna1301	0.404075	6.95334	0.0725918	0.787604	0.89685	up	3	1	0	4	6	0	7.53305	5.87436	3.03723	6.30452	6.69369	3.03723	NCBI	1101	natural antisense	rna1299	rna1299	IL1RAP	-	76582500	76722438
rna1301	0.404075	6.95334	0.0725918	0.787604	0.89685	up	3	1	0	4	6	0	7.53305	5.87436	3.03723	6.30452	6.69369	3.03723	NCBI	1101	natural antisense	rna1292	rna1292	IL1RAP	-	76577228	76723376
rna1301	0.404075	6.95334	0.0725918	0.787604	0.89685	up	3	1	0	4	6	0	7.53305	5.87436	3.03723	6.30452	6.69369	3.03723	NCBI	1101	natural antisense	rna1300	rna1300	IL1RAP	-	76602677	76723345
rna1301	0.404075	6.95334	0.0725918	0.787604	0.89685	up	3	1	0	4	6	0	7.53305	5.87436	3.03723	6.30452	6.69369	3.03723	NCBI	1101	natural antisense	rna1293	rna1293	IL1RAP	-	76577228	76723376
rna1301	0.404075	6.95334	0.0725918	0.787604	0.89685	up	3	1	0	4	6	0	7.53305	5.87436	3.03723	6.30452	6.69369	3.03723	NCBI	1101	natural antisense	rna1298	rna1298	IL1RAP	-	76582500	76723345
rna1301	0.404075	6.95334	0.0725918	0.787604	0.89685	up	3	1	0	4	6	0	7.53305	5.87436	3.03723	6.30452	6.69369	3.03723	NCBI	1101	natural antisense	rna1296	rna1296	IL1RAP	-	76577228	76722456
rna1301	0.404075	6.95334	0.0725918	0.787604	0.89685	up	3	1	0	4	6	0	7.53305	5.87436	3.03723	6.30452	6.69369	3.03723	NCBI	1101	natural antisense	rna1294	rna1294	IL1RAP	-	76577228	76723345
rna3564	0.403349	8.82797	0.305234	0.580628	0.732926	up	16	3	4	16	21	25	9.89517	7.31803	7.71619	8.18753	8.41691	8.43327	NCBI	3331	intronic antisense	rna3568	rna3568	LNPK	+	20906685	21004650
rna3564	0.403349	8.82797	0.305234	0.580628	0.732926	up	16	3	4	16	21	25	9.89517	7.31803	7.71619	8.18753	8.41691	8.43327	NCBI	3331	intronic antisense	rna3566	rna3566	LNPK	+	20906665	20990436
rna3564	0.403349	8.82797	0.305234	0.580628	0.732926	up	16	3	4	16	21	25	9.89517	7.31803	7.71619	8.18753	8.41691	8.43327	NCBI	3331	intronic antisense	rna3569	rna3569	LNPK	+	20906687	21004650
rna3564	0.403349	8.82797	0.305234	0.580628	0.732926	up	16	3	4	16	21	25	9.89517	7.31803	7.71619	8.18753	8.41691	8.43327	NCBI	3331	intronic antisense	rna3565	rna3565	LNPK	+	20906665	21004650
rna3564	0.403349	8.82797	0.305234	0.580628	0.732926	up	16	3	4	16	21	25	9.89517	7.31803	7.71619	8.18753	8.41691	8.43327	NCBI	3331	intronic antisense	rna3567	rna3567	LNPK	+	20906684	20996359
rna7037	0.401287	8.9139	0.348516	0.554963	0.721156	up	9	5	19	26	26	33	9.07474	8.02499	9.91896	8.87226	8.71836	8.82548	NCBI	1284	intronic antisense	rna7034	rna7034	KIRREL1	-	12267204	12372283
rna7037	0.401287	8.9139	0.348516	0.554963	0.721156	up	9	5	19	26	26	33	9.07474	8.02499	9.91896	8.87226	8.71836	8.82548	NCBI	1284	intronic antisense	rna7036	rna7036	KIRREL1	-	12267204	12372281
rna7037	0.401287	8.9139	0.348516	0.554963	0.721156	up	9	5	19	26	26	33	9.07474	8.02499	9.91896	8.87226	8.71836	8.82548	NCBI	1284	intronic antisense	rna7035	rna7035	KIRREL1	-	12267204	12372282
rna46949	0.40112	9.03782	0.384599	0.535162	0.71887	up	16	13	7	42	16	35	9.89517	9.37525	8.4992	9.55447	8.03538	8.90887	NCBI	382	intronic antisense	rna46948	rna46948	IPO9	-	80589650	80629251
rna46949	0.40112	9.03782	0.384599	0.535162	0.71887	up	16	13	7	42	16	35	9.89517	9.37525	8.4992	9.55447	8.03538	8.90887	NCBI	382	intronic antisense	rna46947	rna46947	IPO9	-	80589650	80629256
rna48859	0.397041	8.20966	0.185368	0.666807	0.803342	up	6	4	4	8	14	15	8.50072	7.71439	7.71619	7.22759	7.84917	7.71897	NCBI	2105	intronic antisense	rna48863	rna48863	LIMK2	+	70038777	70093301
rna48859	0.397041	8.20966	0.185368	0.666807	0.803342	up	6	4	4	8	14	15	8.50072	7.71439	7.71619	7.22759	7.84917	7.71897	NCBI	2105	intronic antisense	rna48864	rna48864	LIMK2	+	70038813	70092261
rna48859	0.397041	8.20966	0.185368	0.666807	0.803342	up	6	4	4	8	14	15	8.50072	7.71439	7.71619	7.22759	7.84917	7.71897	NCBI	2105	intronic antisense	rna48861	rna48861	LIMK2	+	70038559	70088868
rna48859	0.397041	8.20966	0.185368	0.666807	0.803342	up	6	4	4	8	14	15	8.50072	7.71439	7.71619	7.22759	7.84917	7.71897	NCBI	2105	intronic antisense	rna48862	rna48862	LIMK2	+	70038755	70093301
rna48859	0.397041	8.20966	0.185368	0.666807	0.803342	up	6	4	4	8	14	15	8.50072	7.71439	7.71619	7.22759	7.84917	7.71897	NCBI	2105	intronic antisense	rna48860	rna48860	LIMK2	+	70038559	70093301
rna48859	0.397041	8.20966	0.185368	0.666807	0.803342	up	6	4	4	8	14	15	8.50072	7.71439	7.71619	7.22759	7.84917	7.71897	NCBI	2105	natural antisense	rna48858	rna48858	RNF185	+	70004946	70035092
rna1783	0.39606	7.81572	0.146256	0.702145	0.832636	up	2	4	6	9	7	15	6.97971	7.71439	8.28226	7.38871	6.89964	7.71897	NCBI	481	intronic antisense	rna1777	rna1777	PHC3	+	97196081	97273428
rna1783	0.39606	7.81572	0.146256	0.702145	0.832636	up	2	4	6	9	7	15	6.97971	7.71439	8.28226	7.38871	6.89964	7.71897	NCBI	481	intronic antisense	rna1775	rna1775	PHC3	+	97196081	97280122
rna1783	0.39606	7.81572	0.146256	0.702145	0.832636	up	2	4	6	9	7	15	6.97971	7.71439	8.28226	7.38871	6.89964	7.71897	NCBI	481	intronic antisense	rna1774	rna1774	PHC3	+	97196081	97280122
rna1783	0.39606	7.81572	0.146256	0.702145	0.832636	up	2	4	6	9	7	15	6.97971	7.71439	8.28226	7.38871	6.89964	7.71897	NCBI	481	intronic antisense	rna1781	rna1781	PHC3	+	97196213	97271658
rna1783	0.39606	7.81572	0.146256	0.702145	0.832636	up	2	4	6	9	7	15	6.97971	7.71439	8.28226	7.38871	6.89964	7.71897	NCBI	481	intronic antisense	rna1776	rna1776	PHC3	+	97196081	97280122
rna1783	0.39606	7.81572	0.146256	0.702145	0.832636	up	2	4	6	9	7	15	6.97971	7.71439	8.28226	7.38871	6.89964	7.71897	NCBI	481	intronic antisense	rna1782	rna1782	PHC3	+	97196653	97280122
rna1783	0.39606	7.81572	0.146256	0.702145	0.832636	up	2	4	6	9	7	15	6.97971	7.71439	8.28226	7.38871	6.89964	7.71897	NCBI	481	intronic antisense	rna1778	rna1778	PHC3	+	97196081	97271658
rna1783	0.39606	7.81572	0.146256	0.702145	0.832636	up	2	4	6	9	7	15	6.97971	7.71439	8.28226	7.38871	6.89964	7.71897	NCBI	481	intronic antisense	rna1780	rna1780	PHC3	+	97196081	97265998
rna2512	0.395224	9.36156	0.473199	0.49153	0.71887	up	9	23	9	42	39	21	9.07474	10.1906	8.85448	9.55447	9.29392	8.18824	NCBI	2979	intronic antisense	rna2510	rna2510	DNAJC13	-	137051553	137215359
rna2512	0.395224	9.36156	0.473199	0.49153	0.71887	up	9	23	9	42	39	21	9.07474	10.1906	8.85448	9.55447	9.29392	8.18824	NCBI	2979	intronic antisense	rna2513	rna2513	ACPP	-	137242210	137294439
rna2512	0.395224	9.36156	0.473199	0.49153	0.71887	up	9	23	9	42	39	21	9.07474	10.1906	8.85448	9.55447	9.29392	8.18824	NCBI	2979	intronic antisense	rna2514	rna2514	ACPP	-	137257468	137294438
rna2512	0.395224	9.36156	0.473199	0.49153	0.71887	up	9	23	9	42	39	21	9.07474	10.1906	8.85448	9.55447	9.29392	8.18824	NCBI	2979	intronic antisense	rna2515	rna2515	ACPP	-	137258368	137294357
rna2512	0.395224	9.36156	0.473199	0.49153	0.71887	up	9	23	9	42	39	21	9.07474	10.1906	8.85448	9.55447	9.29392	8.18824	NCBI	2979	intronic antisense	rna2511	rna2511	DNAJC13	-	137051553	137215251
rna58418	0.393172	11.6002	1.64879	0.199144	0.636624	up	84	91	84	234	185	253	12.2774	12.1672	12.0538	12.0195	11.5249	11.7412	NCBI	5291	natural antisense	rna58423	rna58423	RAI14	-	39313062	39474998
rna58418	0.393172	11.6002	1.64879	0.199144	0.636624	up	84	91	84	234	185	253	12.2774	12.1672	12.0538	12.0195	11.5249	11.7412	NCBI	5291	natural antisense	rna58419	rna58419	RAI14	-	39313060	39475224
rna58418	0.393172	11.6002	1.64879	0.199144	0.636624	up	84	91	84	234	185	253	12.2774	12.1672	12.0538	12.0195	11.5249	11.7412	NCBI	5291	natural antisense	rna58424	rna58424	RAI14	-	39313062	39460643
rna58418	0.393172	11.6002	1.64879	0.199144	0.636624	up	84	91	84	234	185	253	12.2774	12.1672	12.0538	12.0195	11.5249	11.7412	NCBI	5291	natural antisense	rna58422	rna58422	RAI14	-	39313062	39475148
rna58418	0.393172	11.6002	1.64879	0.199144	0.636624	up	84	91	84	234	185	253	12.2774	12.1672	12.0538	12.0195	11.5249	11.7412	NCBI	5291	natural antisense	rna58420	rna58420	RAI14	-	39313062	39475261
rna58418	0.393172	11.6002	1.64879	0.199144	0.636624	up	84	91	84	234	185	253	12.2774	12.1672	12.0538	12.0195	11.5249	11.7412	NCBI	5291	natural antisense	rna58421	rna58421	RAI14	-	39313062	39475224
rna30532	0.388101	6.98208	0.0730727	0.786918	0.896489	up	1	4	0	1	0	13	6.07062	7.71439	3.03723	4.69583	3.03723	7.52114	NCBI	716	intergenic
rna73399	0.388018	10.33	0.879074	0.348471	0.707917	up	26	36	34	73	87	89	10.5908	10.8333	10.7531	10.3453	10.441	10.2403	NCBI	2252	natural antisense	rna73390	rna73390	NAV2	-	24801019	25224981
rna73399	0.388018	10.33	0.879074	0.348471	0.707917	up	26	36	34	73	87	89	10.5908	10.8333	10.7531	10.3453	10.441	10.2403	NCBI	2252	natural antisense	rna73397	rna73397	NAV2	-	24801019	25107445
rna73399	0.388018	10.33	0.879074	0.348471	0.707917	up	26	36	34	73	87	89	10.5908	10.8333	10.7531	10.3453	10.441	10.2403	NCBI	2252	natural antisense	rna73394	rna73394	NAV2	-	24801019	25152772
rna73399	0.388018	10.33	0.879074	0.348471	0.707917	up	26	36	34	73	87	89	10.5908	10.8333	10.7531	10.3453	10.441	10.2403	NCBI	2252	natural antisense	rna73395	rna73395	NAV2	-	24801019	25135367
rna73399	0.388018	10.33	0.879074	0.348471	0.707917	up	26	36	34	73	87	89	10.5908	10.8333	10.7531	10.3453	10.441	10.2403	NCBI	2252	natural antisense	rna73391	rna73391	NAV2	-	24801019	25224981
rna73399	0.388018	10.33	0.879074	0.348471	0.707917	up	26	36	34	73	87	89	10.5908	10.8333	10.7531	10.3453	10.441	10.2403	NCBI	2252	natural antisense	rna73393	rna73393	NAV2	-	24801019	25224981
rna73399	0.388018	10.33	0.879074	0.348471	0.707917	up	26	36	34	73	87	89	10.5908	10.8333	10.7531	10.3453	10.441	10.2403	NCBI	2252	natural antisense	rna73398	rna73398	NAV2	-	24801019	24891899
rna73399	0.388018	10.33	0.879074	0.348471	0.707917	up	26	36	34	73	87	89	10.5908	10.8333	10.7531	10.3453	10.441	10.2403	NCBI	2252	natural antisense	rna73388	rna73388	NAV2	-	24801019	25224981
rna73399	0.388018	10.33	0.879074	0.348471	0.707917	up	26	36	34	73	87	89	10.5908	10.8333	10.7531	10.3453	10.441	10.2403	NCBI	2252	natural antisense	rna73389	rna73389	NAV2	-	24801019	25224981
rna73399	0.388018	10.33	0.879074	0.348471	0.707917	up	26	36	34	73	87	89	10.5908	10.8333	10.7531	10.3453	10.441	10.2403	NCBI	2252	natural antisense	rna73392	rna73392	NAV2	-	24801019	25224981
rna73399	0.388018	10.33	0.879074	0.348471	0.707917	up	26	36	34	73	87	89	10.5908	10.8333	10.7531	10.3453	10.441	10.2403	NCBI	2252	natural antisense	rna73396	rna73396	NAV2	-	24801019	25107447
rna49723	0.386519	9.76956	0.613588	0.433453	0.71887	up	15	16	29	50	56	48	9.80289	9.67146	10.5248	9.80349	9.81013	9.35787	NCBI	2717	natural antisense	rna49715	rna49715	ANKRD11	-	14326845	14446541
rna49723	0.386519	9.76956	0.613588	0.433453	0.71887	up	15	16	29	50	56	48	9.80289	9.67146	10.5248	9.80349	9.81013	9.35787	NCBI	2717	natural antisense	rna49717	rna49717	ANKRD11	-	14326856	14446476
rna49723	0.386519	9.76956	0.613588	0.433453	0.71887	up	15	16	29	50	56	48	9.80289	9.67146	10.5248	9.80349	9.81013	9.35787	NCBI	2717	natural antisense	rna49720	rna49720	ANKRD11	-	14326856	14446476
rna49723	0.386519	9.76956	0.613588	0.433453	0.71887	up	15	16	29	50	56	48	9.80289	9.67146	10.5248	9.80349	9.81013	9.35787	NCBI	2717	natural antisense	rna49721	rna49721	ANKRD11	-	14326856	14446476
rna49723	0.386519	9.76956	0.613588	0.433453	0.71887	up	15	16	29	50	56	48	9.80289	9.67146	10.5248	9.80349	9.81013	9.35787	NCBI	2717	natural antisense	rna49719	rna49719	ANKRD11	-	14326856	14446476
rna49723	0.386519	9.76956	0.613588	0.433453	0.71887	up	15	16	29	50	56	48	9.80289	9.67146	10.5248	9.80349	9.81013	9.35787	NCBI	2717	natural antisense	rna49716	rna49716	ANKRD11	-	14326856	14446476
rna49723	0.386519	9.76956	0.613588	0.433453	0.71887	up	15	16	29	50	56	48	9.80289	9.67146	10.5248	9.80349	9.81013	9.35787	NCBI	2717	natural antisense	rna49714	rna49714	ANKRD11	-	14326845	14446541
rna49723	0.386519	9.76956	0.613588	0.433453	0.71887	up	15	16	29	50	56	48	9.80289	9.67146	10.5248	9.80349	9.81013	9.35787	NCBI	2717	natural antisense	rna49718	rna49718	ANKRD11	-	14326856	14446476
rna68571	0.379074	8.08547	0.168568	0.681394	0.814137	up	0	8	10	13	13	20	3.03723	8.68591	9.00392	7.89731	7.7462	8.11988	NCBI	695	natural antisense	rna68570	rna68570	ABHD11	+	33530960	33533358
rna68571	0.379074	8.08547	0.168568	0.681394	0.814137	up	0	8	10	13	13	20	3.03723	8.68591	9.00392	7.89731	7.7462	8.11988	NCBI	695	natural antisense	rna68569	rna68569	ABHD11	+	33530889	33533359
gene6286	0.372193	7.32682	0.0953598	0.757475	0.872767	up	0	0	8	6	2	13	3.03723	3.03723	8.68775	6.83865	5.32112	7.52114	NCBI	1357	intron sense-overlapping	rna14374	rna14374	TMPRSS12	-	29048825	29084931
rna66777	0.368422	8.78743	0.242651	0.622305	0.767615	up	3	8	10	19	10	26	7.53305	8.68591	9.00392	8.42902	7.38415	8.48853	NCBI	1519	intronic antisense	rna66761	rna66761	NEDD4L	+	57382245	57550625
rna66777	0.368422	8.78743	0.242651	0.622305	0.767615	up	3	8	10	19	10	26	7.53305	8.68591	9.00392	8.42902	7.38415	8.48853	NCBI	1519	intronic antisense	rna66751	rna66751	NEDD4L	+	57163785	57550625
rna66777	0.368422	8.78743	0.242651	0.622305	0.767615	up	3	8	10	19	10	26	7.53305	8.68591	9.00392	8.42902	7.38415	8.48853	NCBI	1519	intronic antisense	rna66757	rna66757	NEDD4L	+	57322674	57550625
rna66777	0.368422	8.78743	0.242651	0.622305	0.767615	up	3	8	10	19	10	26	7.53305	8.68591	9.00392	8.42902	7.38415	8.48853	NCBI	1519	intronic antisense	rna66769	rna66769	NEDD4L	+	57390752	57550625
rna66777	0.368422	8.78743	0.242651	0.622305	0.767615	up	3	8	10	19	10	26	7.53305	8.68591	9.00392	8.42902	7.38415	8.48853	NCBI	1519	intronic antisense	rna66765	rna66765	NEDD4L	+	57390740	57550625
rna66777	0.368422	8.78743	0.242651	0.622305	0.767615	up	3	8	10	19	10	26	7.53305	8.68591	9.00392	8.42902	7.38415	8.48853	NCBI	1519	intronic antisense	rna66768	rna66768	NEDD4L	+	57390747	57550625
rna66777	0.368422	8.78743	0.242651	0.622305	0.767615	up	3	8	10	19	10	26	7.53305	8.68591	9.00392	8.42902	7.38415	8.48853	NCBI	1519	intronic antisense	rna66756	rna66756	NEDD4L	+	57322672	57550625
rna66777	0.368422	8.78743	0.242651	0.622305	0.767615	up	3	8	10	19	10	26	7.53305	8.68591	9.00392	8.42902	7.38415	8.48853	NCBI	1519	intronic antisense	rna66754	rna66754	NEDD4L	+	57293665	57550625
rna66777	0.368422	8.78743	0.242651	0.622305	0.767615	up	3	8	10	19	10	26	7.53305	8.68591	9.00392	8.42902	7.38415	8.48853	NCBI	1519	intronic antisense	rna66772	rna66772	NEDD4L	+	57392095	57550625
rna66777	0.368422	8.78743	0.242651	0.622305	0.767615	up	3	8	10	19	10	26	7.53305	8.68591	9.00392	8.42902	7.38415	8.48853	NCBI	1519	intronic antisense	rna66773	rna66773	NEDD4L	+	57392314	57550625
rna66777	0.368422	8.78743	0.242651	0.622305	0.767615	up	3	8	10	19	10	26	7.53305	8.68591	9.00392	8.42902	7.38415	8.48853	NCBI	1519	intronic antisense	rna66763	rna66763	NEDD4L	+	57382283	57550625
rna66777	0.368422	8.78743	0.242651	0.622305	0.767615	up	3	8	10	19	10	26	7.53305	8.68591	9.00392	8.42902	7.38415	8.48853	NCBI	1519	intronic antisense	rna66750	rna66750	NEDD4L	+	57163781	57550625
rna66777	0.368422	8.78743	0.242651	0.622305	0.767615	up	3	8	10	19	10	26	7.53305	8.68591	9.00392	8.42902	7.38415	8.48853	NCBI	1519	intronic antisense	rna66767	rna66767	NEDD4L	+	57390745	57550625
rna66777	0.368422	8.78743	0.242651	0.622305	0.767615	up	3	8	10	19	10	26	7.53305	8.68591	9.00392	8.42902	7.38415	8.48853	NCBI	1519	intronic antisense	rna66753	rna66753	NEDD4L	+	57165824	57550625
rna66777	0.368422	8.78743	0.242651	0.622305	0.767615	up	3	8	10	19	10	26	7.53305	8.68591	9.00392	8.42902	7.38415	8.48853	NCBI	1519	intronic antisense	rna66755	rna66755	NEDD4L	+	57322644	57550625
rna66777	0.368422	8.78743	0.242651	0.622305	0.767615	up	3	8	10	19	10	26	7.53305	8.68591	9.00392	8.42902	7.38415	8.48853	NCBI	1519	intronic antisense	rna66762	rna66762	NEDD4L	+	57382280	57550625
rna66777	0.368422	8.78743	0.242651	0.622305	0.767615	up	3	8	10	19	10	26	7.53305	8.68591	9.00392	8.42902	7.38415	8.48853	NCBI	1519	intronic antisense	rna66759	rna66759	NEDD4L	+	57349063	57550625
rna66777	0.368422	8.78743	0.242651	0.622305	0.767615	up	3	8	10	19	10	26	7.53305	8.68591	9.00392	8.42902	7.38415	8.48853	NCBI	1519	intronic antisense	rna66764	rna66764	NEDD4L	+	57390738	57550625
rna66777	0.368422	8.78743	0.242651	0.622305	0.767615	up	3	8	10	19	10	26	7.53305	8.68591	9.00392	8.42902	7.38415	8.48853	NCBI	1519	intronic antisense	rna66760	rna66760	NEDD4L	+	57363983	57550625
rna66777	0.368422	8.78743	0.242651	0.622305	0.767615	up	3	8	10	19	10	26	7.53305	8.68591	9.00392	8.42902	7.38415	8.48853	NCBI	1519	intronic antisense	rna66771	rna66771	NEDD4L	+	57390759	57550625
rna66777	0.368422	8.78743	0.242651	0.622305	0.767615	up	3	8	10	19	10	26	7.53305	8.68591	9.00392	8.42902	7.38415	8.48853	NCBI	1519	intronic antisense	rna66770	rna66770	NEDD4L	+	57390754	57550625
rna66777	0.368422	8.78743	0.242651	0.622305	0.767615	up	3	8	10	19	10	26	7.53305	8.68591	9.00392	8.42902	7.38415	8.48853	NCBI	1519	intronic antisense	rna66766	rna66766	NEDD4L	+	57390744	57540790
rna66777	0.368422	8.78743	0.242651	0.622305	0.767615	up	3	8	10	19	10	26	7.53305	8.68591	9.00392	8.42902	7.38415	8.48853	NCBI	1519	intronic antisense	rna66758	rna66758	NEDD4L	+	57349002	57550625
rna66777	0.368422	8.78743	0.242651	0.622305	0.767615	up	3	8	10	19	10	26	7.53305	8.68591	9.00392	8.42902	7.38415	8.48853	NCBI	1519	intronic antisense	rna66752	rna66752	NEDD4L	+	57163787	57550625
rna57028	0.368154	8.0054	0.146599	0.701813	0.832636	up	0	5	10	5	12	23	3.03723	8.02499	9.00392	6.59617	7.63532	8.31595	NCBI	2294	intronic antisense	rna57016	rna57016	PGS1	-	53787201	53824460
rna57028	0.368154	8.0054	0.146599	0.701813	0.832636	up	0	5	10	5	12	23	3.03723	8.02499	9.00392	6.59617	7.63532	8.31595	NCBI	2294	intronic antisense	rna57027	rna57027	PGS1	-	53787202	53824451
rna57028	0.368154	8.0054	0.146599	0.701813	0.832636	up	0	5	10	5	12	23	3.03723	8.02499	9.00392	6.59617	7.63532	8.31595	NCBI	2294	intronic antisense	rna57015	rna57015	PGS1	-	53787201	53824460
rna57028	0.368154	8.0054	0.146599	0.701813	0.832636	up	0	5	10	5	12	23	3.03723	8.02499	9.00392	6.59617	7.63532	8.31595	NCBI	2294	intronic antisense	rna57014	rna57014	PGS1	-	53787201	53824460
rna57028	0.368154	8.0054	0.146599	0.701813	0.832636	up	0	5	10	5	12	23	3.03723	8.02499	9.00392	6.59617	7.63532	8.31595	NCBI	2294	intronic antisense	rna57005	rna57005	PGS1	-	53759006	53824460
rna57028	0.368154	8.0054	0.146599	0.701813	0.832636	up	0	5	10	5	12	23	3.03723	8.02499	9.00392	6.59617	7.63532	8.31595	NCBI	2294	intronic antisense	rna57013	rna57013	PGS1	-	53787201	53824460
gene11675	0.367337	8.50946	0.215753	0.642302	0.782557	up	13	11	1	17	25	26	9.59848	9.13748	5.87597	8.2726	8.6629	8.48853	NCBI	1429	intronic antisense	rna26551	rna26551	SPIN1	-	89648859	89697410
gene11675	0.367337	8.50946	0.215753	0.642302	0.782557	up	13	11	1	17	25	26	9.59848	9.13748	5.87597	8.2726	8.6629	8.48853	NCBI	1429	intronic antisense	rna26552	rna26552	SPIN1	-	89648873	89730471
gene11675	0.367337	8.50946	0.215753	0.642302	0.782557	up	13	11	1	17	25	26	9.59848	9.13748	5.87597	8.2726	8.6629	8.48853	NCBI	1429	intronic antisense	rna26553	rna26553	SPIN1	-	89648873	89730446
rna55775	0.367316	8.77336	0.250848	0.616486	0.763248	up	13	5	7	13	38	16	9.59848	8.02499	8.4992	7.89731	9.25694	7.80856	NCBI	3404	natural antisense	rna55781	rna55781	GRB7	+	40104362	40113094
rna55775	0.367316	8.77336	0.250848	0.616486	0.763248	up	13	5	7	13	38	16	9.59848	8.02499	8.4992	7.89731	9.25694	7.80856	NCBI	3404	natural antisense	rna55779	rna55779	GRB7	+	40104291	40113094
rna55775	0.367316	8.77336	0.250848	0.616486	0.763248	up	13	5	7	13	38	16	9.59848	8.02499	8.4992	7.89731	9.25694	7.80856	NCBI	3404	natural antisense	rna55777	rna55777	GRB7	+	40104150	40113094
rna55775	0.367316	8.77336	0.250848	0.616486	0.763248	up	13	5	7	13	38	16	9.59848	8.02499	8.4992	7.89731	9.25694	7.80856	NCBI	3404	natural antisense	rna55778	rna55778	GRB7	+	40104150	40113094
rna55775	0.367316	8.77336	0.250848	0.616486	0.763248	up	13	5	7	13	38	16	9.59848	8.02499	8.4992	7.89731	9.25694	7.80856	NCBI	3404	natural antisense	rna55780	rna55780	GRB7	+	40104292	40113094
rna55775	0.367316	8.77336	0.250848	0.616486	0.763248	up	13	5	7	13	38	16	9.59848	8.02499	8.4992	7.89731	9.25694	7.80856	NCBI	3404	natural antisense	rna55782	rna55782	GRB7	+	40106193	40113094
rna55775	0.367316	8.77336	0.250848	0.616486	0.763248	up	13	5	7	13	38	16	9.59848	8.02499	8.4992	7.89731	9.25694	7.80856	NCBI	3404	natural antisense	rna55776	rna55776	GRB7	+	40104134	40113094
gene31055	0.366572	18.8199	0.423226	0.539429	0.71887	up	10273	9124	5802	36388	15331	12345	19.2093	18.8123	18.1611	19.2975	17.8937	17.3464	NCBI	4133	intergenic
rna24623	0.364906	6.8317	0.0537857	0.816605	0.918256	up	0	4	0	2	6	2	3.03723	7.71439	3.03723	5.44708	6.69369	5.13776	NCBI	411	natural antisense	rna24624	rna24624	MTMR9	-	7995559	8064000
rna69557	0.363228	8.03722	0.144838	0.703524	0.833527	up	5	6	4	7	20	13	8.24421	8.28043	7.71619	7.04619	8.34826	7.52114	NCBI	547	natural antisense	rna69556	rna69556	ASMTL	+	15165042	15185593
rna59646	0.362996	8.59029	0.221944	0.63757	0.779293	up	6	3	17	22	22	24	8.50072	7.31803	9.75993	8.63584	8.48245	8.3758	NCBI	340	natural antisense	rna59644	rna59644	MPI	-	33797778	33805138
rna59646	0.362996	8.59029	0.221944	0.63757	0.779293	up	6	3	17	22	22	24	8.50072	7.31803	9.75993	8.63584	8.48245	8.3758	NCBI	340	natural antisense	rna59645	rna59645	MPI	-	33797782	33805071
rna37705	0.360191	9.17436	0.341955	0.558712	0.722934	up	10	17	10	20	41	38	9.22454	9.75807	9.00392	8.50131	9.36515	9.02557	NCBI	583	natural antisense	rna37681	rna37681	KIAA1217	+	25060307	25412646
rna37705	0.360191	9.17436	0.341955	0.558712	0.722934	up	10	17	10	20	41	38	9.22454	9.75807	9.00392	8.50131	9.36515	9.02557	NCBI	583	natural antisense	rna37694	rna37694	KIAA1217	+	25305647	25412646
rna37705	0.360191	9.17436	0.341955	0.558712	0.722934	up	10	17	10	20	41	38	9.22454	9.75807	9.00392	8.50131	9.36515	9.02557	NCBI	583	natural antisense	rna37687	rna37687	KIAA1217	+	25060315	25412646
rna37705	0.360191	9.17436	0.341955	0.558712	0.722934	up	10	17	10	20	41	38	9.22454	9.75807	9.00392	8.50131	9.36515	9.02557	NCBI	583	natural antisense	rna37697	rna37697	KIAA1217	+	25324967	25412646
rna37705	0.360191	9.17436	0.341955	0.558712	0.722934	up	10	17	10	20	41	38	9.22454	9.75807	9.00392	8.50131	9.36515	9.02557	NCBI	583	natural antisense	rna37680	rna37680	KIAA1217	+	25060306	25411501
rna37705	0.360191	9.17436	0.341955	0.558712	0.722934	up	10	17	10	20	41	38	9.22454	9.75807	9.00392	8.50131	9.36515	9.02557	NCBI	583	natural antisense	rna37686	rna37686	KIAA1217	+	25060314	25412646
rna37705	0.360191	9.17436	0.341955	0.558712	0.722934	up	10	17	10	20	41	38	9.22454	9.75807	9.00392	8.50131	9.36515	9.02557	NCBI	583	natural antisense	rna37695	rna37695	KIAA1217	+	25324770	25412646
rna37705	0.360191	9.17436	0.341955	0.558712	0.722934	up	10	17	10	20	41	38	9.22454	9.75807	9.00392	8.50131	9.36515	9.02557	NCBI	583	natural antisense	rna37682	rna37682	KIAA1217	+	25060307	25411501
rna37705	0.360191	9.17436	0.341955	0.558712	0.722934	up	10	17	10	20	41	38	9.22454	9.75807	9.00392	8.50131	9.36515	9.02557	NCBI	583	natural antisense	rna37689	rna37689	KIAA1217	+	25060315	25411501
rna37705	0.360191	9.17436	0.341955	0.558712	0.722934	up	10	17	10	20	41	38	9.22454	9.75807	9.00392	8.50131	9.36515	9.02557	NCBI	583	natural antisense	rna37696	rna37696	KIAA1217	+	25324797	25412646
rna37705	0.360191	9.17436	0.341955	0.558712	0.722934	up	10	17	10	20	41	38	9.22454	9.75807	9.00392	8.50131	9.36515	9.02557	NCBI	583	natural antisense	rna37692	rna37692	KIAA1217	+	25097807	25412637
rna37705	0.360191	9.17436	0.341955	0.558712	0.722934	up	10	17	10	20	41	38	9.22454	9.75807	9.00392	8.50131	9.36515	9.02557	NCBI	583	natural antisense	rna37685	rna37685	KIAA1217	+	25060314	25412646
rna37705	0.360191	9.17436	0.341955	0.558712	0.722934	up	10	17	10	20	41	38	9.22454	9.75807	9.00392	8.50131	9.36515	9.02557	NCBI	583	natural antisense	rna37675	rna37675	KIAA1217	+	24591904	25412646
rna37705	0.360191	9.17436	0.341955	0.558712	0.722934	up	10	17	10	20	41	38	9.22454	9.75807	9.00392	8.50131	9.36515	9.02557	NCBI	583	natural antisense	rna37688	rna37688	KIAA1217	+	25060315	25412646
rna37705	0.360191	9.17436	0.341955	0.558712	0.722934	up	10	17	10	20	41	38	9.22454	9.75807	9.00392	8.50131	9.36515	9.02557	NCBI	583	natural antisense	rna37698	rna37698	KIAA1217	+	25324987	25412646
rna37705	0.360191	9.17436	0.341955	0.558712	0.722934	up	10	17	10	20	41	38	9.22454	9.75807	9.00392	8.50131	9.36515	9.02557	NCBI	583	natural antisense	rna37699	rna37699	KIAA1217	+	25331490	25412646
rna37705	0.360191	9.17436	0.341955	0.558712	0.722934	up	10	17	10	20	41	38	9.22454	9.75807	9.00392	8.50131	9.36515	9.02557	NCBI	583	natural antisense	rna37679	rna37679	KIAA1217	+	25060306	25412646
rna37705	0.360191	9.17436	0.341955	0.558712	0.722934	up	10	17	10	20	41	38	9.22454	9.75807	9.00392	8.50131	9.36515	9.02557	NCBI	583	natural antisense	rna37690	rna37690	KIAA1217	+	25060315	25411501
rna37705	0.360191	9.17436	0.341955	0.558712	0.722934	up	10	17	10	20	41	38	9.22454	9.75807	9.00392	8.50131	9.36515	9.02557	NCBI	583	natural antisense	rna37693	rna37693	KIAA1217	+	25209502	25412646
rna37705	0.360191	9.17436	0.341955	0.558712	0.722934	up	10	17	10	20	41	38	9.22454	9.75807	9.00392	8.50131	9.36515	9.02557	NCBI	583	natural antisense	rna37700	rna37700	KIAA1217	+	25334156	25412646
rna37705	0.360191	9.17436	0.341955	0.558712	0.722934	up	10	17	10	20	41	38	9.22454	9.75807	9.00392	8.50131	9.36515	9.02557	NCBI	583	natural antisense	rna37683	rna37683	KIAA1217	+	25060308	25411501
rna37705	0.360191	9.17436	0.341955	0.558712	0.722934	up	10	17	10	20	41	38	9.22454	9.75807	9.00392	8.50131	9.36515	9.02557	NCBI	583	natural antisense	rna37677	rna37677	KIAA1217	+	25060302	25410523
rna37705	0.360191	9.17436	0.341955	0.558712	0.722934	up	10	17	10	20	41	38	9.22454	9.75807	9.00392	8.50131	9.36515	9.02557	NCBI	583	natural antisense	rna37676	rna37676	KIAA1217	+	24972939	25412646
rna37705	0.360191	9.17436	0.341955	0.558712	0.722934	up	10	17	10	20	41	38	9.22454	9.75807	9.00392	8.50131	9.36515	9.02557	NCBI	583	natural antisense	rna37678	rna37678	KIAA1217	+	25060303	25410523
rna37705	0.360191	9.17436	0.341955	0.558712	0.722934	up	10	17	10	20	41	38	9.22454	9.75807	9.00392	8.50131	9.36515	9.02557	NCBI	583	natural antisense	rna37684	rna37684	KIAA1217	+	25060313	25412646
rna37705	0.360191	9.17436	0.341955	0.558712	0.722934	up	10	17	10	20	41	38	9.22454	9.75807	9.00392	8.50131	9.36515	9.02557	NCBI	583	natural antisense	rna37691	rna37691	KIAA1217	+	25071485	25412646
rna12112	0.35853	12.9445	2.36623	0.124008	0.624967	up	243	183	184	431	584	644	13.8083	13.1738	13.1836	12.8994	13.1806	13.087	NCBI	3227	natural antisense	rna12113	rna12113	FKBP9	-	63812247	63854573
rna45411	0.351285	6.97873	0.0599842	0.806524	0.910713	up	0	4	1	5	1	7	3.03723	7.71439	5.87597	6.59617	4.59056	6.68228	NCBI	1907	intronic antisense	rna45409	rna45409	FMO4	+	38865158	38904117
rna45411	0.351285	6.97873	0.0599842	0.806524	0.910713	up	0	4	1	5	1	7	3.03723	7.71439	5.87597	6.59617	4.59056	6.68228	NCBI	1907	intronic antisense	rna45410	rna45410	FMO4	+	38865226	38902083
rna61220	0.348492	7.17647	0.0641077	0.800121	0.905587	up	0	0	4	3	6	1	3.03723	3.03723	7.71619	5.93859	6.69369	4.44014	NCBI	3415	intergenic
rna24723	0.348375	6.67698	0.0393867	0.842687	0.937605	up	0	0	3	0	4	4	3.03723	3.03723	7.31981	3.03723	6.16483	5.95893	NCBI	398	natural antisense	rna24724	rna24724	TOPORS	+	11522163	11532925
rna53957	0.346586	9.1762	0.324109	0.569157	0.727858	up	3	26	12	33	48	24	7.53305	10.3663	9.26311	9.21084	9.58993	8.3758	NCBI	728	intergenic
rna26801	0.344171	8.50529	0.179716	0.671624	0.806188	up	4	7	9	12	11	32	7.93201	8.49737	8.85448	7.78597	7.51519	8.7819	NCBI	606	natural antisense	rna26799	rna26799	SLC31A2	+	102402631	102411011
rna26801	0.344171	8.50529	0.179716	0.671624	0.806188	up	4	7	9	12	11	32	7.93201	8.49737	8.85448	7.78597	7.51519	8.7819	NCBI	606	natural antisense	rna26800	rna26800	SLC31A2	+	102402939	102411017
gene31654	0.343743	7.79357	0.109327	0.740916	0.861448	up	5	1	6	15	5	12	8.24421	5.87436	8.28226	8.09712	6.45336	7.41102	NCBI	1281	intronic antisense	rna72305	rna72305	DDX50	+	25178801	25211518
gene31654	0.343743	7.79357	0.109327	0.740916	0.861448	up	5	1	6	15	5	12	8.24421	5.87436	8.28226	8.09712	6.45336	7.41102	NCBI	1281	intronic antisense	rna72304	rna72304	DDX50	+	25178296	25211518
gene31654	0.343743	7.79357	0.109327	0.740916	0.861448	up	5	1	6	15	5	12	8.24421	5.87436	8.28226	8.09712	6.45336	7.41102	NCBI	1281	intronic antisense	rna72303	rna72303	DDX50	+	25178283	25211518
gene31654	0.343743	7.79357	0.109327	0.740916	0.861448	up	5	1	6	15	5	12	8.24421	5.87436	8.28226	8.09712	6.45336	7.41102	NCBI	1281	intronic antisense	rna72306	rna72306	DDX50	+	25179041	25211518
rna66858	0.333101	9.33597	0.334648	0.562944	0.725116	up	8	19	15	30	32	52	8.90756	9.9171	9.58118	9.07533	9.01264	9.47195	NCBI	6102	intronic antisense	rna66857	rna66857	PHLPP1	+	61055784	61278028
gene29664	0.33277	6.52782	0.0272005	0.869005	0.958113	up	2	0	0	1	0	5	6.97971	3.03723	3.03723	4.69583	3.03723	6.24226	NCBI	1110	intron sense-overlapping	rna67556	rna67556	SEPT12	-	3856458	3868939
gene29664	0.33277	6.52782	0.0272005	0.869005	0.958113	up	2	0	0	1	0	5	6.97971	3.03723	3.03723	4.69583	3.03723	6.24226	NCBI	1110	intron sense-overlapping	rna67557	rna67557	SEPT12	-	3856994	3868952
rna69658	0.330027	7.34797	0.0662985	0.796808	0.903568	up	3	2	0	6	7	0	7.53305	6.76971	3.03723	6.83865	6.89964	3.03723	NCBI	422	natural antisense	rna69652	rna69652	ENTPD1	+	17182887	17287258
rna69658	0.330027	7.34797	0.0662985	0.796808	0.903568	up	3	2	0	6	7	0	7.53305	6.76971	3.03723	6.83865	6.89964	3.03723	NCBI	422	natural antisense	rna69664	rna69664	CC2D2B	+	17294719	17402916
rna69658	0.330027	7.34797	0.0662985	0.796808	0.903568	up	3	2	0	6	7	0	7.53305	6.76971	3.03723	6.83865	6.89964	3.03723	NCBI	422	natural antisense	rna69661	rna69661	CC2D2B	+	17294716	17390876
rna69658	0.330027	7.34797	0.0662985	0.796808	0.903568	up	3	2	0	6	7	0	7.53305	6.76971	3.03723	6.83865	6.89964	3.03723	NCBI	422	natural antisense	rna69663	rna69663	CC2D2B	+	17294718	17402916
rna69658	0.330027	7.34797	0.0662985	0.796808	0.903568	up	3	2	0	6	7	0	7.53305	6.76971	3.03723	6.83865	6.89964	3.03723	NCBI	422	natural antisense	rna69662	rna69662	CC2D2B	+	17294716	17386090
rna69658	0.330027	7.34797	0.0662985	0.796808	0.903568	up	3	2	0	6	7	0	7.53305	6.76971	3.03723	6.83865	6.89964	3.03723	NCBI	422	natural antisense	rna69651	rna69651	ENTPD1	+	17182805	17287258
rna69658	0.330027	7.34797	0.0662985	0.796808	0.903568	up	3	2	0	6	7	0	7.53305	6.76971	3.03723	6.83865	6.89964	3.03723	NCBI	422	natural antisense	rna69660	rna69660	CC2D2B	+	17294716	17391734
rna69658	0.330027	7.34797	0.0662985	0.796808	0.903568	up	3	2	0	6	7	0	7.53305	6.76971	3.03723	6.83865	6.89964	3.03723	NCBI	422	natural antisense	rna69659	rna69659	CC2D2B	+	17294716	17402916
rna69658	0.330027	7.34797	0.0662985	0.796808	0.903568	up	3	2	0	6	7	0	7.53305	6.76971	3.03723	6.83865	6.89964	3.03723	NCBI	422	natural antisense	rna69654	rna69654	ENTPD1	+	17183711	17287258
rna69658	0.330027	7.34797	0.0662985	0.796808	0.903568	up	3	2	0	6	7	0	7.53305	6.76971	3.03723	6.83865	6.89964	3.03723	NCBI	422	natural antisense	rna69656	rna69656	ENTPD1	+	17210578	17287258
rna69658	0.330027	7.34797	0.0662985	0.796808	0.903568	up	3	2	0	6	7	0	7.53305	6.76971	3.03723	6.83865	6.89964	3.03723	NCBI	422	natural antisense	rna69665	rna69665	CC2D2B	+	17295490	17384344
rna69658	0.330027	7.34797	0.0662985	0.796808	0.903568	up	3	2	0	6	7	0	7.53305	6.76971	3.03723	6.83865	6.89964	3.03723	NCBI	422	natural antisense	rna69657	rna69657	ENTPD1	+	17230899	17287258
rna69658	0.330027	7.34797	0.0662985	0.796808	0.903568	up	3	2	0	6	7	0	7.53305	6.76971	3.03723	6.83865	6.89964	3.03723	NCBI	422	natural antisense	rna69655	rna69655	ENTPD1	+	17183850	17287258
rna14004	0.326826	15.0618	3.88049	0.0488691	0.482399	up	813	995	816	2187	2200	2775	15.55	15.6157	15.3315	15.2414	15.0931	15.1933	NCBI	5087	natural antisense	rna14002	rna14002	ITGA5	+	25667484	25683373
rna14004	0.326826	15.0618	3.88049	0.0488691	0.482399	up	813	995	816	2187	2200	2775	15.55	15.6157	15.3315	15.2414	15.0931	15.1933	NCBI	5087	natural antisense	rna14007	rna14007	ZNF385A	+	25692737	25707959
rna14004	0.326826	15.0618	3.88049	0.0488691	0.482399	up	813	995	816	2187	2200	2775	15.55	15.6157	15.3315	15.2414	15.0931	15.1933	NCBI	5087	intronic antisense	rna14006	rna14006	ZNF385A	+	25692255	25707959
rna14004	0.326826	15.0618	3.88049	0.0488691	0.482399	up	813	995	816	2187	2200	2775	15.55	15.6157	15.3315	15.2414	15.0931	15.1933	NCBI	5087	natural antisense	rna14001	rna14001	ITGA5	+	25662352	25683394
rna14004	0.326826	15.0618	3.88049	0.0488691	0.482399	up	813	995	816	2187	2200	2775	15.55	15.6157	15.3315	15.2414	15.0931	15.1933	NCBI	5087	intronic antisense	rna14005	rna14005	ZNF385A	+	25687007	25707002
rna59246	0.320993	10.2101	0.559381	0.454522	0.71887	up	22	33	24	64	79	71	10.3512	10.7084	10.2534	10.1567	10.3027	9.91679	NCBI	2773	natural antisense	rna59240	rna59240	PDE8A	+	22656009	22799510
rna59246	0.320993	10.2101	0.559381	0.454522	0.71887	up	22	33	24	64	79	71	10.3512	10.7084	10.2534	10.1567	10.3027	9.91679	NCBI	2773	natural antisense	rna59244	rna59244	PDE8A	+	22656734	22799519
rna59246	0.320993	10.2101	0.559381	0.454522	0.71887	up	22	33	24	64	79	71	10.3512	10.7084	10.2534	10.1567	10.3027	9.91679	NCBI	2773	natural antisense	rna59238	rna59238	PDE8A	+	22655196	22799510
rna59246	0.320993	10.2101	0.559381	0.454522	0.71887	up	22	33	24	64	79	71	10.3512	10.7084	10.2534	10.1567	10.3027	9.91679	NCBI	2773	natural antisense	rna59241	rna59241	PDE8A	+	22656011	22799510
rna59246	0.320993	10.2101	0.559381	0.454522	0.71887	up	22	33	24	64	79	71	10.3512	10.7084	10.2534	10.1567	10.3027	9.91679	NCBI	2773	natural antisense	rna59242	rna59242	PDE8A	+	22656601	22799510
rna59246	0.320993	10.2101	0.559381	0.454522	0.71887	up	22	33	24	64	79	71	10.3512	10.7084	10.2534	10.1567	10.3027	9.91679	NCBI	2773	natural antisense	rna59243	rna59243	PDE8A	+	22656603	22799510
rna59246	0.320993	10.2101	0.559381	0.454522	0.71887	up	22	33	24	64	79	71	10.3512	10.7084	10.2534	10.1567	10.3027	9.91679	NCBI	2773	natural antisense	rna59239	rna59239	PDE8A	+	22655236	22799510
rna47871	0.318732	9.5703	0.331159	0.564986	0.726093	up	13	13	9	31	30	35	9.59848	9.37525	8.85448	9.12193	8.92105	8.90887	NCBI	382	natural antisense	rna47868	rna47868	KMT5A	-	52210476	52223143
rna47871	0.318732	9.5703	0.331159	0.564986	0.726093	up	13	13	9	31	30	35	9.59848	9.37525	8.85448	9.12193	8.92105	8.90887	NCBI	382	natural antisense	rna47869	rna47869	KMT5A	-	52210476	52222341
rna47871	0.318732	9.5703	0.331159	0.564986	0.726093	up	13	13	9	31	30	35	9.59848	9.37525	8.85448	9.12193	8.92105	8.90887	NCBI	382	natural antisense	rna47867	rna47867	KMT5A	-	52210476	52223213
rna47871	0.318732	9.5703	0.331159	0.564986	0.726093	up	13	13	9	31	30	35	9.59848	9.37525	8.85448	9.12193	8.92105	8.90887	NCBI	382	natural antisense	rna47870	rna47870	KMT5A	-	52210516	52228187
rna33554	0.317458	7.5081	0.0752655	0.783823	0.893801	up	3	4	1	4	11	7	7.53305	7.71439	5.87597	6.30452	7.51519	6.68228	NCBI	456	intronic antisense	rna33551	rna33551	ST3GAL5	+	48977984	49034973
rna33554	0.317458	7.5081	0.0752655	0.783823	0.893801	up	3	4	1	4	11	7	7.53305	7.71439	5.87597	6.30452	7.51519	6.68228	NCBI	456	intronic antisense	rna33550	rna33550	ST3GAL5	+	48977959	49034973
rna33554	0.317458	7.5081	0.0752655	0.783823	0.893801	up	3	4	1	4	11	7	7.53305	7.71439	5.87597	6.30452	7.51519	6.68228	NCBI	456	intronic antisense	rna33552	rna33552	ST3GAL5	+	48977989	49034683
rna3764	0.31422	10.1124	0.490662	0.483643	0.71887	up	22	26	17	56	55	68	10.3512	10.3663	9.75993	9.96557	9.78437	9.85505	NCBI	1696	intergenic
rna51696	0.314128	7.00167	0.0488234	0.825126	0.92399	up	1	2	2	2	4	8	6.07062	6.76971	6.77144	5.44708	6.16483	6.86044	NCBI	2804	intronic antisense	rna51694	rna51694	CEACAM19	+	52447151	52465532
rna52121	0.312786	7.35999	0.0636104	0.800882	0.905873	up	1	0	5	8	1	7	6.07062	3.03723	8.02681	7.22759	4.59056	6.68228	NCBI	524	natural antisense	rna52116	rna52116	PPFIA3	+	55636575	55653316
rna52121	0.312786	7.35999	0.0636104	0.800882	0.905873	up	1	0	5	8	1	7	6.07062	3.03723	8.02681	7.22759	4.59056	6.68228	NCBI	524	natural antisense	rna52117	rna52117	PPFIA3	+	55636575	55653309
rna52121	0.312786	7.35999	0.0636104	0.800882	0.905873	up	1	0	5	8	1	7	6.07062	3.03723	8.02681	7.22759	4.59056	6.68228	NCBI	524	natural antisense	rna52114	rna52114	PPFIA3	+	55631909	55653316
rna52121	0.312786	7.35999	0.0636104	0.800882	0.905873	up	1	0	5	8	1	7	6.07062	3.03723	8.02681	7.22759	4.59056	6.68228	NCBI	524	natural antisense	rna52113	rna52113	PPFIA3	+	55631789	55653316
rna52121	0.312786	7.35999	0.0636104	0.800882	0.905873	up	1	0	5	8	1	7	6.07062	3.03723	8.02681	7.22759	4.59056	6.68228	NCBI	524	natural antisense	rna52115	rna52115	PPFIA3	+	55636368	55653316
rna14982	0.309988	9.31568	0.296193	0.586287	0.736648	up	5	23	21	46	24	63	8.24421	10.1906	10.0622	9.68435	8.60522	9.74588	NCBI	4294	intronic antisense	rna14979	rna14979	PPM1H	+	50634860	50937844
rna12483	0.30992	6.41646	0.0183897	0.892133	0.971215	up	1	0	0	0	0	3	6.07062	3.03723	3.03723	3.03723	3.03723	5.606	NCBI	1731	intergenic
rna33463	0.306201	6.69869	0.0310191	0.8602	0.951428	up	1	2	0	0	8	0	6.07062	6.76971	3.03723	3.03723	7.07983	3.03723	NCBI	372	intronic antisense	rna33466	rna33466	IL1RN	+	46815913	46837407
rna17830	0.306124	6.99054	0.0461648	0.82988	0.92675	up	0	4	1	7	1	5	3.03723	7.71439	5.87597	7.04619	4.59056	6.24226	NCBI	2234	exon sense-overlapping	rna17832	rna17832	ADM2	+	119786909	119793459
rna17830	0.306124	6.99054	0.0461648	0.82988	0.92675	up	0	4	1	7	1	5	3.03723	7.71439	5.87597	7.04619	4.59056	6.24226	NCBI	2234	intronic antisense	rna17825	rna17825	SBF1	-	119751852	119784048
rna17830	0.306124	6.99054	0.0461648	0.82988	0.92675	up	0	4	1	7	1	5	3.03723	7.71439	5.87597	7.04619	4.59056	6.24226	NCBI	2234	intronic antisense	rna17824	rna17824	SBF1	-	119751852	119784052
rna17830	0.306124	6.99054	0.0461648	0.82988	0.92675	up	0	4	1	7	1	5	3.03723	7.71439	5.87597	7.04619	4.59056	6.24226	NCBI	2234	intronic antisense	rna17826	rna17826	SBF1	-	119751852	119784048
rna17830	0.306124	6.99054	0.0461648	0.82988	0.92675	up	0	4	1	7	1	5	3.03723	7.71439	5.87597	7.04619	4.59056	6.24226	NCBI	2234	exon sense-overlapping	rna17833	rna17833	ADM2	+	119786917	119793459
rna17830	0.306124	6.99054	0.0461648	0.82988	0.92675	up	0	4	1	7	1	5	3.03723	7.71439	5.87597	7.04619	4.59056	6.24226	NCBI	2234	intronic antisense	rna17829	rna17829	SBF1	-	119751852	119784048
rna17830	0.306124	6.99054	0.0461648	0.82988	0.92675	up	0	4	1	7	1	5	3.03723	7.71439	5.87597	7.04619	4.59056	6.24226	NCBI	2234	intronic antisense	rna17828	rna17828	SBF1	-	119751852	119784048
rna17830	0.306124	6.99054	0.0461648	0.82988	0.92675	up	0	4	1	7	1	5	3.03723	7.71439	5.87597	7.04619	4.59056	6.24226	NCBI	2234	exon sense-overlapping	rna17831	rna17831	ADM2	+	119786875	119793459
rna17830	0.306124	6.99054	0.0461648	0.82988	0.92675	up	0	4	1	7	1	5	3.03723	7.71439	5.87597	7.04619	4.59056	6.24226	NCBI	2234	intronic antisense	rna17827	rna17827	SBF1	-	119751852	119784048
gene910	0.305307	6.98921	0.0426967	0.8363	0.931779	up	4	0	0	7	2	2	7.93201	3.03723	3.03723	7.04619	5.32112	5.13776	NCBI	1955	intron sense-overlapping	rna1954	rna1954	KCNAB1	-	111111016	111559800
gene910	0.305307	6.98921	0.0426967	0.8363	0.931779	up	4	0	0	7	2	2	7.93201	3.03723	3.03723	7.04619	5.32112	5.13776	NCBI	1955	intron sense-overlapping	rna1955	rna1955	KCNAB1	-	111111016	111208019
gene910	0.305307	6.98921	0.0426967	0.8363	0.931779	up	4	0	0	7	2	2	7.93201	3.03723	3.03723	7.04619	5.32112	5.13776	NCBI	1955	intron sense-overlapping	rna1956	rna1956	KCNAB1	-	111111921	111408136
rna33779	0.297983	6.51937	0.0219102	0.882328	0.965476	up	1	0	1	0	1	5	6.07062	3.03723	5.87597	3.03723	4.59056	6.24226	NCBI	1009	intronic antisense	rna33782	rna33782	WDR92	-	66560108	66589114
gene12184	0.296093	6.50093	0.0222016	0.881554	0.965476	up	0	1	1	2	3	0	3.03723	5.87436	5.87597	5.44708	5.80379	3.03723	NCBI	541	intron sense-overlapping	rna27605	rna27605	LOC784866	-	38875228	38929992
gene12184	0.296093	6.50093	0.0222016	0.881554	0.965476	up	0	1	1	2	3	0	3.03723	5.87436	5.87597	5.44708	5.80379	3.03723	NCBI	541	intron sense-overlapping	rna27600	rna27600	LOC784866	-	38874573	38930000
gene12184	0.296093	6.50093	0.0222016	0.881554	0.965476	up	0	1	1	2	3	0	3.03723	5.87436	5.87597	5.44708	5.80379	3.03723	NCBI	541	intron sense-overlapping	rna27601	rna27601	LOC784866	-	38874573	38929801
rna24328	0.293025	11.4633	0.84803	0.357125	0.708989	up	69	61	68	178	174	201	11.9941	11.5914	11.7496	11.6258	11.4367	11.4101	NCBI	1689	natural antisense	rna24324	rna24324	LNPEP	+	96372273	96475051
rna24328	0.293025	11.4633	0.84803	0.357125	0.708989	up	69	61	68	178	174	201	11.9941	11.5914	11.7496	11.6258	11.4367	11.4101	NCBI	1689	natural antisense	rna24327	rna24327	LNPEP	+	96397048	96475051
gene14774	0.288147	6.68888	0.027468	0.868368	0.958113	up	0	1	2	4	0	4	3.03723	5.87436	6.77144	6.30452	3.03723	5.95893	NCBI	1276	intergenic
rna62110	0.280258	13.4474	1.69918	0.192416	0.636624	up	261	250	278	697	705	821	13.9114	13.6236	13.7785	13.5923	13.4521	13.437	NCBI	6193	natural antisense	rna62109	rna62109	TKT	+	47707319	47730815
rna16712	0.270521	6.50952	0.0181903	0.892715	0.971215	up	0	0	2	0	0	6	3.03723	3.03723	6.77144	3.03723	3.03723	6.47898	NCBI	2129	natural antisense	rna16713	rna16713	C1R	+	103376475	103387592
rna16712	0.270521	6.50952	0.0181903	0.892715	0.971215	up	0	0	2	0	0	6	3.03723	3.03723	6.77144	3.03723	3.03723	6.47898	NCBI	2129	natural antisense	rna16715	rna16715	C1R	+	103377145	103387592
rna16712	0.270521	6.50952	0.0181903	0.892715	0.971215	up	0	0	2	0	0	6	3.03723	3.03723	6.77144	3.03723	3.03723	6.47898	NCBI	2129	natural antisense	rna16714	rna16714	C1R	+	103376574	103387375
rna9481	0.269211	6.30567	0.0135335	0.90739	0.982601	up	1	0	0	0	1	2	6.07062	3.03723	3.03723	3.03723	4.59056	5.13776	NCBI	1617	intergenic
rna48158	0.267675	9.34486	0.214065	0.643606	0.783034	up	7	19	13	19	60	30	8.71843	9.9171	9.3771	8.42902	9.90879	8.69058	NCBI	1005	natural antisense	rna48146	rna48146	CIT	+	55566506	55741850
rna48158	0.267675	9.34486	0.214065	0.643606	0.783034	up	7	19	13	19	60	30	8.71843	9.9171	9.3771	8.42902	9.90879	8.69058	NCBI	1005	natural antisense	rna48145	rna48145	CIT	+	55566506	55741850
rna48158	0.267675	9.34486	0.214065	0.643606	0.783034	up	7	19	13	19	60	30	8.71843	9.9171	9.3771	8.42902	9.90879	8.69058	NCBI	1005	natural antisense	rna48153	rna48153	CIT	+	55588731	55741850
rna48158	0.267675	9.34486	0.214065	0.643606	0.783034	up	7	19	13	19	60	30	8.71843	9.9171	9.3771	8.42902	9.90879	8.69058	NCBI	1005	natural antisense	rna48152	rna48152	CIT	+	55569758	55741850
rna48158	0.267675	9.34486	0.214065	0.643606	0.783034	up	7	19	13	19	60	30	8.71843	9.9171	9.3771	8.42902	9.90879	8.69058	NCBI	1005	natural antisense	rna48151	rna48151	CIT	+	55566555	55741850
rna48158	0.267675	9.34486	0.214065	0.643606	0.783034	up	7	19	13	19	60	30	8.71843	9.9171	9.3771	8.42902	9.90879	8.69058	NCBI	1005	natural antisense	rna48150	rna48150	CIT	+	55566506	55728215
rna48158	0.267675	9.34486	0.214065	0.643606	0.783034	up	7	19	13	19	60	30	8.71843	9.9171	9.3771	8.42902	9.90879	8.69058	NCBI	1005	natural antisense	rna48155	rna48155	CIT	+	55636408	55741850
rna48158	0.267675	9.34486	0.214065	0.643606	0.783034	up	7	19	13	19	60	30	8.71843	9.9171	9.3771	8.42902	9.90879	8.69058	NCBI	1005	natural antisense	rna48148	rna48148	CIT	+	55566506	55741850
rna48158	0.267675	9.34486	0.214065	0.643606	0.783034	up	7	19	13	19	60	30	8.71843	9.9171	9.3771	8.42902	9.90879	8.69058	NCBI	1005	natural antisense	rna48149	rna48149	CIT	+	55566506	55741850
rna48158	0.267675	9.34486	0.214065	0.643606	0.783034	up	7	19	13	19	60	30	8.71843	9.9171	9.3771	8.42902	9.90879	8.69058	NCBI	1005	natural antisense	rna48154	rna48154	CIT	+	55616218	55741850
rna48158	0.267675	9.34486	0.214065	0.643606	0.783034	up	7	19	13	19	60	30	8.71843	9.9171	9.3771	8.42902	9.90879	8.69058	NCBI	1005	natural antisense	rna48156	rna48156	CIT	+	55659372	55741850
rna48158	0.267675	9.34486	0.214065	0.643606	0.783034	up	7	19	13	19	60	30	8.71843	9.9171	9.3771	8.42902	9.90879	8.69058	NCBI	1005	natural antisense	rna48147	rna48147	CIT	+	55566506	55741850
rna73403	0.267077	6.42159	0.013797	0.906497	0.982072	up	1	0	0	0	1	2	6.07062	3.03723	3.03723	3.03723	4.59056	5.13776	NCBI	1092	intergenic
rna28828	0.267055	6.91117	0.0302559	0.861913	0.952889	up	4	0	0	1	1	11	7.93201	3.03723	3.03723	4.69583	4.59056	7.2918	NCBI	892	intronic antisense	rna28827	rna28827	IGF2R	+	96197492	96300019
rna59527	0.266943	8.1335	0.0851111	0.770491	0.882325	up	10	2	5	14	15	21	9.22454	6.76971	8.02681	8.00067	7.94528	8.18824	NCBI	2530	natural antisense	rna59522	rna59522	HYKK	+	30885806	30916238
rna59527	0.266943	8.1335	0.0851111	0.770491	0.882325	up	10	2	5	14	15	21	9.22454	6.76971	8.02681	8.00067	7.94528	8.18824	NCBI	2530	natural antisense	rna59528	rna59528	PSMA4	+	30920002	30927853
rna1221	0.263589	6.71068	0.0231589	0.879047	0.964604	up	1	2	0	0	3	6	6.07062	6.76971	3.03723	3.03723	5.80379	6.47898	NCBI	1168	natural antisense	rna1222	rna1222	GP5	+	73130526	73136286
rna52896	0.263136	8.74712	0.127228	0.721329	0.845848	up	3	7	15	36	8	24	7.53305	8.49737	9.58118	9.3347	7.07983	8.3758	NCBI	387	natural antisense	rna52893	rna52893	PPP1R12C	+	62291333	62310501
rna52896	0.263136	8.74712	0.127228	0.721329	0.845848	up	3	7	15	36	8	24	7.53305	8.49737	9.58118	9.3347	7.07983	8.3758	NCBI	387	natural antisense	rna52890	rna52890	PPP1R12C	+	62291331	62310501
rna52896	0.263136	8.74712	0.127228	0.721329	0.845848	up	3	7	15	36	8	24	7.53305	8.49737	9.58118	9.3347	7.07983	8.3758	NCBI	387	natural antisense	rna52891	rna52891	PPP1R12C	+	62291332	62310501
rna52896	0.263136	8.74712	0.127228	0.721329	0.845848	up	3	7	15	36	8	24	7.53305	8.49737	9.58118	9.3347	7.07983	8.3758	NCBI	387	natural antisense	rna52889	rna52889	PPP1R12C	+	62291331	62310501
rna52896	0.263136	8.74712	0.127228	0.721329	0.845848	up	3	7	15	36	8	24	7.53305	8.49737	9.58118	9.3347	7.07983	8.3758	NCBI	387	natural antisense	rna52892	rna52892	PPP1R12C	+	62291333	62310501
rna20773	0.262131	7.79547	0.0594791	0.807325	0.911193	up	0	5	4	12	6	6	3.03723	8.02499	7.71619	7.78597	6.69369	6.47898	NCBI	777	natural antisense	rna20770	rna20770	EPS15L1	+	6578387	6659287
rna20773	0.262131	7.79547	0.0594791	0.807325	0.911193	up	0	5	4	12	6	6	3.03723	8.02499	7.71619	7.78597	6.69369	6.47898	NCBI	777	natural antisense	rna20764	rna20764	EPS15L1	+	6553328	6659287
rna20773	0.262131	7.79547	0.0594791	0.807325	0.911193	up	0	5	4	12	6	6	3.03723	8.02499	7.71619	7.78597	6.69369	6.47898	NCBI	777	natural antisense	rna20772	rna20772	EPS15L1	+	6580672	6659287
rna20773	0.262131	7.79547	0.0594791	0.807325	0.911193	up	0	5	4	12	6	6	3.03723	8.02499	7.71619	7.78597	6.69369	6.47898	NCBI	777	natural antisense	rna20761	rna20761	EPS15L1	+	6553290	6659287
rna20773	0.262131	7.79547	0.0594791	0.807325	0.911193	up	0	5	4	12	6	6	3.03723	8.02499	7.71619	7.78597	6.69369	6.47898	NCBI	777	natural antisense	rna20768	rna20768	EPS15L1	+	6573671	6659287
rna20773	0.262131	7.79547	0.0594791	0.807325	0.911193	up	0	5	4	12	6	6	3.03723	8.02499	7.71619	7.78597	6.69369	6.47898	NCBI	777	natural antisense	rna20762	rna20762	EPS15L1	+	6553319	6659287
rna20773	0.262131	7.79547	0.0594791	0.807325	0.911193	up	0	5	4	12	6	6	3.03723	8.02499	7.71619	7.78597	6.69369	6.47898	NCBI	777	natural antisense	rna20767	rna20767	EPS15L1	+	6573671	6659287
rna20773	0.262131	7.79547	0.0594791	0.807325	0.911193	up	0	5	4	12	6	6	3.03723	8.02499	7.71619	7.78597	6.69369	6.47898	NCBI	777	natural antisense	rna20769	rna20769	EPS15L1	+	6573671	6659287
rna20773	0.262131	7.79547	0.0594791	0.807325	0.911193	up	0	5	4	12	6	6	3.03723	8.02499	7.71619	7.78597	6.69369	6.47898	NCBI	777	natural antisense	rna20766	rna20766	EPS15L1	+	6573671	6659287
rna20773	0.262131	7.79547	0.0594791	0.807325	0.911193	up	0	5	4	12	6	6	3.03723	8.02499	7.71619	7.78597	6.69369	6.47898	NCBI	777	natural antisense	rna20771	rna20771	EPS15L1	+	6578597	6659287
rna20773	0.262131	7.79547	0.0594791	0.807325	0.911193	up	0	5	4	12	6	6	3.03723	8.02499	7.71619	7.78597	6.69369	6.47898	NCBI	777	natural antisense	rna20765	rna20765	EPS15L1	+	6553351	6659287
rna20773	0.262131	7.79547	0.0594791	0.807325	0.911193	up	0	5	4	12	6	6	3.03723	8.02499	7.71619	7.78597	6.69369	6.47898	NCBI	777	natural antisense	rna20763	rna20763	EPS15L1	+	6553319	6654239
rna43821	0.259159	7.38212	0.0476505	0.827206	0.925892	up	2	4	2	7	11	4	6.97971	7.71439	6.77144	7.04619	7.51519	5.95893	NCBI	903	intergenic
rna14980	0.249463	7.25607	0.0402117	0.84107	0.936664	up	0	4	3	14	2	2	3.03723	7.71439	7.31981	8.00067	5.32112	5.13776	NCBI	609	intronic antisense	rna14979	rna14979	PPM1H	+	50634860	50937844
rna61379	0.248903	9.96572	0.280989	0.596062	0.745845	up	12	28	19	69	46	49	9.48428	10.4726	9.91896	10.2645	9.5292	9.38724	NCBI	10298	natural antisense	rna61381	rna61381	ANO10	-	15307512	15535485
rna61379	0.248903	9.96572	0.280989	0.596062	0.745845	up	12	28	19	69	46	49	9.48428	10.4726	9.91896	10.2645	9.5292	9.38724	NCBI	10298	natural antisense	rna61384	rna61384	ANO10	-	15307514	15535058
rna61379	0.248903	9.96572	0.280989	0.596062	0.745845	up	12	28	19	69	46	49	9.48428	10.4726	9.91896	10.2645	9.5292	9.38724	NCBI	10298	natural antisense	rna61382	rna61382	ANO10	-	15307512	15535044
rna61379	0.248903	9.96572	0.280989	0.596062	0.745845	up	12	28	19	69	46	49	9.48428	10.4726	9.91896	10.2645	9.5292	9.38724	NCBI	10298	natural antisense	rna61385	rna61385	ANO10	-	15307514	15535054
rna61379	0.248903	9.96572	0.280989	0.596062	0.745845	up	12	28	19	69	46	49	9.48428	10.4726	9.91896	10.2645	9.5292	9.38724	NCBI	10298	natural antisense	rna61380	rna61380	ANO10	-	15307507	15535423
rna61379	0.248903	9.96572	0.280989	0.596062	0.745845	up	12	28	19	69	46	49	9.48428	10.4726	9.91896	10.2645	9.5292	9.38724	NCBI	10298	natural antisense	rna61383	rna61383	ANO10	-	15307514	15535485
rna12863	0.24438	7.77397	0.0473596	0.827726	0.926047	up	4	3	0	16	1	2	7.93201	7.31803	3.03723	8.18753	4.59056	5.13776	NCBI	571	natural antisense	rna12861	rna12861	AKR1B1	-	98115286	98131690
rna12863	0.24438	7.77397	0.0473596	0.827726	0.926047	up	4	3	0	16	1	2	7.93201	7.31803	3.03723	8.18753	4.59056	5.13776	NCBI	571	intronic antisense	rna12862	rna12862	AKR1B1	-	98115287	98132092
rna50091	0.242442	6.70157	0.0196018	0.888657	0.968357	up	0	3	0	0	2	7	3.03723	7.31803	3.03723	3.03723	5.32112	6.68228	NCBI	594	natural antisense	rna50087	rna50087	DOK4	-	25466467	25474417
rna50091	0.242442	6.70157	0.0196018	0.888657	0.968357	up	0	3	0	0	2	7	3.03723	7.31803	3.03723	3.03723	5.32112	6.68228	NCBI	594	natural antisense	rna50086	rna50086	DOK4	-	25466467	25479330
rna50091	0.242442	6.70157	0.0196018	0.888657	0.968357	up	0	3	0	0	2	7	3.03723	7.31803	3.03723	3.03723	5.32112	6.68228	NCBI	594	natural antisense	rna50090	rna50090	DOK4	-	25466467	25473839
rna50091	0.242442	6.70157	0.0196018	0.888657	0.968357	up	0	3	0	0	2	7	3.03723	7.31803	3.03723	3.03723	5.32112	6.68228	NCBI	594	natural antisense	rna50089	rna50089	DOK4	-	25466467	25473912
rna50091	0.242442	6.70157	0.0196018	0.888657	0.968357	up	0	3	0	0	2	7	3.03723	7.31803	3.03723	3.03723	5.32112	6.68228	NCBI	594	natural antisense	rna50085	rna50085	DOK4	-	25466467	25480071
rna50091	0.242442	6.70157	0.0196018	0.888657	0.968357	up	0	3	0	0	2	7	3.03723	7.31803	3.03723	3.03723	5.32112	6.68228	NCBI	594	natural antisense	rna50088	rna50088	DOK4	-	25466467	25473913
rna73314	0.2422	8.44717	0.0785731	0.779244	0.89067	up	1	8	5	12	16	11	6.07062	8.68591	8.02681	7.78597	8.03538	7.2918	NCBI	1196	intronic antisense	rna73312	rna73312	GAB2	+	17610509	17795150
rna43711	0.24168	7.33612	0.0359194	0.849685	0.944779	up	0	1	4	5	3	6	3.03723	5.87436	7.71619	6.59617	5.80379	6.47898	NCBI	1410	natural antisense	rna43707	rna43707	LMO2	-	64472393	64505635
rna43711	0.24168	7.33612	0.0359194	0.849685	0.944779	up	0	1	4	5	3	6	3.03723	5.87436	7.71619	6.59617	5.80379	6.47898	NCBI	1410	natural antisense	rna43708	rna43708	LMO2	-	64472393	64503217
rna15526	0.239051	7.9357	0.052285	0.819137	0.920677	up	4	1	4	1	15	11	7.93201	5.87436	7.71619	4.69583	7.94528	7.2918	NCBI	1106	intronic antisense	rna15528	rna15528	SLC25A3	+	62746093	62752288
rna15526	0.239051	7.9357	0.052285	0.819137	0.920677	up	4	1	4	1	15	11	7.93201	5.87436	7.71619	4.69583	7.94528	7.2918	NCBI	1106	intronic antisense	rna15527	rna15527	SLC25A3	+	62746004	62752288
rna28655	0.237332	6.42519	0.0110158	0.916412	0.987972	up	1	0	0	1	0	2	6.07062	3.03723	3.03723	4.69583	3.03723	5.13776	NCBI	1824	natural antisense	rna28641	rna28641	SYNE1	-	89115399	89619116
rna28655	0.237332	6.42519	0.0110158	0.916412	0.987972	up	1	0	0	1	0	2	6.07062	3.03723	3.03723	4.69583	3.03723	5.13776	NCBI	1824	natural antisense	rna28632	rna28632	SYNE1	-	89115398	89619117
rna28655	0.237332	6.42519	0.0110158	0.916412	0.987972	up	1	0	0	1	0	2	6.07062	3.03723	3.03723	4.69583	3.03723	5.13776	NCBI	1824	natural antisense	rna28637	rna28637	SYNE1	-	89115399	89619116
rna28655	0.237332	6.42519	0.0110158	0.916412	0.987972	up	1	0	0	1	0	2	6.07062	3.03723	3.03723	4.69583	3.03723	5.13776	NCBI	1824	natural antisense	rna28636	rna28636	SYNE1	-	89115399	89619116
rna28655	0.237332	6.42519	0.0110158	0.916412	0.987972	up	1	0	0	1	0	2	6.07062	3.03723	3.03723	4.69583	3.03723	5.13776	NCBI	1824	natural antisense	rna28646	rna28646	SYNE1	-	89115399	89619115
rna28655	0.237332	6.42519	0.0110158	0.916412	0.987972	up	1	0	0	1	0	2	6.07062	3.03723	3.03723	4.69583	3.03723	5.13776	NCBI	1824	natural antisense	rna28653	rna28653	SYNE1	-	89116139	89619115
rna28655	0.237332	6.42519	0.0110158	0.916412	0.987972	up	1	0	0	1	0	2	6.07062	3.03723	3.03723	4.69583	3.03723	5.13776	NCBI	1824	natural antisense	rna28642	rna28642	SYNE1	-	89115399	89619115
rna28655	0.237332	6.42519	0.0110158	0.916412	0.987972	up	1	0	0	1	0	2	6.07062	3.03723	3.03723	4.69583	3.03723	5.13776	NCBI	1824	natural antisense	rna28635	rna28635	SYNE1	-	89115399	89619116
rna28655	0.237332	6.42519	0.0110158	0.916412	0.987972	up	1	0	0	1	0	2	6.07062	3.03723	3.03723	4.69583	3.03723	5.13776	NCBI	1824	natural antisense	rna28634	rna28634	SYNE1	-	89115399	89619116
rna28655	0.237332	6.42519	0.0110158	0.916412	0.987972	up	1	0	0	1	0	2	6.07062	3.03723	3.03723	4.69583	3.03723	5.13776	NCBI	1824	natural antisense	rna28649	rna28649	SYNE1	-	89115399	89511635
rna28655	0.237332	6.42519	0.0110158	0.916412	0.987972	up	1	0	0	1	0	2	6.07062	3.03723	3.03723	4.69583	3.03723	5.13776	NCBI	1824	natural antisense	rna28652	rna28652	SYNE1	-	89115399	89196712
rna28655	0.237332	6.42519	0.0110158	0.916412	0.987972	up	1	0	0	1	0	2	6.07062	3.03723	3.03723	4.69583	3.03723	5.13776	NCBI	1824	natural antisense	rna28640	rna28640	SYNE1	-	89115399	89619116
rna28655	0.237332	6.42519	0.0110158	0.916412	0.987972	up	1	0	0	1	0	2	6.07062	3.03723	3.03723	4.69583	3.03723	5.13776	NCBI	1824	natural antisense	rna28643	rna28643	SYNE1	-	89115399	89619115
rna28655	0.237332	6.42519	0.0110158	0.916412	0.987972	up	1	0	0	1	0	2	6.07062	3.03723	3.03723	4.69583	3.03723	5.13776	NCBI	1824	natural antisense	rna28647	rna28647	SYNE1	-	89115399	89618143
rna28655	0.237332	6.42519	0.0110158	0.916412	0.987972	up	1	0	0	1	0	2	6.07062	3.03723	3.03723	4.69583	3.03723	5.13776	NCBI	1824	natural antisense	rna28651	rna28651	SYNE1	-	89115399	89275367
rna28655	0.237332	6.42519	0.0110158	0.916412	0.987972	up	1	0	0	1	0	2	6.07062	3.03723	3.03723	4.69583	3.03723	5.13776	NCBI	1824	natural antisense	rna28638	rna28638	SYNE1	-	89115399	89619116
rna28655	0.237332	6.42519	0.0110158	0.916412	0.987972	up	1	0	0	1	0	2	6.07062	3.03723	3.03723	4.69583	3.03723	5.13776	NCBI	1824	natural antisense	rna28650	rna28650	SYNE1	-	89115399	89275368
rna28655	0.237332	6.42519	0.0110158	0.916412	0.987972	up	1	0	0	1	0	2	6.07062	3.03723	3.03723	4.69583	3.03723	5.13776	NCBI	1824	natural antisense	rna28648	rna28648	SYNE1	-	89115399	89543505
rna28655	0.237332	6.42519	0.0110158	0.916412	0.987972	up	1	0	0	1	0	2	6.07062	3.03723	3.03723	4.69583	3.03723	5.13776	NCBI	1824	natural antisense	rna28654	rna28654	SYNE1	-	89139478	89619122
rna28655	0.237332	6.42519	0.0110158	0.916412	0.987972	up	1	0	0	1	0	2	6.07062	3.03723	3.03723	4.69583	3.03723	5.13776	NCBI	1824	natural antisense	rna28645	rna28645	SYNE1	-	89115399	89619115
rna28655	0.237332	6.42519	0.0110158	0.916412	0.987972	up	1	0	0	1	0	2	6.07062	3.03723	3.03723	4.69583	3.03723	5.13776	NCBI	1824	natural antisense	rna28633	rna28633	SYNE1	-	89115398	89619117
rna28655	0.237332	6.42519	0.0110158	0.916412	0.987972	up	1	0	0	1	0	2	6.07062	3.03723	3.03723	4.69583	3.03723	5.13776	NCBI	1824	natural antisense	rna28639	rna28639	SYNE1	-	89115399	89619116
rna28655	0.237332	6.42519	0.0110158	0.916412	0.987972	up	1	0	0	1	0	2	6.07062	3.03723	3.03723	4.69583	3.03723	5.13776	NCBI	1824	natural antisense	rna28644	rna28644	SYNE1	-	89115399	89619115
rna18292	0.235204	8.21776	0.0660227	0.797222	0.903568	up	0	4	10	16	1	23	3.03723	7.71439	9.00392	8.18753	4.59056	8.31595	NCBI	1784	intronic antisense	rna18290	rna18290	TSPAN5	+	25923694	26102500
rna55651	0.22711	10.6716	0.352672	0.552614	0.720428	up	30	42	44	86	114	140	10.7962	11.0548	11.1235	10.5803	10.8289	10.8903	NCBI	1101	natural antisense	rna55653	rna55653	KPNB1	-	38773098	38794976
gene14463	0.223104	7.35711	0.0321092	0.857791	0.950493	up	5	1	0	3	5	11	8.24421	5.87436	3.03723	5.93859	6.45336	7.2918	NCBI	799	intronic antisense	rna32715	rna32715	EXOC6B	+	11625843	12074247
gene14463	0.223104	7.35711	0.0321092	0.857791	0.950493	up	5	1	0	3	5	11	8.24421	5.87436	3.03723	5.93859	6.45336	7.2918	NCBI	799	intronic antisense	rna32714	rna32714	EXOC6B	+	11625772	12347599
gene14463	0.223104	7.35711	0.0321092	0.857791	0.950493	up	5	1	0	3	5	11	8.24421	5.87436	3.03723	5.93859	6.45336	7.2918	NCBI	799	intronic antisense	rna32716	rna32716	EXOC6B	+	11732196	12347599
gene14463	0.223104	7.35711	0.0321092	0.857791	0.950493	up	5	1	0	3	5	11	8.24421	5.87436	3.03723	5.93859	6.45336	7.2918	NCBI	799	intronic antisense	rna32712	rna32712	EXOC6B	+	11625762	12347599
gene14463	0.223104	7.35711	0.0321092	0.857791	0.950493	up	5	1	0	3	5	11	8.24421	5.87436	3.03723	5.93859	6.45336	7.2918	NCBI	799	intronic antisense	rna32711	rna32711	EXOC6B	+	11625745	12347599
gene14463	0.223104	7.35711	0.0321092	0.857791	0.950493	up	5	1	0	3	5	11	8.24421	5.87436	3.03723	5.93859	6.45336	7.2918	NCBI	799	intronic antisense	rna32713	rna32713	EXOC6B	+	11625772	12347599
rna76262	0.222385	7.287	0.0324016	0.857152	0.950218	up	2	3	2	5	4	12	6.97971	7.31803	6.77144	6.59617	6.16483	7.41102	NCBI	241	intergenic
rna21885	0.220515	9.55021	0.168892	0.681105	0.814137	up	11	21	13	40	48	42	9.36025	10.0603	9.3771	9.48487	9.58993	9.1678	NCBI	1884	natural antisense	rna21882	rna21882	SAFB	-	18621603	18682682
rna21885	0.220515	9.55021	0.168892	0.681105	0.814137	up	11	21	13	40	48	42	9.36025	10.0603	9.3771	9.48487	9.58993	9.1678	NCBI	1884	natural antisense	rna21880	rna21880	SAFB	-	18621603	18682683
rna21885	0.220515	9.55021	0.168892	0.681105	0.814137	up	11	21	13	40	48	42	9.36025	10.0603	9.3771	9.48487	9.58993	9.1678	NCBI	1884	natural antisense	rna21881	rna21881	SAFB	-	18621603	18682682
rna6678	0.219306	7.08799	0.0238022	0.877391	0.963861	up	3	1	0	5	2	5	7.53305	5.87436	3.03723	6.59617	5.32112	6.24226	NCBI	1230	intronic antisense	rna6681	rna6681	HSD17B7	-	6634643	6664465
gene15910	0.219297	8.70746	0.084805	0.770893	0.882369	up	9	7	7	25	14	29	9.07474	8.49737	8.4992	8.81668	7.84917	8.64266	NCBI	2296	intronic antisense	rna36290	rna36290	PDS5B	-	28309994	28495410
gene15910	0.219297	8.70746	0.084805	0.770893	0.882369	up	9	7	7	25	14	29	9.07474	8.49737	8.4992	8.81668	7.84917	8.64266	NCBI	2296	intronic antisense	rna36293	rna36293	PDS5B	-	28309994	28495405
gene15910	0.219297	8.70746	0.084805	0.770893	0.882369	up	9	7	7	25	14	29	9.07474	8.49737	8.4992	8.81668	7.84917	8.64266	NCBI	2296	intronic antisense	rna36295	rna36295	PDS5B	-	28309994	28495405
gene15910	0.219297	8.70746	0.084805	0.770893	0.882369	up	9	7	7	25	14	29	9.07474	8.49737	8.4992	8.81668	7.84917	8.64266	NCBI	2296	intronic antisense	rna36294	rna36294	PDS5B	-	28309994	28495405
gene15910	0.219297	8.70746	0.084805	0.770893	0.882369	up	9	7	7	25	14	29	9.07474	8.49737	8.4992	8.81668	7.84917	8.64266	NCBI	2296	intronic antisense	rna36292	rna36292	PDS5B	-	28309994	28495405
gene15910	0.219297	8.70746	0.084805	0.770893	0.882369	up	9	7	7	25	14	29	9.07474	8.49737	8.4992	8.81668	7.84917	8.64266	NCBI	2296	intronic antisense	rna36291	rna36291	PDS5B	-	28309994	28495405
rna57961	0.21821	10.2942	0.271108	0.602598	0.7517	up	28	20	38	83	96	70	10.6972	9.99048	10.9128	10.5294	10.5822	9.8965	NCBI	2582	natural antisense	rna57959	rna57959	PPWD1	-	13977036	13999109
rna57961	0.21821	10.2942	0.271108	0.602598	0.7517	up	28	20	38	83	96	70	10.6972	9.99048	10.9128	10.5294	10.5822	9.8965	NCBI	2582	natural antisense	rna57958	rna57958	PPWD1	-	13972539	13999140
rna57961	0.21821	10.2942	0.271108	0.602598	0.7517	up	28	20	38	83	96	70	10.6972	9.99048	10.9128	10.5294	10.5822	9.8965	NCBI	2582	natural antisense	rna57960	rna57960	PPWD1	-	13977038	13995697
gene3665	0.213189	9.04207	0.107961	0.742482	0.861822	up	22	3	8	22	40	40	10.3512	7.31803	8.68775	8.63584	9.32997	9.09844	NCBI	1359	intronic antisense	rna8392	rna8392	CTTNBP2NL	-	30834931	30873171
gene3665	0.213189	9.04207	0.107961	0.742482	0.861822	up	22	3	8	22	40	40	10.3512	7.31803	8.68775	8.63584	9.32997	9.09844	NCBI	1359	intronic antisense	rna8390	rna8390	CTTNBP2NL	-	30833766	30885063
gene3665	0.213189	9.04207	0.107961	0.742482	0.861822	up	22	3	8	22	40	40	10.3512	7.31803	8.68775	8.63584	9.32997	9.09844	NCBI	1359	intronic antisense	rna8391	rna8391	CTTNBP2NL	-	30833766	30885056
gene3665	0.213189	9.04207	0.107961	0.742482	0.861822	up	22	3	8	22	40	40	10.3512	7.31803	8.68775	8.63584	9.32997	9.09844	NCBI	1359	intronic antisense	rna8389	rna8389	CTTNBP2NL	-	30833766	30886432
gene3665	0.213189	9.04207	0.107961	0.742482	0.861822	up	22	3	8	22	40	40	10.3512	7.31803	8.68775	8.63584	9.32997	9.09844	NCBI	1359	intronic antisense	rna8388	rna8388	CTTNBP2NL	-	30833766	30886450
rna60139	0.208789	8.69934	0.0765436	0.782041	0.892207	up	6	11	6	15	35	17	8.50072	9.13748	8.28226	8.09712	9.13995	7.89291	NCBI	346	natural antisense	rna60135	rna60135	ATXN3	-	56756942	56794628
rna60139	0.208789	8.69934	0.0765436	0.782041	0.892207	up	6	11	6	15	35	17	8.50072	9.13748	8.28226	8.09712	9.13995	7.89291	NCBI	346	natural antisense	rna60136	rna60136	ATXN3	-	56760158	56794417
rna23524	0.205872	12.8827	0.764225	0.382024	0.71887	up	157	217	174	472	519	633	13.1786	13.4195	13.103	13.0304	13.0105	13.0622	NCBI	4440	natural antisense	rna23523	rna23523	NDFIP1	+	53151759	53202823
rna23524	0.205872	12.8827	0.764225	0.382024	0.71887	up	157	217	174	472	519	633	13.1786	13.4195	13.103	13.0304	13.0105	13.0622	NCBI	4440	natural antisense	rna23522	rna23522	NDFIP1	+	53151385	53202823
rna73876	0.203366	10.0786	0.213069	0.64438	0.783034	up	24	19	39	61	80	105	10.476	9.9171	10.9501	10.088	10.3207	10.4773	NCBI	1929	natural antisense	rna73877	rna73877	DDB1	-	39814484	39842339
gene29248	0.202513	8.34519	0.055954	0.813012	0.915911	up	3	9	6	20	7	26	7.53305	8.85264	8.28226	8.50131	6.89964	8.48853	NCBI	713	natural antisense	rna66552	rna66552	IER3IP1	-	46854673	46871859
rna6521	0.201891	9.49852	0.134311	0.714009	0.840214	up	6	14	20	24	36	60	8.50072	9.48089	9.99234	8.75888	9.18001	9.67618	NCBI	504	intronic antisense	rna6520	rna6520	EPHA2	+	135945216	135972064
gene4256	0.197151	7.06562	0.0191893	0.889827	0.969198	up	1	2	1	3	3	6	6.07062	6.76971	5.87597	5.93859	5.80379	6.47898	NCBI	2624	intronic antisense	rna9679	rna9679	TXNDC12	+	94278883	94312525
rna49722	0.195671	8.28088	0.048823	0.825127	0.92399	up	7	8	1	26	11	9	8.71843	8.68591	5.87597	8.87226	7.51519	7.019	NCBI	240	intronic antisense	rna49716	rna49716	ANKRD11	-	14326856	14446476
rna49722	0.195671	8.28088	0.048823	0.825127	0.92399	up	7	8	1	26	11	9	8.71843	8.68591	5.87597	8.87226	7.51519	7.019	NCBI	240	intronic antisense	rna49719	rna49719	ANKRD11	-	14326856	14446476
rna49722	0.195671	8.28088	0.048823	0.825127	0.92399	up	7	8	1	26	11	9	8.71843	8.68591	5.87597	8.87226	7.51519	7.019	NCBI	240	intronic antisense	rna49718	rna49718	ANKRD11	-	14326856	14446476
rna49722	0.195671	8.28088	0.048823	0.825127	0.92399	up	7	8	1	26	11	9	8.71843	8.68591	5.87597	8.87226	7.51519	7.019	NCBI	240	intronic antisense	rna49717	rna49717	ANKRD11	-	14326856	14446476
rna49722	0.195671	8.28088	0.048823	0.825127	0.92399	up	7	8	1	26	11	9	8.71843	8.68591	5.87597	8.87226	7.51519	7.019	NCBI	240	intronic antisense	rna49714	rna49714	ANKRD11	-	14326845	14446541
rna49722	0.195671	8.28088	0.048823	0.825127	0.92399	up	7	8	1	26	11	9	8.71843	8.68591	5.87597	8.87226	7.51519	7.019	NCBI	240	intronic antisense	rna49715	rna49715	ANKRD11	-	14326845	14446541
rna49722	0.195671	8.28088	0.048823	0.825127	0.92399	up	7	8	1	26	11	9	8.71843	8.68591	5.87597	8.87226	7.51519	7.019	NCBI	240	intronic antisense	rna49720	rna49720	ANKRD11	-	14326856	14446476
rna49722	0.195671	8.28088	0.048823	0.825127	0.92399	up	7	8	1	26	11	9	8.71843	8.68591	5.87597	8.87226	7.51519	7.019	NCBI	240	intronic antisense	rna49721	rna49721	ANKRD11	-	14326856	14446476
gene14160	0.192913	9.69906	0.143015	0.705308	0.83487	up	11	14	25	42	59	46	9.36025	9.48089	10.3119	9.55447	9.88475	9.29725	NCBI	1230	intronic antisense	rna31949	rna31949	SPTLC2	-	88689277	88784551
rna71388	0.189973	6.53445	0.00814518	0.928089	0.995698	up	0	1	0	0	1	2	3.03723	5.87436	3.03723	3.03723	4.59056	5.13776	NCBI	602	intronic antisense	rna71389	rna71389	MFHAS1	-	24862996	24975076
rna71388	0.189973	6.53445	0.00814518	0.928089	0.995698	up	0	1	0	0	1	2	3.03723	5.87436	3.03723	3.03723	4.59056	5.13776	NCBI	602	intronic antisense	rna71390	rna71390	MFHAS1	-	24862996	24975076
rna49972	0.189884	6.53801	0.00918843	0.923636	0.992674	up	1	0	1	0	5	1	6.07062	3.03723	5.87597	3.03723	6.45336	4.44014	NCBI	1120	intronic antisense	rna49968	rna49968	FTO	+	22040454	22464474
rna49972	0.189884	6.53801	0.00918843	0.923636	0.992674	up	1	0	1	0	5	1	6.07062	3.03723	5.87597	3.03723	6.45336	4.44014	NCBI	1120	intronic antisense	rna49971	rna49971	FTO	+	22040504	22464474
rna49972	0.189884	6.53801	0.00918843	0.923636	0.992674	up	1	0	1	0	5	1	6.07062	3.03723	5.87597	3.03723	6.45336	4.44014	NCBI	1120	intronic antisense	rna49969	rna49969	FTO	+	22040454	22438536
rna49972	0.189884	6.53801	0.00918843	0.923636	0.992674	up	1	0	1	0	5	1	6.07062	3.03723	5.87597	3.03723	6.45336	4.44014	NCBI	1120	intronic antisense	rna49970	rna49970	FTO	+	22040454	22316519
rna34079	0.186289	7.18125	0.0205104	0.886123	0.967505	up	2	0	4	0	8	11	6.97971	3.03723	7.71619	3.03723	7.07983	7.2918	NCBI	1872	natural antisense	rna34082	rna34082	MAPRE3	-	72609651	72623002
rna34079	0.186289	7.18125	0.0205104	0.886123	0.967505	up	2	0	4	0	8	11	6.97971	3.03723	7.71619	3.03723	7.07983	7.2918	NCBI	1872	intronic antisense	rna34078	rna34078	TMEM214	-	72593807	72602182
rna34079	0.186289	7.18125	0.0205104	0.886123	0.967505	up	2	0	4	0	8	11	6.97971	3.03723	7.71619	3.03723	7.07983	7.2918	NCBI	1872	natural antisense	rna34081	rna34081	MAPRE3	-	72609651	72665053
rna34079	0.186289	7.18125	0.0205104	0.886123	0.967505	up	2	0	4	0	8	11	6.97971	3.03723	7.71619	3.03723	7.07983	7.2918	NCBI	1872	intronic antisense	rna34077	rna34077	TMEM214	-	72593801	72602196
rna34079	0.186289	7.18125	0.0205104	0.886123	0.967505	up	2	0	4	0	8	11	6.97971	3.03723	7.71619	3.03723	7.07983	7.2918	NCBI	1872	natural antisense	rna34083	rna34083	MAPRE3	-	72609651	72622987
[truncated: 273 more rows]

## Sheet: down_E_vs_C
Differentially expressed LncRNAs for: down_E_vs_C Fold Change cut-off: 1 P-value cut-off: 1 Column A: Transcript_id, the Ensembl transcript identifier. Column B ~ G: Statistical results, statistical results by edgeR. Column H ~ M: raw counts of all samples of the transcript by htseq. Column N ~ S: normalized counts by edgeR. Column S ~ AB: the annotation of the LncRNA and the genomic organization…
	E_vs_C down regulated LncRNAs
	P-value, Fold change and Regulation						raw counts						Normalized counts						Annotations
transcript_id	logFC	logCPM	F	PValue	FDR	regulation	E1.Input	E2.Input	E3.Input	C1.Input	C2.Input	C3.Input	E1.Input	E2.Input	E3.Input	C1.Input	C2.Input	C3.Input	Source	RNAlength	relationship	associated_gene_transID	associated_gene_acc	associated_gene_name	associated_gene_strand	associated_gene_start	associated_gene_end
rna49623	-6.97318	8.1668	16.3883	5.18703e-05	0.00525187	down	0	0	0	21	46	32	3.03723	3.03723	3.03723	8.57014	9.5292	8.7819	NCBI	4495	intergenic
rna56621	-6.94902	8.28119	16.8614	4.04302e-05	0.00472231	down	0	0	0	26	38	33	3.03723	3.03723	3.03723	8.87226	9.25694	8.82548	NCBI	3136	intronic antisense	rna56620	rna56620	PITPNC1	-	49216993	49484961
rna56621	-6.94902	8.28119	16.8614	4.04302e-05	0.00472231	down	0	0	0	26	38	33	3.03723	3.03723	3.03723	8.87226	9.25694	8.82548	NCBI	3136	intronic antisense	rna56619	rna56619	PITPNC1	-	49216993	49484973
gene23137	-6.88303	8.14694	15.7307	7.33785e-05	0.00685806	down	0	0	0	27	24	43	3.03723	3.03723	3.03723	8.92577	8.60522	9.20126	NCBI	3321	intergenic
rna15479	-6.65983	8.00158	13.7689	0.000207497	0.0152793	down	0	0	0	8	37	37	3.03723	3.03723	3.03723	7.22759	9.21899	8.98771	NCBI	2783	intronic antisense	rna15477	rna15477	NTN4	-	60031674	60158485
rna15479	-6.65983	8.00158	13.7689	0.000207497	0.0152793	down	0	0	0	8	37	37	3.03723	3.03723	3.03723	7.22759	9.21899	8.98771	NCBI	2783	intronic antisense	rna15476	rna15476	NTN4	-	60031674	60160999
rna15479	-6.65983	8.00158	13.7689	0.000207497	0.0152793	down	0	0	0	8	37	37	3.03723	3.03723	3.03723	7.22759	9.21899	8.98771	NCBI	2783	intronic antisense	rna15475	rna15475	NTN4	-	60031674	60161682
rna15479	-6.65983	8.00158	13.7689	0.000207497	0.0152793	down	0	0	0	8	37	37	3.03723	3.03723	3.03723	7.22759	9.21899	8.98771	NCBI	2783	intronic antisense	rna15473	rna15473	NTN4	-	60031674	60161816
rna15479	-6.65983	8.00158	13.7689	0.000207497	0.0152793	down	0	0	0	8	37	37	3.03723	3.03723	3.03723	7.22759	9.21899	8.98771	NCBI	2783	intronic antisense	rna15474	rna15474	NTN4	-	60031674	60161815
gene6487	-6.46074	8.12963	13.204	0.000280313	0.0188105	down	0	0	0	23	25	20	3.03723	3.03723	3.03723	8.69867	8.6629	8.11988	NCBI	3844	intronic antisense	rna14800	rna14800	KCNMB4	-	43038799	43120159
gene6487	-6.46074	8.12963	13.204	0.000280313	0.0188105	down	0	0	0	23	25	20	3.03723	3.03723	3.03723	8.69867	8.6629	8.11988	NCBI	3844	intronic antisense	rna14798	rna14798	KCNMB4	-	43038071	43120774
rna29272	-6.21179	8.55876	13.3671	0.000256979	0.0178417	down	0	0	0	15	16	28	3.03723	3.03723	3.03723	8.09712	8.03538	8.59309	NCBI	2211	intergenic
rna46906	-6.09512	7.65998	10.069	0.00151099	0.0706098	down	0	0	0	11	16	28	3.03723	3.03723	3.03723	7.66531	8.03538	8.59309	NCBI	627	intronic antisense	rna46898	rna46898	PPP1R12B	-	80134511	80221837
rna46906	-6.09512	7.65998	10.069	0.00151099	0.0706098	down	0	0	0	11	16	28	3.03723	3.03723	3.03723	7.66531	8.03538	8.59309	NCBI	627	intronic antisense	rna46901	rna46901	PPP1R12B	-	80191619	80301879
rna46906	-6.09512	7.65998	10.069	0.00151099	0.0706098	down	0	0	0	11	16	28	3.03723	3.03723	3.03723	7.66531	8.03538	8.59309	NCBI	627	intronic antisense	rna46894	rna46894	PPP1R12B	-	80134511	80301863
rna46906	-6.09512	7.65998	10.069	0.00151099	0.0706098	down	0	0	0	11	16	28	3.03723	3.03723	3.03723	7.66531	8.03538	8.59309	NCBI	627	intronic antisense	rna46899	rna46899	PPP1R12B	-	80134511	80221694
rna46906	-6.09512	7.65998	10.069	0.00151099	0.0706098	down	0	0	0	11	16	28	3.03723	3.03723	3.03723	7.66531	8.03538	8.59309	NCBI	627	intronic antisense	rna46900	rna46900	PPP1R12B	-	80181574	80301877
rna46906	-6.09512	7.65998	10.069	0.00151099	0.0706098	down	0	0	0	11	16	28	3.03723	3.03723	3.03723	7.66531	8.03538	8.59309	NCBI	627	intronic antisense	rna46896	rna46896	PPP1R12B	-	80134511	80235893
rna46906	-6.09512	7.65998	10.069	0.00151099	0.0706098	down	0	0	0	11	16	28	3.03723	3.03723	3.03723	7.66531	8.03538	8.59309	NCBI	627	intronic antisense	rna46892	rna46892	PPP1R12B	-	80134511	80301867
rna46906	-6.09512	7.65998	10.069	0.00151099	0.0706098	down	0	0	0	11	16	28	3.03723	3.03723	3.03723	7.66531	8.03538	8.59309	NCBI	627	intronic antisense	rna46895	rna46895	PPP1R12B	-	80134511	80301860
rna46906	-6.09512	7.65998	10.069	0.00151099	0.0706098	down	0	0	0	11	16	28	3.03723	3.03723	3.03723	7.66531	8.03538	8.59309	NCBI	627	intronic antisense	rna46893	rna46893	PPP1R12B	-	80134511	80301866
rna46906	-6.09512	7.65998	10.069	0.00151099	0.0706098	down	0	0	0	11	16	28	3.03723	3.03723	3.03723	7.66531	8.03538	8.59309	NCBI	627	intronic antisense	rna46897	rna46897	PPP1R12B	-	80134511	80235893
rna46906	-6.09512	7.65998	10.069	0.00151099	0.0706098	down	0	0	0	11	16	28	3.03723	3.03723	3.03723	7.66531	8.03538	8.59309	NCBI	627	intronic antisense	rna46902	rna46902	PPP1R12B	-	80202062	80301877
gene9245	-5.91416	7.48727	8.9651	0.00275647	0.109807	down	0	0	0	25	9	11	3.03723	3.03723	3.03723	8.81668	7.24	7.2918	NCBI	648	intronic antisense	rna21012	rna21012	IL27RA	-	11641165	11664374
gene9245	-5.91416	7.48727	8.9651	0.00275647	0.109807	down	0	0	0	25	9	11	3.03723	3.03723	3.03723	8.81668	7.24	7.2918	NCBI	648	intronic antisense	rna21014	rna21014	IL27RA	-	11641167	11665060
gene9245	-5.91416	7.48727	8.9651	0.00275647	0.109807	down	0	0	0	25	9	11	3.03723	3.03723	3.03723	8.81668	7.24	7.2918	NCBI	648	intronic antisense	rna21013	rna21013	IL27RA	-	11641165	11664368
rna40173	-5.86088	7.5868	8.97947	0.0027349	0.109807	down	0	0	0	11	21	13	3.03723	3.03723	3.03723	7.66531	8.41691	7.52114	NCBI	1595	intronic antisense	rna40166	rna40166	PPP1R16A	-	443245	466892
rna40173	-5.86088	7.5868	8.97947	0.0027349	0.109807	down	0	0	0	11	21	13	3.03723	3.03723	3.03723	7.66531	8.41691	7.52114	NCBI	1595	intronic antisense	rna40161	rna40161	PPP1R16A	-	443245	466892
rna40173	-5.86088	7.5868	8.97947	0.0027349	0.109807	down	0	0	0	11	21	13	3.03723	3.03723	3.03723	7.66531	8.41691	7.52114	NCBI	1595	intronic antisense	rna40167	rna40167	PPP1R16A	-	443245	466892
rna40173	-5.86088	7.5868	8.97947	0.0027349	0.109807	down	0	0	0	11	21	13	3.03723	3.03723	3.03723	7.66531	8.41691	7.52114	NCBI	1595	intronic antisense	rna40168	rna40168	PPP1R16A	-	443245	466890
rna40173	-5.86088	7.5868	8.97947	0.0027349	0.109807	down	0	0	0	11	21	13	3.03723	3.03723	3.03723	7.66531	8.41691	7.52114	NCBI	1595	intronic antisense	rna40165	rna40165	PPP1R16A	-	443245	466892
rna40173	-5.86088	7.5868	8.97947	0.0027349	0.109807	down	0	0	0	11	21	13	3.03723	3.03723	3.03723	7.66531	8.41691	7.52114	NCBI	1595	intronic antisense	rna40160	rna40160	PPP1R16A	-	443245	466897
rna40173	-5.86088	7.5868	8.97947	0.0027349	0.109807	down	0	0	0	11	21	13	3.03723	3.03723	3.03723	7.66531	8.41691	7.52114	NCBI	1595	intronic antisense	rna40163	rna40163	PPP1R16A	-	443245	466892
rna40173	-5.86088	7.5868	8.97947	0.0027349	0.109807	down	0	0	0	11	21	13	3.03723	3.03723	3.03723	7.66531	8.41691	7.52114	NCBI	1595	intronic antisense	rna40169	rna40169	PPP1R16A	-	443245	466791
rna40173	-5.86088	7.5868	8.97947	0.0027349	0.109807	down	0	0	0	11	21	13	3.03723	3.03723	3.03723	7.66531	8.41691	7.52114	NCBI	1595	intronic antisense	rna40164	rna40164	PPP1R16A	-	443245	466892
rna40173	-5.86088	7.5868	8.97947	0.0027349	0.109807	down	0	0	0	11	21	13	3.03723	3.03723	3.03723	7.66531	8.41691	7.52114	NCBI	1595	intronic antisense	rna40159	rna40159	PPP1R16A	-	443245	466911
rna40173	-5.86088	7.5868	8.97947	0.0027349	0.109807	down	0	0	0	11	21	13	3.03723	3.03723	3.03723	7.66531	8.41691	7.52114	NCBI	1595	intronic antisense	rna40170	rna40170	PPP1R16A	-	443245	466791
rna40173	-5.86088	7.5868	8.97947	0.0027349	0.109807	down	0	0	0	11	21	13	3.03723	3.03723	3.03723	7.66531	8.41691	7.52114	NCBI	1595	intronic antisense	rna40171	rna40171	PPP1R16A	-	443245	466791
rna40173	-5.86088	7.5868	8.97947	0.0027349	0.109807	down	0	0	0	11	21	13	3.03723	3.03723	3.03723	7.66531	8.41691	7.52114	NCBI	1595	intronic antisense	rna40162	rna40162	PPP1R16A	-	443245	466892
rna71494	-5.68658	7.36132	7.9243	0.00488407	0.159813	down	0	0	0	11	15	14	3.03723	3.03723	3.03723	7.66531	7.94528	7.62344	NCBI	1187	intronic antisense	rna71489	rna71489	NRG1	+	28529220	28655095
rna71494	-5.68658	7.36132	7.9243	0.00488407	0.159813	down	0	0	0	11	15	14	3.03723	3.03723	3.03723	7.66531	7.94528	7.62344	NCBI	1187	intronic antisense	rna71481	rna71481	NRG1	+	28421075	28655095
rna71494	-5.68658	7.36132	7.9243	0.00488407	0.159813	down	0	0	0	11	15	14	3.03723	3.03723	3.03723	7.66531	7.94528	7.62344	NCBI	1187	intronic antisense	rna71480	rna71480	NRG1	+	28421075	28655095
rna71494	-5.68658	7.36132	7.9243	0.00488407	0.159813	down	0	0	0	11	15	14	3.03723	3.03723	3.03723	7.66531	7.94528	7.62344	NCBI	1187	intronic antisense	rna71493	rna71493	NRG1	+	28630233	28655095
rna71494	-5.68658	7.36132	7.9243	0.00488407	0.159813	down	0	0	0	11	15	14	3.03723	3.03723	3.03723	7.66531	7.94528	7.62344	NCBI	1187	intronic antisense	rna71486	rna71486	NRG1	+	28529191	28651001
rna71494	-5.68658	7.36132	7.9243	0.00488407	0.159813	down	0	0	0	11	15	14	3.03723	3.03723	3.03723	7.66531	7.94528	7.62344	NCBI	1187	intronic antisense	rna71482	rna71482	NRG1	+	28421075	28651001
rna71494	-5.68658	7.36132	7.9243	0.00488407	0.159813	down	0	0	0	11	15	14	3.03723	3.03723	3.03723	7.66531	7.94528	7.62344	NCBI	1187	intronic antisense	rna71478	rna71478	NRG1	+	28421075	28655095
rna71494	-5.68658	7.36132	7.9243	0.00488407	0.159813	down	0	0	0	11	15	14	3.03723	3.03723	3.03723	7.66531	7.94528	7.62344	NCBI	1187	intronic antisense	rna71477	rna71477	NRG1	+	28421075	28655095
rna71494	-5.68658	7.36132	7.9243	0.00488407	0.159813	down	0	0	0	11	15	14	3.03723	3.03723	3.03723	7.66531	7.94528	7.62344	NCBI	1187	intronic antisense	rna71487	rna71487	NRG1	+	28529197	28651001
rna71494	-5.68658	7.36132	7.9243	0.00488407	0.159813	down	0	0	0	11	15	14	3.03723	3.03723	3.03723	7.66531	7.94528	7.62344	NCBI	1187	intronic antisense	rna71483	rna71483	NRG1	+	28421075	28651001
rna71494	-5.68658	7.36132	7.9243	0.00488407	0.159813	down	0	0	0	11	15	14	3.03723	3.03723	3.03723	7.66531	7.94528	7.62344	NCBI	1187	intronic antisense	rna71488	rna71488	NRG1	+	28529218	28655095
rna71494	-5.68658	7.36132	7.9243	0.00488407	0.159813	down	0	0	0	11	15	14	3.03723	3.03723	3.03723	7.66531	7.94528	7.62344	NCBI	1187	intronic antisense	rna71491	rna71491	NRG1	+	28618489	28655095
rna71494	-5.68658	7.36132	7.9243	0.00488407	0.159813	down	0	0	0	11	15	14	3.03723	3.03723	3.03723	7.66531	7.94528	7.62344	NCBI	1187	intronic antisense	rna71490	rna71490	NRG1	+	28529230	28655095
rna71494	-5.68658	7.36132	7.9243	0.00488407	0.159813	down	0	0	0	11	15	14	3.03723	3.03723	3.03723	7.66531	7.94528	7.62344	NCBI	1187	intronic antisense	rna71479	rna71479	NRG1	+	28421075	28655095
rna71494	-5.68658	7.36132	7.9243	0.00488407	0.159813	down	0	0	0	11	15	14	3.03723	3.03723	3.03723	7.66531	7.94528	7.62344	NCBI	1187	intronic antisense	rna71492	rna71492	NRG1	+	28630228	28655095
rna14910	-5.67209	7.41521	7.97372	0.00475256	0.159813	down	0	0	0	17	8	14	3.03723	3.03723	3.03723	8.2726	7.07983	7.62344	NCBI	4367	intergenic
rna63930	-5.6276	7.46002	7.90644	0.00493248	0.159813	down	0	0	0	9	13	17	3.03723	3.03723	3.03723	7.38871	7.7462	7.89291	NCBI	895	natural antisense	rna63921	rna63921	KLC4	+	16688265	16701993
rna63930	-5.6276	7.46002	7.90644	0.00493248	0.159813	down	0	0	0	9	13	17	3.03723	3.03723	3.03723	7.38871	7.7462	7.89291	NCBI	895	natural antisense	rna63923	rna63923	KLC4	+	16688281	16701993
rna63930	-5.6276	7.46002	7.90644	0.00493248	0.159813	down	0	0	0	9	13	17	3.03723	3.03723	3.03723	7.38871	7.7462	7.89291	NCBI	895	natural antisense	rna63920	rna63920	KLC4	+	16688218	16701993
rna63930	-5.6276	7.46002	7.90644	0.00493248	0.159813	down	0	0	0	9	13	17	3.03723	3.03723	3.03723	7.38871	7.7462	7.89291	NCBI	895	natural antisense	rna63925	rna63925	KLC4	+	16688287	16701993
rna63930	-5.6276	7.46002	7.90644	0.00493248	0.159813	down	0	0	0	9	13	17	3.03723	3.03723	3.03723	7.38871	7.7462	7.89291	NCBI	895	natural antisense	rna63928	rna63928	KLC4	+	16688318	16701993
rna63930	-5.6276	7.46002	7.90644	0.00493248	0.159813	down	0	0	0	9	13	17	3.03723	3.03723	3.03723	7.38871	7.7462	7.89291	NCBI	895	intronic antisense	rna63919	rna63919	KLC4	+	16688218	16702484
rna63930	-5.6276	7.46002	7.90644	0.00493248	0.159813	down	0	0	0	9	13	17	3.03723	3.03723	3.03723	7.38871	7.7462	7.89291	NCBI	895	intronic antisense	rna63931	rna63931	PTK7	+	16703731	16767981
rna63930	-5.6276	7.46002	7.90644	0.00493248	0.159813	down	0	0	0	9	13	17	3.03723	3.03723	3.03723	7.38871	7.7462	7.89291	NCBI	895	natural antisense	rna63924	rna63924	KLC4	+	16688285	16701993
rna63930	-5.6276	7.46002	7.90644	0.00493248	0.159813	down	0	0	0	9	13	17	3.03723	3.03723	3.03723	7.38871	7.7462	7.89291	NCBI	895	natural antisense	rna63926	rna63926	KLC4	+	16688287	16701993
rna63930	-5.6276	7.46002	7.90644	0.00493248	0.159813	down	0	0	0	9	13	17	3.03723	3.03723	3.03723	7.38871	7.7462	7.89291	NCBI	895	intronic antisense	rna63927	rna63927	KLC4	+	16688288	16702484
gene18517	-5.61006	7.31955	7.58516	0.00589238	0.17379	down	0	0	0	9	16	13	3.03723	3.03723	3.03723	7.38871	8.03538	7.52114	NCBI	1473	intronic antisense	rna42165	rna42165	DLAT	+	22340055	22374925
gene4119	-5.56927	7.36452	7.5409	0.00603879	0.17379	down	0	0	0	9	21	6	3.03723	3.03723	3.03723	7.38871	8.41691	6.47898	NCBI	1211	intronic antisense	rna9364	rna9364	RAVER2	-	80583996	80721371
gene4119	-5.56927	7.36452	7.5409	0.00603879	0.17379	down	0	0	0	9	21	6	3.03723	3.03723	3.03723	7.38871	8.41691	6.47898	NCBI	1211	intronic antisense	rna9365	rna9365	RAVER2	-	80583996	80721371
rna35250	-5.56262	7.35766	7.50783	0.00615059	0.17379	down	0	0	0	10	18	8	3.03723	3.03723	3.03723	7.53362	8.20029	6.86044	NCBI	3301	intronic antisense	rna35247	rna35247	MED27	-	101946200	102165161
rna35250	-5.56262	7.35766	7.50783	0.00615059	0.17379	down	0	0	0	10	18	8	3.03723	3.03723	3.03723	7.53362	8.20029	6.86044	NCBI	3301	intronic antisense	rna35248	rna35248	MED27	-	101946200	102165161
rna35250	-5.56262	7.35766	7.50783	0.00615059	0.17379	down	0	0	0	10	18	8	3.03723	3.03723	3.03723	7.53362	8.20029	6.86044	NCBI	3301	intronic antisense	rna35246	rna35246	MED27	-	101923661	102165161
rna35250	-5.56262	7.35766	7.50783	0.00615059	0.17379	down	0	0	0	10	18	8	3.03723	3.03723	3.03723	7.53362	8.20029	6.86044	NCBI	3301	intronic antisense	rna35249	rna35249	MED27	-	101946200	102165145
rna62706	-5.54705	7.28244	7.29989	0.00690388	0.184356	down	0	0	0	16	11	8	3.03723	3.03723	3.03723	8.18753	7.51519	6.86044	NCBI	2070	intronic antisense	rna62705	rna62705	CCDC12	+	52548726	52585077
rna31752	-5.52654	7.33862	7.35378	0.00670004	0.180901	down	0	0	0	15	9	11	3.03723	3.03723	3.03723	8.09712	7.24	7.2918	NCBI	719	intronic antisense	rna31747	rna31747	ELMSAN1	-	85124177	85196815
rna6211	-5.42006	7.62947	7.43849	0.00639199	0.176506	down	0	0	0	21	6	4	3.03723	3.03723	3.03723	8.57014	6.69369	5.95893	NCBI	2716	natural antisense	rna6214	rna6214	ZBTB40	-	130293845	130374042
rna6211	-5.42006	7.62947	7.43849	0.00639199	0.176506	down	0	0	0	21	6	4	3.03723	3.03723	3.03723	8.57014	6.69369	5.95893	NCBI	2716	natural antisense	rna6219	rna6219	ZBTB40	-	130293845	130366365
rna6211	-5.42006	7.62947	7.43849	0.00639199	0.176506	down	0	0	0	21	6	4	3.03723	3.03723	3.03723	8.57014	6.69369	5.95893	NCBI	2716	natural antisense	rna6212	rna6212	ZBTB40	-	130293845	130374042
rna6211	-5.42006	7.62947	7.43849	0.00639199	0.176506	down	0	0	0	21	6	4	3.03723	3.03723	3.03723	8.57014	6.69369	5.95893	NCBI	2716	natural antisense	rna6218	rna6218	ZBTB40	-	130293845	130368965
rna6211	-5.42006	7.62947	7.43849	0.00639199	0.176506	down	0	0	0	21	6	4	3.03723	3.03723	3.03723	8.57014	6.69369	5.95893	NCBI	2716	natural antisense	rna6216	rna6216	ZBTB40	-	130293845	130374042
rna6211	-5.42006	7.62947	7.43849	0.00639199	0.176506	down	0	0	0	21	6	4	3.03723	3.03723	3.03723	8.57014	6.69369	5.95893	NCBI	2716	natural antisense	rna6213	rna6213	ZBTB40	-	130293845	130374042
rna6211	-5.42006	7.62947	7.43849	0.00639199	0.176506	down	0	0	0	21	6	4	3.03723	3.03723	3.03723	8.57014	6.69369	5.95893	NCBI	2716	natural antisense	rna6220	rna6220	ZBTB40	-	130293845	130366363
rna6211	-5.42006	7.62947	7.43849	0.00639199	0.176506	down	0	0	0	21	6	4	3.03723	3.03723	3.03723	8.57014	6.69369	5.95893	NCBI	2716	natural antisense	rna6217	rna6217	ZBTB40	-	130293845	130368965
rna6211	-5.42006	7.62947	7.43849	0.00639199	0.176506	down	0	0	0	21	6	4	3.03723	3.03723	3.03723	8.57014	6.69369	5.95893	NCBI	2716	natural antisense	rna6215	rna6215	ZBTB40	-	130293845	130374042
gene31284	-5.40446	7.27641	6.85493	0.00884884	0.214524	down	0	0	0	16	5	11	3.03723	3.03723	3.03723	8.18753	6.45336	7.2918	NCBI	3841	intronic antisense	rna71496	rna71496	FUT10	-	29120090	29188738
rna55798	-5.39807	7.21234	6.71194	0.00958649	0.221859	down	0	0	0	2	9	24	3.03723	3.03723	3.03723	5.44708	7.24	8.3758	NCBI	716	natural antisense	rna55796	rna55796	GSDMB	-	40243160	40256058
rna55798	-5.39807	7.21234	6.71194	0.00958649	0.221859	down	0	0	0	2	9	24	3.03723	3.03723	3.03723	5.44708	7.24	8.3758	NCBI	716	natural antisense	rna55794	rna55794	GSDMB	-	40242817	40255437
rna55798	-5.39807	7.21234	6.71194	0.00958649	0.221859	down	0	0	0	2	9	24	3.03723	3.03723	3.03723	5.44708	7.24	8.3758	NCBI	716	natural antisense	rna55797	rna55797	GSDMB	-	40243160	40256041
rna55798	-5.39807	7.21234	6.71194	0.00958649	0.221859	down	0	0	0	2	9	24	3.03723	3.03723	3.03723	5.44708	7.24	8.3758	NCBI	716	natural antisense	rna55795	rna55795	GSDMB	-	40243160	40256060
rna26378	-5.38771	7.40515	7.02197	0.00806025	0.204025	down	0	0	0	13	14	4	3.03723	3.03723	3.03723	7.89731	7.84917	5.95893	NCBI	1638	natural antisense	rna26377	rna26377	ZNF367	-	83091017	83115232
rna48519	-5.38733	7.83056	7.5785	0.00591418	0.17379	down	0	0	0	19	4	8	3.03723	3.03723	3.03723	8.42902	6.16483	6.86044	NCBI	3670	natural antisense	rna48518	rna48518	ALKBH2	+	63977759	63983534
rna48519	-5.38733	7.83056	7.5785	0.00591418	0.17379	down	0	0	0	19	4	8	3.03723	3.03723	3.03723	8.42902	6.16483	6.86044	NCBI	3670	exon sense-overlapping	rna48522	rna48522	USP30	-	63984632	64006723
rna48519	-5.38733	7.83056	7.5785	0.00591418	0.17379	down	0	0	0	19	4	8	3.03723	3.03723	3.03723	8.42902	6.16483	6.86044	NCBI	3670	natural antisense	rna48516	rna48516	ALKBH2	+	63977702	63983575
rna48519	-5.38733	7.83056	7.5785	0.00591418	0.17379	down	0	0	0	19	4	8	3.03723	3.03723	3.03723	8.42902	6.16483	6.86044	NCBI	3670	natural antisense	rna48515	rna48515	ALKBH2	+	63977701	63983575
rna48519	-5.38733	7.83056	7.5785	0.00591418	0.17379	down	0	0	0	19	4	8	3.03723	3.03723	3.03723	8.42902	6.16483	6.86044	NCBI	3670	natural antisense	rna48514	rna48514	ALKBH2	+	63977678	63983575
rna48519	-5.38733	7.83056	7.5785	0.00591418	0.17379	down	0	0	0	19	4	8	3.03723	3.03723	3.03723	8.42902	6.16483	6.86044	NCBI	3670	natural antisense	rna48517	rna48517	ALKBH2	+	63977713	63983575
rna48519	-5.38733	7.83056	7.5785	0.00591418	0.17379	down	0	0	0	19	4	8	3.03723	3.03723	3.03723	8.42902	6.16483	6.86044	NCBI	3670	exon sense-overlapping	rna48521	rna48521	USP30	-	63983710	64006633
rna48519	-5.38733	7.83056	7.5785	0.00591418	0.17379	down	0	0	0	19	4	8	3.03723	3.03723	3.03723	8.42902	6.16483	6.86044	NCBI	3670	natural antisense	rna48513	rna48513	ALKBH2	+	63977677	63983575
rna48519	-5.38733	7.83056	7.5785	0.00591418	0.17379	down	0	0	0	19	4	8	3.03723	3.03723	3.03723	8.42902	6.16483	6.86044	NCBI	3670	exon sense-overlapping	rna48520	rna48520	USP30	-	63983619	64006722
rna26682	-5.38142	7.53417	7.18437	0.0073624	0.191459	down	0	0	0	9	20	2	3.03723	3.03723	3.03723	7.38871	8.34826	5.13776	NCBI	2282	intergenic
gene913	-5.32922	7.17343	6.41674	0.0113153	0.243329	down	0	0	0	10	3	19	3.03723	3.03723	3.03723	7.53362	5.80379	8.04812	NCBI	124	intronic antisense	rna1954	rna1954	KCNAB1	-	111111016	111559800
gene28210	-5.11699	7.50351	6.32264	0.0119313	0.244105	down	0	0	0	5	12	10	3.03723	3.03723	3.03723	6.59617	7.63532	7.16184	NCBI	730	natural antisense	rna64607	rna64607	LOC512672	+	28492562	28505206
gene28210	-5.11699	7.50351	6.32264	0.0119313	0.244105	down	0	0	0	5	12	10	3.03723	3.03723	3.03723	6.59617	7.63532	7.16184	NCBI	730	intronic antisense	rna64606	rna64606	LOC512672	+	28468070	28505206
gene29224	-5.08758	7.13	5.67491	0.017222	0.309995	down	0	0	0	3	18	5	3.03723	3.03723	3.03723	5.93859	8.20029	6.24226	NCBI	1027	intronic antisense	rna66503	rna66503	EPG5	-	45584180	45716245
gene29224	-5.08758	7.13	5.67491	0.017222	0.309995	down	0	0	0	3	18	5	3.03723	3.03723	3.03723	5.93859	8.20029	6.24226	NCBI	1027	intronic antisense	rna66505	rna66505	EPG5	-	45594385	45716245
gene29224	-5.08758	7.13	5.67491	0.017222	0.309995	down	0	0	0	3	18	5	3.03723	3.03723	3.03723	5.93859	8.20029	6.24226	NCBI	1027	intronic antisense	rna66504	rna66504	EPG5	-	45587071	45716245
rna34157	-5.04182	7.18847	5.67968	0.0171752	0.309995	down	0	0	0	4	10	12	3.03723	3.03723	3.03723	6.30452	7.38415	7.41102	NCBI	1110	intronic antisense	rna34145	rna34145	DTNB	+	73701653	73943342
rna34157	-5.04182	7.18847	5.67968	0.0171752	0.309995	down	0	0	0	4	10	12	3.03723	3.03723	3.03723	6.30452	7.38415	7.41102	NCBI	1110	intronic antisense	rna34155	rna34155	DTNB	+	73732481	73943416
rna34157	-5.04182	7.18847	5.67968	0.0171752	0.309995	down	0	0	0	4	10	12	3.03723	3.03723	3.03723	6.30452	7.38415	7.41102	NCBI	1110	intronic antisense	rna34148	rna34148	DTNB	+	73701653	73935288
rna34157	-5.04182	7.18847	5.67968	0.0171752	0.309995	down	0	0	0	4	10	12	3.03723	3.03723	3.03723	6.30452	7.38415	7.41102	NCBI	1110	intronic antisense	rna34153	rna34153	DTNB	+	73701655	73943408
rna34157	-5.04182	7.18847	5.67968	0.0171752	0.309995	down	0	0	0	4	10	12	3.03723	3.03723	3.03723	6.30452	7.38415	7.41102	NCBI	1110	intronic antisense	rna34142	rna34142	DTNB	+	73701652	73943408
rna34157	-5.04182	7.18847	5.67968	0.0171752	0.309995	down	0	0	0	4	10	12	3.03723	3.03723	3.03723	6.30452	7.38415	7.41102	NCBI	1110	intronic antisense	rna34149	rna34149	DTNB	+	73701654	73943412
rna34157	-5.04182	7.18847	5.67968	0.0171752	0.309995	down	0	0	0	4	10	12	3.03723	3.03723	3.03723	6.30452	7.38415	7.41102	NCBI	1110	intronic antisense	rna34146	rna34146	DTNB	+	73701653	73943342
rna34157	-5.04182	7.18847	5.67968	0.0171752	0.309995	down	0	0	0	4	10	12	3.03723	3.03723	3.03723	6.30452	7.38415	7.41102	NCBI	1110	intronic antisense	rna34154	rna34154	DTNB	+	73701655	73943408
rna34157	-5.04182	7.18847	5.67968	0.0171752	0.309995	down	0	0	0	4	10	12	3.03723	3.03723	3.03723	6.30452	7.38415	7.41102	NCBI	1110	intronic antisense	rna34150	rna34150	DTNB	+	73701654	73943408
rna34157	-5.04182	7.18847	5.67968	0.0171752	0.309995	down	0	0	0	4	10	12	3.03723	3.03723	3.03723	6.30452	7.38415	7.41102	NCBI	1110	intronic antisense	rna34139	rna34139	DTNB	+	73701579	73943412
rna34157	-5.04182	7.18847	5.67968	0.0171752	0.309995	down	0	0	0	4	10	12	3.03723	3.03723	3.03723	6.30452	7.38415	7.41102	NCBI	1110	intronic antisense	rna34147	rna34147	DTNB	+	73701653	73935288
rna34157	-5.04182	7.18847	5.67968	0.0171752	0.309995	down	0	0	0	4	10	12	3.03723	3.03723	3.03723	6.30452	7.38415	7.41102	NCBI	1110	intronic antisense	rna34144	rna34144	DTNB	+	73701653	73943408
rna34157	-5.04182	7.18847	5.67968	0.0171752	0.309995	down	0	0	0	4	10	12	3.03723	3.03723	3.03723	6.30452	7.38415	7.41102	NCBI	1110	intronic antisense	rna34151	rna34151	DTNB	+	73701654	73943342
rna34157	-5.04182	7.18847	5.67968	0.0171752	0.309995	down	0	0	0	4	10	12	3.03723	3.03723	3.03723	6.30452	7.38415	7.41102	NCBI	1110	intronic antisense	rna34143	rna34143	DTNB	+	73701652	73935288
rna34157	-5.04182	7.18847	5.67968	0.0171752	0.309995	down	0	0	0	4	10	12	3.03723	3.03723	3.03723	6.30452	7.38415	7.41102	NCBI	1110	intronic antisense	rna34140	rna34140	DTNB	+	73701625	73943342
rna34157	-5.04182	7.18847	5.67968	0.0171752	0.309995	down	0	0	0	4	10	12	3.03723	3.03723	3.03723	6.30452	7.38415	7.41102	NCBI	1110	intronic antisense	rna34141	rna34141	DTNB	+	73701651	73935288
rna24773	-5.03147	7.46602	6.01733	0.0141777	0.275615	down	0	0	0	11	10	3	3.03723	3.03723	3.03723	7.66531	7.38415	5.606	NCBI	476	intronic antisense	rna24772	rna24772	CAAP1	+	17332243	17402870
rna68130	-5.00487	7.01413	5.20834	0.0224931	0.354924	down	0	0	0	5	10	10	3.03723	3.03723	3.03723	6.59617	7.38415	7.16184	NCBI	602	natural antisense	rna68134	rna68134	SH2B1	-	25950655	25959039
rna68130	-5.00487	7.01413	5.20834	0.0224931	0.354924	down	0	0	0	5	10	10	3.03723	3.03723	3.03723	6.59617	7.38415	7.16184	NCBI	602	natural antisense	rna68136	rna68136	SH2B1	-	25950655	25959024
rna68130	-5.00487	7.01413	5.20834	0.0224931	0.354924	down	0	0	0	5	10	10	3.03723	3.03723	3.03723	6.59617	7.38415	7.16184	NCBI	602	natural antisense	rna68135	rna68135	SH2B1	-	25950655	25959039
[truncated: 5,715 more rows]

## Sheet: up_S_vs_C
Differentially expressed LncRNAs for: up_S_vs_C Fold Change cut-off: 1 P-value cut-off: 1 Column A: Transcript_id, the Ensembl transcript identifier. Column B ~ G: Statistical results, statistical results by edgeR. Column H ~ M: raw counts of all samples of the transcript by htseq. Column N ~ S: normalized counts by edgeR. Column S ~ AB: the annotation of the LncRNA and the genomic organization o…
[truncated: 1,684 more rows]

[truncated: 1 more sheets: down_S_vs_C]
