# Supplementary material for: Genome-Wide Analysis of LncRNA in Bovine Mammary Epithelial Cell Injuries Induced by Escherichia Coli and Staphylococcus Aureus
Source: Int J Mol Sci. 2021 Sep 8;22(18):9719. doi: 10.3390/ijms22189719 (PMC8470725; doi:10.3390/ijms22189719)
Supplement: Supplementary file 1 [file ijms-22-09719-s001.zip › Table S4 The significant differentially expressed lncRNAs in this study.xlsx]

## Sheet: up_E_vs_C
Differentially expressed LncRNAs for: up_E_vs_C Fold Change cut-off: 2.00 P-value cut-off: 0.05 Column A: Transcript_id, the Ensembl transcript identifier. Column B ~ G: Statistical results, statistical results by edgeR. Column H ~ M: raw counts of all samples of the transcript by htseq. Column N ~ S: normalized counts by edgeR. Column S ~ AB: the annotation of the LncRNA and the genomic organiza…
	E_vs_C up regulated LncRNAs
	P-value, Fold change and Regulation						raw counts						Normalized counts						Annotations
transcript_id	logFC	logCPM	F	PValue	FDR	regulation	E1.Input	E2.Input	E3.Input	C1.Input	C2.Input	C3.Input	E1.Input	E2.Input	E3.Input	C1.Input	C2.Input	C3.Input	Source	RNAlength	relationship	associated_gene_transID	associated_gene_acc	associated_gene_name	associated_gene_strand	associated_gene_start	associated_gene_end
rna6329	5.71163	7.53531	14.6156	0.000132366	0.0107217	up	3	6	3	0	0	0	7.53305	8.28043	7.31981	3.03723	3.03723	3.03723	NCBI	1011	natural antisense	rna6328	rna6328	KIF17	+	131918126	131969114
rna65470	5.31811	11.7027	198.45	8.94472e-45	2.17357e-41	up	116	121	145	3	21	8	12.7424	12.5777	12.8403	5.93859	8.41691	6.86044	NCBI	388	intergenic
rna57031	5.10343	7.1321	10.1298	0.00146198	0.0706098	up	0	4	4	0	0	0	3.03723	7.71439	7.71619	3.03723	3.03723	3.03723	NCBI	4549	intergenic
rna32586	5.09726	6.76422	7.95129	0.00481178	0.159813	up	0	1	7	0	0	0	3.03723	5.87436	8.4992	3.03723	3.03723	3.03723	NCBI	1525	bidirectional	rna32585	rna32585	HK2	-	9741444	9810551
rna58670	4.85876	6.64069	6.50934	0.010741	0.233137	up	6	0	0	0	0	0	8.50072	3.03723	3.03723	3.03723	3.03723	3.03723	NCBI	5308	intergenic
rna48242	4.71142	10.5569	99.1381	2.79444e-23	3.39525e-20	up	74	62	59	6	10	9	12.0948	11.6148	11.5454	6.83865	7.38415	7.019	NCBI	662	natural antisense	rna48243	rna48243	TBX3	+	60087863	60101568
rna50137	4.63537	7.44983	10.9496	0.000938522	0.0506802	up	0	12	1	0	0	1	3.03723	9.26126	5.87597	3.03723	3.03723	4.44014	NCBI	2276	natural antisense	rna50136	rna50136	KIFC3	-	25722213	25752230
rna50137	4.63537	7.44983	10.9496	0.000938522	0.0506802	up	0	12	1	0	0	1	3.03723	9.26126	5.87597	3.03723	3.03723	4.44014	NCBI	2276	intronic antisense	rna50131	rna50131	KIFC3	-	25722213	25756764
rna50137	4.63537	7.44983	10.9496	0.000938522	0.0506802	up	0	12	1	0	0	1	3.03723	9.26126	5.87597	3.03723	3.03723	4.44014	NCBI	2276	intronic antisense	rna50127	rna50127	KIFC3	-	25722213	25756819
rna50137	4.63537	7.44983	10.9496	0.000938522	0.0506802	up	0	12	1	0	0	1	3.03723	9.26126	5.87597	3.03723	3.03723	4.44014	NCBI	2276	natural antisense	rna50130	rna50130	KIFC3	-	25722213	25756799
rna50137	4.63537	7.44983	10.9496	0.000938522	0.0506802	up	0	12	1	0	0	1	3.03723	9.26126	5.87597	3.03723	3.03723	4.44014	NCBI	2276	intronic antisense	rna50134	rna50134	KIFC3	-	25722213	25752231
rna50137	4.63537	7.44983	10.9496	0.000938522	0.0506802	up	0	12	1	0	0	1	3.03723	9.26126	5.87597	3.03723	3.03723	4.44014	NCBI	2276	intronic antisense	rna50129	rna50129	KIFC3	-	25722213	25756815
rna50137	4.63537	7.44983	10.9496	0.000938522	0.0506802	up	0	12	1	0	0	1	3.03723	9.26126	5.87597	3.03723	3.03723	4.44014	NCBI	2276	natural antisense	rna50135	rna50135	KIFC3	-	25722213	25752231
rna50137	4.63537	7.44983	10.9496	0.000938522	0.0506802	up	0	12	1	0	0	1	3.03723	9.26126	5.87597	3.03723	3.03723	4.44014	NCBI	2276	intronic antisense	rna50133	rna50133	KIFC3	-	25722213	25752231
rna50137	4.63537	7.44983	10.9496	0.000938522	0.0506802	up	0	12	1	0	0	1	3.03723	9.26126	5.87597	3.03723	3.03723	4.44014	NCBI	2276	natural antisense	rna50132	rna50132	KIFC3	-	25722213	25753163
rna50137	4.63537	7.44983	10.9496	0.000938522	0.0506802	up	0	12	1	0	0	1	3.03723	9.26126	5.87597	3.03723	3.03723	4.44014	NCBI	2276	natural antisense	rna50128	rna50128	KIFC3	-	25722213	25756819
rna17691	4.44614	6.52495	5.0744	0.0242965	0.369141	up	0	0	5	0	0	0	3.03723	3.03723	8.02681	3.03723	3.03723	3.03723	NCBI	1775	intronic antisense	rna17685	rna17685	GRAMD4	+	116838170	116904409
rna17691	4.44614	6.52495	5.0744	0.0242965	0.369141	up	0	0	5	0	0	0	3.03723	3.03723	8.02681	3.03723	3.03723	3.03723	NCBI	1775	natural antisense	rna17686	rna17686	GRAMD4	+	116847631	116904409
rna7906	4.44587	6.5249	5.07375	0.0243056	0.369141	up	0	1	4	0	0	0	3.03723	5.87436	7.71619	3.03723	3.03723	3.03723	NCBI	1341	exon sense-overlapping	rna7905	rna7905	LOC516742	-	20745574	20767857
rna57727	4.29507	6.4592	4.38797	0.0362106	0.43777	up	4	0	0	0	0	0	7.93201	3.03723	3.03723	3.03723	3.03723	3.03723	NCBI	484	bidirectional	rna57726	rna57726	FBXW11	-	3678137	3809560
rna57727	4.29507	6.4592	4.38797	0.0362106	0.43777	up	4	0	0	0	0	0	7.93201	3.03723	3.03723	3.03723	3.03723	3.03723	NCBI	484	bidirectional	rna57720	rna57720	FBXW11	-	3678109	3809579
rna70217	4.29507	6.4592	4.38797	0.0362106	0.43777	up	4	0	0	0	0	0	7.93201	3.03723	3.03723	3.03723	3.03723	3.03723	NCBI	7217	intergenic
rna57727	4.29507	6.4592	4.38797	0.0362106	0.43777	up	4	0	0	0	0	0	7.93201	3.03723	3.03723	3.03723	3.03723	3.03723	NCBI	484	bidirectional	rna57723	rna57723	FBXW11	-	3678122	3809566
rna57727	4.29507	6.4592	4.38797	0.0362106	0.43777	up	4	0	0	0	0	0	7.93201	3.03723	3.03723	3.03723	3.03723	3.03723	NCBI	484	bidirectional	rna57721	rna57721	FBXW11	-	3678109	3809568
rna57727	4.29507	6.4592	4.38797	0.0362106	0.43777	up	4	0	0	0	0	0	7.93201	3.03723	3.03723	3.03723	3.03723	3.03723	NCBI	484	bidirectional	rna57722	rna57722	FBXW11	-	3678122	3809574
rna29508	4.29507	6.4592	4.38797	0.0362106	0.43777	up	4	0	0	0	0	0	7.93201	3.03723	3.03723	3.03723	3.03723	3.03723	NCBI	4235	intergenic
rna63799	4.29507	6.4592	4.38797	0.0362106	0.43777	up	4	0	0	0	0	0	7.93201	3.03723	3.03723	3.03723	3.03723	3.03723	NCBI	2771	intergenic
gene2547	4.27489	6.90168	6.22292	0.0126217	0.252209	up	4	0	0	0	0	0	7.93201	3.03723	3.03723	3.03723	3.03723	3.03723	NCBI	1005	intronic antisense	rna5884	rna5884	EYA3	+	125201888	125390272
rna57316	4.25716	6.45365	4.32854	0.0374959	0.444463	up	3	1	0	0	0	0	7.53305	5.87436	3.03723	3.03723	3.03723	3.03723	NCBI	486	intergenic
rna65977	4.1809	6.44271	4.2118	0.0401616	0.457543	up	1	0	3	0	0	0	6.07062	3.03723	7.31981	3.03723	3.03723	3.03723	NCBI	220	intronic antisense	rna65966	rna65966	DTNA	-	22133411	22581765
rna65977	4.1809	6.44271	4.2118	0.0401616	0.457543	up	1	0	3	0	0	0	6.07062	3.03723	7.31981	3.03723	3.03723	3.03723	NCBI	220	intronic antisense	rna65967	rna65967	DTNA	-	22153415	22581756
rna11378	4.1615	7.2888	9.07096	0.00260145	0.107145	up	4	7	4	2	0	0	7.93201	8.49737	7.71619	5.44708	3.03723	3.03723	NCBI	2000	intronic antisense	rna11379	rna11379	SCIN	+	20624489	20702627
rna46814	4.14504	6.65771	5.08585	0.0241366	0.369141	up	0	4	0	0	0	0	3.03723	7.71439	3.03723	3.03723	3.03723	3.03723	NCBI	4401	intergenic
rna27201	4.1441	6.54964	4.64039	0.0312443	0.419468	up	0	0	4	0	0	0	3.03723	3.03723	7.71619	3.03723	3.03723	3.03723	NCBI	543	intronic antisense	rna27203	rna27203	SLC17A5	-	13085678	13161432
rna27201	4.1441	6.54964	4.64039	0.0312443	0.419468	up	0	0	4	0	0	0	3.03723	3.03723	7.71619	3.03723	3.03723	3.03723	NCBI	543	intronic antisense	rna27206	rna27206	SLC17A5	-	13086268	13161408
rna27201	4.1441	6.54964	4.64039	0.0312443	0.419468	up	0	0	4	0	0	0	3.03723	3.03723	7.71619	3.03723	3.03723	3.03723	NCBI	543	intronic antisense	rna27205	rna27205	SLC17A5	-	13085678	13150649
rna27201	4.1441	6.54964	4.64039	0.0312443	0.419468	up	0	0	4	0	0	0	3.03723	3.03723	7.71619	3.03723	3.03723	3.03723	NCBI	543	intronic antisense	rna27204	rna27204	SLC17A5	-	13085678	13161432
gene10041	4.14197	6.43723	4.15358	0.0415647	0.457543	up	0	0	4	0	0	0	3.03723	3.03723	7.71619	3.03723	3.03723	3.03723	NCBI	749	intergenic
rna49631	4.14197	6.43723	4.15358	0.0415647	0.457543	up	0	0	4	0	0	0	3.03723	3.03723	7.71619	3.03723	3.03723	3.03723	NCBI	1713	bidirectional	rna49627	rna49627	FBXO31	-	12925937	12964803
rna16891	4.14197	6.43723	4.15358	0.0415647	0.457543	up	0	0	4	0	0	0	3.03723	3.03723	7.71619	3.03723	3.03723	3.03723	NCBI	336	natural antisense	rna16890	rna16890	FGF23	+	105717495	105730794
rna49631	4.14197	6.43723	4.15358	0.0415647	0.457543	up	0	0	4	0	0	0	3.03723	3.03723	7.71619	3.03723	3.03723	3.03723	NCBI	1713	bidirectional	rna49630	rna49630	FBXO31	-	12930199	12964803
rna49631	4.14197	6.43723	4.15358	0.0415647	0.457543	up	0	0	4	0	0	0	3.03723	3.03723	7.71619	3.03723	3.03723	3.03723	NCBI	1713	bidirectional	rna49628	rna49628	FBXO31	-	12928045	12964803
rna33958	4.14197	6.43723	4.15358	0.0415647	0.457543	up	0	0	4	0	0	0	3.03723	3.03723	7.71619	3.03723	3.03723	3.03723	NCBI	874	intergenic
rna49631	4.14197	6.43723	4.15358	0.0415647	0.457543	up	0	0	4	0	0	0	3.03723	3.03723	7.71619	3.03723	3.03723	3.03723	NCBI	1713	bidirectional	rna49629	rna49629	FBXO31	-	12928045	12964798
rna50854	4.14197	6.43723	4.15358	0.0415647	0.457543	up	0	0	4	0	0	0	3.03723	3.03723	7.71619	3.03723	3.03723	3.03723	NCBI	1854	intergenic
rna32652	4.14071	6.43705	4.15165	0.041612	0.457543	up	0	4	0	0	0	0	3.03723	7.71439	3.03723	3.03723	3.03723	3.03723	NCBI	1129	intergenic
rna8297	4.09715	7.94442	13.0744	0.000300375	0.0192082	up	9	8	7	1	3	0	9.07474	8.68591	8.4992	4.69583	5.80379	3.03723	NCBI	736	intronic antisense	rna8298	rna8298	RSBN1	+	29579105	29618905
rna8297	4.09715	7.94442	13.0744	0.000300375	0.0192082	up	9	8	7	1	3	0	9.07474	8.68591	8.4992	4.69583	5.80379	3.03723	NCBI	736	natural antisense	rna8291	rna8291	PTPN22	+	29519848	29578366
rna8297	4.09715	7.94442	13.0744	0.000300375	0.0192082	up	9	8	7	1	3	0	9.07474	8.68591	8.4992	4.69583	5.80379	3.03723	NCBI	736	intronic antisense	rna8292	rna8292	PTPN22	+	29519987	29575960
rna8297	4.09715	7.94442	13.0744	0.000300375	0.0192082	up	9	8	7	1	3	0	9.07474	8.68591	8.4992	4.69583	5.80379	3.03723	NCBI	736	intronic antisense	rna8290	rna8290	PTPN22	+	29519847	29576050
rna74683	4.07795	7.29894	8.67693	0.00322773	0.126506	up	13	0	0	2	0	0	9.59848	3.03723	3.03723	5.44708	3.03723	3.03723	NCBI	653	intronic antisense	rna74680	rna74680	CPT1A	-	46164800	46225372
rna74683	4.07795	7.29894	8.67693	0.00322773	0.126506	up	13	0	0	2	0	0	9.59848	3.03723	3.03723	5.44708	3.03723	3.03723	NCBI	653	intronic antisense	rna74682	rna74682	CPT1A	-	46169261	46225402
gene11722	3.91434	6.9021	5.61709	0.017799	0.318027	up	0	1	7	0	1	0	3.03723	5.87436	8.4992	3.03723	4.59056	3.03723	NCBI	905	intergenic
rna6122	3.78146	6.72272	4.45486	0.0348191	0.431686	up	0	1	6	0	0	1	3.03723	5.87436	8.28226	3.03723	3.03723	4.44014	NCBI	500	natural antisense	rna6120	rna6120	GRHL3	-	128563979	128600168
rna23846	3.77589	9.17428	28.332	1.03706e-07	1.80004e-05	up	16	19	20	2	7	4	9.89517	9.9171	9.99234	5.44708	6.89964	5.95893	NCBI	277	intronic antisense	rna23844	rna23844	SMIM3	+	62132824	62152727
rna72494	3.63573	10.512	67.1453	2.73043e-16	1.65874e-13	up	46	57	78	10	21	18	11.4106	11.4939	11.9471	7.53362	8.41691	7.9726	NCBI	849	intronic antisense	rna72490	rna72490	P4HA1	-	29067104	29167395
rna72494	3.63573	10.512	67.1453	2.73043e-16	1.65874e-13	up	46	57	78	10	21	18	11.4106	11.4939	11.9471	7.53362	8.41691	7.9726	NCBI	849	intronic antisense	rna72492	rna72492	P4HA1	-	29067104	29167395
rna72494	3.63573	10.512	67.1453	2.73043e-16	1.65874e-13	up	46	57	78	10	21	18	11.4106	11.4939	11.9471	7.53362	8.41691	7.9726	NCBI	849	intronic antisense	rna72488	rna72488	P4HA1	-	29067104	29167396
rna72494	3.63573	10.512	67.1453	2.73043e-16	1.65874e-13	up	46	57	78	10	21	18	11.4106	11.4939	11.9471	7.53362	8.41691	7.9726	NCBI	849	intronic antisense	rna72486	rna72486	P4HA1	-	29067104	29167495
rna72494	3.63573	10.512	67.1453	2.73043e-16	1.65874e-13	up	46	57	78	10	21	18	11.4106	11.4939	11.9471	7.53362	8.41691	7.9726	NCBI	849	intronic antisense	rna72491	rna72491	P4HA1	-	29067104	29167395
rna72494	3.63573	10.512	67.1453	2.73043e-16	1.65874e-13	up	46	57	78	10	21	18	11.4106	11.4939	11.9471	7.53362	8.41691	7.9726	NCBI	849	intronic antisense	rna72489	rna72489	P4HA1	-	29067104	29167395
rna72494	3.63573	10.512	67.1453	2.73043e-16	1.65874e-13	up	46	57	78	10	21	18	11.4106	11.4939	11.9471	7.53362	8.41691	7.9726	NCBI	849	intronic antisense	rna72487	rna72487	P4HA1	-	29067104	29167396
rna72494	3.63573	10.512	67.1453	2.73043e-16	1.65874e-13	up	46	57	78	10	21	18	11.4106	11.4939	11.9471	7.53362	8.41691	7.9726	NCBI	849	intronic antisense	rna72493	rna72493	P4HA1	-	29067198	29167290
rna57976	3.59531	6.97035	5.42381	0.0198776	0.330511	up	0	0	10	1	0	1	3.03723	3.03723	9.00392	4.69583	3.03723	4.44014	NCBI	1988	exon sense-overlapping	rna57979	rna57979	CWC27	-	14473214	14726405
rna57976	3.59531	6.97035	5.42381	0.0198776	0.330511	up	0	0	10	1	0	1	3.03723	3.03723	9.00392	4.69583	3.03723	4.44014	NCBI	1988	exon sense-overlapping	rna57978	rna57978	CWC27	-	14466134	14726313
rna57976	3.59531	6.97035	5.42381	0.0198776	0.330511	up	0	0	10	1	0	1	3.03723	3.03723	9.00392	4.69583	3.03723	4.44014	NCBI	1988	exon sense-overlapping	rna57980	rna57980	CWC27	-	14649696	14726405
rna23371	3.44464	7.88787	10.1665	0.0014332	0.0706098	up	11	7	8	1	0	7	9.36025	8.49737	8.68775	4.69583	3.03723	6.68228	NCBI	1955	natural antisense	rna23368	rna23368	SLC4A9	+	51557963	51572954
rna23371	3.44464	7.88787	10.1665	0.0014332	0.0706098	up	11	7	8	1	0	7	9.36025	8.49737	8.68775	4.69583	3.03723	6.68228	NCBI	1955	natural antisense	rna23367	rna23367	SLC4A9	+	51557960	51572954
rna23371	3.44464	7.88787	10.1665	0.0014332	0.0706098	up	11	7	8	1	0	7	9.36025	8.49737	8.68775	4.69583	3.03723	6.68228	NCBI	1955	natural antisense	rna23369	rna23369	SLC4A9	+	51557964	51572954
rna23371	3.44464	7.88787	10.1665	0.0014332	0.0706098	up	11	7	8	1	0	7	9.36025	8.49737	8.68775	4.69583	3.03723	6.68228	NCBI	1955	natural antisense	rna23370	rna23370	SLC4A9	+	51558950	51572952
rna55658	3.41107	10.095	49.1126	2.5228e-12	1.02173e-09	up	40	57	36	13	13	16	11.2096	11.4939	10.8352	7.89731	7.7462	7.80856	NCBI	471	intronic antisense	rna55656	rna55656	NPEPPS	-	38830153	38928179
rna55658	3.41107	10.095	49.1126	2.5228e-12	1.02173e-09	up	40	57	36	13	13	16	11.2096	11.4939	10.8352	7.89731	7.7462	7.80856	NCBI	471	intronic antisense	rna55655	rna55655	NPEPPS	-	38823896	38928029
rna8978	3.19193	7.04821	4.75457	0.0292364	0.403628	up	6	0	3	0	0	3	8.50072	3.03723	7.31981	3.03723	3.03723	5.606	NCBI	1149	intronic antisense	rna8974	rna8974	LOC511531	+	54899043	54912002
rna8978	3.19193	7.04821	4.75457	0.0292364	0.403628	up	6	0	3	0	0	3	8.50072	3.03723	7.31981	3.03723	3.03723	5.606	NCBI	1149	intronic antisense	rna8972	rna8972	LOC511531	+	54899009	54921064
rna8978	3.19193	7.04821	4.75457	0.0292364	0.403628	up	6	0	3	0	0	3	8.50072	3.03723	7.31981	3.03723	3.03723	5.606	NCBI	1149	intronic antisense	rna8983	rna8983	KYAT3	+	54928478	54989018
rna8978	3.19193	7.04821	4.75457	0.0292364	0.403628	up	6	0	3	0	0	3	8.50072	3.03723	7.31981	3.03723	3.03723	5.606	NCBI	1149	intronic antisense	rna8987	rna8987	KYAT3	+	54928733	54989018
rna8978	3.19193	7.04821	4.75457	0.0292364	0.403628	up	6	0	3	0	0	3	8.50072	3.03723	7.31981	3.03723	3.03723	5.606	NCBI	1149	intronic antisense	rna8981	rna8981	KYAT3	+	54928476	54989018
rna8978	3.19193	7.04821	4.75457	0.0292364	0.403628	up	6	0	3	0	0	3	8.50072	3.03723	7.31981	3.03723	3.03723	5.606	NCBI	1149	intronic antisense	rna8979	rna8979	KYAT3	+	54928476	54989018
rna8978	3.19193	7.04821	4.75457	0.0292364	0.403628	up	6	0	3	0	0	3	8.50072	3.03723	7.31981	3.03723	3.03723	5.606	NCBI	1149	intronic antisense	rna8985	rna8985	KYAT3	+	54928685	54989009
rna8978	3.19193	7.04821	4.75457	0.0292364	0.403628	up	6	0	3	0	0	3	8.50072	3.03723	7.31981	3.03723	3.03723	5.606	NCBI	1149	intronic antisense	rna8973	rna8973	LOC511531	+	54899009	54912430
rna8978	3.19193	7.04821	4.75457	0.0292364	0.403628	up	6	0	3	0	0	3	8.50072	3.03723	7.31981	3.03723	3.03723	5.606	NCBI	1149	intronic antisense	rna8982	rna8982	KYAT3	+	54928477	54989018
rna8978	3.19193	7.04821	4.75457	0.0292364	0.403628	up	6	0	3	0	0	3	8.50072	3.03723	7.31981	3.03723	3.03723	5.606	NCBI	1149	intronic antisense	rna8971	rna8971	LOC511531	+	54716017	54912433
rna8978	3.19193	7.04821	4.75457	0.0292364	0.403628	up	6	0	3	0	0	3	8.50072	3.03723	7.31981	3.03723	3.03723	5.606	NCBI	1149	intronic antisense	rna8980	rna8980	KYAT3	+	54928476	54989018
rna8978	3.19193	7.04821	4.75457	0.0292364	0.403628	up	6	0	3	0	0	3	8.50072	3.03723	7.31981	3.03723	3.03723	5.606	NCBI	1149	intronic antisense	rna8986	rna8986	KYAT3	+	54928733	54989018
gene21032	3.0943	7.04796	4.48188	0.0342728	0.431686	up	4	0	5	0	2	1	7.93201	3.03723	8.02681	3.03723	5.32112	4.44014	NCBI	981	intronic antisense	rna47264	rna47264	INPP4B	+	15401417	15828969
gene21032	3.0943	7.04796	4.48188	0.0342728	0.431686	up	4	0	5	0	2	1	7.93201	3.03723	8.02681	3.03723	5.32112	4.44014	NCBI	981	intronic antisense	rna47267	rna47267	INPP4B	+	15546537	15824402
gene21032	3.0943	7.04796	4.48188	0.0342728	0.431686	up	4	0	5	0	2	1	7.93201	3.03723	8.02681	3.03723	5.32112	4.44014	NCBI	981	intronic antisense	rna47266	rna47266	INPP4B	+	15435641	15824044
gene21032	3.0943	7.04796	4.48188	0.0342728	0.431686	up	4	0	5	0	2	1	7.93201	3.03723	8.02681	3.03723	5.32112	4.44014	NCBI	981	intronic antisense	rna47265	rna47265	INPP4B	+	15401417	15824044
rna17927	3.05974	7.23555	5.43081	0.019798	0.330511	up	4	9	0	0	0	5	7.93201	8.85264	3.03723	3.03723	3.03723	6.24226	NCBI	645	intergenic
gene8376	3.01099	7.84034	4.21559	0.0400718	0.457543	up	0	0	4	0	0	1	3.03723	3.03723	7.71619	3.03723	3.03723	4.44014	NCBI	809	intronic antisense	rna19092	rna19092	POLR2B	+	72361713	72405597
gene3627	2.9822	8.74599	13.1636	0.000286415	0.0188105	up	12	10	8	1	2	10	9.48428	9.00208	8.68775	4.69583	5.32112	7.16184	NCBI	419	intronic antisense	rna8265	rna8265	BCAS2	+	28755552	28769812
rna49128	2.97414	8.56359	11.9403	0.000550889	0.0331337	up	11	5	15	2	6	5	9.36025	8.02499	9.58118	5.44708	6.69369	6.24226	NCBI	1042	intronic antisense	rna49127	rna49127	CRKL	+	72288317	72307365
rna72456	2.91143	7.37783	5.50846	0.018938	0.324672	up	4	11	0	0	6	0	7.93201	9.13748	3.03723	3.03723	6.69369	3.03723	NCBI	1034	intergenic
gene29035	2.88807	7.37289	5.36069	0.0206095	0.336114	up	13	1	0	4	1	1	9.59848	5.87436	3.03723	6.30452	4.59056	4.44014	NCBI	634	intronic antisense	rna66010	rna66010	TRAPPC8	+	25259616	25343047
gene29035	2.88807	7.37289	5.36069	0.0206095	0.336114	up	13	1	0	4	1	1	9.59848	5.87436	3.03723	6.30452	4.59056	4.44014	NCBI	634	intronic antisense	rna66011	rna66011	TRAPPC8	+	25278891	25343047
gene29035	2.88807	7.37289	5.36069	0.0206095	0.336114	up	13	1	0	4	1	1	9.59848	5.87436	3.03723	6.30452	4.59056	4.44014	NCBI	634	intronic antisense	rna66009	rna66009	TRAPPC8	+	25259615	25343047
gene29035	2.88807	7.37289	5.36069	0.0206095	0.336114	up	13	1	0	4	1	1	9.59848	5.87436	3.03723	6.30452	4.59056	4.44014	NCBI	634	intronic antisense	rna66008	rna66008	TRAPPC8	+	25259604	25343047
gene29035	2.88807	7.37289	5.36069	0.0206095	0.336114	up	13	1	0	4	1	1	9.59848	5.87436	3.03723	6.30452	4.59056	4.44014	NCBI	634	intronic antisense	rna66012	rna66012	TRAPPC8	+	25278891	25343047
gene31726	2.87373	9.93551	34.118	5.29736e-09	1.07271e-06	up	25	47	53	17	17	23	10.5345	11.2164	11.3911	8.2726	8.12019	8.31595	NCBI	707	intronic antisense	rna72491	rna72491	P4HA1	-	29067104	29167395
gene31726	2.87373	9.93551	34.118	5.29736e-09	1.07271e-06	up	25	47	53	17	17	23	10.5345	11.2164	11.3911	8.2726	8.12019	8.31595	NCBI	707	intronic antisense	rna72487	rna72487	P4HA1	-	29067104	29167396
gene31726	2.87373	9.93551	34.118	5.29736e-09	1.07271e-06	up	25	47	53	17	17	23	10.5345	11.2164	11.3911	8.2726	8.12019	8.31595	NCBI	707	intronic antisense	rna72489	rna72489	P4HA1	-	29067104	29167395
gene31726	2.87373	9.93551	34.118	5.29736e-09	1.07271e-06	up	25	47	53	17	17	23	10.5345	11.2164	11.3911	8.2726	8.12019	8.31595	NCBI	707	intronic antisense	rna72486	rna72486	P4HA1	-	29067104	29167495
gene31726	2.87373	9.93551	34.118	5.29736e-09	1.07271e-06	up	25	47	53	17	17	23	10.5345	11.2164	11.3911	8.2726	8.12019	8.31595	NCBI	707	intronic antisense	rna72490	rna72490	P4HA1	-	29067104	29167395
gene31726	2.87373	9.93551	34.118	5.29736e-09	1.07271e-06	up	25	47	53	17	17	23	10.5345	11.2164	11.3911	8.2726	8.12019	8.31595	NCBI	707	intronic antisense	rna72488	rna72488	P4HA1	-	29067104	29167396
gene31726	2.87373	9.93551	34.118	5.29736e-09	1.07271e-06	up	25	47	53	17	17	23	10.5345	11.2164	11.3911	8.2726	8.12019	8.31595	NCBI	707	intronic antisense	rna72493	rna72493	P4HA1	-	29067198	29167290
gene31726	2.87373	9.93551	34.118	5.29736e-09	1.07271e-06	up	25	47	53	17	17	23	10.5345	11.2164	11.3911	8.2726	8.12019	8.31595	NCBI	707	intronic antisense	rna72492	rna72492	P4HA1	-	29067104	29167395
rna8294	2.82298	7.71134	6.56065	0.0104358	0.232652	up	6	5	10	1	1	8	8.50072	8.02499	9.00392	4.69583	4.59056	6.86044	NCBI	1368	natural antisense	rna8299	rna8299	PHTF1	+	29624470	29707640
rna8294	2.82298	7.71134	6.56065	0.0104358	0.232652	up	6	5	10	1	1	8	8.50072	8.02499	9.00392	4.69583	4.59056	6.86044	NCBI	1368	natural antisense	rna8305	rna8305	PHTF1	+	29624470	29707640
rna8294	2.82298	7.71134	6.56065	0.0104358	0.232652	up	6	5	10	1	1	8	8.50072	8.02499	9.00392	4.69583	4.59056	6.86044	NCBI	1368	natural antisense	rna8298	rna8298	RSBN1	+	29579105	29618905
rna8294	2.82298	7.71134	6.56065	0.0104358	0.232652	up	6	5	10	1	1	8	8.50072	8.02499	9.00392	4.69583	4.59056	6.86044	NCBI	1368	natural antisense	rna8303	rna8303	PHTF1	+	29624470	29707640
rna8294	2.82298	7.71134	6.56065	0.0104358	0.232652	up	6	5	10	1	1	8	8.50072	8.02499	9.00392	4.69583	4.59056	6.86044	NCBI	1368	natural antisense	rna8301	rna8301	PHTF1	+	29624470	29707640
rna8294	2.82298	7.71134	6.56065	0.0104358	0.232652	up	6	5	10	1	1	8	8.50072	8.02499	9.00392	4.69583	4.59056	6.86044	NCBI	1368	natural antisense	rna8306	rna8306	PHTF1	+	29624470	29707640
rna8294	2.82298	7.71134	6.56065	0.0104358	0.232652	up	6	5	10	1	1	8	8.50072	8.02499	9.00392	4.69583	4.59056	6.86044	NCBI	1368	intronic antisense	rna8290	rna8290	PTPN22	+	29519847	29576050
rna8294	2.82298	7.71134	6.56065	0.0104358	0.232652	up	6	5	10	1	1	8	8.50072	8.02499	9.00392	4.69583	4.59056	6.86044	NCBI	1368	natural antisense	rna8291	rna8291	PTPN22	+	29519848	29578366
rna8294	2.82298	7.71134	6.56065	0.0104358	0.232652	up	6	5	10	1	1	8	8.50072	8.02499	9.00392	4.69583	4.59056	6.86044	NCBI	1368	natural antisense	rna8302	rna8302	PHTF1	+	29624470	29707640
rna8294	2.82298	7.71134	6.56065	0.0104358	0.232652	up	6	5	10	1	1	8	8.50072	8.02499	9.00392	4.69583	4.59056	6.86044	NCBI	1368	intronic antisense	rna8292	rna8292	PTPN22	+	29519987	29575960
rna8294	2.82298	7.71134	6.56065	0.0104358	0.232652	up	6	5	10	1	1	8	8.50072	8.02499	9.00392	4.69583	4.59056	6.86044	NCBI	1368	natural antisense	rna8300	rna8300	PHTF1	+	29624470	29707640
rna8294	2.82298	7.71134	6.56065	0.0104358	0.232652	up	6	5	10	1	1	8	8.50072	8.02499	9.00392	4.69583	4.59056	6.86044	NCBI	1368	natural antisense	rna8307	rna8307	PHTF1	+	29624470	29699573
rna8294	2.82298	7.71134	6.56065	0.0104358	0.232652	up	6	5	10	1	1	8	8.50072	8.02499	9.00392	4.69583	4.59056	6.86044	NCBI	1368	natural antisense	rna8304	rna8304	PHTF1	+	29624470	29707640
rna51410	2.7553	7.41631	4.98508	0.025582	0.383729	up	2	10	1	1	1	4	6.97971	9.00208	5.87597	4.69583	4.59056	5.95893	NCBI	2736	bidirectional	rna51408	rna51408	B3GNT8	-	50561040	50562906
rna51410	2.7553	7.41631	4.98508	0.025582	0.383729	up	2	10	1	1	1	4	6.97971	9.00208	5.87597	4.69583	4.59056	5.95893	NCBI	2736	bidirectional	rna51409	rna51409	B3GNT8	-	50561042	50562841
rna51410	2.7553	7.41631	4.98508	0.025582	0.383729	up	2	10	1	1	1	4	6.97971	9.00208	5.87597	4.69583	4.59056	5.95893	NCBI	2736	bidirectional	rna51407	rna51407	B3GNT8	-	50561040	50562906
rna61567	2.75371	11.2019	58.2205	2.48804e-14	1.20919e-11	up	89	87	73	32	40	56	12.3607	12.1025	11.8518	9.16707	9.32997	9.57768	NCBI	8840	intronic antisense	rna61569	rna61569	GRM7	-	18627108	19567427
rna61567	2.75371	11.2019	58.2205	2.48804e-14	1.20919e-11	up	89	87	73	32	40	56	12.3607	12.1025	11.8518	9.16707	9.32997	9.57768	NCBI	8840	intronic antisense	rna61566	rna61566	LMCD1	-	17919338	17976355
rna61567	2.75371	11.2019	58.2205	2.48804e-14	1.20919e-11	up	89	87	73	32	40	56	12.3607	12.1025	11.8518	9.16707	9.32997	9.57768	NCBI	8840	intronic antisense	rna61570	rna61570	GRM7	-	18627143	19567631
rna63093	2.7471	8.06485	7.77002	0.00531891	0.170065	up	1	19	7	3	2	8	6.07062	9.9171	8.4992	5.93859	5.32112	6.86044	NCBI	4183	bidirectional	rna63092	rna63092	ISY1	-	59047436	59063934
rna6846	2.47695	8.06313	6.53449	0.0105903	0.233137	up	7	4	17	9	2	5	8.71843	7.71439	9.75993	7.38871	5.32112	6.24226	NCBI	1611	intronic antisense	rna6844	rna6844	F11R	+	8464413	8488978
rna6846	2.47695	8.06313	6.53449	0.0105903	0.233137	up	7	4	17	9	2	5	8.71843	7.71439	9.75993	7.38871	5.32112	6.24226	NCBI	1611	intronic antisense	rna6843	rna6843	F11R	+	8463852	8488978
rna77959	2.45902	7.49766	4.42662	0.0353996	0.436655	up	5	5	6	5	2	2	8.24421	8.02499	8.28226	6.59617	5.32112	5.13776	NCBI	621	natural antisense	rna77958	rna77958	MID1	+	132168240	132305813
rna77959	2.45902	7.49766	4.42662	0.0353996	0.436655	up	5	5	6	5	2	2	8.24421	8.02499	8.28226	6.59617	5.32112	5.13776	NCBI	621	natural antisense	rna77957	rna77957	MID1	+	132157281	132306723
rna77959	2.45902	7.49766	4.42662	0.0353996	0.436655	up	5	5	6	5	2	2	8.24421	8.02499	8.28226	6.59617	5.32112	5.13776	NCBI	621	natural antisense	rna77956	rna77956	MID1	+	132157001	132306723
gene33687	2.38395	7.92606	5.45789	0.0194936	0.328955	up	6	1	16	7	3	4	8.50072	5.87436	9.67332	7.04619	5.80379	5.95893	NCBI	585	intronic antisense	rna76606	rna76606	ATP7A	-	74360085	74490970
rna35156	2.33472	9.38925	15.352	8.96336e-05	0.00806702	up	7	18	32	4	17	17	8.71843	9.83977	10.666	6.30452	8.12019	7.89291	NCBI	967	intronic antisense	rna35155	rna35155	ASS1	+	100770226	100822223
gene1696	2.32123	7.69727	4.37064	0.0365805	0.43923	up	0	5	11	1	6	3	3.03723	8.02499	9.13933	4.69583	6.69369	5.606	NCBI	571	intronic antisense	rna3735	rna3735	FASTKD1	+	26694324	26733023
gene1696	2.32123	7.69727	4.37064	0.0365805	0.43923	up	0	5	11	1	6	3	3.03723	8.02499	9.13933	4.69583	6.69369	5.606	NCBI	571	intronic antisense	rna3734	rna3734	FASTKD1	+	26694290	26730288
gene1696	2.32123	7.69727	4.37064	0.0365805	0.43923	up	0	5	11	1	6	3	3.03723	8.02499	9.13933	4.69583	6.69369	5.606	NCBI	571	intronic antisense	rna3736	rna3736	FASTKD1	+	26694324	26733023
rna74303	2.21369	7.99841	4.58051	0.0323541	0.428012	up	0	2	14	0	7	4	3.03723	6.76971	9.48275	3.03723	6.89964	5.95893	NCBI	4973	intergenic
rna2880	2.07281	13.17	78.9969	6.93918e-19	5.62073e-16	up	289	333	345	228	214	351	14.0583	14.0369	14.0899	11.9821	11.7345	12.2126	NCBI	4692	intronic antisense	rna2875	rna2875	RUNX1	-	146971509	147244726
rna2880	2.07281	13.17	78.9969	6.93918e-19	5.62073e-16	up	289	333	345	228	214	351	14.0583	14.0369	14.0899	11.9821	11.7345	12.2126	NCBI	4692	intronic antisense	rna2877	rna2877	RUNX1	-	146971509	147244450
rna2880	2.07281	13.17	78.9969	6.93918e-19	5.62073e-16	up	289	333	345	228	214	351	14.0583	14.0369	14.0899	11.9821	11.7345	12.2126	NCBI	4692	intronic antisense	rna2874	rna2874	RUNX1	-	146971509	147244729
rna2880	2.07281	13.17	78.9969	6.93918e-19	5.62073e-16	up	289	333	345	228	214	351	14.0583	14.0369	14.0899	11.9821	11.7345	12.2126	NCBI	4692	intronic antisense	rna2876	rna2876	RUNX1	-	146971509	147244726
rna2880	2.07281	13.17	78.9969	6.93918e-19	5.62073e-16	up	289	333	345	228	214	351	14.0583	14.0369	14.0899	11.9821	11.7345	12.2126	NCBI	4692	intronic antisense	rna2878	rna2878	RUNX1	-	146971509	147244449
rna2880	2.07281	13.17	78.9969	6.93918e-19	5.62073e-16	up	289	333	345	228	214	351	14.0583	14.0369	14.0899	11.9821	11.7345	12.2126	NCBI	4692	intronic antisense	rna2879	rna2879	RUNX1	-	146975504	147244723
rna75136	2.03314	8.94881	8.39991	0.00375799	0.142686	up	14	10	16	3	14	17	9.7043	9.00208	9.67332	5.93859	7.84917	7.89291	NCBI	672	intronic antisense	rna75137	rna75137	IL13RA1	+	3168826	3246931
gene4109	1.99973	11.5145	37.9407	7.48427e-10	2.02075e-07	up	82	101	103	60	57	133	12.2427	12.3174	12.3475	10.0643	9.83543	10.8166	NCBI	4418	intronic antisense	rna9354	rna9354	AK4	-	80160690	80251376
gene4109	1.99973	11.5145	37.9407	7.48427e-10	2.02075e-07	up	82	101	103	60	57	133	12.2427	12.3174	12.3475	10.0643	9.83543	10.8166	NCBI	4418	intronic antisense	rna9351	rna9351	AK4	-	80156037	80251928
gene4109	1.99973	11.5145	37.9407	7.48427e-10	2.02075e-07	up	82	101	103	60	57	133	12.2427	12.3174	12.3475	10.0643	9.83543	10.8166	NCBI	4418	intronic antisense	rna9352	rna9352	AK4	-	80156037	80251818
gene4109	1.99973	11.5145	37.9407	7.48427e-10	2.02075e-07	up	82	101	103	60	57	133	12.2427	12.3174	12.3475	10.0643	9.83543	10.8166	NCBI	4418	intronic antisense	rna9353	rna9353	AK4	-	80156037	80250957
rna52360	1.89626	8.23662	4.5874	0.0322243	0.428012	up	8	13	9	3	1	25	8.90756	9.37525	8.85448	5.93859	4.59056	8.43327	NCBI	391	natural antisense	rna52355	rna52355	KLK10	-	56989034	56995008
rna52360	1.89626	8.23662	4.5874	0.0322243	0.428012	up	8	13	9	3	1	25	8.90756	9.37525	8.85448	5.93859	4.59056	8.43327	NCBI	391	natural antisense	rna52359	rna52359	KLK10	-	56989940	56994918
rna52360	1.89626	8.23662	4.5874	0.0322243	0.428012	up	8	13	9	3	1	25	8.90756	9.37525	8.85448	5.93859	4.59056	8.43327	NCBI	391	natural antisense	rna52358	rna52358	KLK10	-	56989940	56995323
rna52360	1.89626	8.23662	4.5874	0.0322243	0.428012	up	8	13	9	3	1	25	8.90756	9.37525	8.85448	5.93859	4.59056	8.43327	NCBI	391	natural antisense	rna52356	rna52356	KLK10	-	56989940	56995323
rna52360	1.89626	8.23662	4.5874	0.0322243	0.428012	up	8	13	9	3	1	25	8.90756	9.37525	8.85448	5.93859	4.59056	8.43327	NCBI	391	natural antisense	rna52357	rna52357	KLK10	-	56989940	56995323
rna3445	1.89379	10.9866	25.9986	3.45943e-07	5.60427e-05	up	39	49	75	48	56	42	11.1732	11.2764	11.8907	9.74515	9.81013	9.1678	NCBI	2253	intronic antisense	rna3449	rna3449	SESTD1	+	17619474	17771677
rna3445	1.89379	10.9866	25.9986	3.45943e-07	5.60427e-05	up	39	49	75	48	56	42	11.1732	11.2764	11.8907	9.74515	9.81013	9.1678	NCBI	2253	intronic antisense	rna3448	rna3448	SESTD1	+	17618996	17764631
rna3445	1.89379	10.9866	25.9986	3.45943e-07	5.60427e-05	up	39	49	75	48	56	42	11.1732	11.2764	11.8907	9.74515	9.81013	9.1678	NCBI	2253	intronic antisense	rna3447	rna3447	SESTD1	+	17618969	17771677
rna3445	1.89379	10.9866	25.9986	3.45943e-07	5.60427e-05	up	39	49	75	48	56	42	11.1732	11.2764	11.8907	9.74515	9.81013	9.1678	NCBI	2253	intronic antisense	rna3446	rna3446	SESTD1	+	17618526	17771677
rna50592	1.87037	9.5049	11.4828	0.000704292	0.0398007	up	12	35	20	16	17	29	9.48428	10.7928	9.99234	8.18753	8.12019	8.64266	NCBI	3981	natural antisense	rna50590	rna50590	DHODH	-	39068791	39081906
rna50592	1.87037	9.5049	11.4828	0.000704292	0.0398007	up	12	35	20	16	17	29	9.48428	10.7928	9.99234	8.18753	8.12019	8.64266	NCBI	3981	natural antisense	rna50591	rna50591	DHODH	-	39068956	39081933
rna33616	1.85341	9.11427	8.16771	0.00427031	0.157225	up	11	7	29	15	15	13	9.36025	8.49737	10.5248	8.09712	7.94528	7.52114	NCBI	2402	intergenic
rna25146	1.83879	9.00235	7.46567	0.00629623	0.17586	up	9	11	26	12	14	17	9.07474	9.13748	10.3682	7.78597	7.84917	7.89291	NCBI	3376	exon sense-overlapping	rna25151	rna25151	SPATA6L	+	39865231	39915213
rna25146	1.83879	9.00235	7.46567	0.00629623	0.17586	up	9	11	26	12	14	17	9.07474	9.13748	10.3682	7.78597	7.84917	7.89291	NCBI	3376	intronic antisense	rna25153	rna25153	SLC1A1	-	39929865	40002800
rna25146	1.83879	9.00235	7.46567	0.00629623	0.17586	up	9	11	26	12	14	17	9.07474	9.13748	10.3682	7.78597	7.84917	7.89291	NCBI	3376	intronic antisense	rna25152	rna25152	PLPP6	-	39863786	39864933
rna25146	1.83879	9.00235	7.46567	0.00629623	0.17586	up	9	11	26	12	14	17	9.07474	9.13748	10.3682	7.78597	7.84917	7.89291	NCBI	3376	exon sense-overlapping	rna25149	rna25149	SPATA6L	+	39858451	39915213
rna25146	1.83879	9.00235	7.46567	0.00629623	0.17586	up	9	11	26	12	14	17	9.07474	9.13748	10.3682	7.78597	7.84917	7.89291	NCBI	3376	exon sense-overlapping	rna25148	rna25148	SPATA6L	+	39858448	39915213
rna25146	1.83879	9.00235	7.46567	0.00629623	0.17586	up	9	11	26	12	14	17	9.07474	9.13748	10.3682	7.78597	7.84917	7.89291	NCBI	3376	exon sense-overlapping	rna25145	rna25145	SPATA6L	+	39858145	39915213
rna25146	1.83879	9.00235	7.46567	0.00629623	0.17586	up	9	11	26	12	14	17	9.07474	9.13748	10.3682	7.78597	7.84917	7.89291	NCBI	3376	exon sense-overlapping	rna25143	rna25143	SPATA6L	+	39858144	39915213
rna25146	1.83879	9.00235	7.46567	0.00629623	0.17586	up	9	11	26	12	14	17	9.07474	9.13748	10.3682	7.78597	7.84917	7.89291	NCBI	3376	exon sense-overlapping	rna25150	rna25150	SPATA6L	+	39858758	39911841
rna12826	1.75096	12.5122	45.256	1.79334e-11	6.22547e-09	up	121	117	185	130	153	142	12.8032	12.5292	13.1914	11.1738	11.2518	10.9107	NCBI	4447	intergenic
rna7672	1.68904	9.27171	7.67306	0.00561221	0.17379	up	10	27	11	21	4	25	9.22454	10.4204	9.13933	8.57014	6.16483	8.43327	NCBI	1337	intronic antisense	rna7673	rna7673	S100A10	+	18762487	18773422
rna42752	1.65327	9.30068	8.01152	0.00465444	0.159813	up	15	28	19	5	20	45	9.80289	10.4726	9.91896	6.59617	8.34826	9.26596	NCBI	1633	intronic antisense	rna42742	rna42742	MICAL2	-	40362489	40604549
rna42752	1.65327	9.30068	8.01152	0.00465444	0.159813	up	15	28	19	5	20	45	9.80289	10.4726	9.91896	6.59617	8.34826	9.26596	NCBI	1633	intronic antisense	rna42749	rna42749	MICAL2	-	40448098	40604542
rna42752	1.65327	9.30068	8.01152	0.00465444	0.159813	up	15	28	19	5	20	45	9.80289	10.4726	9.91896	6.59617	8.34826	9.26596	NCBI	1633	intronic antisense	rna42746	rna42746	MICAL2	-	40448098	40604543
rna42752	1.65327	9.30068	8.01152	0.00465444	0.159813	up	15	28	19	5	20	45	9.80289	10.4726	9.91896	6.59617	8.34826	9.26596	NCBI	1633	intronic antisense	rna42747	rna42747	MICAL2	-	40448098	40604543
rna42752	1.65327	9.30068	8.01152	0.00465444	0.159813	up	15	28	19	5	20	45	9.80289	10.4726	9.91896	6.59617	8.34826	9.26596	NCBI	1633	intronic antisense	rna42743	rna42743	MICAL2	-	40362489	40604549
rna42752	1.65327	9.30068	8.01152	0.00465444	0.159813	up	15	28	19	5	20	45	9.80289	10.4726	9.91896	6.59617	8.34826	9.26596	NCBI	1633	intronic antisense	rna42744	rna42744	MICAL2	-	40448098	40604548
rna42752	1.65327	9.30068	8.01152	0.00465444	0.159813	up	15	28	19	5	20	45	9.80289	10.4726	9.91896	6.59617	8.34826	9.26596	NCBI	1633	intronic antisense	rna42739	rna42739	MICAL2	-	40362489	40604550
rna42752	1.65327	9.30068	8.01152	0.00465444	0.159813	up	15	28	19	5	20	45	9.80289	10.4726	9.91896	6.59617	8.34826	9.26596	NCBI	1633	intronic antisense	rna42745	rna42745	MICAL2	-	40448098	40604543
rna42752	1.65327	9.30068	8.01152	0.00465444	0.159813	up	15	28	19	5	20	45	9.80289	10.4726	9.91896	6.59617	8.34826	9.26596	NCBI	1633	intronic antisense	rna42750	rna42750	MICAL2	-	40448098	40604541
rna42752	1.65327	9.30068	8.01152	0.00465444	0.159813	up	15	28	19	5	20	45	9.80289	10.4726	9.91896	6.59617	8.34826	9.26596	NCBI	1633	intronic antisense	rna42741	rna42741	MICAL2	-	40362489	40604549
rna42752	1.65327	9.30068	8.01152	0.00465444	0.159813	up	15	28	19	5	20	45	9.80289	10.4726	9.91896	6.59617	8.34826	9.26596	NCBI	1633	intronic antisense	rna42748	rna42748	MICAL2	-	40448098	40604543
rna42752	1.65327	9.30068	8.01152	0.00465444	0.159813	up	15	28	19	5	20	45	9.80289	10.4726	9.91896	6.59617	8.34826	9.26596	NCBI	1633	intronic antisense	rna42740	rna42740	MICAL2	-	40362489	40604549
rna51206	1.58014	10.4933	15.116	0.000101549	0.00881299	up	31	31	71	34	48	71	10.8433	10.6186	11.8118	9.25332	9.58993	9.91679	NCBI	4175	intronic antisense	rna51199	rna51199	ACTN4	+	48402820	48475812
rna51206	1.58014	10.4933	15.116	0.000101549	0.00881299	up	31	31	71	34	48	71	10.8433	10.6186	11.8118	9.25332	9.58993	9.91679	NCBI	4175	intronic antisense	rna51195	rna51195	ACTN4	+	48402769	48476686
rna51206	1.58014	10.4933	15.116	0.000101549	0.00881299	up	31	31	71	34	48	71	10.8433	10.6186	11.8118	9.25332	9.58993	9.91679	NCBI	4175	intronic antisense	rna51196	rna51196	ACTN4	+	48402776	48476686
rna51206	1.58014	10.4933	15.116	0.000101549	0.00881299	up	31	31	71	34	48	71	10.8433	10.6186	11.8118	9.25332	9.58993	9.91679	NCBI	4175	intronic antisense	rna51194	rna51194	ACTN4	+	48402742	48476686
rna51206	1.58014	10.4933	15.116	0.000101549	0.00881299	up	31	31	71	34	48	71	10.8433	10.6186	11.8118	9.25332	9.58993	9.91679	NCBI	4175	intronic antisense	rna51197	rna51197	ACTN4	+	48402776	48476686
rna51206	1.58014	10.4933	15.116	0.000101549	0.00881299	up	31	31	71	34	48	71	10.8433	10.6186	11.8118	9.25332	9.58993	9.91679	NCBI	4175	intronic antisense	rna51198	rna51198	ACTN4	+	48402776	48476686
rna58934	1.40611	9.14283	4.95446	0.0260387	0.385817	up	16	12	17	21	19	17	9.89517	9.26126	9.75993	8.57014	8.27617	7.89291	NCBI	3449	natural antisense	rna58932	rna58932	MCTP2	-	12595554	12855206
rna58934	1.40611	9.14283	4.95446	0.0260387	0.385817	up	16	12	17	21	19	17	9.89517	9.26126	9.75993	8.57014	8.27617	7.89291	NCBI	3449	natural antisense	rna58933	rna58933	MCTP2	-	12595554	12738837
rna58934	1.40611	9.14283	4.95446	0.0260387	0.385817	up	16	12	17	21	19	17	9.89517	9.26126	9.75993	8.57014	8.27617	7.89291	NCBI	3449	natural antisense	rna58931	rna58931	MCTP2	-	12595554	12855206
rna58934	1.40611	9.14283	4.95446	0.0260387	0.385817	up	16	12	17	21	19	17	9.89517	9.26126	9.75993	8.57014	8.27617	7.89291	NCBI	3449	natural antisense	rna58930	rna58930	MCTP2	-	12595554	12855213
rna57178	1.29914	9.79015	6.84133	0.00891641	0.214524	up	18	23	30	30	20	49	10.0637	10.1906	10.5734	9.07533	8.34826	9.38724	NCBI	2907	natural antisense	rna57176	rna57176	RHBDF2	+	55253084	55274779
rna57178	1.29914	9.79015	6.84133	0.00891641	0.214524	up	18	23	30	30	20	49	10.0637	10.1906	10.5734	9.07533	8.34826	9.38724	NCBI	2907	natural antisense	rna57173	rna57173	RHBDF2	+	55249923	55274779
rna57178	1.29914	9.79015	6.84133	0.00891641	0.214524	up	18	23	30	30	20	49	10.0637	10.1906	10.5734	9.07533	8.34826	9.38724	NCBI	2907	natural antisense	rna57177	rna57177	RHBDF2	+	55255339	55274779
rna57178	1.29914	9.79015	6.84133	0.00891641	0.214524	up	18	23	30	30	20	49	10.0637	10.1906	10.5734	9.07533	8.34826	9.38724	NCBI	2907	natural antisense	rna57175	rna57175	RHBDF2	+	55249924	55274779
rna57178	1.29914	9.79015	6.84133	0.00891641	0.214524	up	18	23	30	30	20	49	10.0637	10.1906	10.5734	9.07533	8.34826	9.38724	NCBI	2907	natural antisense	rna57174	rna57174	RHBDF2	+	55249923	55274779
rna25508	1.2431	10.813	10.286	0.00134333	0.068006	up	25	39	40	64	32	50	10.5345	10.9483	10.9865	10.1567	9.01264	9.41604	NCBI	281	bidirectional	rna25509	rna25509	CCDC107	+	59833697	59836258
rna25508	1.2431	10.813	10.286	0.00134333	0.068006	up	25	39	40	64	32	50	10.5345	10.9483	10.9865	10.1567	9.01264	9.41604	NCBI	281	bidirectional	rna25510	rna25510	CCDC107	+	59833725	59836253
rna53512	1.24179	9.49286	5.26059	0.0218278	0.348957	up	14	22	28	42	19	28	9.7043	10.1269	10.4744	9.55447	8.27617	8.59309	NCBI	912	natural antisense	rna53511	rna53511	RNF43	-	9322396	9386475
rna53512	1.24179	9.49286	5.26059	0.0218278	0.348957	up	14	22	28	42	19	28	9.7043	10.1269	10.4744	9.55447	8.27617	8.59309	NCBI	912	natural antisense	rna53510	rna53510	RNF43	-	9321720	9388467
rna63812	1.206	9.91999	6.74412	0.00941517	0.219989	up	38	34	25	37	50	59	11.1359	10.7512	10.3119	9.37374	9.64821	9.65218	NCBI	817	intronic antisense	rna63805	rna63805	FOXP4	+	15366721	15417429
rna63812	1.206	9.91999	6.74412	0.00941517	0.219989	up	38	34	25	37	50	59	11.1359	10.7512	10.3119	9.37374	9.64821	9.65218	NCBI	817	intronic antisense	rna63808	rna63808	FOXP4	+	15366721	15417429
rna63812	1.206	9.91999	6.74412	0.00941517	0.219989	up	38	34	25	37	50	59	11.1359	10.7512	10.3119	9.37374	9.64821	9.65218	NCBI	817	intronic antisense	rna63806	rna63806	FOXP4	+	15366721	15417429
rna63812	1.206	9.91999	6.74412	0.00941517	0.219989	up	38	34	25	37	50	59	11.1359	10.7512	10.3119	9.37374	9.64821	9.65218	NCBI	817	intronic antisense	rna63804	rna63804	FOXP4	+	15366721	15417429
rna63812	1.206	9.91999	6.74412	0.00941517	0.219989	up	38	34	25	37	50	59	11.1359	10.7512	10.3119	9.37374	9.64821	9.65218	NCBI	817	intronic antisense	rna63807	rna63807	FOXP4	+	15366721	15417429
rna63812	1.206	9.91999	6.74412	0.00941517	0.219989	up	38	34	25	37	50	59	11.1359	10.7512	10.3119	9.37374	9.64821	9.65218	NCBI	817	intronic antisense	rna63810	rna63810	FOXP4	+	15383064	15417429
rna63812	1.206	9.91999	6.74412	0.00941517	0.219989	up	38	34	25	37	50	59	11.1359	10.7512	10.3119	9.37374	9.64821	9.65218	NCBI	817	intronic antisense	rna63811	rna63811	FOXP4	+	15384041	15417429
rna63812	1.206	9.91999	6.74412	0.00941517	0.219989	up	38	34	25	37	50	59	11.1359	10.7512	10.3119	9.37374	9.64821	9.65218	NCBI	817	intronic antisense	rna63809	rna63809	FOXP4	+	15366721	15417429
rna31552	1.14112	9.48928	4.36542	0.0366928	0.43923	up	22	19	16	30	35	22	10.3512	9.9171	9.67332	9.07533	9.13995	8.25351	NCBI	2266	intronic antisense	rna31551	rna31551	ARG2	+	79499745	79534867
rna30501	1.13185	10.5372	7.97744	0.00474282	0.159813	up	38	39	41	71	52	58	11.1359	10.9483	11.022	10.3055	9.70423	9.62777	NCBI	299	bidirectional	rna30500	rna30500	RPS29	-	42627497	42629350
rna8268	1.06578	9.97582	5.40178	0.0201299	0.330511	up	20	31	39	26	44	80	10.2146	10.6186	10.9501	8.87226	9.4658	10.0876	NCBI	858	natural antisense	rna8266	rna8266	TRIM33	+	28837836	28981795
rna8268	1.06578	9.97582	5.40178	0.0201299	0.330511	up	20	31	39	26	44	80	10.2146	10.6186	10.9501	8.87226	9.4658	10.0876	NCBI	858	natural antisense	rna8267	rna8267	TRIM33	+	28837851	28977392
gene14162	1.06012	10.7061	7.63707	0.00572526	0.17379	up	33	41	60	70	40	111	10.9331	11.0201	11.5695	10.2851	9.32997	10.557	NCBI	4196	intronic antisense	rna31949	rna31949	SPTLC2	-	88689277	88784551
rna11621	1.01089	10.5261	6.21723	0.0126623	0.252209	up	30	36	34	37	59	76	10.7962	10.8333	10.7531	9.37374	9.88475	10.0142	NCBI	795	natural antisense	rna11620	rna11620	SEMA3A	+	36383966	36631147
rna11621	1.01089	10.5261	6.21723	0.0126623	0.252209	up	30	36	34	37	59	76	10.7962	10.8333	10.7531	9.37374	9.88475	10.0142	NCBI	795	natural antisense	rna11616	rna11616	SEMA3A	+	36244373	36635794
rna11621	1.01089	10.5261	6.21723	0.0126623	0.252209	up	30	36	34	37	59	76	10.7962	10.8333	10.7531	9.37374	9.88475	10.0142	NCBI	795	natural antisense	rna11618	rna11618	SEMA3A	+	36244373	36635794
rna11621	1.01089	10.5261	6.21723	0.0126623	0.252209	up	30	36	34	37	59	76	10.7962	10.8333	10.7531	9.37374	9.88475	10.0142	NCBI	795	natural antisense	rna11615	rna11615	SEMA3A	+	36083513	36635794
rna11621	1.01089	10.5261	6.21723	0.0126623	0.252209	up	30	36	34	37	59	76	10.7962	10.8333	10.7531	9.37374	9.88475	10.0142	NCBI	795	natural antisense	rna11617	rna11617	SEMA3A	+	36244373	36635794
rna11621	1.01089	10.5261	6.21723	0.0126623	0.252209	up	30	36	34	37	59	76	10.7962	10.8333	10.7531	9.37374	9.88475	10.0142	NCBI	795	natural antisense	rna11619	rna11619	SEMA3A	+	36244373	36635794
rna11621	1.01089	10.5261	6.21723	0.0126623	0.252209	up	30	36	34	37	59	76	10.7962	10.8333	10.7531	9.37374	9.88475	10.0142	NCBI	795	natural antisense	rna11614	rna11614	SEMA3A	+	36083513	36635794
rna11621	1.01089	10.5261	6.21723	0.0126623	0.252209	up	30	36	34	37	59	76	10.7962	10.8333	10.7531	9.37374	9.88475	10.0142	NCBI	795	natural antisense	rna11613	rna11613	SEMA3A	+	36083513	36635794
rna58893	1.0051	10.1664	5.49933	0.0190371	0.324672	up	31	28	52	61	53	74	10.8433	10.4726	11.3637	10.088	9.73144	9.976	NCBI	2813	intronic antisense	rna58888	rna58888	IGF1R	+	7781714	8080968
rna58893	1.0051	10.1664	5.49933	0.0190371	0.324672	up	31	28	52	61	53	74	10.8433	10.4726	11.3637	10.088	9.73144	9.976	NCBI	2813	intronic antisense	rna58887	rna58887	IGF1R	+	7780292	8080394
rna58893	1.0051	10.1664	5.49933	0.0190371	0.324672	up	31	28	52	61	53	74	10.8433	10.4726	11.3637	10.088	9.73144	9.976	NCBI	2813	intronic antisense	rna58889	rna58889	IGF1R	+	7832936	8080968

## Sheet: down_E_vs_C
Differentially expressed LncRNAs for: down_E_vs_C Fold Change cut-off: 2.00 P-value cut-off: 0.05 Column A: Transcript_id, the Ensembl transcript identifier. Column B ~ G: Statistical results, statistical results by edgeR. Column H ~ M: raw counts of all samples of the transcript by htseq. Column N ~ S: normalized counts by edgeR. Column S ~ AB: the annotation of the LncRNA and the genomic organi…
	E_vs_C down regulated LncRNAs
	P-value, Fold change and Regulation						raw counts						Normalized counts						Annotations
transcript_id	logFC	logCPM	F	PValue	FDR	regulation	E1.Input	E2.Input	E3.Input	C1.Input	C2.Input	C3.Input	E1.Input	E2.Input	E3.Input	C1.Input	C2.Input	C3.Input	Source	RNAlength	relationship	associated_gene_transID	associated_gene_acc	associated_gene_name	associated_gene_strand	associated_gene_start	associated_gene_end
rna49623	-6.97318	8.1668	16.3883	5.18703e-05	0.00525187	down	0	0	0	21	46	32	3.03723	3.03723	3.03723	8.57014	9.5292	8.7819	NCBI	4495	intergenic
rna56621	-6.94902	8.28119	16.8614	4.04302e-05	0.00472231	down	0	0	0	26	38	33	3.03723	3.03723	3.03723	8.87226	9.25694	8.82548	NCBI	3136	intronic antisense	rna56619	rna56619	PITPNC1	-	49216993	49484973
rna56621	-6.94902	8.28119	16.8614	4.04302e-05	0.00472231	down	0	0	0	26	38	33	3.03723	3.03723	3.03723	8.87226	9.25694	8.82548	NCBI	3136	intronic antisense	rna56620	rna56620	PITPNC1	-	49216993	49484961
gene23137	-6.88303	8.14694	15.7307	7.33785e-05	0.00685806	down	0	0	0	27	24	43	3.03723	3.03723	3.03723	8.92577	8.60522	9.20126	NCBI	3321	intergenic
rna15479	-6.65983	8.00158	13.7689	0.000207497	0.0152793	down	0	0	0	8	37	37	3.03723	3.03723	3.03723	7.22759	9.21899	8.98771	NCBI	2783	intronic antisense	rna15476	rna15476	NTN4	-	60031674	60160999
rna15479	-6.65983	8.00158	13.7689	0.000207497	0.0152793	down	0	0	0	8	37	37	3.03723	3.03723	3.03723	7.22759	9.21899	8.98771	NCBI	2783	intronic antisense	rna15475	rna15475	NTN4	-	60031674	60161682
rna15479	-6.65983	8.00158	13.7689	0.000207497	0.0152793	down	0	0	0	8	37	37	3.03723	3.03723	3.03723	7.22759	9.21899	8.98771	NCBI	2783	intronic antisense	rna15473	rna15473	NTN4	-	60031674	60161816
rna15479	-6.65983	8.00158	13.7689	0.000207497	0.0152793	down	0	0	0	8	37	37	3.03723	3.03723	3.03723	7.22759	9.21899	8.98771	NCBI	2783	intronic antisense	rna15474	rna15474	NTN4	-	60031674	60161815
rna15479	-6.65983	8.00158	13.7689	0.000207497	0.0152793	down	0	0	0	8	37	37	3.03723	3.03723	3.03723	7.22759	9.21899	8.98771	NCBI	2783	intronic antisense	rna15477	rna15477	NTN4	-	60031674	60158485
gene6487	-6.46074	8.12963	13.204	0.000280313	0.0188105	down	0	0	0	23	25	20	3.03723	3.03723	3.03723	8.69867	8.6629	8.11988	NCBI	3844	intronic antisense	rna14798	rna14798	KCNMB4	-	43038071	43120774
gene6487	-6.46074	8.12963	13.204	0.000280313	0.0188105	down	0	0	0	23	25	20	3.03723	3.03723	3.03723	8.69867	8.6629	8.11988	NCBI	3844	intronic antisense	rna14800	rna14800	KCNMB4	-	43038799	43120159
rna29272	-6.21179	8.55876	13.3671	0.000256979	0.0178417	down	0	0	0	15	16	28	3.03723	3.03723	3.03723	8.09712	8.03538	8.59309	NCBI	2211	intergenic
rna46906	-6.09512	7.65998	10.069	0.00151099	0.0706098	down	0	0	0	11	16	28	3.03723	3.03723	3.03723	7.66531	8.03538	8.59309	NCBI	627	intronic antisense	rna46892	rna46892	PPP1R12B	-	80134511	80301867
rna46906	-6.09512	7.65998	10.069	0.00151099	0.0706098	down	0	0	0	11	16	28	3.03723	3.03723	3.03723	7.66531	8.03538	8.59309	NCBI	627	intronic antisense	rna46898	rna46898	PPP1R12B	-	80134511	80221837
rna46906	-6.09512	7.65998	10.069	0.00151099	0.0706098	down	0	0	0	11	16	28	3.03723	3.03723	3.03723	7.66531	8.03538	8.59309	NCBI	627	intronic antisense	rna46895	rna46895	PPP1R12B	-	80134511	80301860
rna46906	-6.09512	7.65998	10.069	0.00151099	0.0706098	down	0	0	0	11	16	28	3.03723	3.03723	3.03723	7.66531	8.03538	8.59309	NCBI	627	intronic antisense	rna46900	rna46900	PPP1R12B	-	80181574	80301877
rna46906	-6.09512	7.65998	10.069	0.00151099	0.0706098	down	0	0	0	11	16	28	3.03723	3.03723	3.03723	7.66531	8.03538	8.59309	NCBI	627	intronic antisense	rna46896	rna46896	PPP1R12B	-	80134511	80235893
rna46906	-6.09512	7.65998	10.069	0.00151099	0.0706098	down	0	0	0	11	16	28	3.03723	3.03723	3.03723	7.66531	8.03538	8.59309	NCBI	627	intronic antisense	rna46899	rna46899	PPP1R12B	-	80134511	80221694
rna46906	-6.09512	7.65998	10.069	0.00151099	0.0706098	down	0	0	0	11	16	28	3.03723	3.03723	3.03723	7.66531	8.03538	8.59309	NCBI	627	intronic antisense	rna46894	rna46894	PPP1R12B	-	80134511	80301863
rna46906	-6.09512	7.65998	10.069	0.00151099	0.0706098	down	0	0	0	11	16	28	3.03723	3.03723	3.03723	7.66531	8.03538	8.59309	NCBI	627	intronic antisense	rna46893	rna46893	PPP1R12B	-	80134511	80301866
rna46906	-6.09512	7.65998	10.069	0.00151099	0.0706098	down	0	0	0	11	16	28	3.03723	3.03723	3.03723	7.66531	8.03538	8.59309	NCBI	627	intronic antisense	rna46897	rna46897	PPP1R12B	-	80134511	80235893
rna46906	-6.09512	7.65998	10.069	0.00151099	0.0706098	down	0	0	0	11	16	28	3.03723	3.03723	3.03723	7.66531	8.03538	8.59309	NCBI	627	intronic antisense	rna46902	rna46902	PPP1R12B	-	80202062	80301877
rna46906	-6.09512	7.65998	10.069	0.00151099	0.0706098	down	0	0	0	11	16	28	3.03723	3.03723	3.03723	7.66531	8.03538	8.59309	NCBI	627	intronic antisense	rna46901	rna46901	PPP1R12B	-	80191619	80301879
gene9245	-5.91416	7.48727	8.9651	0.00275647	0.109807	down	0	0	0	25	9	11	3.03723	3.03723	3.03723	8.81668	7.24	7.2918	NCBI	648	intronic antisense	rna21012	rna21012	IL27RA	-	11641165	11664374
gene9245	-5.91416	7.48727	8.9651	0.00275647	0.109807	down	0	0	0	25	9	11	3.03723	3.03723	3.03723	8.81668	7.24	7.2918	NCBI	648	intronic antisense	rna21013	rna21013	IL27RA	-	11641165	11664368
gene9245	-5.91416	7.48727	8.9651	0.00275647	0.109807	down	0	0	0	25	9	11	3.03723	3.03723	3.03723	8.81668	7.24	7.2918	NCBI	648	intronic antisense	rna21014	rna21014	IL27RA	-	11641167	11665060
rna40173	-5.86088	7.5868	8.97947	0.0027349	0.109807	down	0	0	0	11	21	13	3.03723	3.03723	3.03723	7.66531	8.41691	7.52114	NCBI	1595	intronic antisense	rna40169	rna40169	PPP1R16A	-	443245	466791
rna40173	-5.86088	7.5868	8.97947	0.0027349	0.109807	down	0	0	0	11	21	13	3.03723	3.03723	3.03723	7.66531	8.41691	7.52114	NCBI	1595	intronic antisense	rna40170	rna40170	PPP1R16A	-	443245	466791
rna40173	-5.86088	7.5868	8.97947	0.0027349	0.109807	down	0	0	0	11	21	13	3.03723	3.03723	3.03723	7.66531	8.41691	7.52114	NCBI	1595	intronic antisense	rna40164	rna40164	PPP1R16A	-	443245	466892
rna40173	-5.86088	7.5868	8.97947	0.0027349	0.109807	down	0	0	0	11	21	13	3.03723	3.03723	3.03723	7.66531	8.41691	7.52114	NCBI	1595	intronic antisense	rna40160	rna40160	PPP1R16A	-	443245	466897
rna40173	-5.86088	7.5868	8.97947	0.0027349	0.109807	down	0	0	0	11	21	13	3.03723	3.03723	3.03723	7.66531	8.41691	7.52114	NCBI	1595	intronic antisense	rna40171	rna40171	PPP1R16A	-	443245	466791
rna40173	-5.86088	7.5868	8.97947	0.0027349	0.109807	down	0	0	0	11	21	13	3.03723	3.03723	3.03723	7.66531	8.41691	7.52114	NCBI	1595	intronic antisense	rna40163	rna40163	PPP1R16A	-	443245	466892
rna40173	-5.86088	7.5868	8.97947	0.0027349	0.109807	down	0	0	0	11	21	13	3.03723	3.03723	3.03723	7.66531	8.41691	7.52114	NCBI	1595	intronic antisense	rna40161	rna40161	PPP1R16A	-	443245	466892
rna40173	-5.86088	7.5868	8.97947	0.0027349	0.109807	down	0	0	0	11	21	13	3.03723	3.03723	3.03723	7.66531	8.41691	7.52114	NCBI	1595	intronic antisense	rna40159	rna40159	PPP1R16A	-	443245	466911
rna40173	-5.86088	7.5868	8.97947	0.0027349	0.109807	down	0	0	0	11	21	13	3.03723	3.03723	3.03723	7.66531	8.41691	7.52114	NCBI	1595	intronic antisense	rna40165	rna40165	PPP1R16A	-	443245	466892
rna40173	-5.86088	7.5868	8.97947	0.0027349	0.109807	down	0	0	0	11	21	13	3.03723	3.03723	3.03723	7.66531	8.41691	7.52114	NCBI	1595	intronic antisense	rna40166	rna40166	PPP1R16A	-	443245	466892
rna40173	-5.86088	7.5868	8.97947	0.0027349	0.109807	down	0	0	0	11	21	13	3.03723	3.03723	3.03723	7.66531	8.41691	7.52114	NCBI	1595	intronic antisense	rna40167	rna40167	PPP1R16A	-	443245	466892
rna40173	-5.86088	7.5868	8.97947	0.0027349	0.109807	down	0	0	0	11	21	13	3.03723	3.03723	3.03723	7.66531	8.41691	7.52114	NCBI	1595	intronic antisense	rna40168	rna40168	PPP1R16A	-	443245	466890
rna40173	-5.86088	7.5868	8.97947	0.0027349	0.109807	down	0	0	0	11	21	13	3.03723	3.03723	3.03723	7.66531	8.41691	7.52114	NCBI	1595	intronic antisense	rna40162	rna40162	PPP1R16A	-	443245	466892
rna71494	-5.68658	7.36132	7.9243	0.00488407	0.159813	down	0	0	0	11	15	14	3.03723	3.03723	3.03723	7.66531	7.94528	7.62344	NCBI	1187	intronic antisense	rna71478	rna71478	NRG1	+	28421075	28655095
rna71494	-5.68658	7.36132	7.9243	0.00488407	0.159813	down	0	0	0	11	15	14	3.03723	3.03723	3.03723	7.66531	7.94528	7.62344	NCBI	1187	intronic antisense	rna71480	rna71480	NRG1	+	28421075	28655095
rna71494	-5.68658	7.36132	7.9243	0.00488407	0.159813	down	0	0	0	11	15	14	3.03723	3.03723	3.03723	7.66531	7.94528	7.62344	NCBI	1187	intronic antisense	rna71477	rna71477	NRG1	+	28421075	28655095
rna71494	-5.68658	7.36132	7.9243	0.00488407	0.159813	down	0	0	0	11	15	14	3.03723	3.03723	3.03723	7.66531	7.94528	7.62344	NCBI	1187	intronic antisense	rna71487	rna71487	NRG1	+	28529197	28651001
rna71494	-5.68658	7.36132	7.9243	0.00488407	0.159813	down	0	0	0	11	15	14	3.03723	3.03723	3.03723	7.66531	7.94528	7.62344	NCBI	1187	intronic antisense	rna71479	rna71479	NRG1	+	28421075	28655095
rna71494	-5.68658	7.36132	7.9243	0.00488407	0.159813	down	0	0	0	11	15	14	3.03723	3.03723	3.03723	7.66531	7.94528	7.62344	NCBI	1187	intronic antisense	rna71486	rna71486	NRG1	+	28529191	28651001
rna71494	-5.68658	7.36132	7.9243	0.00488407	0.159813	down	0	0	0	11	15	14	3.03723	3.03723	3.03723	7.66531	7.94528	7.62344	NCBI	1187	intronic antisense	rna71483	rna71483	NRG1	+	28421075	28651001
rna71494	-5.68658	7.36132	7.9243	0.00488407	0.159813	down	0	0	0	11	15	14	3.03723	3.03723	3.03723	7.66531	7.94528	7.62344	NCBI	1187	intronic antisense	rna71482	rna71482	NRG1	+	28421075	28651001
rna71494	-5.68658	7.36132	7.9243	0.00488407	0.159813	down	0	0	0	11	15	14	3.03723	3.03723	3.03723	7.66531	7.94528	7.62344	NCBI	1187	intronic antisense	rna71493	rna71493	NRG1	+	28630233	28655095
rna71494	-5.68658	7.36132	7.9243	0.00488407	0.159813	down	0	0	0	11	15	14	3.03723	3.03723	3.03723	7.66531	7.94528	7.62344	NCBI	1187	intronic antisense	rna71489	rna71489	NRG1	+	28529220	28655095
rna71494	-5.68658	7.36132	7.9243	0.00488407	0.159813	down	0	0	0	11	15	14	3.03723	3.03723	3.03723	7.66531	7.94528	7.62344	NCBI	1187	intronic antisense	rna71481	rna71481	NRG1	+	28421075	28655095
rna71494	-5.68658	7.36132	7.9243	0.00488407	0.159813	down	0	0	0	11	15	14	3.03723	3.03723	3.03723	7.66531	7.94528	7.62344	NCBI	1187	intronic antisense	rna71488	rna71488	NRG1	+	28529218	28655095
rna71494	-5.68658	7.36132	7.9243	0.00488407	0.159813	down	0	0	0	11	15	14	3.03723	3.03723	3.03723	7.66531	7.94528	7.62344	NCBI	1187	intronic antisense	rna71492	rna71492	NRG1	+	28630228	28655095
rna71494	-5.68658	7.36132	7.9243	0.00488407	0.159813	down	0	0	0	11	15	14	3.03723	3.03723	3.03723	7.66531	7.94528	7.62344	NCBI	1187	intronic antisense	rna71491	rna71491	NRG1	+	28618489	28655095
rna71494	-5.68658	7.36132	7.9243	0.00488407	0.159813	down	0	0	0	11	15	14	3.03723	3.03723	3.03723	7.66531	7.94528	7.62344	NCBI	1187	intronic antisense	rna71490	rna71490	NRG1	+	28529230	28655095
rna14910	-5.67209	7.41521	7.97372	0.00475256	0.159813	down	0	0	0	17	8	14	3.03723	3.03723	3.03723	8.2726	7.07983	7.62344	NCBI	4367	intergenic
rna63930	-5.6276	7.46002	7.90644	0.00493248	0.159813	down	0	0	0	9	13	17	3.03723	3.03723	3.03723	7.38871	7.7462	7.89291	NCBI	895	natural antisense	rna63923	rna63923	KLC4	+	16688281	16701993
rna63930	-5.6276	7.46002	7.90644	0.00493248	0.159813	down	0	0	0	9	13	17	3.03723	3.03723	3.03723	7.38871	7.7462	7.89291	NCBI	895	natural antisense	rna63926	rna63926	KLC4	+	16688287	16701993
rna63930	-5.6276	7.46002	7.90644	0.00493248	0.159813	down	0	0	0	9	13	17	3.03723	3.03723	3.03723	7.38871	7.7462	7.89291	NCBI	895	intronic antisense	rna63919	rna63919	KLC4	+	16688218	16702484
rna63930	-5.6276	7.46002	7.90644	0.00493248	0.159813	down	0	0	0	9	13	17	3.03723	3.03723	3.03723	7.38871	7.7462	7.89291	NCBI	895	natural antisense	rna63921	rna63921	KLC4	+	16688265	16701993
rna63930	-5.6276	7.46002	7.90644	0.00493248	0.159813	down	0	0	0	9	13	17	3.03723	3.03723	3.03723	7.38871	7.7462	7.89291	NCBI	895	natural antisense	rna63920	rna63920	KLC4	+	16688218	16701993
rna63930	-5.6276	7.46002	7.90644	0.00493248	0.159813	down	0	0	0	9	13	17	3.03723	3.03723	3.03723	7.38871	7.7462	7.89291	NCBI	895	intronic antisense	rna63927	rna63927	KLC4	+	16688288	16702484
rna63930	-5.6276	7.46002	7.90644	0.00493248	0.159813	down	0	0	0	9	13	17	3.03723	3.03723	3.03723	7.38871	7.7462	7.89291	NCBI	895	natural antisense	rna63925	rna63925	KLC4	+	16688287	16701993
rna63930	-5.6276	7.46002	7.90644	0.00493248	0.159813	down	0	0	0	9	13	17	3.03723	3.03723	3.03723	7.38871	7.7462	7.89291	NCBI	895	natural antisense	rna63924	rna63924	KLC4	+	16688285	16701993
rna63930	-5.6276	7.46002	7.90644	0.00493248	0.159813	down	0	0	0	9	13	17	3.03723	3.03723	3.03723	7.38871	7.7462	7.89291	NCBI	895	intronic antisense	rna63931	rna63931	PTK7	+	16703731	16767981
rna63930	-5.6276	7.46002	7.90644	0.00493248	0.159813	down	0	0	0	9	13	17	3.03723	3.03723	3.03723	7.38871	7.7462	7.89291	NCBI	895	natural antisense	rna63928	rna63928	KLC4	+	16688318	16701993
gene18517	-5.61006	7.31955	7.58516	0.00589238	0.17379	down	0	0	0	9	16	13	3.03723	3.03723	3.03723	7.38871	8.03538	7.52114	NCBI	1473	intronic antisense	rna42165	rna42165	DLAT	+	22340055	22374925
gene4119	-5.56927	7.36452	7.5409	0.00603879	0.17379	down	0	0	0	9	21	6	3.03723	3.03723	3.03723	7.38871	8.41691	6.47898	NCBI	1211	intronic antisense	rna9364	rna9364	RAVER2	-	80583996	80721371
gene4119	-5.56927	7.36452	7.5409	0.00603879	0.17379	down	0	0	0	9	21	6	3.03723	3.03723	3.03723	7.38871	8.41691	6.47898	NCBI	1211	intronic antisense	rna9365	rna9365	RAVER2	-	80583996	80721371
rna35250	-5.56262	7.35766	7.50783	0.00615059	0.17379	down	0	0	0	10	18	8	3.03723	3.03723	3.03723	7.53362	8.20029	6.86044	NCBI	3301	intronic antisense	rna35247	rna35247	MED27	-	101946200	102165161
rna35250	-5.56262	7.35766	7.50783	0.00615059	0.17379	down	0	0	0	10	18	8	3.03723	3.03723	3.03723	7.53362	8.20029	6.86044	NCBI	3301	intronic antisense	rna35248	rna35248	MED27	-	101946200	102165161
rna35250	-5.56262	7.35766	7.50783	0.00615059	0.17379	down	0	0	0	10	18	8	3.03723	3.03723	3.03723	7.53362	8.20029	6.86044	NCBI	3301	intronic antisense	rna35246	rna35246	MED27	-	101923661	102165161
rna35250	-5.56262	7.35766	7.50783	0.00615059	0.17379	down	0	0	0	10	18	8	3.03723	3.03723	3.03723	7.53362	8.20029	6.86044	NCBI	3301	intronic antisense	rna35249	rna35249	MED27	-	101946200	102165145
rna62706	-5.54705	7.28244	7.29989	0.00690388	0.184356	down	0	0	0	16	11	8	3.03723	3.03723	3.03723	8.18753	7.51519	6.86044	NCBI	2070	intronic antisense	rna62705	rna62705	CCDC12	+	52548726	52585077
rna31752	-5.52654	7.33862	7.35378	0.00670004	0.180901	down	0	0	0	15	9	11	3.03723	3.03723	3.03723	8.09712	7.24	7.2918	NCBI	719	intronic antisense	rna31747	rna31747	ELMSAN1	-	85124177	85196815
rna6211	-5.42006	7.62947	7.43849	0.00639199	0.176506	down	0	0	0	21	6	4	3.03723	3.03723	3.03723	8.57014	6.69369	5.95893	NCBI	2716	natural antisense	rna6218	rna6218	ZBTB40	-	130293845	130368965
rna6211	-5.42006	7.62947	7.43849	0.00639199	0.176506	down	0	0	0	21	6	4	3.03723	3.03723	3.03723	8.57014	6.69369	5.95893	NCBI	2716	natural antisense	rna6219	rna6219	ZBTB40	-	130293845	130366365
rna6211	-5.42006	7.62947	7.43849	0.00639199	0.176506	down	0	0	0	21	6	4	3.03723	3.03723	3.03723	8.57014	6.69369	5.95893	NCBI	2716	natural antisense	rna6216	rna6216	ZBTB40	-	130293845	130374042
rna6211	-5.42006	7.62947	7.43849	0.00639199	0.176506	down	0	0	0	21	6	4	3.03723	3.03723	3.03723	8.57014	6.69369	5.95893	NCBI	2716	natural antisense	rna6215	rna6215	ZBTB40	-	130293845	130374042
rna6211	-5.42006	7.62947	7.43849	0.00639199	0.176506	down	0	0	0	21	6	4	3.03723	3.03723	3.03723	8.57014	6.69369	5.95893	NCBI	2716	natural antisense	rna6214	rna6214	ZBTB40	-	130293845	130374042
rna6211	-5.42006	7.62947	7.43849	0.00639199	0.176506	down	0	0	0	21	6	4	3.03723	3.03723	3.03723	8.57014	6.69369	5.95893	NCBI	2716	natural antisense	rna6220	rna6220	ZBTB40	-	130293845	130366363
rna6211	-5.42006	7.62947	7.43849	0.00639199	0.176506	down	0	0	0	21	6	4	3.03723	3.03723	3.03723	8.57014	6.69369	5.95893	NCBI	2716	natural antisense	rna6213	rna6213	ZBTB40	-	130293845	130374042
rna6211	-5.42006	7.62947	7.43849	0.00639199	0.176506	down	0	0	0	21	6	4	3.03723	3.03723	3.03723	8.57014	6.69369	5.95893	NCBI	2716	natural antisense	rna6217	rna6217	ZBTB40	-	130293845	130368965
rna6211	-5.42006	7.62947	7.43849	0.00639199	0.176506	down	0	0	0	21	6	4	3.03723	3.03723	3.03723	8.57014	6.69369	5.95893	NCBI	2716	natural antisense	rna6212	rna6212	ZBTB40	-	130293845	130374042
gene31284	-5.40446	7.27641	6.85493	0.00884884	0.214524	down	0	0	0	16	5	11	3.03723	3.03723	3.03723	8.18753	6.45336	7.2918	NCBI	3841	intronic antisense	rna71496	rna71496	FUT10	-	29120090	29188738
rna55798	-5.39807	7.21234	6.71194	0.00958649	0.221859	down	0	0	0	2	9	24	3.03723	3.03723	3.03723	5.44708	7.24	8.3758	NCBI	716	natural antisense	rna55796	rna55796	GSDMB	-	40243160	40256058
rna55798	-5.39807	7.21234	6.71194	0.00958649	0.221859	down	0	0	0	2	9	24	3.03723	3.03723	3.03723	5.44708	7.24	8.3758	NCBI	716	natural antisense	rna55794	rna55794	GSDMB	-	40242817	40255437
rna55798	-5.39807	7.21234	6.71194	0.00958649	0.221859	down	0	0	0	2	9	24	3.03723	3.03723	3.03723	5.44708	7.24	8.3758	NCBI	716	natural antisense	rna55797	rna55797	GSDMB	-	40243160	40256041
rna55798	-5.39807	7.21234	6.71194	0.00958649	0.221859	down	0	0	0	2	9	24	3.03723	3.03723	3.03723	5.44708	7.24	8.3758	NCBI	716	natural antisense	rna55795	rna55795	GSDMB	-	40243160	40256060
rna26378	-5.38771	7.40515	7.02197	0.00806025	0.204025	down	0	0	0	13	14	4	3.03723	3.03723	3.03723	7.89731	7.84917	5.95893	NCBI	1638	natural antisense	rna26377	rna26377	ZNF367	-	83091017	83115232
rna48519	-5.38733	7.83056	7.5785	0.00591418	0.17379	down	0	0	0	19	4	8	3.03723	3.03723	3.03723	8.42902	6.16483	6.86044	NCBI	3670	exon sense-overlapping	rna48521	rna48521	USP30	-	63983710	64006633
rna48519	-5.38733	7.83056	7.5785	0.00591418	0.17379	down	0	0	0	19	4	8	3.03723	3.03723	3.03723	8.42902	6.16483	6.86044	NCBI	3670	natural antisense	rna48518	rna48518	ALKBH2	+	63977759	63983534
rna48519	-5.38733	7.83056	7.5785	0.00591418	0.17379	down	0	0	0	19	4	8	3.03723	3.03723	3.03723	8.42902	6.16483	6.86044	NCBI	3670	natural antisense	rna48514	rna48514	ALKBH2	+	63977678	63983575
rna48519	-5.38733	7.83056	7.5785	0.00591418	0.17379	down	0	0	0	19	4	8	3.03723	3.03723	3.03723	8.42902	6.16483	6.86044	NCBI	3670	natural antisense	rna48517	rna48517	ALKBH2	+	63977713	63983575
rna48519	-5.38733	7.83056	7.5785	0.00591418	0.17379	down	0	0	0	19	4	8	3.03723	3.03723	3.03723	8.42902	6.16483	6.86044	NCBI	3670	natural antisense	rna48513	rna48513	ALKBH2	+	63977677	63983575
rna48519	-5.38733	7.83056	7.5785	0.00591418	0.17379	down	0	0	0	19	4	8	3.03723	3.03723	3.03723	8.42902	6.16483	6.86044	NCBI	3670	natural antisense	rna48516	rna48516	ALKBH2	+	63977702	63983575
rna48519	-5.38733	7.83056	7.5785	0.00591418	0.17379	down	0	0	0	19	4	8	3.03723	3.03723	3.03723	8.42902	6.16483	6.86044	NCBI	3670	exon sense-overlapping	rna48520	rna48520	USP30	-	63983619	64006722
rna48519	-5.38733	7.83056	7.5785	0.00591418	0.17379	down	0	0	0	19	4	8	3.03723	3.03723	3.03723	8.42902	6.16483	6.86044	NCBI	3670	exon sense-overlapping	rna48522	rna48522	USP30	-	63984632	64006723
rna48519	-5.38733	7.83056	7.5785	0.00591418	0.17379	down	0	0	0	19	4	8	3.03723	3.03723	3.03723	8.42902	6.16483	6.86044	NCBI	3670	natural antisense	rna48515	rna48515	ALKBH2	+	63977701	63983575
rna26682	-5.38142	7.53417	7.18437	0.0073624	0.191459	down	0	0	0	9	20	2	3.03723	3.03723	3.03723	7.38871	8.34826	5.13776	NCBI	2282	intergenic
gene913	-5.32922	7.17343	6.41674	0.0113153	0.243329	down	0	0	0	10	3	19	3.03723	3.03723	3.03723	7.53362	5.80379	8.04812	NCBI	124	intronic antisense	rna1954	rna1954	KCNAB1	-	111111016	111559800
gene28210	-5.11699	7.50351	6.32264	0.0119313	0.244105	down	0	0	0	5	12	10	3.03723	3.03723	3.03723	6.59617	7.63532	7.16184	NCBI	730	intronic antisense	rna64606	rna64606	LOC512672	+	28468070	28505206
gene28210	-5.11699	7.50351	6.32264	0.0119313	0.244105	down	0	0	0	5	12	10	3.03723	3.03723	3.03723	6.59617	7.63532	7.16184	NCBI	730	natural antisense	rna64607	rna64607	LOC512672	+	28492562	28505206
gene29224	-5.08758	7.13	5.67491	0.017222	0.309995	down	0	0	0	3	18	5	3.03723	3.03723	3.03723	5.93859	8.20029	6.24226	NCBI	1027	intronic antisense	rna66504	rna66504	EPG5	-	45587071	45716245
gene29224	-5.08758	7.13	5.67491	0.017222	0.309995	down	0	0	0	3	18	5	3.03723	3.03723	3.03723	5.93859	8.20029	6.24226	NCBI	1027	intronic antisense	rna66505	rna66505	EPG5	-	45594385	45716245
gene29224	-5.08758	7.13	5.67491	0.017222	0.309995	down	0	0	0	3	18	5	3.03723	3.03723	3.03723	5.93859	8.20029	6.24226	NCBI	1027	intronic antisense	rna66503	rna66503	EPG5	-	45584180	45716245
rna34157	-5.04182	7.18847	5.67968	0.0171752	0.309995	down	0	0	0	4	10	12	3.03723	3.03723	3.03723	6.30452	7.38415	7.41102	NCBI	1110	intronic antisense	rna34153	rna34153	DTNB	+	73701655	73943408
rna34157	-5.04182	7.18847	5.67968	0.0171752	0.309995	down	0	0	0	4	10	12	3.03723	3.03723	3.03723	6.30452	7.38415	7.41102	NCBI	1110	intronic antisense	rna34145	rna34145	DTNB	+	73701653	73943342
rna34157	-5.04182	7.18847	5.67968	0.0171752	0.309995	down	0	0	0	4	10	12	3.03723	3.03723	3.03723	6.30452	7.38415	7.41102	NCBI	1110	intronic antisense	rna34139	rna34139	DTNB	+	73701579	73943412
rna34157	-5.04182	7.18847	5.67968	0.0171752	0.309995	down	0	0	0	4	10	12	3.03723	3.03723	3.03723	6.30452	7.38415	7.41102	NCBI	1110	intronic antisense	rna34151	rna34151	DTNB	+	73701654	73943342
rna34157	-5.04182	7.18847	5.67968	0.0171752	0.309995	down	0	0	0	4	10	12	3.03723	3.03723	3.03723	6.30452	7.38415	7.41102	NCBI	1110	intronic antisense	rna34142	rna34142	DTNB	+	73701652	73943408
rna34157	-5.04182	7.18847	5.67968	0.0171752	0.309995	down	0	0	0	4	10	12	3.03723	3.03723	3.03723	6.30452	7.38415	7.41102	NCBI	1110	intronic antisense	rna34150	rna34150	DTNB	+	73701654	73943408
rna34157	-5.04182	7.18847	5.67968	0.0171752	0.309995	down	0	0	0	4	10	12	3.03723	3.03723	3.03723	6.30452	7.38415	7.41102	NCBI	1110	intronic antisense	rna34143	rna34143	DTNB	+	73701652	73935288
rna34157	-5.04182	7.18847	5.67968	0.0171752	0.309995	down	0	0	0	4	10	12	3.03723	3.03723	3.03723	6.30452	7.38415	7.41102	NCBI	1110	intronic antisense	rna34148	rna34148	DTNB	+	73701653	73935288
rna34157	-5.04182	7.18847	5.67968	0.0171752	0.309995	down	0	0	0	4	10	12	3.03723	3.03723	3.03723	6.30452	7.38415	7.41102	NCBI	1110	intronic antisense	rna34147	rna34147	DTNB	+	73701653	73935288
rna34157	-5.04182	7.18847	5.67968	0.0171752	0.309995	down	0	0	0	4	10	12	3.03723	3.03723	3.03723	6.30452	7.38415	7.41102	NCBI	1110	intronic antisense	rna34140	rna34140	DTNB	+	73701625	73943342
rna34157	-5.04182	7.18847	5.67968	0.0171752	0.309995	down	0	0	0	4	10	12	3.03723	3.03723	3.03723	6.30452	7.38415	7.41102	NCBI	1110	intronic antisense	rna34141	rna34141	DTNB	+	73701651	73935288
rna34157	-5.04182	7.18847	5.67968	0.0171752	0.309995	down	0	0	0	4	10	12	3.03723	3.03723	3.03723	6.30452	7.38415	7.41102	NCBI	1110	intronic antisense	rna34149	rna34149	DTNB	+	73701654	73943412
rna34157	-5.04182	7.18847	5.67968	0.0171752	0.309995	down	0	0	0	4	10	12	3.03723	3.03723	3.03723	6.30452	7.38415	7.41102	NCBI	1110	intronic antisense	rna34155	rna34155	DTNB	+	73732481	73943416
rna34157	-5.04182	7.18847	5.67968	0.0171752	0.309995	down	0	0	0	4	10	12	3.03723	3.03723	3.03723	6.30452	7.38415	7.41102	NCBI	1110	intronic antisense	rna34146	rna34146	DTNB	+	73701653	73943342
rna34157	-5.04182	7.18847	5.67968	0.0171752	0.309995	down	0	0	0	4	10	12	3.03723	3.03723	3.03723	6.30452	7.38415	7.41102	NCBI	1110	intronic antisense	rna34154	rna34154	DTNB	+	73701655	73943408
rna34157	-5.04182	7.18847	5.67968	0.0171752	0.309995	down	0	0	0	4	10	12	3.03723	3.03723	3.03723	6.30452	7.38415	7.41102	NCBI	1110	intronic antisense	rna34144	rna34144	DTNB	+	73701653	73943408
rna24773	-5.03147	7.46602	6.01733	0.0141777	0.275615	down	0	0	0	11	10	3	3.03723	3.03723	3.03723	7.66531	7.38415	5.606	NCBI	476	intronic antisense	rna24772	rna24772	CAAP1	+	17332243	17402870
rna68130	-5.00487	7.01413	5.20834	0.0224931	0.354924	down	0	0	0	5	10	10	3.03723	3.03723	3.03723	6.59617	7.38415	7.16184	NCBI	602	natural antisense	rna68133	rna68133	SH2B1	-	25950651	25959347
rna68130	-5.00487	7.01413	5.20834	0.0224931	0.354924	down	0	0	0	5	10	10	3.03723	3.03723	3.03723	6.59617	7.38415	7.16184	NCBI	602	natural antisense	rna68136	rna68136	SH2B1	-	25950655	25959024
rna68130	-5.00487	7.01413	5.20834	0.0224931	0.354924	down	0	0	0	5	10	10	3.03723	3.03723	3.03723	6.59617	7.38415	7.16184	NCBI	602	natural antisense	rna68134	rna68134	SH2B1	-	25950655	25959039
rna68130	-5.00487	7.01413	5.20834	0.0224931	0.354924	down	0	0	0	5	10	10	3.03723	3.03723	3.03723	6.59617	7.38415	7.16184	NCBI	602	natural antisense	rna68135	rna68135	SH2B1	-	25950655	25959039
rna68130	-5.00487	7.01413	5.20834	0.0224931	0.354924	down	0	0	0	5	10	10	3.03723	3.03723	3.03723	6.59617	7.38415	7.16184	NCBI	602	natural antisense	rna68132	rna68132	SH2B1	-	25950649	25956887
rna68130	-5.00487	7.01413	5.20834	0.0224931	0.354924	down	0	0	0	5	10	10	3.03723	3.03723	3.03723	6.59617	7.38415	7.16184	NCBI	602	natural antisense	rna68131	rna68131	SH2B1	-	25950649	25959039
rna18884	-4.96181	7.22758	5.53181	0.018687	0.324672	down	0	0	0	10	9	4	3.03723	3.03723	3.03723	7.53362	7.24	5.95893	NCBI	1327	intronic antisense	rna18881	rna18881	CORIN	-	66273884	66581733
rna18884	-4.96181	7.22758	5.53181	0.018687	0.324672	down	0	0	0	10	9	4	3.03723	3.03723	3.03723	7.53362	7.24	5.95893	NCBI	1327	intronic antisense	rna18880	rna18880	CORIN	-	66273884	66582732
rna18884	-4.96181	7.22758	5.53181	0.018687	0.324672	down	0	0	0	10	9	4	3.03723	3.03723	3.03723	7.53362	7.24	5.95893	NCBI	1327	intronic antisense	rna18882	rna18882	CORIN	-	66273884	66581733
rna69877	-4.90282	6.9661	4.85809	0.0275324	0.393817	down	0	0	0	8	5	10	3.03723	3.03723	3.03723	7.22759	6.45336	7.16184	NCBI	1706	intronic antisense	rna69865	rna69865	PKD2L1	-	21186859	21263267
rna69877	-4.90282	6.9661	4.85809	0.0275324	0.393817	down	0	0	0	8	5	10	3.03723	3.03723	3.03723	7.22759	6.45336	7.16184	NCBI	1706	intronic antisense	rna69870	rna69870	PKD2L1	-	21186859	21263267
rna69877	-4.90282	6.9661	4.85809	0.0275324	0.393817	down	0	0	0	8	5	10	3.03723	3.03723	3.03723	7.22759	6.45336	7.16184	NCBI	1706	intronic antisense	rna69875	rna69875	PKD2L1	-	21186859	21253767
gene6186	-4.86548	6.95188	4.74497	0.0294001	0.403628	down	0	0	0	2	11	10	3.03723	3.03723	3.03723	5.44708	7.51519	7.16184	NCBI	911	intergenic
gene12192	-4.85657	6.94809	4.71652	0.0298902	0.407961	down	0	0	0	6	3	14	3.03723	3.03723	3.03723	6.83865	5.80379	7.62344	NCBI	1187	intronic antisense	rna27647	rna27647	RPF2	-	39325004	39361557
gene12192	-4.85657	6.94809	4.71652	0.0298902	0.407961	down	0	0	0	6	3	14	3.03723	3.03723	3.03723	6.83865	5.80379	7.62344	NCBI	1187	intronic antisense	rna27645	rna27645	RPF2	-	39322752	39361472
gene12192	-4.85657	6.94809	4.71652	0.0298902	0.407961	down	0	0	0	6	3	14	3.03723	3.03723	3.03723	6.83865	5.80379	7.62344	NCBI	1187	intronic antisense	rna27646	rna27646	RPF2	-	39322752	39358219
gene11351	-4.85283	6.94711	4.70727	0.0300515	0.407961	down	0	0	0	0	13	10	3.03723	3.03723	3.03723	3.03723	7.7462	7.16184	NCBI	1016	intronic antisense	rna25710	rna25710	TDRD7	+	62612997	62715822
gene11351	-4.85283	6.94711	4.70727	0.0300515	0.407961	down	0	0	0	0	13	10	3.03723	3.03723	3.03723	3.03723	7.7462	7.16184	NCBI	1016	intronic antisense	rna25708	rna25708	TDRD7	+	62612947	62715826
gene11351	-4.85283	6.94711	4.70727	0.0300515	0.407961	down	0	0	0	0	13	10	3.03723	3.03723	3.03723	3.03723	7.7462	7.16184	NCBI	1016	intronic antisense	rna25709	rna25709	TDRD7	+	62612947	62715826
gene8371	-4.83518	6.93997	4.65284	0.0310185	0.41875	down	0	0	0	4	4	15	3.03723	3.03723	3.03723	6.30452	6.16483	7.71897	NCBI	3165	intergenic
rna72814	-4.79807	6.92604	4.54434	0.0330445	0.428012	down	0	0	0	1	5	17	3.03723	3.03723	3.03723	4.69583	6.45336	7.89291	NCBI	1117	intronic antisense	rna72815	rna72815	GLUD1	-	41609011	41649016
rna5858	-4.78802	7.24285	5.12987	0.0235321	0.365971	down	0	0	0	1	10	11	3.03723	3.03723	3.03723	4.69583	7.38415	7.2918	NCBI	495	intronic antisense	rna5865	rna5865	PHACTR4	-	124922938	125032405
rna5858	-4.78802	7.24285	5.12987	0.0235321	0.365971	down	0	0	0	1	10	11	3.03723	3.03723	3.03723	4.69583	7.38415	7.2918	NCBI	495	intronic antisense	rna5862	rna5862	PHACTR4	-	124922938	125032430
rna5858	-4.78802	7.24285	5.12987	0.0235321	0.365971	down	0	0	0	1	10	11	3.03723	3.03723	3.03723	4.69583	7.38415	7.2918	NCBI	495	intronic antisense	rna5864	rna5864	PHACTR4	-	124922938	125032405
rna5858	-4.78802	7.24285	5.12987	0.0235321	0.365971	down	0	0	0	1	10	11	3.03723	3.03723	3.03723	4.69583	7.38415	7.2918	NCBI	495	intronic antisense	rna5863	rna5863	PHACTR4	-	124922938	125032430
rna5858	-4.78802	7.24285	5.12987	0.0235321	0.365971	down	0	0	0	1	10	11	3.03723	3.03723	3.03723	4.69583	7.38415	7.2918	NCBI	495	intronic antisense	rna5860	rna5860	PHACTR4	-	124922938	125032430
rna5858	-4.78802	7.24285	5.12987	0.0235321	0.365971	down	0	0	0	1	10	11	3.03723	3.03723	3.03723	4.69583	7.38415	7.2918	NCBI	495	intronic antisense	rna5861	rna5861	PHACTR4	-	124922938	125032430
rna5858	-4.78802	7.24285	5.12987	0.0235321	0.365971	down	0	0	0	1	10	11	3.03723	3.03723	3.03723	4.69583	7.38415	7.2918	NCBI	495	intronic antisense	rna5859	rna5859	PHACTR4	-	124922938	125032434
rna5858	-4.78802	7.24285	5.12987	0.0235321	0.365971	down	0	0	0	1	10	11	3.03723	3.03723	3.03723	4.69583	7.38415	7.2918	NCBI	495	intronic antisense	rna5866	rna5866	PHACTR4	-	124922938	124973971
rna75219	-4.77297	6.91245	4.45506	0.034815	0.431686	down	0	0	0	6	0	16	3.03723	3.03723	3.03723	6.83865	3.03723	7.80856	NCBI	1679	intergenic
rna37704	-4.74342	6.98143	4.55617	0.032817	0.428012	down	0	0	0	3	15	2	3.03723	3.03723	3.03723	5.93859	7.94528	5.13776	NCBI	4200	intronic antisense	rna37676	rna37676	KIAA1217	+	24972939	25412646
rna37704	-4.74342	6.98143	4.55617	0.032817	0.428012	down	0	0	0	3	15	2	3.03723	3.03723	3.03723	5.93859	7.94528	5.13776	NCBI	4200	intronic antisense	rna37688	rna37688	KIAA1217	+	25060315	25412646
rna37704	-4.74342	6.98143	4.55617	0.032817	0.428012	down	0	0	0	3	15	2	3.03723	3.03723	3.03723	5.93859	7.94528	5.13776	NCBI	4200	intronic antisense	rna37682	rna37682	KIAA1217	+	25060307	25411501
rna37704	-4.74342	6.98143	4.55617	0.032817	0.428012	down	0	0	0	3	15	2	3.03723	3.03723	3.03723	5.93859	7.94528	5.13776	NCBI	4200	intronic antisense	rna37677	rna37677	KIAA1217	+	25060302	25410523
rna37704	-4.74342	6.98143	4.55617	0.032817	0.428012	down	0	0	0	3	15	2	3.03723	3.03723	3.03723	5.93859	7.94528	5.13776	NCBI	4200	natural antisense	rna37692	rna37692	KIAA1217	+	25097807	25412637
rna37704	-4.74342	6.98143	4.55617	0.032817	0.428012	down	0	0	0	3	15	2	3.03723	3.03723	3.03723	5.93859	7.94528	5.13776	NCBI	4200	intronic antisense	rna37691	rna37691	KIAA1217	+	25071485	25412646
rna37704	-4.74342	6.98143	4.55617	0.032817	0.428012	down	0	0	0	3	15	2	3.03723	3.03723	3.03723	5.93859	7.94528	5.13776	NCBI	4200	intronic antisense	rna37678	rna37678	KIAA1217	+	25060303	25410523
rna37704	-4.74342	6.98143	4.55617	0.032817	0.428012	down	0	0	0	3	15	2	3.03723	3.03723	3.03723	5.93859	7.94528	5.13776	NCBI	4200	intronic antisense	rna37689	rna37689	KIAA1217	+	25060315	25411501
rna37704	-4.74342	6.98143	4.55617	0.032817	0.428012	down	0	0	0	3	15	2	3.03723	3.03723	3.03723	5.93859	7.94528	5.13776	NCBI	4200	intronic antisense	rna37687	rna37687	KIAA1217	+	25060315	25412646
rna37704	-4.74342	6.98143	4.55617	0.032817	0.428012	down	0	0	0	3	15	2	3.03723	3.03723	3.03723	5.93859	7.94528	5.13776	NCBI	4200	intronic antisense	rna37690	rna37690	KIAA1217	+	25060315	25411501
rna37704	-4.74342	6.98143	4.55617	0.032817	0.428012	down	0	0	0	3	15	2	3.03723	3.03723	3.03723	5.93859	7.94528	5.13776	NCBI	4200	intronic antisense	rna37680	rna37680	KIAA1217	+	25060306	25411501
rna37704	-4.74342	6.98143	4.55617	0.032817	0.428012	down	0	0	0	3	15	2	3.03723	3.03723	3.03723	5.93859	7.94528	5.13776	NCBI	4200	intronic antisense	rna37686	rna37686	KIAA1217	+	25060314	25412646
rna37704	-4.74342	6.98143	4.55617	0.032817	0.428012	down	0	0	0	3	15	2	3.03723	3.03723	3.03723	5.93859	7.94528	5.13776	NCBI	4200	intronic antisense	rna37684	rna37684	KIAA1217	+	25060313	25412646
rna37704	-4.74342	6.98143	4.55617	0.032817	0.428012	down	0	0	0	3	15	2	3.03723	3.03723	3.03723	5.93859	7.94528	5.13776	NCBI	4200	intronic antisense	rna37681	rna37681	KIAA1217	+	25060307	25412646
rna37704	-4.74342	6.98143	4.55617	0.032817	0.428012	down	0	0	0	3	15	2	3.03723	3.03723	3.03723	5.93859	7.94528	5.13776	NCBI	4200	intronic antisense	rna37679	rna37679	KIAA1217	+	25060306	25412646
rna37704	-4.74342	6.98143	4.55617	0.032817	0.428012	down	0	0	0	3	15	2	3.03723	3.03723	3.03723	5.93859	7.94528	5.13776	NCBI	4200	intronic antisense	rna37685	rna37685	KIAA1217	+	25060314	25412646
rna37704	-4.74342	6.98143	4.55617	0.032817	0.428012	down	0	0	0	3	15	2	3.03723	3.03723	3.03723	5.93859	7.94528	5.13776	NCBI	4200	intronic antisense	rna37675	rna37675	KIAA1217	+	24591904	25412646
rna37704	-4.74342	6.98143	4.55617	0.032817	0.428012	down	0	0	0	3	15	2	3.03723	3.03723	3.03723	5.93859	7.94528	5.13776	NCBI	4200	intronic antisense	rna37683	rna37683	KIAA1217	+	25060308	25411501
gene34042	-4.74099	6.89253	4.33276	0.037403	0.444463	down	0	0	0	8	6	6	3.03723	3.03723	3.03723	7.22759	6.69369	6.47898	NCBI	1933	intergenic
gene19721	-4.72239	8.35471	14.081	0.000175786	0.0133487	down	1	0	0	45	18	48	6.07062	3.03723	3.03723	9.65296	8.20029	9.35787	NCBI	4130	intergenic
rna69042	-4.68286	7.03366	4.54075	0.0331137	0.428012	down	0	0	0	5	5	10	3.03723	3.03723	3.03723	6.59617	6.45336	7.16184	NCBI	831	natural antisense	rna69040	rna69040	C25H7orf26	+	38418886	38429610
rna69042	-4.68286	7.03366	4.54075	0.0331137	0.428012	down	0	0	0	5	5	10	3.03723	3.03723	3.03723	6.59617	6.45336	7.16184	NCBI	831	intronic antisense	rna69041	rna69041	C25H7orf26	+	38419234	38430419
rna45768	-4.67253	6.87175	4.1663	0.0412536	0.457543	down	0	0	0	3	1	17	3.03723	3.03723	3.03723	5.93859	4.59056	7.89291	NCBI	331	natural antisense	rna45771	rna45771	ACOT7	+	46979752	47087020
rna45768	-4.67253	6.87175	4.1663	0.0412536	0.457543	down	0	0	0	3	1	17	3.03723	3.03723	3.03723	5.93859	4.59056	7.89291	NCBI	331	intronic antisense	rna45770	rna45770	ACOT7	+	46979217	47087020
gene8419	-4.66071	6.86775	4.13771	0.041956	0.458295	down	0	0	0	0	5	16	3.03723	3.03723	3.03723	3.03723	6.45336	7.80856	NCBI	321	intergenic
rna47054	-4.65602	6.9367	4.26932	0.038824	0.453569	down	0	0	0	11	5	2	3.03723	3.03723	3.03723	7.66531	6.45336	5.13776	NCBI	2305	bidirectional	rna47052	rna47052	FHDC1	-	4670986	4711588
gene30708	-4.63668	7.40127	4.9088	0.0267356	0.390148	down	0	0	0	2	12	5	3.03723	3.03723	3.03723	5.44708	7.63532	6.24226	NCBI	123	intronic antisense	rna70052	rna70052	WBP1L	+	23347607	23406167
gene5976	-4.63135	6.93217	4.2209	0.0399469	0.457543	down	0	0	0	0	15	4	3.03723	3.03723	3.03723	3.03723	7.94528	5.95893	NCBI	2376	intergenic
gene34317	-4.62482	6.83659	3.98392	0.0459551	0.476301	down	0	0	0	14	3	0	3.03723	3.03723	3.03723	8.00067	5.80379	3.03723	NCBI	1954	intronic antisense	rna77873	rna77873	PIR	+	128010626	128108746
gene34317	-4.62482	6.83659	3.98392	0.0459551	0.476301	down	0	0	0	14	3	0	3.03723	3.03723	3.03723	8.00067	5.80379	3.03723	NCBI	1954	intronic antisense	rna77874	rna77874	PIR	+	128010636	128108746
gene34317	-4.62482	6.83659	3.98392	0.0459551	0.476301	down	0	0	0	14	3	0	3.03723	3.03723	3.03723	8.00067	5.80379	3.03723	NCBI	1954	intronic antisense	rna77875	rna77875	PIR	+	128010654	128108746
rna20299	-4.61844	6.84423	4.00334	0.0454287	0.473785	down	0	0	0	1	12	6	3.03723	3.03723	3.03723	4.69583	7.63532	6.47898	NCBI	561	intronic antisense	rna20296	rna20296	RUFY1	-	1706055	1772613
rna20299	-4.61844	6.84423	4.00334	0.0454287	0.473785	down	0	0	0	1	12	6	3.03723	3.03723	3.03723	4.69583	7.63532	6.47898	NCBI	561	intronic antisense	rna20298	rna20298	RUFY1	-	1706055	1759423
rna20299	-4.61844	6.84423	4.00334	0.0454287	0.473785	down	0	0	0	1	12	6	3.03723	3.03723	3.03723	4.69583	7.63532	6.47898	NCBI	561	intronic antisense	rna20297	rna20297	RUFY1	-	1706055	1759431
rna19357	-4.61034	6.83655	3.96573	0.0464541	0.476301	down	0	0	0	6	9	3	3.03723	3.03723	3.03723	6.83865	7.24	5.606	NCBI	1704	intronic antisense	rna19361	rna19361	EPGN	+	89244975	89251682
rna19357	-4.61034	6.83655	3.96573	0.0464541	0.476301	down	0	0	0	6	9	3	3.03723	3.03723	3.03723	6.83865	7.24	5.606	NCBI	1704	intronic antisense	rna19350	rna19350	MTHFD2L	+	89092701	89239414
rna19357	-4.61034	6.83655	3.96573	0.0464541	0.476301	down	0	0	0	6	9	3	3.03723	3.03723	3.03723	6.83865	7.24	5.606	NCBI	1704	intronic antisense	rna19349	rna19349	MTHFD2L	+	89092680	89239414
rna19357	-4.61034	6.83655	3.96573	0.0464541	0.476301	down	0	0	0	6	9	3	3.03723	3.03723	3.03723	6.83865	7.24	5.606	NCBI	1704	intronic antisense	rna19347	rna19347	MTHFD2L	+	89092316	89244968
rna19357	-4.61034	6.83655	3.96573	0.0464541	0.476301	down	0	0	0	6	9	3	3.03723	3.03723	3.03723	6.83865	7.24	5.606	NCBI	1704	intronic antisense	rna19362	rna19362	EPGN	+	89244976	89251681
rna19357	-4.61034	6.83655	3.96573	0.0464541	0.476301	down	0	0	0	6	9	3	3.03723	3.03723	3.03723	6.83865	7.24	5.606	NCBI	1704	intronic antisense	rna19348	rna19348	MTHFD2L	+	89092321	89222767
rna19357	-4.61034	6.83655	3.96573	0.0464541	0.476301	down	0	0	0	6	9	3	3.03723	3.03723	3.03723	6.83865	7.24	5.606	NCBI	1704	intronic antisense	rna19352	rna19352	MTHFD2L	+	89092759	89239414
rna19357	-4.61034	6.83655	3.96573	0.0464541	0.476301	down	0	0	0	6	9	3	3.03723	3.03723	3.03723	6.83865	7.24	5.606	NCBI	1704	natural antisense	rna19363	rna19363	EREG	+	89306905	89327084
rna19357	-4.61034	6.83655	3.96573	0.0464541	0.476301	down	0	0	0	6	9	3	3.03723	3.03723	3.03723	6.83865	7.24	5.606	NCBI	1704	intronic antisense	rna19356	rna19356	MTHFD2L	+	89095147	89244968
rna19357	-4.61034	6.83655	3.96573	0.0464541	0.476301	down	0	0	0	6	9	3	3.03723	3.03723	3.03723	6.83865	7.24	5.606	NCBI	1704	intronic antisense	rna19354	rna19354	MTHFD2L	+	89093169	89239414
rna19357	-4.61034	6.83655	3.96573	0.0464541	0.476301	down	0	0	0	6	9	3	3.03723	3.03723	3.03723	6.83865	7.24	5.606	NCBI	1704	intronic antisense	rna19355	rna19355	MTHFD2L	+	89093263	89244968
rna19357	-4.61034	6.83655	3.96573	0.0464541	0.476301	down	0	0	0	6	9	3	3.03723	3.03723	3.03723	6.83865	7.24	5.606	NCBI	1704	natural antisense	rna19364	rna19364	EREG	+	89306912	89327084
rna19357	-4.61034	6.83655	3.96573	0.0464541	0.476301	down	0	0	0	6	9	3	3.03723	3.03723	3.03723	6.83865	7.24	5.606	NCBI	1704	intronic antisense	rna19351	rna19351	MTHFD2L	+	89092759	89239414
rna9549	-4.604	8.86038	21.22	4.12943e-06	0.000590266	down	1	1	0	64	59	60	6.07062	5.87436	3.03723	10.1567	9.88475	9.67618	NCBI	567	intronic antisense	rna9545	rna9545	SSBP3	+	91841575	92006821
rna9549	-4.604	8.86038	21.22	4.12943e-06	0.000590266	down	1	1	0	64	59	60	6.07062	5.87436	3.03723	10.1567	9.88475	9.67618	NCBI	567	intronic antisense	rna9546	rna9546	SSBP3	+	91841706	92006440
rna9549	-4.604	8.86038	21.22	4.12943e-06	0.000590266	down	1	1	0	64	59	60	6.07062	5.87436	3.03723	10.1567	9.88475	9.67618	NCBI	567	intronic antisense	rna9542	rna9542	SSBP3	+	91841571	92006808
rna18260	-4.58495	6.82772	3.90292	0.0482212	0.482399	down	0	0	0	4	10	4	3.03723	3.03723	3.03723	6.30452	7.38415	5.95893	NCBI	1173	intronic antisense	rna18259	rna18259	DNAJB14	+	24741020	24782676
rna18260	-4.58495	6.82772	3.90292	0.0482212	0.482399	down	0	0	0	4	10	4	3.03723	3.03723	3.03723	6.30452	7.38415	5.95893	NCBI	1173	intronic antisense	rna18258	rna18258	DNAJB14	+	24740839	24782676
rna18260	-4.58495	6.82772	3.90292	0.0482212	0.482399	down	0	0	0	4	10	4	3.03723	3.03723	3.03723	6.30452	7.38415	5.95893	NCBI	1173	intronic antisense	rna18257	rna18257	DNAJB14	+	24740524	24778340
gene29837	-4.57459	6.82407	3.87728	0.0489628	0.482399	down	0	0	0	4	9	5	3.03723	3.03723	3.03723	6.30452	7.24	6.24226	NCBI	833	intronic antisense	rna67974	rna67974	MOSMO	+	19694109	19769940
gene29837	-4.57459	6.82407	3.87728	0.0489628	0.482399	down	0	0	0	4	9	5	3.03723	3.03723	3.03723	6.30452	7.24	6.24226	NCBI	833	intronic antisense	rna67972	rna67972	MOSMO	+	19694106	19764850
gene29837	-4.57459	6.82407	3.87728	0.0489628	0.482399	down	0	0	0	4	9	5	3.03723	3.03723	3.03723	6.30452	7.24	6.24226	NCBI	833	intronic antisense	rna67973	rna67973	MOSMO	+	19694108	19768637
rna38272	-4.57394	6.81878	3.85776	0.0495353	0.482399	down	0	0	0	10	5	2	3.03723	3.03723	3.03723	7.53362	6.45336	5.13776	NCBI	2473	intronic antisense	rna38265	rna38265	ANKRD16	+	42879314	42914516
rna38272	-4.57394	6.81878	3.85776	0.0495353	0.482399	down	0	0	0	10	5	2	3.03723	3.03723	3.03723	7.53362	6.45336	5.13776	NCBI	2473	intronic antisense	rna38266	rna38266	ANKRD16	+	42879314	42904987
gene21457	-4.56464	6.82096	3.85424	0.0496393	0.482399	down	0	0	0	0	15	3	3.03723	3.03723	3.03723	3.03723	7.94528	5.606	NCBI	1543	intergenic
rna58575	-4.56219	6.8287	3.87855	0.0489255	0.482399	down	0	0	0	1	0	19	3.03723	3.03723	3.03723	4.69583	3.03723	8.04812	NCBI	2053	natural antisense	rna58574	rna58574	ROPN1L	-	62795143	62814323
rna53824	-4.54506	7.76256	4.89434	0.0269604	0.390148	down	0	0	0	9	5	3	3.03723	3.03723	3.03723	7.38871	6.45336	5.606	NCBI	1903	intronic antisense	rna53825	rna53825	SLFN11	+	14800035	14825739
gene6270	-4.51102	6.88304	3.87413	0.0490547	0.482399	down	0	0	0	11	4	1	3.03723	3.03723	3.03723	7.66531	6.16483	4.44014	NCBI	829	intronic antisense	rna14315	rna14315	POU6F1	+	28571027	28599682
gene6270	-4.51102	6.88304	3.87413	0.0490547	0.482399	down	0	0	0	11	4	1	3.03723	3.03723	3.03723	7.66531	6.16483	4.44014	NCBI	829	intronic antisense	rna14311	rna14311	POU6F1	+	28570686	28599682
gene6270	-4.51102	6.88304	3.87413	0.0490547	0.482399	down	0	0	0	11	4	1	3.03723	3.03723	3.03723	7.66531	6.16483	4.44014	NCBI	829	intronic antisense	rna14312	rna14312	POU6F1	+	28570686	28599682
gene6270	-4.51102	6.88304	3.87413	0.0490547	0.482399	down	0	0	0	11	4	1	3.03723	3.03723	3.03723	7.66531	6.16483	4.44014	NCBI	829	intronic antisense	rna14314	rna14314	POU6F1	+	28570686	28599682
gene6270	-4.51102	6.88304	3.87413	0.0490547	0.482399	down	0	0	0	11	4	1	3.03723	3.03723	3.03723	7.66531	6.16483	4.44014	NCBI	829	intronic antisense	rna14313	rna14313	POU6F1	+	28570686	28599682
gene6270	-4.51102	6.88304	3.87413	0.0490547	0.482399	down	0	0	0	11	4	1	3.03723	3.03723	3.03723	7.66531	6.16483	4.44014	NCBI	829	intronic antisense	rna14317	rna14317	POU6F1	+	28571027	28599682
gene6270	-4.51102	6.88304	3.87413	0.0490547	0.482399	down	0	0	0	11	4	1	3.03723	3.03723	3.03723	7.66531	6.16483	4.44014	NCBI	829	intronic antisense	rna14316	rna14316	POU6F1	+	28571027	28599682
gene6270	-4.51102	6.88304	3.87413	0.0490547	0.482399	down	0	0	0	11	4	1	3.03723	3.03723	3.03723	7.66531	6.16483	4.44014	NCBI	829	intronic antisense	rna14318	rna14318	POU6F1	+	28571027	28599682
gene6270	-4.51102	6.88304	3.87413	0.0490547	0.482399	down	0	0	0	11	4	1	3.03723	3.03723	3.03723	7.66531	6.16483	4.44014	NCBI	829	intronic antisense	rna14319	rna14319	POU6F1	+	28571027	28599682
rna12896	-4.50669	6.8918	3.90062	0.048287	0.482399	down	0	0	0	2	6	10	3.03723	3.03723	3.03723	5.44708	6.69369	7.16184	NCBI	1911	intronic antisense	rna12886	rna12886	AGBL3	+	98689711	98790129
rna12896	-4.50669	6.8918	3.90062	0.048287	0.482399	down	0	0	0	2	6	10	3.03723	3.03723	3.03723	5.44708	6.69369	7.16184	NCBI	1911	intronic antisense	rna12893	rna12893	AGBL3	+	98689852	98789432
rna12896	-4.50669	6.8918	3.90062	0.048287	0.482399	down	0	0	0	2	6	10	3.03723	3.03723	3.03723	5.44708	6.69369	7.16184	NCBI	1911	intronic antisense	rna12895	rna12895	AGBL3	+	98731407	98790129
rna12896	-4.50669	6.8918	3.90062	0.048287	0.482399	down	0	0	0	2	6	10	3.03723	3.03723	3.03723	5.44708	6.69369	7.16184	NCBI	1911	intronic antisense	rna12890	rna12890	AGBL3	+	98689715	98766308
rna12896	-4.50669	6.8918	3.90062	0.048287	0.482399	down	0	0	0	2	6	10	3.03723	3.03723	3.03723	5.44708	6.69369	7.16184	NCBI	1911	intronic antisense	rna12888	rna12888	AGBL3	+	98689714	98764056
rna12896	-4.50669	6.8918	3.90062	0.048287	0.482399	down	0	0	0	2	6	10	3.03723	3.03723	3.03723	5.44708	6.69369	7.16184	NCBI	1911	intronic antisense	rna12892	rna12892	AGBL3	+	98689730	98790129
rna12896	-4.50669	6.8918	3.90062	0.048287	0.482399	down	0	0	0	2	6	10	3.03723	3.03723	3.03723	5.44708	6.69369	7.16184	NCBI	1911	intronic antisense	rna12885	rna12885	AGBL3	+	98689709	98790129
rna12896	-4.50669	6.8918	3.90062	0.048287	0.482399	down	0	0	0	2	6	10	3.03723	3.03723	3.03723	5.44708	6.69369	7.16184	NCBI	1911	natural antisense	rna12898	rna12898	TMEM140	+	98798510	98812610
rna12896	-4.50669	6.8918	3.90062	0.048287	0.482399	down	0	0	0	2	6	10	3.03723	3.03723	3.03723	5.44708	6.69369	7.16184	NCBI	1911	intronic antisense	rna12891	rna12891	AGBL3	+	98689720	98790129
rna12896	-4.50669	6.8918	3.90062	0.048287	0.482399	down	0	0	0	2	6	10	3.03723	3.03723	3.03723	5.44708	6.69369	7.16184	NCBI	1911	intronic antisense	rna12887	rna12887	AGBL3	+	98689714	98782646
rna12896	-4.50669	6.8918	3.90062	0.048287	0.482399	down	0	0	0	2	6	10	3.03723	3.03723	3.03723	5.44708	6.69369	7.16184	NCBI	1911	intronic antisense	rna12894	rna12894	AGBL3	+	98692251	98790129
rna19094	-4.49594	8.76724	19.2475	1.15626e-05	0.00156095	down	0	1	1	56	66	45	3.03723	5.87436	5.87597	9.96557	10.0452	9.26596	NCBI	2476	intronic antisense	rna19093	rna19093	IGFBP7	-	72405516	72485427
gene801	-4.45741	7.21434	4.3184	0.0377199	0.444948	down	0	0	0	6	1	10	3.03723	3.03723	3.03723	6.83865	4.59056	7.16184	NCBI	180	intronic antisense	rna1772	rna1772	PRKCI	-	97094634	97163202
gene801	-4.45741	7.21434	4.3184	0.0377199	0.444948	down	0	0	0	6	1	10	3.03723	3.03723	3.03723	6.83865	4.59056	7.16184	NCBI	180	intronic antisense	rna1771	rna1771	PRKCI	-	97094255	97163222
gene23146	-4.44596	6.95431	3.91625	0.0478401	0.482399	down	0	0	0	2	7	8	3.03723	3.03723	3.03723	5.44708	6.89964	6.86044	NCBI	1153	intergenic
gene6177	-4.29987	7.34077	4.08129	0.0433788	0.462327	down	0	0	0	3	6	6	3.03723	3.03723	3.03723	5.93859	6.69369	6.47898	NCBI	620	intergenic
gene24238	-4.29579	7.65977	4.25124	0.0392395	0.455541	down	0	0	0	1	1	14	3.03723	3.03723	3.03723	4.69583	4.59056	7.62344	NCBI	813	intronic antisense	rna54968	rna54968	STX8	-	28658437	28866851
gene24238	-4.29579	7.65977	4.25124	0.0392395	0.455541	down	0	0	0	1	1	14	3.03723	3.03723	3.03723	4.69583	4.59056	7.62344	NCBI	813	intronic antisense	rna54975	rna54975	STX8	-	28658443	28866817
gene24238	-4.29579	7.65977	4.25124	0.0392395	0.455541	down	0	0	0	1	1	14	3.03723	3.03723	3.03723	4.69583	4.59056	7.62344	NCBI	813	intronic antisense	rna54971	rna54971	STX8	-	28658437	28866778
gene24238	-4.29579	7.65977	4.25124	0.0392395	0.455541	down	0	0	0	1	1	14	3.03723	3.03723	3.03723	4.69583	4.59056	7.62344	NCBI	813	intronic antisense	rna54972	rna54972	STX8	-	28658437	28866436
gene24238	-4.29579	7.65977	4.25124	0.0392395	0.455541	down	0	0	0	1	1	14	3.03723	3.03723	3.03723	4.69583	4.59056	7.62344	NCBI	813	intronic antisense	rna54967	rna54967	STX8	-	28658437	28866910
gene24238	-4.29579	7.65977	4.25124	0.0392395	0.455541	down	0	0	0	1	1	14	3.03723	3.03723	3.03723	4.69583	4.59056	7.62344	NCBI	813	intronic antisense	rna54974	rna54974	STX8	-	28658437	28862511
gene24238	-4.29579	7.65977	4.25124	0.0392395	0.455541	down	0	0	0	1	1	14	3.03723	3.03723	3.03723	4.69583	4.59056	7.62344	NCBI	813	intronic antisense	rna54970	rna54970	STX8	-	28658437	28866841
gene24238	-4.29579	7.65977	4.25124	0.0392395	0.455541	down	0	0	0	1	1	14	3.03723	3.03723	3.03723	4.69583	4.59056	7.62344	NCBI	813	intronic antisense	rna54973	rna54973	STX8	-	28658437	28866428
gene24238	-4.29579	7.65977	4.25124	0.0392395	0.455541	down	0	0	0	1	1	14	3.03723	3.03723	3.03723	4.69583	4.59056	7.62344	NCBI	813	intronic antisense	rna54976	rna54976	STX8	-	28689161	28866910
gene24238	-4.29579	7.65977	4.25124	0.0392395	0.455541	down	0	0	0	1	1	14	3.03723	3.03723	3.03723	4.69583	4.59056	7.62344	NCBI	813	intronic antisense	rna54969	rna54969	STX8	-	28658437	28866842
gene1159	-4.06185	7.85897	8.31763	0.00393196	0.146995	down	0	0	1	17	17	37	3.03723	3.03723	5.87597	8.2726	8.12019	8.98771	NCBI	1162	intronic antisense	rna2521	rna2521	MRPL3	+	138384514	138441535
rna42047	-3.92326	7.76886	7.51553	0.00612438	0.17379	down	0	0	1	28	21	11	3.03723	3.03723	5.87597	8.97736	8.41691	7.2918	NCBI	726	intronic antisense	rna42045	rna42045	AMOTL1	-	15538476	15659004
rna42047	-3.92326	7.76886	7.51553	0.00612438	0.17379	down	0	0	1	28	21	11	3.03723	3.03723	5.87597	8.97736	8.41691	7.2918	NCBI	726	intronic antisense	rna42043	rna42043	AMOTL1	-	15538476	15735847
rna42047	-3.92326	7.76886	7.51553	0.00612438	0.17379	down	0	0	1	28	21	11	3.03723	3.03723	5.87597	8.97736	8.41691	7.2918	NCBI	726	intronic antisense	rna42044	rna42044	AMOTL1	-	15538476	15659100
rna42047	-3.92326	7.76886	7.51553	0.00612438	0.17379	down	0	0	1	28	21	11	3.03723	3.03723	5.87597	8.97736	8.41691	7.2918	NCBI	726	intronic antisense	rna42046	rna42046	AMOTL1	-	15538476	15659002
rna42047	-3.92326	7.76886	7.51553	0.00612438	0.17379	down	0	0	1	28	21	11	3.03723	3.03723	5.87597	8.97736	8.41691	7.2918	NCBI	726	intronic antisense	rna42042	rna42042	AMOTL1	-	15538476	15735847
gene18254	-3.74754	8.66356	14.3194	0.000154888	0.0121412	down	3	0	0	55	35	60	7.53305	3.03723	3.03723	9.93979	9.13995	9.67618	NCBI	1627	intronic antisense	rna41712	rna41712	MMP16	+	74381957	74776968
rna45588	-3.70579	7.69653	6.50862	0.0107454	0.233137	down	0	0	1	24	15	13	3.03723	3.03723	5.87597	8.75888	7.94528	7.52114	NCBI	6248	exon sense-overlapping	rna45590	rna45590	MASP2	+	42581909	42597203
gene6588	-3.65387	7.72056	6.363	0.011663	0.244105	down	0	0	1	13	14	26	3.03723	3.03723	5.87597	7.89731	7.84917	8.48853	NCBI	3293	intergenic
gene25401	-3.6146	7.97833	6.69315	0.00968802	0.222093	down	1	0	0	27	12	10	6.07062	3.03723	3.03723	8.92577	7.63532	7.16184	NCBI	2253	intronic antisense	rna57846	rna57846	MCCC2	-	9914741	9993031
gene9867	-3.59926	7.59852	5.94363	0.0147825	0.282845	down	1	0	0	22	11	17	6.07062	3.03723	3.03723	8.63584	7.51519	7.89291	NCBI	1965	intergenic
rna40521	-3.53829	8.05888	6.57067	0.0103772	0.232652	down	0	0	1	8	19	22	3.03723	3.03723	5.87597	7.22759	8.27617	8.25351	NCBI	1752	natural antisense	rna40513	rna40513	TRAPPC9	+	3200356	3587738
rna40521	-3.53829	8.05888	6.57067	0.0103772	0.232652	down	0	0	1	8	19	22	3.03723	3.03723	5.87597	7.22759	8.27617	8.25351	NCBI	1752	natural antisense	rna40519	rna40519	TRAPPC9	+	3200371	3587738
rna40521	-3.53829	8.05888	6.57067	0.0103772	0.232652	down	0	0	1	8	19	22	3.03723	3.03723	5.87597	7.22759	8.27617	8.25351	NCBI	1752	natural antisense	rna40514	rna40514	TRAPPC9	+	3200356	3587738
rna40521	-3.53829	8.05888	6.57067	0.0103772	0.232652	down	0	0	1	8	19	22	3.03723	3.03723	5.87597	7.22759	8.27617	8.25351	NCBI	1752	natural antisense	rna40512	rna40512	TRAPPC9	+	3199428	3587738
rna40521	-3.53829	8.05888	6.57067	0.0103772	0.232652	down	0	0	1	8	19	22	3.03723	3.03723	5.87597	7.22759	8.27617	8.25351	NCBI	1752	natural antisense	rna40520	rna40520	TRAPPC9	+	3204834	3587738
rna40521	-3.53829	8.05888	6.57067	0.0103772	0.232652	down	0	0	1	8	19	22	3.03723	3.03723	5.87597	7.22759	8.27617	8.25351	NCBI	1752	natural antisense	rna40515	rna40515	TRAPPC9	+	3200356	3587738
gene32075	-3.47711	7.75852	5.76697	0.0163426	0.303149	down	0	1	0	12	10	25	3.03723	5.87436	3.03723	7.78597	7.38415	8.43327	NCBI	1079	intronic antisense	rna73330	rna73330	INTS4	+	18041193	18149447
rna27593	-3.47234	7.59031	5.4952	0.019082	0.324672	down	1	0	0	9	15	24	6.07062	3.03723	3.03723	7.38871	7.94528	8.3758	NCBI	378	intronic antisense	rna27592	rna27592	FYN	+	38628870	38780960
rna27593	-3.47234	7.59031	5.4952	0.019082	0.324672	down	1	0	0	9	15	24	6.07062	3.03723	3.03723	7.38871	7.94528	8.3758	NCBI	378	intronic antisense	rna27587	rna27587	FYN	+	38568500	38781921
rna27593	-3.47234	7.59031	5.4952	0.019082	0.324672	down	1	0	0	9	15	24	6.07062	3.03723	3.03723	7.38871	7.94528	8.3758	NCBI	378	intronic antisense	rna27591	rna27591	FYN	+	38627605	38781921
rna27593	-3.47234	7.59031	5.4952	0.019082	0.324672	down	1	0	0	9	15	24	6.07062	3.03723	3.03723	7.38871	7.94528	8.3758	NCBI	378	intronic antisense	rna27588	rna27588	FYN	+	38568514	38781921
rna27593	-3.47234	7.59031	5.4952	0.019082	0.324672	down	1	0	0	9	15	24	6.07062	3.03723	3.03723	7.38871	7.94528	8.3758	NCBI	378	intronic antisense	rna27590	rna27590	FYN	+	38568515	38781921
rna27593	-3.47234	7.59031	5.4952	0.019082	0.324672	down	1	0	0	9	15	24	6.07062	3.03723	3.03723	7.38871	7.94528	8.3758	NCBI	378	intronic antisense	rna27586	rna27586	FYN	+	38568482	38781921
rna27593	-3.47234	7.59031	5.4952	0.019082	0.324672	down	1	0	0	9	15	24	6.07062	3.03723	3.03723	7.38871	7.94528	8.3758	NCBI	378	intronic antisense	rna27589	rna27589	FYN	+	38568514	38781921
rna54865	-3.45567	7.64225	5.52849	0.0187225	0.324672	down	1	0	0	5	5	40	6.07062	3.03723	3.03723	6.59617	6.45336	9.09844	NCBI	3077	bidirectional	rna54864	rna54864	TMEM107	-	27821323	27823573
rna74495	-3.42706	8.10812	8.08088	0.00447968	0.159813	down	2	0	0	20	16	50	6.97971	3.03723	3.03723	8.50131	8.03538	9.41604	NCBI	1542	intergenic
rna33346	-3.40498	7.49419	5.12156	0.023645	0.365971	down	1	0	0	1	20	26	6.07062	3.03723	3.03723	4.69583	8.34826	8.48853	NCBI	1563	natural antisense	rna33345	rna33345	PUS10	-	43674588	43755509
rna33346	-3.40498	7.49419	5.12156	0.023645	0.365971	down	1	0	0	1	20	26	6.07062	3.03723	3.03723	4.69583	8.34826	8.48853	NCBI	1563	natural antisense	rna33344	rna33344	PUS10	-	43674588	43759718
rna33346	-3.40498	7.49419	5.12156	0.023645	0.365971	down	1	0	0	1	20	26	6.07062	3.03723	3.03723	4.69583	8.34826	8.48853	NCBI	1563	natural antisense	rna33343	rna33343	PUS10	-	43674588	43759760
rna33346	-3.40498	7.49419	5.12156	0.023645	0.365971	down	1	0	0	1	20	26	6.07062	3.03723	3.03723	4.69583	8.34826	8.48853	NCBI	1563	natural antisense	rna33341	rna33341	PUS10	-	43674588	43760137
rna33346	-3.40498	7.49419	5.12156	0.023645	0.365971	down	1	0	0	1	20	26	6.07062	3.03723	3.03723	4.69583	8.34826	8.48853	NCBI	1563	natural antisense	rna33342	rna33342	PUS10	-	43674588	43760004
rna73669	-3.39806	7.46265	5.03701	0.0248262	0.374706	down	0	1	0	17	15	10	3.03723	5.87436	3.03723	8.2726	7.94528	7.16184	NCBI	2600	natural antisense	rna73662	rna73662	TIRAP	+	29629102	29647269
rna73669	-3.39806	7.46265	5.03701	0.0248262	0.374706	down	0	1	0	17	15	10	3.03723	5.87436	3.03723	8.2726	7.94528	7.16184	NCBI	2600	natural antisense	rna73667	rna73667	TIRAP	+	29634948	29647269
rna73669	-3.39806	7.46265	5.03701	0.0248262	0.374706	down	0	1	0	17	15	10	3.03723	5.87436	3.03723	8.2726	7.94528	7.16184	NCBI	2600	natural antisense	rna73663	rna73663	TIRAP	+	29629104	29647269
rna73669	-3.39806	7.46265	5.03701	0.0248262	0.374706	down	0	1	0	17	15	10	3.03723	5.87436	3.03723	8.2726	7.94528	7.16184	NCBI	2600	natural antisense	rna73664	rna73664	TIRAP	+	29629113	29647269
rna73669	-3.39806	7.46265	5.03701	0.0248262	0.374706	down	0	1	0	17	15	10	3.03723	5.87436	3.03723	8.2726	7.94528	7.16184	NCBI	2600	natural antisense	rna73661	rna73661	TIRAP	+	29629102	29647269
rna73669	-3.39806	7.46265	5.03701	0.0248262	0.374706	down	0	1	0	17	15	10	3.03723	5.87436	3.03723	8.2726	7.94528	7.16184	NCBI	2600	natural antisense	rna73660	rna73660	TIRAP	+	29629102	29647269
rna73669	-3.39806	7.46265	5.03701	0.0248262	0.374706	down	0	1	0	17	15	10	3.03723	5.87436	3.03723	8.2726	7.94528	7.16184	NCBI	2600	natural antisense	rna73666	rna73666	TIRAP	+	29634920	29647269
rna60114	-3.37918	7.45147	4.9584	0.0259794	0.385817	down	0	1	0	20	12	9	3.03723	5.87436	3.03723	8.50131	7.63532	7.019	NCBI	1065	intronic antisense	rna60110	rna60110	GPR68	-	55998491	56036608
rna60114	-3.37918	7.45147	4.9584	0.0259794	0.385817	down	0	1	0	20	12	9	3.03723	5.87436	3.03723	8.50131	7.63532	7.019	NCBI	1065	intronic antisense	rna60111	rna60111	GPR68	-	55998491	56026115
gene30122	-3.31164	7.54685	4.89351	0.0269732	0.390148	down	0	0	1	13	10	18	3.03723	3.03723	5.87597	7.89731	7.38415	7.9726	NCBI	1229	intergenic
rna38165	-3.30939	8.60776	11.8842	0.000567725	0.0331337	down	0	3	1	49	39	52	3.03723	7.31803	5.87597	9.77461	9.29392	9.47195	NCBI	916	natural antisense	rna38151	rna38151	RIN2	+	39409892	39573520
rna38165	-3.30939	8.60776	11.8842	0.000567725	0.0331337	down	0	3	1	49	39	52	3.03723	7.31803	5.87597	9.77461	9.29392	9.47195	NCBI	916	natural antisense	rna38155	rna38155	RIN2	+	39463369	39573520
rna38165	-3.30939	8.60776	11.8842	0.000567725	0.0331337	down	0	3	1	49	39	52	3.03723	7.31803	5.87597	9.77461	9.29392	9.47195	NCBI	916	natural antisense	rna38149	rna38149	RIN2	+	39365578	39573520
rna38165	-3.30939	8.60776	11.8842	0.000567725	0.0331337	down	0	3	1	49	39	52	3.03723	7.31803	5.87597	9.77461	9.29392	9.47195	NCBI	916	natural antisense	rna38161	rna38161	RIN2	+	39510100	39573520
rna38165	-3.30939	8.60776	11.8842	0.000567725	0.0331337	down	0	3	1	49	39	52	3.03723	7.31803	5.87597	9.77461	9.29392	9.47195	NCBI	916	natural antisense	rna38162	rna38162	RIN2	+	39510100	39573520
rna38165	-3.30939	8.60776	11.8842	0.000567725	0.0331337	down	0	3	1	49	39	52	3.03723	7.31803	5.87597	9.77461	9.29392	9.47195	NCBI	916	natural antisense	rna38152	rna38152	RIN2	+	39409913	39573520
rna38165	-3.30939	8.60776	11.8842	0.000567725	0.0331337	down	0	3	1	49	39	52	3.03723	7.31803	5.87597	9.77461	9.29392	9.47195	NCBI	916	natural antisense	rna38156	rna38156	RIN2	+	39463371	39573520
rna38165	-3.30939	8.60776	11.8842	0.000567725	0.0331337	down	0	3	1	49	39	52	3.03723	7.31803	5.87597	9.77461	9.29392	9.47195	NCBI	916	natural antisense	rna38158	rna38158	RIN2	+	39466362	39573520
rna38165	-3.30939	8.60776	11.8842	0.000567725	0.0331337	down	0	3	1	49	39	52	3.03723	7.31803	5.87597	9.77461	9.29392	9.47195	NCBI	916	natural antisense	rna38148	rna38148	RIN2	+	39365577	39573520
rna38165	-3.30939	8.60776	11.8842	0.000567725	0.0331337	down	0	3	1	49	39	52	3.03723	7.31803	5.87597	9.77461	9.29392	9.47195	NCBI	916	natural antisense	rna38145	rna38145	RIN2	+	39365339	39573520
rna38165	-3.30939	8.60776	11.8842	0.000567725	0.0331337	down	0	3	1	49	39	52	3.03723	7.31803	5.87597	9.77461	9.29392	9.47195	NCBI	916	natural antisense	rna38160	rna38160	RIN2	+	39510100	39573520
rna38165	-3.30939	8.60776	11.8842	0.000567725	0.0331337	down	0	3	1	49	39	52	3.03723	7.31803	5.87597	9.77461	9.29392	9.47195	NCBI	916	natural antisense	rna38150	rna38150	RIN2	+	39365578	39573520
rna38165	-3.30939	8.60776	11.8842	0.000567725	0.0331337	down	0	3	1	49	39	52	3.03723	7.31803	5.87597	9.77461	9.29392	9.47195	NCBI	916	natural antisense	rna38144	rna38144	RIN2	+	39365339	39573520
rna38165	-3.30939	8.60776	11.8842	0.000567725	0.0331337	down	0	3	1	49	39	52	3.03723	7.31803	5.87597	9.77461	9.29392	9.47195	NCBI	916	natural antisense	rna38153	rna38153	RIN2	+	39409916	39573520
rna38165	-3.30939	8.60776	11.8842	0.000567725	0.0331337	down	0	3	1	49	39	52	3.03723	7.31803	5.87597	9.77461	9.29392	9.47195	NCBI	916	natural antisense	rna38154	rna38154	RIN2	+	39463194	39573520
rna38165	-3.30939	8.60776	11.8842	0.000567725	0.0331337	down	0	3	1	49	39	52	3.03723	7.31803	5.87597	9.77461	9.29392	9.47195	NCBI	916	natural antisense	rna38147	rna38147	RIN2	+	39365576	39573520
rna38165	-3.30939	8.60776	11.8842	0.000567725	0.0331337	down	0	3	1	49	39	52	3.03723	7.31803	5.87597	9.77461	9.29392	9.47195	NCBI	916	natural antisense	rna38157	rna38157	RIN2	+	39464113	39573520
rna38165	-3.30939	8.60776	11.8842	0.000567725	0.0331337	down	0	3	1	49	39	52	3.03723	7.31803	5.87597	9.77461	9.29392	9.47195	NCBI	916	natural antisense	rna38159	rna38159	RIN2	+	39466560	39573514
rna38165	-3.30939	8.60776	11.8842	0.000567725	0.0331337	down	0	3	1	49	39	52	3.03723	7.31803	5.87597	9.77461	9.29392	9.47195	NCBI	916	natural antisense	rna38146	rna38146	RIN2	+	39365576	39573520
gene23177	-3.25576	7.65445	4.85692	0.027551	0.393817	down	0	1	0	15	8	16	3.03723	5.87436	3.03723	8.09712	7.07983	7.80856	NCBI	2007	intronic antisense	rna52603	rna52603	LOC100848077	-	59520717	59550728
gene23177	-3.25576	7.65445	4.85692	0.027551	0.393817	down	0	1	0	15	8	16	3.03723	5.87436	3.03723	8.09712	7.07983	7.80856	NCBI	2007	intronic antisense	rna52604	rna52604	LOC100848077	-	59520717	59541194
rna31878	-3.24727	7.63245	4.81574	0.0282166	0.39442	down	0	1	0	5	4	33	3.03723	5.87436	3.03723	6.59617	6.16483	8.82548	NCBI	1772	intronic antisense	rna31877	rna31877	TTLL5	+	86917117	87234703
rna40467	-3.22146	7.43773	4.46283	0.034657	0.431686	down	0	1	0	6	23	9	3.03723	5.87436	3.03723	6.83865	8.54514	7.019	NCBI	1964	intronic antisense	rna40453	rna40453	TSNARE1	+	1901657	1982988
rna40467	-3.22146	7.43773	4.46283	0.034657	0.431686	down	0	1	0	6	23	9	3.03723	5.87436	3.03723	6.83865	8.54514	7.019	NCBI	1964	intronic antisense	rna40459	rna40459	TSNARE1	+	1901663	1982323
rna40467	-3.22146	7.43773	4.46283	0.034657	0.431686	down	0	1	0	6	23	9	3.03723	5.87436	3.03723	6.83865	8.54514	7.019	NCBI	1964	intronic antisense	rna40460	rna40460	TSNARE1	+	1901664	2019964
rna40467	-3.22146	7.43773	4.46283	0.034657	0.431686	down	0	1	0	6	23	9	3.03723	5.87436	3.03723	6.83865	8.54514	7.019	NCBI	1964	intronic antisense	rna40464	rna40464	TSNARE1	+	1902477	1982988
rna40467	-3.22146	7.43773	4.46283	0.034657	0.431686	down	0	1	0	6	23	9	3.03723	5.87436	3.03723	6.83865	8.54514	7.019	NCBI	1964	intronic antisense	rna40458	rna40458	TSNARE1	+	1901662	1982988
rna40467	-3.22146	7.43773	4.46283	0.034657	0.431686	down	0	1	0	6	23	9	3.03723	5.87436	3.03723	6.83865	8.54514	7.019	NCBI	1964	intronic antisense	rna40455	rna40455	TSNARE1	+	1901659	1982323
rna40467	-3.22146	7.43773	4.46283	0.034657	0.431686	down	0	1	0	6	23	9	3.03723	5.87436	3.03723	6.83865	8.54514	7.019	NCBI	1964	intronic antisense	rna40456	rna40456	TSNARE1	+	1901661	2019955
rna40467	-3.22146	7.43773	4.46283	0.034657	0.431686	down	0	1	0	6	23	9	3.03723	5.87436	3.03723	6.83865	8.54514	7.019	NCBI	1964	intronic antisense	rna40462	rna40462	TSNARE1	+	1901666	2019955
rna40467	-3.22146	7.43773	4.46283	0.034657	0.431686	down	0	1	0	6	23	9	3.03723	5.87436	3.03723	6.83865	8.54514	7.019	NCBI	1964	intronic antisense	rna40454	rna40454	TSNARE1	+	1901658	1982988
rna40467	-3.22146	7.43773	4.46283	0.034657	0.431686	down	0	1	0	6	23	9	3.03723	5.87436	3.03723	6.83865	8.54514	7.019	NCBI	1964	intronic antisense	rna40463	rna40463	TSNARE1	+	1901671	1982323
rna40467	-3.22146	7.43773	4.46283	0.034657	0.431686	down	0	1	0	6	23	9	3.03723	5.87436	3.03723	6.83865	8.54514	7.019	NCBI	1964	intronic antisense	rna40466	rna40466	TSNARE1	+	1902551	2019964
rna40467	-3.22146	7.43773	4.46283	0.034657	0.431686	down	0	1	0	6	23	9	3.03723	5.87436	3.03723	6.83865	8.54514	7.019	NCBI	1964	intronic antisense	rna40465	rna40465	TSNARE1	+	1902477	1982988
rna40467	-3.22146	7.43773	4.46283	0.034657	0.431686	down	0	1	0	6	23	9	3.03723	5.87436	3.03723	6.83865	8.54514	7.019	NCBI	1964	intronic antisense	rna40461	rna40461	TSNARE1	+	1901664	2019917
rna23475	-3.18536	7.35291	4.24569	0.0393677	0.455541	down	0	1	0	8	6	25	3.03723	5.87436	3.03723	7.22759	6.69369	8.43327	NCBI	841	intronic antisense	rna23462	rna23462	PCDHGA2	+	52497608	52598880
rna23475	-3.18536	7.35291	4.24569	0.0393677	0.455541	down	0	1	0	8	6	25	3.03723	5.87436	3.03723	7.22759	6.69369	8.43327	NCBI	841	intronic antisense	rna23473	rna23473	PCDHGA8	+	52474726	52598880
rna23475	-3.18536	7.35291	4.24569	0.0393677	0.455541	down	0	1	0	8	6	25	3.03723	5.87436	3.03723	7.22759	6.69369	8.43327	NCBI	841	intronic antisense	rna23464	rna23464	PCDHGA2	+	52511811	52598880
rna23475	-3.18536	7.35291	4.24569	0.0393677	0.455541	down	0	1	0	8	6	25	3.03723	5.87436	3.03723	7.22759	6.69369	8.43327	NCBI	841	intronic antisense	rna23449	rna23449	PCDHGA2	+	52438217	52598880
rna23475	-3.18536	7.35291	4.24569	0.0393677	0.455541	down	0	1	0	8	6	25	3.03723	5.87436	3.03723	7.22759	6.69369	8.43327	NCBI	841	intronic antisense	rna23457	rna23457	PCDHGA2	+	52474956	52598880
rna23475	-3.18536	7.35291	4.24569	0.0393677	0.455541	down	0	1	0	8	6	25	3.03723	5.87436	3.03723	7.22759	6.69369	8.43327	NCBI	841	intronic antisense	rna23472	rna23472	PCDHGB4	+	52469409	52598880
rna23475	-3.18536	7.35291	4.24569	0.0393677	0.455541	down	0	1	0	8	6	25	3.03723	5.87436	3.03723	7.22759	6.69369	8.43327	NCBI	841	intronic antisense	rna23454	rna23454	PCDHGA2	+	52456305	52598880
rna23475	-3.18536	7.35291	4.24569	0.0393677	0.455541	down	0	1	0	8	6	25	3.03723	5.87436	3.03723	7.22759	6.69369	8.43327	NCBI	841	intronic antisense	rna23455	rna23455	PCDHGA2	+	52463068	52598880
rna23475	-3.18536	7.35291	4.24569	0.0393677	0.455541	down	0	1	0	8	6	25	3.03723	5.87436	3.03723	7.22759	6.69369	8.43327	NCBI	841	intronic antisense	rna23458	rna23458	PCDHGA2	+	52479663	52598880
rna23475	-3.18536	7.35291	4.24569	0.0393677	0.455541	down	0	1	0	8	6	25	3.03723	5.87436	3.03723	7.22759	6.69369	8.43327	NCBI	841	intronic antisense	rna23459	rna23459	PCDHGA2	+	52483508	52598880
rna23475	-3.18536	7.35291	4.24569	0.0393677	0.455541	down	0	1	0	8	6	25	3.03723	5.87436	3.03723	7.22759	6.69369	8.43327	NCBI	841	intronic antisense	rna23453	rna23453	PCDHGA2	+	52453235	52598880
rna23475	-3.18536	7.35291	4.24569	0.0393677	0.455541	down	0	1	0	8	6	25	3.03723	5.87436	3.03723	7.22759	6.69369	8.43327	NCBI	841	intronic antisense	rna23450	rna23450	PCDHGA2	+	52442486	52598880
rna23475	-3.18536	7.35291	4.24569	0.0393677	0.455541	down	0	1	0	8	6	25	3.03723	5.87436	3.03723	7.22759	6.69369	8.43327	NCBI	841	intronic antisense	rna23461	rna23461	PCDHGA2	+	52493284	52598880
rna23475	-3.18536	7.35291	4.24569	0.0393677	0.455541	down	0	1	0	8	6	25	3.03723	5.87436	3.03723	7.22759	6.69369	8.43327	NCBI	841	intronic antisense	rna23460	rna23460	PCDHGA2	+	52488530	52598880
rna23475	-3.18536	7.35291	4.24569	0.0393677	0.455541	down	0	1	0	8	6	25	3.03723	5.87436	3.03723	7.22759	6.69369	8.43327	NCBI	841	intronic antisense	rna23463	rna23463	PCDHGA2	+	52500794	52598880
rna23475	-3.18536	7.35291	4.24569	0.0393677	0.455541	down	0	1	0	8	6	25	3.03723	5.87436	3.03723	7.22759	6.69369	8.43327	NCBI	841	intronic antisense	rna23452	rna23452	PCDHGA2	+	52447620	52598880
rna23475	-3.18536	7.35291	4.24569	0.0393677	0.455541	down	0	1	0	8	6	25	3.03723	5.87436	3.03723	7.22759	6.69369	8.43327	NCBI	841	intronic antisense	rna23448	rna23448	PCDHGA2	+	52428704	52598880
rna23475	-3.18536	7.35291	4.24569	0.0393677	0.455541	down	0	1	0	8	6	25	3.03723	5.87436	3.03723	7.22759	6.69369	8.43327	NCBI	841	intronic antisense	rna23456	rna23456	PCDHGA2	+	52469191	52598880
rna3678	-3.17617	7.4122	4.30395	0.0380415	0.446574	down	0	0	1	3	13	23	3.03723	3.03723	5.87597	5.93859	7.7462	8.31595	NCBI	329	natural antisense	rna3677	rna3677	TLK1	+	25271351	25456566
rna3678	-3.17617	7.4122	4.30395	0.0380415	0.446574	down	0	0	1	3	13	23	3.03723	3.03723	5.87597	5.93859	7.7462	8.31595	NCBI	329	natural antisense	rna3675	rna3675	TLK1	+	25219922	25456566
rna3678	-3.17617	7.4122	4.30395	0.0380415	0.446574	down	0	0	1	3	13	23	3.03723	3.03723	5.87597	5.93859	7.7462	8.31595	NCBI	329	natural antisense	rna3676	rna3676	TLK1	+	25270824	25456566
rna12211	-3.13121	7.40956	4.16942	0.0411779	0.457543	down	1	0	0	9	7	22	6.07062	3.03723	3.03723	7.38871	6.89964	8.25351	NCBI	3586	intronic antisense	rna12208	rna12208	CHN2	-	66633618	66971364
rna51043	-3.12708	8.15505	6.75425	0.00936186	0.219989	down	2	0	0	21	34	10	6.97971	3.03723	3.03723	8.57014	9.09875	7.16184	NCBI	1295	intronic antisense	rna51042	rna51042	ZNF260	+	47020984	47037921
rna17046	-3.10735	8.61942	10.4712	0.00121522	0.0628293	down	0	3	1	36	43	43	3.03723	7.31803	5.87597	9.3347	9.43302	9.20126	NCBI	3470	exon sense-overlapping	rna17047	rna17047	FBXL14	-	108102535	108113823
rna17046	-3.10735	8.61942	10.4712	0.00121522	0.0628293	down	0	3	1	36	43	43	3.03723	7.31803	5.87597	9.3347	9.43302	9.20126	NCBI	3470	exon sense-overlapping	rna17048	rna17048	FBXL14	-	108102535	108113823
rna17046	-3.10735	8.61942	10.4712	0.00121522	0.0628293	down	0	3	1	36	43	43	3.03723	7.31803	5.87597	9.3347	9.43302	9.20126	NCBI	3470	exon sense-overlapping	rna17049	rna17049	FBXL14	-	108102535	108113821
rna17046	-3.10735	8.61942	10.4712	0.00121522	0.0628293	down	0	3	1	36	43	43	3.03723	7.31803	5.87597	9.3347	9.43302	9.20126	NCBI	3470	exon sense-overlapping	rna17052	rna17052	FBXL14	-	108104575	108113810
rna17046	-3.10735	8.61942	10.4712	0.00121522	0.0628293	down	0	3	1	36	43	43	3.03723	7.31803	5.87597	9.3347	9.43302	9.20126	NCBI	3470	exon sense-overlapping	rna17051	rna17051	FBXL14	-	108102535	108113817
rna17046	-3.10735	8.61942	10.4712	0.00121522	0.0628293	down	0	3	1	36	43	43	3.03723	7.31803	5.87597	9.3347	9.43302	9.20126	NCBI	3470	exon sense-overlapping	rna17053	rna17053	FBXL14	-	108110878	108113702
rna17046	-3.10735	8.61942	10.4712	0.00121522	0.0628293	down	0	3	1	36	43	43	3.03723	7.31803	5.87597	9.3347	9.43302	9.20126	NCBI	3470	exon sense-overlapping	rna17050	rna17050	FBXL14	-	108102535	108113817
rna17046	-3.10735	8.61942	10.4712	0.00121522	0.0628293	down	0	3	1	36	43	43	3.03723	7.31803	5.87597	9.3347	9.43302	9.20126	NCBI	3470	intronic antisense	rna17044	rna17044	WNT5B	+	108071223	108151542
rna63491	-3.09978	7.32835	3.96608	0.0464443	0.476301	down	1	0	0	8	16	12	6.07062	3.03723	3.03723	7.22759	8.03538	7.41102	NCBI	12905	natural antisense	rna63488	rna63488	NUDT3	-	8351564	8468528
rna63491	-3.09978	7.32835	3.96608	0.0464443	0.476301	down	1	0	0	8	16	12	6.07062	3.03723	3.03723	7.22759	8.03538	7.41102	NCBI	12905	natural antisense	rna63487	rna63487	NUDT3	-	8345334	8468415
rna30810	-3.09865	7.32596	3.95585	0.0467273	0.47709	down	1	0	0	11	17	7	6.07062	3.03723	3.03723	7.66531	8.12019	6.68228	NCBI	1467	natural antisense	rna30808	rna30808	POLR2M	-	52579634	52590609
rna30810	-3.09865	7.32596	3.95585	0.0467273	0.47709	down	1	0	0	11	17	7	6.07062	3.03723	3.03723	7.66531	8.12019	6.68228	NCBI	1467	intronic antisense	rna30811	rna30811	MYZAP	-	52607709	52719406
rna30810	-3.09865	7.32596	3.95585	0.0467273	0.47709	down	1	0	0	11	17	7	6.07062	3.03723	3.03723	7.66531	8.12019	6.68228	NCBI	1467	intronic antisense	rna30813	rna30813	MYZAP	-	52608516	52719402
rna30810	-3.09865	7.32596	3.95585	0.0467273	0.47709	down	1	0	0	11	17	7	6.07062	3.03723	3.03723	7.66531	8.12019	6.68228	NCBI	1467	intronic antisense	rna30812	rna30812	MYZAP	-	52607709	52719401
rna40318	-3.09111	7.43737	4.09388	0.043057	0.460919	down	0	0	1	3	10	24	3.03723	3.03723	5.87597	5.93859	7.38415	8.3758	NCBI	1566	intronic antisense	rna40298	rna40298	PLEC	+	840052	896631
rna40318	-3.09111	7.43737	4.09388	0.043057	0.460919	down	0	0	1	3	10	24	3.03723	3.03723	5.87597	5.93859	7.38415	8.3758	NCBI	1566	intronic antisense	rna40303	rna40303	PLEC	+	859819	896631
rna40318	-3.09111	7.43737	4.09388	0.043057	0.460919	down	0	0	1	3	10	24	3.03723	3.03723	5.87597	5.93859	7.38415	8.3758	NCBI	1566	intronic antisense	rna40302	rna40302	PLEC	+	843144	896631
rna40318	-3.09111	7.43737	4.09388	0.043057	0.460919	down	0	0	1	3	10	24	3.03723	3.03723	5.87597	5.93859	7.38415	8.3758	NCBI	1566	intronic antisense	rna40301	rna40301	PLEC	+	843144	896631
rna40318	-3.09111	7.43737	4.09388	0.043057	0.460919	down	0	0	1	3	10	24	3.03723	3.03723	5.87597	5.93859	7.38415	8.3758	NCBI	1566	intronic antisense	rna40300	rna40300	PLEC	+	840267	896631
rna40318	-3.09111	7.43737	4.09388	0.043057	0.460919	down	0	0	1	3	10	24	3.03723	3.03723	5.87597	5.93859	7.38415	8.3758	NCBI	1566	intronic antisense	rna40299	rna40299	PLEC	+	840053	896631
rna40318	-3.09111	7.43737	4.09388	0.043057	0.460919	down	0	0	1	3	10	24	3.03723	3.03723	5.87597	5.93859	7.38415	8.3758	NCBI	1566	intronic antisense	rna40304	rna40304	PLEC	+	859819	896631
rna14876	-3.07482	7.29344	3.84788	0.049828	0.482399	down	0	1	0	11	6	18	3.03723	5.87436	3.03723	7.66531	6.69369	7.9726	NCBI	2804	intronic antisense	rna14874	rna14874	CPM	+	44876568	44960461
rna14876	-3.07482	7.29344	3.84788	0.049828	0.482399	down	0	1	0	11	6	18	3.03723	5.87436	3.03723	7.66531	6.69369	7.9726	NCBI	2804	intronic antisense	rna14875	rna14875	CPM	+	44876953	44960461
rna14876	-3.07482	7.29344	3.84788	0.049828	0.482399	down	0	1	0	11	6	18	3.03723	5.87436	3.03723	7.66531	6.69369	7.9726	NCBI	2804	intronic antisense	rna14873	rna14873	CPM	+	44876568	44965428
gene3878	-3.06954	8.16295	7.5399	0.00604215	0.17379	down	0	2	1	21	39	31	3.03723	6.76971	5.87597	8.57014	9.29392	8.73696	NCBI	1534	intronic antisense	rna8830	rna8830	EVI5	+	50687478	50921793
gene3878	-3.06954	8.16295	7.5399	0.00604215	0.17379	down	0	2	1	21	39	31	3.03723	6.76971	5.87597	8.57014	9.29392	8.73696	NCBI	1534	intronic antisense	rna8823	rna8823	EVI5	+	50677565	50921793
gene3878	-3.06954	8.16295	7.5399	0.00604215	0.17379	down	0	2	1	21	39	31	3.03723	6.76971	5.87597	8.57014	9.29392	8.73696	NCBI	1534	intronic antisense	rna8828	rna8828	EVI5	+	50677566	50917759
gene3878	-3.06954	8.16295	7.5399	0.00604215	0.17379	down	0	2	1	21	39	31	3.03723	6.76971	5.87597	8.57014	9.29392	8.73696	NCBI	1534	intronic antisense	rna8829	rna8829	EVI5	+	50677566	50917759
gene3878	-3.06954	8.16295	7.5399	0.00604215	0.17379	down	0	2	1	21	39	31	3.03723	6.76971	5.87597	8.57014	9.29392	8.73696	NCBI	1534	intronic antisense	rna8827	rna8827	EVI5	+	50677566	50921793
gene3878	-3.06954	8.16295	7.5399	0.00604215	0.17379	down	0	2	1	21	39	31	3.03723	6.76971	5.87597	8.57014	9.29392	8.73696	NCBI	1534	intronic antisense	rna8825	rna8825	EVI5	+	50677566	50921793
gene3878	-3.06954	8.16295	7.5399	0.00604215	0.17379	down	0	2	1	21	39	31	3.03723	6.76971	5.87597	8.57014	9.29392	8.73696	NCBI	1534	intronic antisense	rna8824	rna8824	EVI5	+	50677566	50921942
gene3878	-3.06954	8.16295	7.5399	0.00604215	0.17379	down	0	2	1	21	39	31	3.03723	6.76971	5.87597	8.57014	9.29392	8.73696	NCBI	1534	intronic antisense	rna8831	rna8831	EVI5	+	50687556	50921793
gene3878	-3.06954	8.16295	7.5399	0.00604215	0.17379	down	0	2	1	21	39	31	3.03723	6.76971	5.87597	8.57014	9.29392	8.73696	NCBI	1534	intronic antisense	rna8826	rna8826	EVI5	+	50677566	50921793
rna60276	-3.05313	7.49358	4.04671	0.0442758	0.465759	down	0	0	1	6	11	18	3.03723	3.03723	5.87597	6.83865	7.51519	7.9726	NCBI	5266	intronic antisense	rna60273	rna60273	SYNE3	-	60271215	60379854
rna60276	-3.05313	7.49358	4.04671	0.0442758	0.465759	down	0	0	1	6	11	18	3.03723	3.03723	5.87597	6.83865	7.51519	7.9726	NCBI	5266	intronic antisense	rna60271	rna60271	SYNE3	-	60265773	60379931
rna60276	-3.05313	7.49358	4.04671	0.0442758	0.465759	down	0	0	1	6	11	18	3.03723	3.03723	5.87597	6.83865	7.51519	7.9726	NCBI	5266	intronic antisense	rna60272	rna60272	SYNE3	-	60265773	60379931
rna60276	-3.05313	7.49358	4.04671	0.0442758	0.465759	down	0	0	1	6	11	18	3.03723	3.03723	5.87597	6.83865	7.51519	7.9726	NCBI	5266	intronic antisense	rna60275	rna60275	SYNE3	-	60284971	60379931
rna60276	-3.05313	7.49358	4.04671	0.0442758	0.465759	down	0	0	1	6	11	18	3.03723	3.03723	5.87597	6.83865	7.51519	7.9726	NCBI	5266	intronic antisense	rna60274	rna60274	SYNE3	-	60278908	60379931
rna24791	-3.03175	8.41624	9.08499	0.00258159	0.107145	down	0	2	2	39	42	33	3.03723	6.76971	6.77144	9.44877	9.39948	8.82548	NCBI	1438	intergenic
gene33692	-3.00061	8.2673	7.52038	0.00610792	0.17379	down	1	1	1	27	25	36	6.07062	5.87436	5.87597	8.92577	8.6629	8.94883	NCBI	1069	intronic antisense	rna76629	rna76629	ATRX	+	74597148	74883178
gene33692	-3.00061	8.2673	7.52038	0.00610792	0.17379	down	1	1	1	27	25	36	6.07062	5.87436	5.87597	8.92577	8.6629	8.94883	NCBI	1069	intronic antisense	rna76625	rna76625	ATRX	+	74597136	74883178
gene33692	-3.00061	8.2673	7.52038	0.00610792	0.17379	down	1	1	1	27	25	36	6.07062	5.87436	5.87597	8.92577	8.6629	8.94883	NCBI	1069	intronic antisense	rna76612	rna76612	ATRX	+	74597112	74883178
gene33692	-3.00061	8.2673	7.52038	0.00610792	0.17379	down	1	1	1	27	25	36	6.07062	5.87436	5.87597	8.92577	8.6629	8.94883	NCBI	1069	intronic antisense	rna76626	rna76626	ATRX	+	74597141	74883178
gene33692	-3.00061	8.2673	7.52038	0.00610792	0.17379	down	1	1	1	27	25	36	6.07062	5.87436	5.87597	8.92577	8.6629	8.94883	NCBI	1069	intronic antisense	rna76615	rna76615	ATRX	+	74597122	74883178
gene33692	-3.00061	8.2673	7.52038	0.00610792	0.17379	down	1	1	1	27	25	36	6.07062	5.87436	5.87597	8.92577	8.6629	8.94883	NCBI	1069	intronic antisense	rna76619	rna76619	ATRX	+	74597122	74883178
gene33692	-3.00061	8.2673	7.52038	0.00610792	0.17379	down	1	1	1	27	25	36	6.07062	5.87436	5.87597	8.92577	8.6629	8.94883	NCBI	1069	intronic antisense	rna76618	rna76618	ATRX	+	74597122	74883178
gene33692	-3.00061	8.2673	7.52038	0.00610792	0.17379	down	1	1	1	27	25	36	6.07062	5.87436	5.87597	8.92577	8.6629	8.94883	NCBI	1069	intronic antisense	rna76617	rna76617	ATRX	+	74597122	74883178
gene33692	-3.00061	8.2673	7.52038	0.00610792	0.17379	down	1	1	1	27	25	36	6.07062	5.87436	5.87597	8.92577	8.6629	8.94883	NCBI	1069	intronic antisense	rna76621	rna76621	ATRX	+	74597125	74880603
gene33692	-3.00061	8.2673	7.52038	0.00610792	0.17379	down	1	1	1	27	25	36	6.07062	5.87436	5.87597	8.92577	8.6629	8.94883	NCBI	1069	intronic antisense	rna76616	rna76616	ATRX	+	74597122	74883178
gene33692	-3.00061	8.2673	7.52038	0.00610792	0.17379	down	1	1	1	27	25	36	6.07062	5.87436	5.87597	8.92577	8.6629	8.94883	NCBI	1069	intronic antisense	rna76624	rna76624	ATRX	+	74597136	74883178
gene33692	-3.00061	8.2673	7.52038	0.00610792	0.17379	down	1	1	1	27	25	36	6.07062	5.87436	5.87597	8.92577	8.6629	8.94883	NCBI	1069	intronic antisense	rna76623	rna76623	ATRX	+	74597135	74880603
gene33692	-3.00061	8.2673	7.52038	0.00610792	0.17379	down	1	1	1	27	25	36	6.07062	5.87436	5.87597	8.92577	8.6629	8.94883	NCBI	1069	intronic antisense	rna76620	rna76620	ATRX	+	74597125	74883178
gene33692	-3.00061	8.2673	7.52038	0.00610792	0.17379	down	1	1	1	27	25	36	6.07062	5.87436	5.87597	8.92577	8.6629	8.94883	NCBI	1069	intronic antisense	rna76628	rna76628	ATRX	+	74597144	74883178
gene33692	-3.00061	8.2673	7.52038	0.00610792	0.17379	down	1	1	1	27	25	36	6.07062	5.87436	5.87597	8.92577	8.6629	8.94883	NCBI	1069	intronic antisense	rna76614	rna76614	ATRX	+	74597122	74883178
gene33692	-3.00061	8.2673	7.52038	0.00610792	0.17379	down	1	1	1	27	25	36	6.07062	5.87436	5.87597	8.92577	8.6629	8.94883	NCBI	1069	intronic antisense	rna76627	rna76627	ATRX	+	74597142	74883178
gene33692	-3.00061	8.2673	7.52038	0.00610792	0.17379	down	1	1	1	27	25	36	6.07062	5.87436	5.87597	8.92577	8.6629	8.94883	NCBI	1069	intronic antisense	rna76622	rna76622	ATRX	+	74597133	74883178
gene33692	-3.00061	8.2673	7.52038	0.00610792	0.17379	down	1	1	1	27	25	36	6.07062	5.87436	5.87597	8.92577	8.6629	8.94883	NCBI	1069	intronic antisense	rna76613	rna76613	ATRX	+	74597121	74813125
gene25375	-2.98732	9.71678	21.4783	3.60958e-06	0.000548206	down	6	2	0	80	58	87	8.50072	6.76971	3.03723	10.4766	9.8603	10.2077	NCBI	7490	intronic antisense	rna57792	rna57792	ARHGEF28	-	7682925	8027701
gene25375	-2.98732	9.71678	21.4783	3.60958e-06	0.000548206	down	6	2	0	80	58	87	8.50072	6.76971	3.03723	10.4766	9.8603	10.2077	NCBI	7490	intronic antisense	rna57794	rna57794	ARHGEF28	-	7682925	8026597
gene25375	-2.98732	9.71678	21.4783	3.60958e-06	0.000548206	down	6	2	0	80	58	87	8.50072	6.76971	3.03723	10.4766	9.8603	10.2077	NCBI	7490	intronic antisense	rna57793	rna57793	ARHGEF28	-	7682925	8027250
rna36932	-2.97227	8.38929	8.61283	0.00334324	0.128954	down	1	1	2	40	34	37	6.07062	5.87436	6.77144	9.48487	9.09875	8.98771	NCBI	6748	intronic antisense	rna36930	rna36930	FARP1	+	75181330	75458710
rna36932	-2.97227	8.38929	8.61283	0.00334324	0.128954	down	1	1	2	40	34	37	6.07062	5.87436	6.77144	9.48487	9.09875	8.98771	NCBI	6748	intronic antisense	rna36931	rna36931	FARP1	+	75219904	75458745
rna36932	-2.97227	8.38929	8.61283	0.00334324	0.128954	down	1	1	2	40	34	37	6.07062	5.87436	6.77144	9.48487	9.09875	8.98771	NCBI	6748	intronic antisense	rna36929	rna36929	FARP1	+	75150003	75458710
gene23976	-2.92756	8.18909	6.90638	0.00859789	0.213193	down	2	1	0	32	18	34	6.97971	5.87436	3.03723	9.16707	8.20029	8.86778	NCBI	536	intronic antisense	rna54324	rna54324	PAFAH1B1	+	23512919	23581326
gene23976	-2.92756	8.18909	6.90638	0.00859789	0.213193	down	2	1	0	32	18	34	6.97971	5.87436	3.03723	9.16707	8.20029	8.86778	NCBI	536	intronic antisense	rna54327	rna54327	PAFAH1B1	+	23513489	23581162
gene23976	-2.92756	8.18909	6.90638	0.00859789	0.213193	down	2	1	0	32	18	34	6.97971	5.87436	3.03723	9.16707	8.20029	8.86778	NCBI	536	intronic antisense	rna54326	rna54326	PAFAH1B1	+	23512932	23581326
rna36099	-2.91096	10.5481	40.8982	1.65252e-10	5.01954e-08	down	7	8	10	184	211	254	8.71843	8.68591	9.00392	11.6735	11.7142	11.7469	NCBI	4429	intergenic
gene14020	-2.87547	7.68904	4.79302	0.028591	0.397007	down	0	0	2	18	12	25	3.03723	3.03723	6.77144	8.35293	7.63532	8.43327	NCBI	1023	intergenic
rna64766	-2.87328	7.72358	4.83562	0.0278932	0.39442	down	2	0	0	20	16	20	6.97971	3.03723	3.03723	8.50131	8.03538	8.11988	NCBI	1861	intergenic
rna14062	-2.83189	8.30206	6.76303	0.00931595	0.219989	down	1	2	0	20	24	35	6.07062	6.76971	3.03723	8.50131	8.60522	8.90887	NCBI	1625	bidirectional	rna14061	rna14061	HOXC8	-	26019839	26023432
rna36048	-2.77071	8.97295	12.0445	0.00052097	0.0324604	down	3	3	1	59	51	57	7.53305	7.31803	5.87597	10.0403	9.67649	9.60294	NCBI	3403	natural antisense	rna36044	rna36044	CDADC1	+	18867201	18898023
rna57572	-2.73742	8.71223	9.09679	0.002565	0.107145	down	1	3	1	25	49	45	6.07062	7.31803	5.87597	8.81668	9.61937	9.26596	NCBI	789	intronic antisense	rna57568	rna57568	FAM20A	+	61658606	61698757
rna57572	-2.73742	8.71223	9.09679	0.002565	0.107145	down	1	3	1	25	49	45	6.07062	7.31803	5.87597	8.81668	9.61937	9.26596	NCBI	789	intronic antisense	rna57569	rna57569	FAM20A	+	61669804	61698757
rna69114	-2.71439	8.30049	6.84822	0.00888213	0.214524	down	1	1	2	25	35	34	6.07062	5.87436	6.77144	8.81668	9.13995	8.86778	NCBI	6308	intronic antisense	rna69112	rna69112	GNA12	+	40553068	40630352
rna69114	-2.71439	8.30049	6.84822	0.00888213	0.214524	down	1	1	2	25	35	34	6.07062	5.87436	6.77144	8.81668	9.13995	8.86778	NCBI	6308	intronic antisense	rna69111	rna69111	GNA12	+	40553060	40625048
gene33693	-2.67398	8.47046	7.17372	0.00740622	0.191459	down	1	0	3	17	24	54	6.07062	3.03723	7.31981	8.2726	8.60522	9.52578	NCBI	4752	intronic antisense	rna76625	rna76625	ATRX	+	74597136	74883178
gene33693	-2.67398	8.47046	7.17372	0.00740622	0.191459	down	1	0	3	17	24	54	6.07062	3.03723	7.31981	8.2726	8.60522	9.52578	NCBI	4752	intronic antisense	rna76619	rna76619	ATRX	+	74597122	74883178
gene33693	-2.67398	8.47046	7.17372	0.00740622	0.191459	down	1	0	3	17	24	54	6.07062	3.03723	7.31981	8.2726	8.60522	9.52578	NCBI	4752	intronic antisense	rna76626	rna76626	ATRX	+	74597141	74883178
gene33693	-2.67398	8.47046	7.17372	0.00740622	0.191459	down	1	0	3	17	24	54	6.07062	3.03723	7.31981	8.2726	8.60522	9.52578	NCBI	4752	intronic antisense	rna76627	rna76627	ATRX	+	74597142	74883178
gene33693	-2.67398	8.47046	7.17372	0.00740622	0.191459	down	1	0	3	17	24	54	6.07062	3.03723	7.31981	8.2726	8.60522	9.52578	NCBI	4752	intronic antisense	rna76628	rna76628	ATRX	+	74597144	74883178
gene33693	-2.67398	8.47046	7.17372	0.00740622	0.191459	down	1	0	3	17	24	54	6.07062	3.03723	7.31981	8.2726	8.60522	9.52578	NCBI	4752	intronic antisense	rna76617	rna76617	ATRX	+	74597122	74883178
gene33693	-2.67398	8.47046	7.17372	0.00740622	0.191459	down	1	0	3	17	24	54	6.07062	3.03723	7.31981	8.2726	8.60522	9.52578	NCBI	4752	intronic antisense	rna76616	rna76616	ATRX	+	74597122	74883178
gene33693	-2.67398	8.47046	7.17372	0.00740622	0.191459	down	1	0	3	17	24	54	6.07062	3.03723	7.31981	8.2726	8.60522	9.52578	NCBI	4752	intronic antisense	rna76623	rna76623	ATRX	+	74597135	74880603
gene33693	-2.67398	8.47046	7.17372	0.00740622	0.191459	down	1	0	3	17	24	54	6.07062	3.03723	7.31981	8.2726	8.60522	9.52578	NCBI	4752	intronic antisense	rna76620	rna76620	ATRX	+	74597125	74883178
gene33693	-2.67398	8.47046	7.17372	0.00740622	0.191459	down	1	0	3	17	24	54	6.07062	3.03723	7.31981	8.2726	8.60522	9.52578	NCBI	4752	intronic antisense	rna76615	rna76615	ATRX	+	74597122	74883178
gene33693	-2.67398	8.47046	7.17372	0.00740622	0.191459	down	1	0	3	17	24	54	6.07062	3.03723	7.31981	8.2726	8.60522	9.52578	NCBI	4752	intronic antisense	rna76622	rna76622	ATRX	+	74597133	74883178
gene33693	-2.67398	8.47046	7.17372	0.00740622	0.191459	down	1	0	3	17	24	54	6.07062	3.03723	7.31981	8.2726	8.60522	9.52578	NCBI	4752	intronic antisense	rna76629	rna76629	ATRX	+	74597148	74883178
gene33693	-2.67398	8.47046	7.17372	0.00740622	0.191459	down	1	0	3	17	24	54	6.07062	3.03723	7.31981	8.2726	8.60522	9.52578	NCBI	4752	intronic antisense	rna76618	rna76618	ATRX	+	74597122	74883178
gene33693	-2.67398	8.47046	7.17372	0.00740622	0.191459	down	1	0	3	17	24	54	6.07062	3.03723	7.31981	8.2726	8.60522	9.52578	NCBI	4752	intronic antisense	rna76614	rna76614	ATRX	+	74597122	74883178
gene33693	-2.67398	8.47046	7.17372	0.00740622	0.191459	down	1	0	3	17	24	54	6.07062	3.03723	7.31981	8.2726	8.60522	9.52578	NCBI	4752	intronic antisense	rna76612	rna76612	ATRX	+	74597112	74883178
gene33693	-2.67398	8.47046	7.17372	0.00740622	0.191459	down	1	0	3	17	24	54	6.07062	3.03723	7.31981	8.2726	8.60522	9.52578	NCBI	4752	intronic antisense	rna76621	rna76621	ATRX	+	74597125	74880603
gene33693	-2.67398	8.47046	7.17372	0.00740622	0.191459	down	1	0	3	17	24	54	6.07062	3.03723	7.31981	8.2726	8.60522	9.52578	NCBI	4752	intronic antisense	rna76624	rna76624	ATRX	+	74597136	74883178
gene33693	-2.67398	8.47046	7.17372	0.00740622	0.191459	down	1	0	3	17	24	54	6.07062	3.03723	7.31981	8.2726	8.60522	9.52578	NCBI	4752	intronic antisense	rna76613	rna76613	ATRX	+	74597121	74813125
rna40714	-2.64094	8.07941	5.32321	0.0210571	0.338866	down	2	1	0	14	22	35	6.97971	5.87436	3.03723	8.00067	8.48245	8.90887	NCBI	2109	intronic antisense	rna40711	rna40711	TATDN1	+	15560972	15592463
rna40714	-2.64094	8.07941	5.32321	0.0210571	0.338866	down	2	1	0	14	22	35	6.97971	5.87436	3.03723	8.00067	8.48245	8.90887	NCBI	2109	intronic antisense	rna40712	rna40712	TATDN1	+	15560984	15592473
rna40714	-2.64094	8.07941	5.32321	0.0210571	0.338866	down	2	1	0	14	22	35	6.97971	5.87436	3.03723	8.00067	8.48245	8.90887	NCBI	2109	intronic antisense	rna40710	rna40710	TATDN1	+	15560972	15592463
rna40714	-2.64094	8.07941	5.32321	0.0210571	0.338866	down	2	1	0	14	22	35	6.97971	5.87436	3.03723	8.00067	8.48245	8.90887	NCBI	2109	intronic antisense	rna40713	rna40713	TATDN1	+	15566841	15592463
rna14730	-2.56473	10.4634	31.5482	1.98102e-08	3.70299e-06	down	1	7	19	123	225	194	6.07062	8.49737	9.91896	11.0943	11.8066	11.3592	NCBI	2704	intronic antisense	rna14724	rna14724	PRICKLE1	+	38059884	38171666
rna14730	-2.56473	10.4634	31.5482	1.98102e-08	3.70299e-06	down	1	7	19	123	225	194	6.07062	8.49737	9.91896	11.0943	11.8066	11.3592	NCBI	2704	intronic antisense	rna14721	rna14721	PRICKLE1	+	38058246	38171662
rna14730	-2.56473	10.4634	31.5482	1.98102e-08	3.70299e-06	down	1	7	19	123	225	194	6.07062	8.49737	9.91896	11.0943	11.8066	11.3592	NCBI	2704	intronic antisense	rna14723	rna14723	PRICKLE1	+	38058866	38171669
rna14730	-2.56473	10.4634	31.5482	1.98102e-08	3.70299e-06	down	1	7	19	123	225	194	6.07062	8.49737	9.91896	11.0943	11.8066	11.3592	NCBI	2704	intronic antisense	rna14722	rna14722	PRICKLE1	+	38058827	38171669
rna42720	-2.54131	8.33182	6.05587	0.0138716	0.27405	down	0	0	4	21	41	19	3.03723	3.03723	7.71619	8.57014	9.36515	8.04812	NCBI	2412	intronic antisense	rna42714	rna42714	ARNTL	-	39286452	39394417
rna42720	-2.54131	8.33182	6.05587	0.0138716	0.27405	down	0	0	4	21	41	19	3.03723	3.03723	7.71619	8.57014	9.36515	8.04812	NCBI	2412	intronic antisense	rna42708	rna42708	ARNTL	-	39286452	39394465
rna42720	-2.54131	8.33182	6.05587	0.0138716	0.27405	down	0	0	4	21	41	19	3.03723	3.03723	7.71619	8.57014	9.36515	8.04812	NCBI	2412	intronic antisense	rna42719	rna42719	ARNTL	-	39286960	39394387
rna42720	-2.54131	8.33182	6.05587	0.0138716	0.27405	down	0	0	4	21	41	19	3.03723	3.03723	7.71619	8.57014	9.36515	8.04812	NCBI	2412	intronic antisense	rna42712	rna42712	ARNTL	-	39286452	39394425
rna42720	-2.54131	8.33182	6.05587	0.0138716	0.27405	down	0	0	4	21	41	19	3.03723	3.03723	7.71619	8.57014	9.36515	8.04812	NCBI	2412	intronic antisense	rna42716	rna42716	ARNTL	-	39286452	39353913
rna42720	-2.54131	8.33182	6.05587	0.0138716	0.27405	down	0	0	4	21	41	19	3.03723	3.03723	7.71619	8.57014	9.36515	8.04812	NCBI	2412	intronic antisense	rna42710	rna42710	ARNTL	-	39286452	39394426
rna42720	-2.54131	8.33182	6.05587	0.0138716	0.27405	down	0	0	4	21	41	19	3.03723	3.03723	7.71619	8.57014	9.36515	8.04812	NCBI	2412	intronic antisense	rna42715	rna42715	ARNTL	-	39286452	39365622
rna42720	-2.54131	8.33182	6.05587	0.0138716	0.27405	down	0	0	4	21	41	19	3.03723	3.03723	7.71619	8.57014	9.36515	8.04812	NCBI	2412	intronic antisense	rna42711	rna42711	ARNTL	-	39286452	39394425
rna42720	-2.54131	8.33182	6.05587	0.0138716	0.27405	down	0	0	4	21	41	19	3.03723	3.03723	7.71619	8.57014	9.36515	8.04812	NCBI	2412	intronic antisense	rna42713	rna42713	ARNTL	-	39286452	39394425
rna74510	-2.52114	8.48899	6.91837	0.00854046	0.213193	down	0	5	0	29	30	42	3.03723	8.02499	3.03723	9.02718	8.92105	9.1678	NCBI	2374	natural antisense	rna74500	rna74500	C29H11orf80	+	44770678	44857472
rna74510	-2.52114	8.48899	6.91837	0.00854046	0.213193	down	0	5	0	29	30	42	3.03723	8.02499	3.03723	9.02718	8.92105	9.1678	NCBI	2374	natural antisense	rna74502	rna74502	C29H11orf80	+	44770759	44857472
rna74510	-2.52114	8.48899	6.91837	0.00854046	0.213193	down	0	5	0	29	30	42	3.03723	8.02499	3.03723	9.02718	8.92105	9.1678	NCBI	2374	natural antisense	rna74504	rna74504	C29H11orf80	+	44779607	44857472
rna74510	-2.52114	8.48899	6.91837	0.00854046	0.213193	down	0	5	0	29	30	42	3.03723	8.02499	3.03723	9.02718	8.92105	9.1678	NCBI	2374	natural antisense	rna74501	rna74501	C29H11orf80	+	44770693	44857472
rna74510	-2.52114	8.48899	6.91837	0.00854046	0.213193	down	0	5	0	29	30	42	3.03723	8.02499	3.03723	9.02718	8.92105	9.1678	NCBI	2374	natural antisense	rna74503	rna74503	C29H11orf80	+	44779604	44857472
rna52636	-2.46323	8.50802	6.65182	0.00991517	0.225176	down	1	1	3	29	21	49	6.07062	5.87436	7.31981	9.02718	8.41691	9.38724	NCBI	2110	exon sense-overlapping	rna52639	rna52639	ZNF729	-	60090616	60101740
rna52636	-2.46323	8.50802	6.65182	0.00991517	0.225176	down	1	1	3	29	21	49	6.07062	5.87436	7.31981	9.02718	8.41691	9.38724	NCBI	2110	exon sense-overlapping	rna52640	rna52640	ZNF729	-	60090616	60101740
rna52636	-2.46323	8.50802	6.65182	0.00991517	0.225176	down	1	1	3	29	21	49	6.07062	5.87436	7.31981	9.02718	8.41691	9.38724	NCBI	2110	exon sense-overlapping	rna52637	rna52637	ZNF729	-	60090616	60114476
rna52636	-2.46323	8.50802	6.65182	0.00991517	0.225176	down	1	1	3	29	21	49	6.07062	5.87436	7.31981	9.02718	8.41691	9.38724	NCBI	2110	exon sense-overlapping	rna52638	rna52638	ZNF729	-	60090616	60111700
gene3364	-2.45171	7.78409	4.05633	0.0440243	0.465127	down	0	2	1	15	22	22	3.03723	6.76971	5.87597	8.09712	8.48245	8.25351	NCBI	757	intronic antisense	rna7831	rna7831	GOLPH3L	+	20037043	20085018
gene3364	-2.45171	7.78409	4.05633	0.0440243	0.465127	down	0	2	1	15	22	22	3.03723	6.76971	5.87597	8.09712	8.48245	8.25351	NCBI	757	intronic antisense	rna7832	rna7832	GOLPH3L	+	20037222	20085018
gene3364	-2.45171	7.78409	4.05633	0.0440243	0.465127	down	0	2	1	15	22	22	3.03723	6.76971	5.87597	8.09712	8.48245	8.25351	NCBI	757	intronic antisense	rna7833	rna7833	GOLPH3L	+	20039295	20083522
rna3679	-2.44654	8.04699	4.46605	0.0345917	0.431686	down	0	3	0	19	27	11	3.03723	7.31803	3.03723	8.42902	8.77176	7.2918	NCBI	827	intergenic
rna49380	-2.44477	9.6185	16.1698	5.82028e-05	0.00565732	down	2	0	11	75	102	62	6.97971	3.03723	9.13933	10.384	10.6692	9.72302	NCBI	2725	intronic antisense	rna49379	rna49379	ZNRF1	+	2363401	2449444
rna49380	-2.44477	9.6185	16.1698	5.82028e-05	0.00565732	down	2	0	11	75	102	62	6.97971	3.03723	9.13933	10.384	10.6692	9.72302	NCBI	2725	intronic antisense	rna49378	rna49378	ZNRF1	+	2362996	2450345
rna49380	-2.44477	9.6185	16.1698	5.82028e-05	0.00565732	down	2	0	11	75	102	62	6.97971	3.03723	9.13933	10.384	10.6692	9.72302	NCBI	2725	intronic antisense	rna49377	rna49377	ZNRF1	+	2362996	2450345
rna49380	-2.44477	9.6185	16.1698	5.82028e-05	0.00565732	down	2	0	11	75	102	62	6.97971	3.03723	9.13933	10.384	10.6692	9.72302	NCBI	2725	intronic antisense	rna49375	rna49375	ZNRF1	+	2362996	2451045
rna49380	-2.44477	9.6185	16.1698	5.82028e-05	0.00565732	down	2	0	11	75	102	62	6.97971	3.03723	9.13933	10.384	10.6692	9.72302	NCBI	2725	intronic antisense	rna49376	rna49376	ZNRF1	+	2362996	2451043
rna33227	-2.43166	8.26462	4.81417	0.0282424	0.39442	down	0	2	1	16	22	20	3.03723	6.76971	5.87597	8.18753	8.48245	8.11988	NCBI	998	intronic antisense	rna33226	rna33226	EML6	+	37436959	37719997
rna33227	-2.43166	8.26462	4.81417	0.0282424	0.39442	down	0	2	1	16	22	20	3.03723	6.76971	5.87597	8.18753	8.48245	8.11988	NCBI	998	intronic antisense	rna33224	rna33224	EML6	+	37435373	37722354
rna33227	-2.43166	8.26462	4.81417	0.0282424	0.39442	down	0	2	1	16	22	20	3.03723	6.76971	5.87597	8.18753	8.48245	8.11988	NCBI	998	intronic antisense	rna33225	rna33225	EML6	+	37435373	37722354
rna18534	-2.42191	8.47369	6.32386	0.0119231	0.244105	down	2	2	1	19	44	33	6.97971	6.76971	5.87597	8.42902	9.4658	8.82548	NCBI	1908	intronic antisense	rna18535	rna18535	SEPSECS	-	44697958	44736902
rna4799	-2.40357	7.76957	3.86746	0.0492501	0.482399	down	1	0	2	34	13	7	6.07062	3.03723	6.77144	9.25332	7.7462	6.68228	NCBI	404	intronic antisense	rna4798	rna4798	CREB1	+	95864817	95897170
gene18734	-2.37628	8.75356	7.38601	0.00658109	0.179686	down	1	5	0	16	58	36	6.07062	8.02499	3.03723	8.18753	9.8603	8.94883	NCBI	2286	intronic antisense	rna42693	rna42693	FAR1	-	38990776	39068196
gene18734	-2.37628	8.75356	7.38601	0.00658109	0.179686	down	1	5	0	16	58	36	6.07062	8.02499	3.03723	8.18753	9.8603	8.94883	NCBI	2286	intronic antisense	rna42694	rna42694	FAR1	-	38991998	39068123
gene18734	-2.37628	8.75356	7.38601	0.00658109	0.179686	down	1	5	0	16	58	36	6.07062	8.02499	3.03723	8.18753	9.8603	8.94883	NCBI	2286	intronic antisense	rna42695	rna42695	FAR1	-	38993014	39068219
rna5981	-2.31603	8.43913	6.0342	0.0140429	0.275195	down	1	5	0	21	48	36	6.07062	8.02499	3.03723	8.57014	9.58993	8.94883	NCBI	1892	intronic antisense	rna5976	rna5976	ARID1A	-	126408501	126477024
rna5981	-2.31603	8.43913	6.0342	0.0140429	0.275195	down	1	5	0	21	48	36	6.07062	8.02499	3.03723	8.57014	9.58993	8.94883	NCBI	1892	intronic antisense	rna5978	rna5978	ARID1A	-	126409126	126477078
rna5981	-2.31603	8.43913	6.0342	0.0140429	0.275195	down	1	5	0	21	48	36	6.07062	8.02499	3.03723	8.57014	9.58993	8.94883	NCBI	1892	intronic antisense	rna5975	rna5975	ARID1A	-	126408496	126477024
rna5981	-2.31603	8.43913	6.0342	0.0140429	0.275195	down	1	5	0	21	48	36	6.07062	8.02499	3.03723	8.57014	9.58993	8.94883	NCBI	1892	intronic antisense	rna5980	rna5980	ARID1A	-	126409491	126477078
rna5981	-2.31603	8.43913	6.0342	0.0140429	0.275195	down	1	5	0	21	48	36	6.07062	8.02499	3.03723	8.57014	9.58993	8.94883	NCBI	1892	intronic antisense	rna5977	rna5977	ARID1A	-	126408714	126477078
rna5981	-2.31603	8.43913	6.0342	0.0140429	0.275195	down	1	5	0	21	48	36	6.07062	8.02499	3.03723	8.57014	9.58993	8.94883	NCBI	1892	intronic antisense	rna5979	rna5979	ARID1A	-	126409126	126459801
rna45196	-2.20299	8.00735	3.90558	0.0481448	0.482399	down	1	2	1	20	18	28	6.07062	6.76971	5.87597	8.50131	8.20029	8.59309	NCBI	642	natural antisense	rna45197	rna45197	PYCR2	-	28945411	28949375
rna33270	-2.15769	8.23739	4.12604	0.0422461	0.458295	down	2	1	1	20	28	15	6.97971	5.87436	5.87597	8.50131	8.82326	7.71897	NCBI	1478	natural antisense	rna33274	rna33274	PNPT1	-	38307013	38347120
rna33270	-2.15769	8.23739	4.12604	0.0422461	0.458295	down	2	1	1	20	28	15	6.97971	5.87436	5.87597	8.50131	8.82326	7.71897	NCBI	1478	natural antisense	rna33265	rna33265	PPP4R3B	-	38243775	38296834
rna33270	-2.15769	8.23739	4.12604	0.0422461	0.458295	down	2	1	1	20	28	15	6.97971	5.87436	5.87597	8.50131	8.82326	7.71897	NCBI	1478	natural antisense	rna33271	rna33271	PNPT1	-	38306518	38347158
rna33270	-2.15769	8.23739	4.12604	0.0422461	0.458295	down	2	1	1	20	28	15	6.97971	5.87436	5.87597	8.50131	8.82326	7.71897	NCBI	1478	natural antisense	rna33262	rna33262	PPP4R3B	-	38243775	38296834
rna33270	-2.15769	8.23739	4.12604	0.0422461	0.458295	down	2	1	1	20	28	15	6.97971	5.87436	5.87597	8.50131	8.82326	7.71897	NCBI	1478	natural antisense	rna33264	rna33264	PPP4R3B	-	38243775	38296834
rna33270	-2.15769	8.23739	4.12604	0.0422461	0.458295	down	2	1	1	20	28	15	6.97971	5.87436	5.87597	8.50131	8.82326	7.71897	NCBI	1478	natural antisense	rna33273	rna33273	PNPT1	-	38306518	38347145
rna33270	-2.15769	8.23739	4.12604	0.0422461	0.458295	down	2	1	1	20	28	15	6.97971	5.87436	5.87597	8.50131	8.82326	7.71897	NCBI	1478	natural antisense	rna33272	rna33272	PNPT1	-	38306518	38347157
rna33270	-2.15769	8.23739	4.12604	0.0422461	0.458295	down	2	1	1	20	28	15	6.97971	5.87436	5.87597	8.50131	8.82326	7.71897	NCBI	1478	natural antisense	rna33263	rna33263	PPP4R3B	-	38243775	38296834
rna30684	-2.10366	11.4454	37.3539	1.01033e-09	2.4551e-07	down	25	14	31	276	322	451	10.5345	9.48089	10.6205	12.2573	12.3228	12.5737	NCBI	2384	intergenic
rna8203	-2.0681	8.49438	4.90668	0.0267684	0.390148	down	5	0	1	25	34	32	8.24421	3.03723	5.87597	8.81668	9.09875	8.7819	NCBI	2554	natural antisense	rna8202	rna8202	PTGFRN	-	26250981	26331447
rna23151	-2.01196	8.24446	4.10958	0.0426592	0.45868	down	3	2	1	39	18	27	7.53305	6.76971	5.87597	9.44877	8.20029	8.54176	NCBI	892	intronic antisense	rna23149	rna23149	JADE2	+	46069238	46118400
rna23151	-2.01196	8.24446	4.10958	0.0426592	0.45868	down	3	2	1	39	18	27	7.53305	6.76971	5.87597	9.44877	8.20029	8.54176	NCBI	892	intronic antisense	rna23143	rna23143	JADE2	+	46067247	46118400
rna23151	-2.01196	8.24446	4.10958	0.0426592	0.45868	down	3	2	1	39	18	27	7.53305	6.76971	5.87597	9.44877	8.20029	8.54176	NCBI	892	intronic antisense	rna23145	rna23145	JADE2	+	46067258	46118400
rna23151	-2.01196	8.24446	4.10958	0.0426592	0.45868	down	3	2	1	39	18	27	7.53305	6.76971	5.87597	9.44877	8.20029	8.54176	NCBI	892	intronic antisense	rna23147	rna23147	JADE2	+	46067365	46118400
rna23151	-2.01196	8.24446	4.10958	0.0426592	0.45868	down	3	2	1	39	18	27	7.53305	6.76971	5.87597	9.44877	8.20029	8.54176	NCBI	892	intronic antisense	rna23144	rna23144	JADE2	+	46067258	46118400
rna23151	-2.01196	8.24446	4.10958	0.0426592	0.45868	down	3	2	1	39	18	27	7.53305	6.76971	5.87597	9.44877	8.20029	8.54176	NCBI	892	intronic antisense	rna23148	rna23148	JADE2	+	46068714	46118400
rna23151	-2.01196	8.24446	4.10958	0.0426592	0.45868	down	3	2	1	39	18	27	7.53305	6.76971	5.87597	9.44877	8.20029	8.54176	NCBI	892	intronic antisense	rna23146	rna23146	JADE2	+	46067258	46117046
gene10749	-1.99331	8.29225	4.13197	0.0420985	0.458295	down	4	1	1	36	15	34	7.93201	5.87436	5.87597	9.3347	7.94528	8.86778	NCBI	3181	intronic antisense	rna24446	rna24446	MAN2A1	+	108859090	109005165
gene10749	-1.99331	8.29225	4.13197	0.0420985	0.458295	down	4	1	1	36	15	34	7.93201	5.87436	5.87597	9.3347	7.94528	8.86778	NCBI	3181	intronic antisense	rna24445	rna24445	MAN2A1	+	108795065	109005814
gene10749	-1.99331	8.29225	4.13197	0.0420985	0.458295	down	4	1	1	36	15	34	7.93201	5.87436	5.87597	9.3347	7.94528	8.86778	NCBI	3181	intronic antisense	rna24444	rna24444	MAN2A1	+	108794899	109005165
gene4577	-1.97827	9.00762	7.14849	0.00751106	0.192125	down	2	7	2	44	51	54	6.97971	8.49737	6.77144	9.62087	9.67649	9.52578	NCBI	3223	intronic antisense	rna10507	rna10507	KIAA0319L	+	110210974	110308099
gene4577	-1.97827	9.00762	7.14849	0.00751106	0.192125	down	2	7	2	44	51	54	6.97971	8.49737	6.77144	9.62087	9.67649	9.52578	NCBI	3223	intronic antisense	rna10508	rna10508	KIAA0319L	+	110210999	110308099
gene25376	-1.97042	8.83319	5.77469	0.016271	0.303149	down	4	0	4	55	21	31	7.93201	3.03723	7.71619	9.93979	8.41691	8.73696	NCBI	1645	intronic antisense	rna57793	rna57793	ARHGEF28	-	7682925	8027250
gene25376	-1.97042	8.83319	5.77469	0.016271	0.303149	down	4	0	4	55	21	31	7.93201	3.03723	7.71619	9.93979	8.41691	8.73696	NCBI	1645	intronic antisense	rna57792	rna57792	ARHGEF28	-	7682925	8027701
gene25376	-1.97042	8.83319	5.77469	0.016271	0.303149	down	4	0	4	55	21	31	7.93201	3.03723	7.71619	9.93979	8.41691	8.73696	NCBI	1645	intronic antisense	rna57794	rna57794	ARHGEF28	-	7682925	8026597
rna14729	-1.96623	11.5046	34.2191	5.02996e-09	1.07271e-06	down	17	34	29	304	347	412	9.9819	10.7512	10.5248	12.3964	12.4305	12.4434	NCBI	5203	intronic antisense	rna14721	rna14721	PRICKLE1	+	38058246	38171662
rna14729	-1.96623	11.5046	34.2191	5.02996e-09	1.07271e-06	down	17	34	29	304	347	412	9.9819	10.7512	10.5248	12.3964	12.4305	12.4434	NCBI	5203	natural antisense	rna14722	rna14722	PRICKLE1	+	38058827	38171669
rna14729	-1.96623	11.5046	34.2191	5.02996e-09	1.07271e-06	down	17	34	29	304	347	412	9.9819	10.7512	10.5248	12.3964	12.4305	12.4434	NCBI	5203	natural antisense	rna14724	rna14724	PRICKLE1	+	38059884	38171666
rna14729	-1.96623	11.5046	34.2191	5.02996e-09	1.07271e-06	down	17	34	29	304	347	412	9.9819	10.7512	10.5248	12.3964	12.4305	12.4434	NCBI	5203	natural antisense	rna14723	rna14723	PRICKLE1	+	38058866	38171669
rna45911	-1.95999	8.46582	4.56691	0.0326118	0.428012	down	5	0	2	20	40	39	8.24421	3.03723	6.77144	8.50131	9.32997	9.06246	NCBI	2308	intronic antisense	rna45909	rna45909	PRKCZ	-	50599707	50679393
rna45911	-1.95999	8.46582	4.56691	0.0326118	0.428012	down	5	0	2	20	40	39	8.24421	3.03723	6.77144	8.50131	9.32997	9.06246	NCBI	2308	intronic antisense	rna45908	rna45908	PRKCZ	-	50599707	50680409
rna45911	-1.95999	8.46582	4.56691	0.0326118	0.428012	down	5	0	2	20	40	39	8.24421	3.03723	6.77144	8.50131	9.32997	9.06246	NCBI	2308	intronic antisense	rna45910	rna45910	PRKCZ	-	50600057	50699544
rna45911	-1.95999	8.46582	4.56691	0.0326118	0.428012	down	5	0	2	20	40	39	8.24421	3.03723	6.77144	8.50131	9.32997	9.06246	NCBI	2308	intronic antisense	rna45907	rna45907	PRKCZ	-	50599707	50699534
rna32306	-1.9569	8.54484	4.47272	0.034457	0.431686	down	2	0	4	18	38	26	6.97971	3.03723	7.71619	8.35293	9.25694	8.48853	NCBI	2373	natural antisense	rna32305	rna32305	ANKRD39	-	2808902	2815163
rna32306	-1.9569	8.54484	4.47272	0.034457	0.431686	down	2	0	4	18	38	26	6.97971	3.03723	7.71619	8.35293	9.25694	8.48853	NCBI	2373	intronic antisense	rna32304	rna32304	ANKRD39	-	2807894	2815132
rna66722	-1.87567	8.93886	6.33019	0.0118806	0.244105	down	0	10	2	54	41	53	3.03723	9.00208	6.77144	9.91354	9.36515	9.49912	NCBI	3952	intronic antisense	rna66700	rna66700	TCF4	-	54595118	54976828
rna66722	-1.87567	8.93886	6.33019	0.0118806	0.244105	down	0	10	2	54	41	53	3.03723	9.00208	6.77144	9.91354	9.36515	9.49912	NCBI	3952	intronic antisense	rna66704	rna66704	TCF4	-	54595118	54975169
rna66722	-1.87567	8.93886	6.33019	0.0118806	0.244105	down	0	10	2	54	41	53	3.03723	9.00208	6.77144	9.91354	9.36515	9.49912	NCBI	3952	intronic antisense	rna66697	rna66697	TCF4	-	54590670	54976811
rna66722	-1.87567	8.93886	6.33019	0.0118806	0.244105	down	0	10	2	54	41	53	3.03723	9.00208	6.77144	9.91354	9.36515	9.49912	NCBI	3952	intronic antisense	rna66702	rna66702	TCF4	-	54595118	54975507
rna66722	-1.87567	8.93886	6.33019	0.0118806	0.244105	down	0	10	2	54	41	53	3.03723	9.00208	6.77144	9.91354	9.36515	9.49912	NCBI	3952	intronic antisense	rna66710	rna66710	TCF4	-	54595118	54784723
rna66722	-1.87567	8.93886	6.33019	0.0118806	0.244105	down	0	10	2	54	41	53	3.03723	9.00208	6.77144	9.91354	9.36515	9.49912	NCBI	3952	intronic antisense	rna66706	rna66706	TCF4	-	54595118	54972831
rna66722	-1.87567	8.93886	6.33019	0.0118806	0.244105	down	0	10	2	54	41	53	3.03723	9.00208	6.77144	9.91354	9.36515	9.49912	NCBI	3952	intronic antisense	rna66720	rna66720	TCF4	-	54595510	54972301
rna66722	-1.87567	8.93886	6.33019	0.0118806	0.244105	down	0	10	2	54	41	53	3.03723	9.00208	6.77144	9.91354	9.36515	9.49912	NCBI	3952	intronic antisense	rna66699	rna66699	TCF4	-	54594985	54972910
rna66722	-1.87567	8.93886	6.33019	0.0118806	0.244105	down	0	10	2	54	41	53	3.03723	9.00208	6.77144	9.91354	9.36515	9.49912	NCBI	3952	intronic antisense	rna66713	rna66713	TCF4	-	54595128	54699636
rna66722	-1.87567	8.93886	6.33019	0.0118806	0.244105	down	0	10	2	54	41	53	3.03723	9.00208	6.77144	9.91354	9.36515	9.49912	NCBI	3952	intronic antisense	rna66721	rna66721	TCF4	-	54595510	54699648
rna66722	-1.87567	8.93886	6.33019	0.0118806	0.244105	down	0	10	2	54	41	53	3.03723	9.00208	6.77144	9.91354	9.36515	9.49912	NCBI	3952	intronic antisense	rna66719	rna66719	TCF4	-	54595510	54974023
rna66722	-1.87567	8.93886	6.33019	0.0118806	0.244105	down	0	10	2	54	41	53	3.03723	9.00208	6.77144	9.91354	9.36515	9.49912	NCBI	3952	intronic antisense	rna66709	rna66709	TCF4	-	54595118	54785192
rna66722	-1.87567	8.93886	6.33019	0.0118806	0.244105	down	0	10	2	54	41	53	3.03723	9.00208	6.77144	9.91354	9.36515	9.49912	NCBI	3952	intronic antisense	rna66715	rna66715	TCF4	-	54595196	54700145
rna66722	-1.87567	8.93886	6.33019	0.0118806	0.244105	down	0	10	2	54	41	53	3.03723	9.00208	6.77144	9.91354	9.36515	9.49912	NCBI	3952	intronic antisense	rna66698	rna66698	TCF4	-	54594983	54784723
rna66722	-1.87567	8.93886	6.33019	0.0118806	0.244105	down	0	10	2	54	41	53	3.03723	9.00208	6.77144	9.91354	9.36515	9.49912	NCBI	3952	intronic antisense	rna66707	rna66707	TCF4	-	54595118	54972301
rna66722	-1.87567	8.93886	6.33019	0.0118806	0.244105	down	0	10	2	54	41	53	3.03723	9.00208	6.77144	9.91354	9.36515	9.49912	NCBI	3952	intronic antisense	rna66714	rna66714	TCF4	-	54595196	54972301
rna66722	-1.87567	8.93886	6.33019	0.0118806	0.244105	down	0	10	2	54	41	53	3.03723	9.00208	6.77144	9.91354	9.36515	9.49912	NCBI	3952	intronic antisense	rna66712	rna66712	TCF4	-	54595118	54769798
rna66722	-1.87567	8.93886	6.33019	0.0118806	0.244105	down	0	10	2	54	41	53	3.03723	9.00208	6.77144	9.91354	9.36515	9.49912	NCBI	3952	intronic antisense	rna66708	rna66708	TCF4	-	54595118	54785199
rna66722	-1.87567	8.93886	6.33019	0.0118806	0.244105	down	0	10	2	54	41	53	3.03723	9.00208	6.77144	9.91354	9.36515	9.49912	NCBI	3952	intronic antisense	rna66703	rna66703	TCF4	-	54595118	54975171
rna66722	-1.87567	8.93886	6.33019	0.0118806	0.244105	down	0	10	2	54	41	53	3.03723	9.00208	6.77144	9.91354	9.36515	9.49912	NCBI	3952	intronic antisense	rna66718	rna66718	TCF4	-	54595196	54699500
rna66722	-1.87567	8.93886	6.33019	0.0118806	0.244105	down	0	10	2	54	41	53	3.03723	9.00208	6.77144	9.91354	9.36515	9.49912	NCBI	3952	intronic antisense	rna66717	rna66717	TCF4	-	54595196	54699670
rna66722	-1.87567	8.93886	6.33019	0.0118806	0.244105	down	0	10	2	54	41	53	3.03723	9.00208	6.77144	9.91354	9.36515	9.49912	NCBI	3952	intronic antisense	rna66711	rna66711	TCF4	-	54595118	54784651
rna66722	-1.87567	8.93886	6.33019	0.0118806	0.244105	down	0	10	2	54	41	53	3.03723	9.00208	6.77144	9.91354	9.36515	9.49912	NCBI	3952	intronic antisense	rna66705	rna66705	TCF4	-	54595118	54975169
rna66722	-1.87567	8.93886	6.33019	0.0118806	0.244105	down	0	10	2	54	41	53	3.03723	9.00208	6.77144	9.91354	9.36515	9.49912	NCBI	3952	intronic antisense	rna66701	rna66701	TCF4	-	54595118	54976811
rna66722	-1.87567	8.93886	6.33019	0.0118806	0.244105	down	0	10	2	54	41	53	3.03723	9.00208	6.77144	9.91354	9.36515	9.49912	NCBI	3952	intronic antisense	rna66716	rna66716	TCF4	-	54595196	54699673
rna4292	-1.87336	8.85063	5.84937	0.0155948	0.293762	down	1	7	3	33	39	69	6.07062	8.49737	7.31981	9.21084	9.29392	9.87592	NCBI	2199	intronic antisense	rna4288	rna4288	NCKAP5	+	63770678	64872113
rna4292	-1.87336	8.85063	5.84937	0.0155948	0.293762	down	1	7	3	33	39	69	6.07062	8.49737	7.31981	9.21084	9.29392	9.87592	NCBI	2199	intronic antisense	rna4291	rna4291	NCKAP5	+	63770679	64873405
rna4292	-1.87336	8.85063	5.84937	0.0155948	0.293762	down	1	7	3	33	39	69	6.07062	8.49737	7.31981	9.21084	9.29392	9.87592	NCBI	2199	intronic antisense	rna4289	rna4289	NCKAP5	+	63770679	64873405
rna4292	-1.87336	8.85063	5.84937	0.0155948	0.293762	down	1	7	3	33	39	69	6.07062	8.49737	7.31981	9.21084	9.29392	9.87592	NCBI	2199	intronic antisense	rna4290	rna4290	NCKAP5	+	63770679	64873405
gene6887	-1.80555	9.82204	11.868	0.00057268	0.0331337	down	4	15	7	98	89	122	7.93201	9.57932	8.4992	10.7678	10.4736	10.6926	NCBI	1850	natural antisense	rna15536	rna15536	APAF1	+	62788353	62871540
gene6887	-1.80555	9.82204	11.868	0.00057268	0.0331337	down	4	15	7	98	89	122	7.93201	9.57932	8.4992	10.7678	10.4736	10.6926	NCBI	1850	natural antisense	rna15532	rna15532	APAF1	+	62781940	62871540
gene6887	-1.80555	9.82204	11.868	0.00057268	0.0331337	down	4	15	7	98	89	122	7.93201	9.57932	8.4992	10.7678	10.4736	10.6926	NCBI	1850	natural antisense	rna15533	rna15533	APAF1	+	62781941	62871540
rna37145	-1.77759	9.07985	6.31925	0.0119541	0.244105	down	1	5	7	35	54	65	6.07062	8.02499	8.4992	9.29459	9.75815	9.79054	NCBI	3255	natural antisense	rna37144	rna37144	CUL4A	+	86545655	86573845
rna66963	-1.76982	9.15217	5.9463	0.01476	0.282845	down	1	1	8	53	27	34	6.07062	5.87436	8.68775	9.8868	8.77176	8.86778	NCBI	1331	natural antisense	rna66961	rna66961	MRPL28	-	361869	364486
rna66963	-1.76982	9.15217	5.9463	0.01476	0.282845	down	1	1	8	53	27	34	6.07062	5.87436	8.68775	9.8868	8.77176	8.86778	NCBI	1331	natural antisense	rna66962	rna66962	MRPL28	-	361869	364425
rna66963	-1.76982	9.15217	5.9463	0.01476	0.282845	down	1	1	8	53	27	34	6.07062	5.87436	8.68775	9.8868	8.77176	8.86778	NCBI	1331	natural antisense	rna66960	rna66960	MRPL28	-	361869	364486
rna64765	-1.74033	10.5399	16.8436	4.08101e-05	0.00472231	down	11	14	19	159	157	184	9.36025	9.48089	9.91896	11.4634	11.2889	11.2831	NCBI	1520	natural antisense	rna64764	rna64764	TRIM27	+	30047158	30061047
rna35037	-1.68399	9.67594	9.28689	0.00231212	0.10033	down	5	10	8	98	71	79	8.24421	9.00208	8.68775	10.7678	10.1497	10.0696	NCBI	3049	natural antisense	rna35036	rna35036	ZDHHC12	-	99224572	99228074
rna35037	-1.68399	9.67594	9.28689	0.00231212	0.10033	down	5	10	8	98	71	79	8.24421	9.00208	8.68775	10.7678	10.1497	10.0696	NCBI	3049	natural antisense	rna35040	rna35040	ZER1	-	99234094	99262779
rna35037	-1.68399	9.67594	9.28689	0.00231212	0.10033	down	5	10	8	98	71	79	8.24421	9.00208	8.68775	10.7678	10.1497	10.0696	NCBI	3049	natural antisense	rna35039	rna35039	ZER1	-	99232669	99262310
rna35037	-1.68399	9.67594	9.28689	0.00231212	0.10033	down	5	10	8	98	71	79	8.24421	9.00208	8.68775	10.7678	10.1497	10.0696	NCBI	3049	natural antisense	rna35038	rna35038	ZER1	-	99232669	99262782
rna27501	-1.6558	9.52121	8.11474	0.00439682	0.159467	down	3	13	5	95	62	62	7.53305	9.37525	8.02681	10.7232	9.95569	9.72302	NCBI	3783	natural antisense	rna27503	rna27503	DCBLD1	-	33249754	33324460
rna27501	-1.6558	9.52121	8.11474	0.00439682	0.159467	down	3	13	5	95	62	62	7.53305	9.37525	8.02681	10.7232	9.95569	9.72302	NCBI	3783	natural antisense	rna27502	rna27502	DCBLD1	-	33249754	33325635
gene34265	-1.63812	8.90184	4.81869	0.0281684	0.39442	down	3	5	5	57	32	48	7.53305	8.02499	8.02681	9.9909	9.01264	9.35787	NCBI	1047	intronic antisense	rna77750	rna77750	ADGRG2	+	124333640	124463697
gene34265	-1.63812	8.90184	4.81869	0.0281684	0.39442	down	3	5	5	57	32	48	7.53305	8.02499	8.02681	9.9909	9.01264	9.35787	NCBI	1047	intronic antisense	rna77751	rna77751	ADGRG2	+	124333640	124463697
gene34265	-1.63812	8.90184	4.81869	0.0281684	0.39442	down	3	5	5	57	32	48	7.53305	8.02499	8.02681	9.9909	9.01264	9.35787	NCBI	1047	intronic antisense	rna77753	rna77753	ADGRG2	+	124333640	124463697
gene34265	-1.63812	8.90184	4.81869	0.0281684	0.39442	down	3	5	5	57	32	48	7.53305	8.02499	8.02681	9.9909	9.01264	9.35787	NCBI	1047	intronic antisense	rna77752	rna77752	ADGRG2	+	124333640	124463697
gene34265	-1.63812	8.90184	4.81869	0.0281684	0.39442	down	3	5	5	57	32	48	7.53305	8.02499	8.02681	9.9909	9.01264	9.35787	NCBI	1047	intronic antisense	rna77757	rna77757	ADGRG2	+	124334313	124463697
gene34265	-1.63812	8.90184	4.81869	0.0281684	0.39442	down	3	5	5	57	32	48	7.53305	8.02499	8.02681	9.9909	9.01264	9.35787	NCBI	1047	intronic antisense	rna77756	rna77756	ADGRG2	+	124334312	124463697
gene34265	-1.63812	8.90184	4.81869	0.0281684	0.39442	down	3	5	5	57	32	48	7.53305	8.02499	8.02681	9.9909	9.01264	9.35787	NCBI	1047	intronic antisense	rna77754	rna77754	ADGRG2	+	124333640	124463697
gene34265	-1.63812	8.90184	4.81869	0.0281684	0.39442	down	3	5	5	57	32	48	7.53305	8.02499	8.02681	9.9909	9.01264	9.35787	NCBI	1047	intronic antisense	rna77749	rna77749	ADGRG2	+	124333640	124463697
gene34265	-1.63812	8.90184	4.81869	0.0281684	0.39442	down	3	5	5	57	32	48	7.53305	8.02499	8.02681	9.9909	9.01264	9.35787	NCBI	1047	intronic antisense	rna77755	rna77755	ADGRG2	+	124333640	124463697
rna25674	-1.63422	8.75573	4.06959	0.0436801	0.463505	down	2	2	6	42	30	33	6.97971	6.76971	8.28226	9.55447	8.92105	8.82548	NCBI	886	natural antisense	rna25673	rna25673	DCAF10	+	61910734	61966203
gene32981	-1.52732	9.9209	9.37092	0.00220856	0.0975781	down	3	15	14	125	88	91	7.53305	9.57932	9.48275	11.1174	10.4574	10.2721	NCBI	1042	natural antisense	rna75274	rna75274	THOC2	-	7964562	8083149
gene32981	-1.52732	9.9209	9.37092	0.00220856	0.0975781	down	3	15	14	125	88	91	7.53305	9.57932	9.48275	11.1174	10.4574	10.2721	NCBI	1042	natural antisense	rna75273	rna75273	THOC2	-	7964562	8083149
gene32981	-1.52732	9.9209	9.37092	0.00220856	0.0975781	down	3	15	14	125	88	91	7.53305	9.57932	9.48275	11.1174	10.4574	10.2721	NCBI	1042	natural antisense	rna75268	rna75268	THOC2	-	7964562	8083149
gene32981	-1.52732	9.9209	9.37092	0.00220856	0.0975781	down	3	15	14	125	88	91	7.53305	9.57932	9.48275	11.1174	10.4574	10.2721	NCBI	1042	natural antisense	rna75270	rna75270	THOC2	-	7964562	8083149
gene32981	-1.52732	9.9209	9.37092	0.00220856	0.0975781	down	3	15	14	125	88	91	7.53305	9.57932	9.48275	11.1174	10.4574	10.2721	NCBI	1042	intronic antisense	rna75278	rna75278	THOC2	-	7964562	8083149
gene32981	-1.52732	9.9209	9.37092	0.00220856	0.0975781	down	3	15	14	125	88	91	7.53305	9.57932	9.48275	11.1174	10.4574	10.2721	NCBI	1042	natural antisense	rna75275	rna75275	THOC2	-	7964562	8083149
gene32981	-1.52732	9.9209	9.37092	0.00220856	0.0975781	down	3	15	14	125	88	91	7.53305	9.57932	9.48275	11.1174	10.4574	10.2721	NCBI	1042	intronic antisense	rna75276	rna75276	THOC2	-	7964562	8083149
gene32981	-1.52732	9.9209	9.37092	0.00220856	0.0975781	down	3	15	14	125	88	91	7.53305	9.57932	9.48275	11.1174	10.4574	10.2721	NCBI	1042	natural antisense	rna75277	rna75277	THOC2	-	7964562	8083149
gene32981	-1.52732	9.9209	9.37092	0.00220856	0.0975781	down	3	15	14	125	88	91	7.53305	9.57932	9.48275	11.1174	10.4574	10.2721	NCBI	1042	natural antisense	rna75269	rna75269	THOC2	-	7964562	8083149
gene32981	-1.52732	9.9209	9.37092	0.00220856	0.0975781	down	3	15	14	125	88	91	7.53305	9.57932	9.48275	11.1174	10.4574	10.2721	NCBI	1042	natural antisense	rna75271	rna75271	THOC2	-	7964562	8083149
gene32981	-1.52732	9.9209	9.37092	0.00220856	0.0975781	down	3	15	14	125	88	91	7.53305	9.57932	9.48275	11.1174	10.4574	10.2721	NCBI	1042	natural antisense	rna75279	rna75279	THOC2	-	7964562	8083149
gene32981	-1.52732	9.9209	9.37092	0.00220856	0.0975781	down	3	15	14	125	88	91	7.53305	9.57932	9.48275	11.1174	10.4574	10.2721	NCBI	1042	natural antisense	rna75272	rna75272	THOC2	-	7964562	8083149
gene1126	-1.50921	9.69422	7.5963	0.0058561	0.17379	down	2	17	5	73	67	91	6.97971	9.75807	8.02681	10.3453	10.0667	10.2721	NCBI	3449	intronic antisense	rna2474	rna2474	RYK	+	135094963	135191076
gene1126	-1.50921	9.69422	7.5963	0.0058561	0.17379	down	2	17	5	73	67	91	6.97971	9.75807	8.02681	10.3453	10.0667	10.2721	NCBI	3449	intronic antisense	rna2473	rna2473	RYK	+	135086068	135191076
gene1126	-1.50921	9.69422	7.5963	0.0058561	0.17379	down	2	17	5	73	67	91	6.97971	9.75807	8.02681	10.3453	10.0667	10.2721	NCBI	3449	intronic antisense	rna2471	rna2471	RYK	+	135082737	135191086
gene1126	-1.50921	9.69422	7.5963	0.0058561	0.17379	down	2	17	5	73	67	91	6.97971	9.75807	8.02681	10.3453	10.0667	10.2721	NCBI	3449	intronic antisense	rna2472	rna2472	RYK	+	135082752	135191076
rna42014	-1.50606	9.66181	7.26019	0.00705807	0.186425	down	7	6	9	76	57	81	8.71843	8.28043	8.85448	10.403	9.83543	10.1054	NCBI	1377	intronic antisense	rna42008	rna42008	MAML2	+	13888036	14289615
rna42014	-1.50606	9.66181	7.26019	0.00705807	0.186425	down	7	6	9	76	57	81	8.71843	8.28043	8.85448	10.403	9.83543	10.1054	NCBI	1377	intronic antisense	rna42007	rna42007	MAML2	+	13886869	14290115
gene34288	-1.50223	9.17557	5.16173	0.0231044	0.362218	down	13	2	2	36	63	76	9.59848	6.76971	6.77144	9.3347	9.97859	10.0142	NCBI	2918	intronic antisense	rna77805	rna77805	NHS	-	125750191	126095418
gene34288	-1.50223	9.17557	5.16173	0.0231044	0.362218	down	13	2	2	36	63	76	9.59848	6.76971	6.77144	9.3347	9.97859	10.0142	NCBI	2918	intronic antisense	rna77806	rna77806	NHS	-	125753587	126094968
rna42012	-1.49503	10.2598	11.2005	0.000819812	0.045276	down	12	11	19	123	130	152	9.48428	9.13748	9.91896	11.0943	11.0176	11.0084	NCBI	1606	intronic antisense	rna42007	rna42007	MAML2	+	13886869	14290115
rna42012	-1.49503	10.2598	11.2005	0.000819812	0.045276	down	12	11	19	123	130	152	9.48428	9.13748	9.91896	11.0943	11.0176	11.0084	NCBI	1606	intronic antisense	rna42008	rna42008	MAML2	+	13888036	14289615
gene21888	-1.43839	10.2056	10.0706	0.00150971	0.0706098	down	12	18	10	96	120	160	9.48428	9.83977	9.00392	10.7382	10.9026	11.0821	NCBI	4787	intronic antisense	rna49477	rna49477	CDYL2	-	7389324	7553534
rna61097	-1.38984	11.3076	16.8511	4.06492e-05	0.00472231	down	22	30	61	348	290	353	10.3512	10.5716	11.5933	12.5912	12.172	12.2207	NCBI	6768	natural antisense	rna61095	rna61095	TRANK1	+	10591016	10687871
rna61097	-1.38984	11.3076	16.8511	4.06492e-05	0.00472231	down	22	30	61	348	290	353	10.3512	10.5716	11.5933	12.5912	12.172	12.2207	NCBI	6768	natural antisense	rna61094	rna61094	TRANK1	+	10591015	10686507
rna61097	-1.38984	11.3076	16.8511	4.06492e-05	0.00472231	down	22	30	61	348	290	353	10.3512	10.5716	11.5933	12.5912	12.172	12.2207	NCBI	6768	natural antisense	rna61093	rna61093	TRANK1	+	10590547	10686507
rna61097	-1.38984	11.3076	16.8511	4.06492e-05	0.00472231	down	22	30	61	348	290	353	10.3512	10.5716	11.5933	12.5912	12.172	12.2207	NCBI	6768	natural antisense	rna61096	rna61096	TRANK1	+	10628132	10686507
rna73270	-1.36302	9.41328	5.33086	0.020965	0.338866	down	10	1	12	73	44	89	9.22454	5.87436	9.26311	10.3453	9.4658	10.2403	NCBI	1343	intronic antisense	rna73268	rna73268	ANKRD42	-	12410080	12470089
rna73270	-1.36302	9.41328	5.33086	0.020965	0.338866	down	10	1	12	73	44	89	9.22454	5.87436	9.26311	10.3453	9.4658	10.2403	NCBI	1343	intronic antisense	rna73265	rna73265	ANKRD42	-	12410080	12473488
rna73270	-1.36302	9.41328	5.33086	0.020965	0.338866	down	10	1	12	73	44	89	9.22454	5.87436	9.26311	10.3453	9.4658	10.2403	NCBI	1343	intronic antisense	rna73263	rna73263	ANKRD42	-	12410080	12473488
rna73270	-1.36302	9.41328	5.33086	0.020965	0.338866	down	10	1	12	73	44	89	9.22454	5.87436	9.26311	10.3453	9.4658	10.2403	NCBI	1343	intronic antisense	rna73267	rna73267	ANKRD42	-	12410080	12473488
rna73270	-1.36302	9.41328	5.33086	0.020965	0.338866	down	10	1	12	73	44	89	9.22454	5.87436	9.26311	10.3453	9.4658	10.2403	NCBI	1343	intronic antisense	rna73262	rna73262	ANKRD42	-	12410080	12473488
rna73270	-1.36302	9.41328	5.33086	0.020965	0.338866	down	10	1	12	73	44	89	9.22454	5.87436	9.26311	10.3453	9.4658	10.2403	NCBI	1343	intronic antisense	rna73261	rna73261	ANKRD42	-	12410080	12473488
rna73270	-1.36302	9.41328	5.33086	0.020965	0.338866	down	10	1	12	73	44	89	9.22454	5.87436	9.26311	10.3453	9.4658	10.2403	NCBI	1343	intronic antisense	rna73264	rna73264	ANKRD42	-	12410080	12473488
rna73270	-1.36302	9.41328	5.33086	0.020965	0.338866	down	10	1	12	73	44	89	9.22454	5.87436	9.26311	10.3453	9.4658	10.2403	NCBI	1343	intron sense-overlapping	rna73258	rna73258	CCDC90B	+	12384809	12423227
rna73270	-1.36302	9.41328	5.33086	0.020965	0.338866	down	10	1	12	73	44	89	9.22454	5.87436	9.26311	10.3453	9.4658	10.2403	NCBI	1343	intronic antisense	rna73266	rna73266	ANKRD42	-	12410080	12473488
rna4751	-1.35563	9.6735	6.32476	0.011917	0.244105	down	12	12	4	60	91	100	9.48428	9.26126	7.71619	10.0643	10.5055	10.4073	NCBI	569	natural antisense	rna4752	rna4752	NDUFS1	-	94459778	94489946
rna4751	-1.35563	9.6735	6.32476	0.011917	0.244105	down	12	12	4	60	91	100	9.48428	9.26126	7.71619	10.0643	10.5055	10.4073	NCBI	569	natural antisense	rna4753	rna4753	NDUFS1	-	94459778	94489934
rna4751	-1.35563	9.6735	6.32476	0.011917	0.244105	down	12	12	4	60	91	100	9.48428	9.26126	7.71619	10.0643	10.5055	10.4073	NCBI	569	natural antisense	rna4755	rna4755	NDUFS1	-	94460476	94489927
rna4751	-1.35563	9.6735	6.32476	0.011917	0.244105	down	12	12	4	60	91	100	9.48428	9.26126	7.71619	10.0643	10.5055	10.4073	NCBI	569	natural antisense	rna4754	rna4754	NDUFS1	-	94459778	94489718
rna45122	-1.34455	9.71256	5.72422	0.0167451	0.308262	down	8	7	5	43	54	82	8.90756	8.49737	8.02681	9.58805	9.75815	10.123	NCBI	3594	natural antisense	rna45124	rna45124	CNIH4	+	27529168	27543276
rna45122	-1.34455	9.71256	5.72422	0.0167451	0.308262	down	8	7	5	43	54	82	8.90756	8.49737	8.02681	9.58805	9.75815	10.123	NCBI	3594	natural antisense	rna45123	rna45123	CNIH4	+	27529033	27543276
rna20579	-1.32628	9.4449	5.24207	0.0220613	0.350385	down	5	5	15	91	44	75	8.24421	8.02499	9.58118	10.6614	9.4658	9.99521	NCBI	2158	exon sense-overlapping	rna20583	rna20583	LOC112447324	+	5064130	5074545
rna20579	-1.32628	9.4449	5.24207	0.0220613	0.350385	down	5	5	15	91	44	75	8.24421	8.02499	9.58118	10.6614	9.4658	9.99521	NCBI	2158	exon sense-overlapping	rna20581	rna20581	LOC112447324	+	5064105	5074545
rna20579	-1.32628	9.4449	5.24207	0.0220613	0.350385	down	5	5	15	91	44	75	8.24421	8.02499	9.58118	10.6614	9.4658	9.99521	NCBI	2158	natural antisense	rna20584	rna20584	PIK3R2	-	5060767	5073385
rna29906	-1.28389	10.6654	10.0272	0.00154562	0.070865	down	16	12	26	117	135	205	9.89517	9.26126	10.3682	11.0224	11.0718	11.4385	NCBI	1955	natural antisense	rna29897	rna29897	CHD8	+	25712344	25770783
rna29906	-1.28389	10.6654	10.0272	0.00154562	0.070865	down	16	12	26	117	135	205	9.89517	9.26126	10.3682	11.0224	11.0718	11.4385	NCBI	1955	natural antisense	rna29899	rna29899	CHD8	+	25725923	25770783
rna29906	-1.28389	10.6654	10.0272	0.00154562	0.070865	down	16	12	26	117	135	205	9.89517	9.26126	10.3682	11.0224	11.0718	11.4385	NCBI	1955	natural antisense	rna29894	rna29894	CHD8	+	25712344	25770783
rna29906	-1.28389	10.6654	10.0272	0.00154562	0.070865	down	16	12	26	117	135	205	9.89517	9.26126	10.3682	11.0224	11.0718	11.4385	NCBI	1955	natural antisense	rna29898	rna29898	CHD8	+	25725923	25770783
rna29906	-1.28389	10.6654	10.0272	0.00154562	0.070865	down	16	12	26	117	135	205	9.89517	9.26126	10.3682	11.0224	11.0718	11.4385	NCBI	1955	natural antisense	rna29896	rna29896	CHD8	+	25712344	25770783
rna29906	-1.28389	10.6654	10.0272	0.00154562	0.070865	down	16	12	26	117	135	205	9.89517	9.26126	10.3682	11.0224	11.0718	11.4385	NCBI	1955	natural antisense	rna29900	rna29900	CHD8	+	25725923	25770783
rna29906	-1.28389	10.6654	10.0272	0.00154562	0.070865	down	16	12	26	117	135	205	9.89517	9.26126	10.3682	11.0224	11.0718	11.4385	NCBI	1955	natural antisense	rna29903	rna29903	CHD8	+	25726205	25770783
rna29906	-1.28389	10.6654	10.0272	0.00154562	0.070865	down	16	12	26	117	135	205	9.89517	9.26126	10.3682	11.0224	11.0718	11.4385	NCBI	1955	natural antisense	rna29901	rna29901	CHD8	+	25725923	25770783
rna29906	-1.28389	10.6654	10.0272	0.00154562	0.070865	down	16	12	26	117	135	205	9.89517	9.26126	10.3682	11.0224	11.0718	11.4385	NCBI	1955	natural antisense	rna29904	rna29904	CHD8	+	25726219	25770783
rna29906	-1.28389	10.6654	10.0272	0.00154562	0.070865	down	16	12	26	117	135	205	9.89517	9.26126	10.3682	11.0224	11.0718	11.4385	NCBI	1955	natural antisense	rna29902	rna29902	CHD8	+	25725925	25770778
rna29906	-1.28389	10.6654	10.0272	0.00154562	0.070865	down	16	12	26	117	135	205	9.89517	9.26126	10.3682	11.0224	11.0718	11.4385	NCBI	1955	natural antisense	rna29895	rna29895	CHD8	+	25712344	25770783
gene33694	-1.27934	9.25345	3.88586	0.0487131	0.482399	down	3	6	8	48	47	44	7.53305	8.28043	8.68775	9.74515	9.55989	9.23397	NCBI	1548	intronic antisense	rna76622	rna76622	ATRX	+	74597133	74883178
gene33694	-1.27934	9.25345	3.88586	0.0487131	0.482399	down	3	6	8	48	47	44	7.53305	8.28043	8.68775	9.74515	9.55989	9.23397	NCBI	1548	intronic antisense	rna76626	rna76626	ATRX	+	74597141	74883178
gene33694	-1.27934	9.25345	3.88586	0.0487131	0.482399	down	3	6	8	48	47	44	7.53305	8.28043	8.68775	9.74515	9.55989	9.23397	NCBI	1548	intronic antisense	rna76612	rna76612	ATRX	+	74597112	74883178
gene33694	-1.27934	9.25345	3.88586	0.0487131	0.482399	down	3	6	8	48	47	44	7.53305	8.28043	8.68775	9.74515	9.55989	9.23397	NCBI	1548	intronic antisense	rna76618	rna76618	ATRX	+	74597122	74883178
gene33694	-1.27934	9.25345	3.88586	0.0487131	0.482399	down	3	6	8	48	47	44	7.53305	8.28043	8.68775	9.74515	9.55989	9.23397	NCBI	1548	intronic antisense	rna76613	rna76613	ATRX	+	74597121	74813125
gene33694	-1.27934	9.25345	3.88586	0.0487131	0.482399	down	3	6	8	48	47	44	7.53305	8.28043	8.68775	9.74515	9.55989	9.23397	NCBI	1548	intronic antisense	rna76615	rna76615	ATRX	+	74597122	74883178
gene33694	-1.27934	9.25345	3.88586	0.0487131	0.482399	down	3	6	8	48	47	44	7.53305	8.28043	8.68775	9.74515	9.55989	9.23397	NCBI	1548	intronic antisense	rna76616	rna76616	ATRX	+	74597122	74883178
gene33694	-1.27934	9.25345	3.88586	0.0487131	0.482399	down	3	6	8	48	47	44	7.53305	8.28043	8.68775	9.74515	9.55989	9.23397	NCBI	1548	intronic antisense	rna76628	rna76628	ATRX	+	74597144	74883178
gene33694	-1.27934	9.25345	3.88586	0.0487131	0.482399	down	3	6	8	48	47	44	7.53305	8.28043	8.68775	9.74515	9.55989	9.23397	NCBI	1548	intronic antisense	rna76623	rna76623	ATRX	+	74597135	74880603
gene33694	-1.27934	9.25345	3.88586	0.0487131	0.482399	down	3	6	8	48	47	44	7.53305	8.28043	8.68775	9.74515	9.55989	9.23397	NCBI	1548	intronic antisense	rna76624	rna76624	ATRX	+	74597136	74883178
gene33694	-1.27934	9.25345	3.88586	0.0487131	0.482399	down	3	6	8	48	47	44	7.53305	8.28043	8.68775	9.74515	9.55989	9.23397	NCBI	1548	intronic antisense	rna76629	rna76629	ATRX	+	74597148	74883178
gene33694	-1.27934	9.25345	3.88586	0.0487131	0.482399	down	3	6	8	48	47	44	7.53305	8.28043	8.68775	9.74515	9.55989	9.23397	NCBI	1548	intronic antisense	rna76620	rna76620	ATRX	+	74597125	74883178
gene33694	-1.27934	9.25345	3.88586	0.0487131	0.482399	down	3	6	8	48	47	44	7.53305	8.28043	8.68775	9.74515	9.55989	9.23397	NCBI	1548	intronic antisense	rna76619	rna76619	ATRX	+	74597122	74883178
gene33694	-1.27934	9.25345	3.88586	0.0487131	0.482399	down	3	6	8	48	47	44	7.53305	8.28043	8.68775	9.74515	9.55989	9.23397	NCBI	1548	intronic antisense	rna76617	rna76617	ATRX	+	74597122	74883178
gene33694	-1.27934	9.25345	3.88586	0.0487131	0.482399	down	3	6	8	48	47	44	7.53305	8.28043	8.68775	9.74515	9.55989	9.23397	NCBI	1548	intronic antisense	rna76625	rna76625	ATRX	+	74597136	74883178
gene33694	-1.27934	9.25345	3.88586	0.0487131	0.482399	down	3	6	8	48	47	44	7.53305	8.28043	8.68775	9.74515	9.55989	9.23397	NCBI	1548	intronic antisense	rna76614	rna76614	ATRX	+	74597122	74883178
gene33694	-1.27934	9.25345	3.88586	0.0487131	0.482399	down	3	6	8	48	47	44	7.53305	8.28043	8.68775	9.74515	9.55989	9.23397	NCBI	1548	intronic antisense	rna76621	rna76621	ATRX	+	74597125	74880603
gene33694	-1.27934	9.25345	3.88586	0.0487131	0.482399	down	3	6	8	48	47	44	7.53305	8.28043	8.68775	9.74515	9.55989	9.23397	NCBI	1548	intronic antisense	rna76627	rna76627	ATRX	+	74597142	74883178
gene16383	-1.26172	9.66603	5.54392	0.0185582	0.324672	down	7	17	6	84	88	69	8.71843	9.75807	8.28226	10.5466	10.4574	9.87592	NCBI	883	intronic antisense	rna37270	rna37270	JAG1	-	3939808	3984202
rna46058	-1.20119	9.83807	5.40648	0.0200758	0.330511	down	8	4	17	46	90	96	8.90756	7.71439	9.75993	9.68435	10.4896	10.3488	NCBI	2218	intronic antisense	rna46054	rna46054	AGRN	-	51422629	51461933
rna46058	-1.20119	9.83807	5.40648	0.0200758	0.330511	down	8	4	17	46	90	96	8.90756	7.71439	9.75993	9.68435	10.4896	10.3488	NCBI	2218	intronic antisense	rna46055	rna46055	AGRN	-	51422633	51461899
rna19359	-1.19331	11.7357	14.7732	0.000121759	0.0102026	down	45	45	25	257	303	352	11.379	11.1539	10.3119	12.1545	12.2352	12.2167	NCBI	2670	natural antisense	rna19364	rna19364	EREG	+	89306912	89327084
rna19359	-1.19331	11.7357	14.7732	0.000121759	0.0102026	down	45	45	25	257	303	352	11.379	11.1539	10.3119	12.1545	12.2352	12.2167	NCBI	2670	intronic antisense	rna19356	rna19356	MTHFD2L	+	89095147	89244968
rna19359	-1.19331	11.7357	14.7732	0.000121759	0.0102026	down	45	45	25	257	303	352	11.379	11.1539	10.3119	12.1545	12.2352	12.2167	NCBI	2670	natural antisense	rna19363	rna19363	EREG	+	89306905	89327084
rna19359	-1.19331	11.7357	14.7732	0.000121759	0.0102026	down	45	45	25	257	303	352	11.379	11.1539	10.3119	12.1545	12.2352	12.2167	NCBI	2670	intronic antisense	rna19347	rna19347	MTHFD2L	+	89092316	89244968
rna19359	-1.19331	11.7357	14.7732	0.000121759	0.0102026	down	45	45	25	257	303	352	11.379	11.1539	10.3119	12.1545	12.2352	12.2167	NCBI	2670	intronic antisense	rna19355	rna19355	MTHFD2L	+	89093263	89244968
rna19359	-1.19331	11.7357	14.7732	0.000121759	0.0102026	down	45	45	25	257	303	352	11.379	11.1539	10.3119	12.1545	12.2352	12.2167	NCBI	2670	intronic antisense	rna19362	rna19362	EPGN	+	89244976	89251681
rna19359	-1.19331	11.7357	14.7732	0.000121759	0.0102026	down	45	45	25	257	303	352	11.379	11.1539	10.3119	12.1545	12.2352	12.2167	NCBI	2670	intronic antisense	rna19361	rna19361	EPGN	+	89244975	89251682
rna74579	-1.17167	9.98014	5.90446	0.0151145	0.28694	down	14	12	12	104	82	107	9.7043	9.26126	9.26311	10.8532	10.3561	10.5044	NCBI	1714	natural antisense	rna74574	rna74574	CARNS1	+	45310459	45319498
rna74579	-1.17167	9.98014	5.90446	0.0151145	0.28694	down	14	12	12	104	82	107	9.7043	9.26126	9.26311	10.8532	10.3561	10.5044	NCBI	1714	natural antisense	rna74578	rna74578	CARNS1	+	45312255	45319498
rna74579	-1.17167	9.98014	5.90446	0.0151145	0.28694	down	14	12	12	104	82	107	9.7043	9.26126	9.26311	10.8532	10.3561	10.5044	NCBI	1714	natural antisense	rna74576	rna74576	CARNS1	+	45310483	45319498
rna74579	-1.17167	9.98014	5.90446	0.0151145	0.28694	down	14	12	12	104	82	107	9.7043	9.26126	9.26311	10.8532	10.3561	10.5044	NCBI	1714	natural antisense	rna74573	rna74573	CARNS1	+	45310459	45319498
rna74579	-1.17167	9.98014	5.90446	0.0151145	0.28694	down	14	12	12	104	82	107	9.7043	9.26126	9.26311	10.8532	10.3561	10.5044	NCBI	1714	natural antisense	rna74575	rna74575	CARNS1	+	45310483	45319498
rna74579	-1.17167	9.98014	5.90446	0.0151145	0.28694	down	14	12	12	104	82	107	9.7043	9.26126	9.26311	10.8532	10.3561	10.5044	NCBI	1714	natural antisense	rna74577	rna74577	CARNS1	+	45310703	45319498
rna16201	-1.13378	9.57014	4.00598	0.0453576	0.473785	down	3	11	10	39	72	69	7.53305	9.13748	9.00392	9.44877	10.1698	9.87592	NCBI	1781	intronic antisense	rna16199	rna16199	KRAS	+	84749342	84791976
rna16201	-1.13378	9.57014	4.00598	0.0453576	0.473785	down	3	11	10	39	72	69	7.53305	9.13748	9.00392	9.44877	10.1698	9.87592	NCBI	1781	intronic antisense	rna16197	rna16197	KRAS	+	84749334	84791976
rna16201	-1.13378	9.57014	4.00598	0.0453576	0.473785	down	3	11	10	39	72	69	7.53305	9.13748	9.00392	9.44877	10.1698	9.87592	NCBI	1781	intronic antisense	rna16196	rna16196	KRAS	+	84749321	84791976
rna16201	-1.13378	9.57014	4.00598	0.0453576	0.473785	down	3	11	10	39	72	69	7.53305	9.13748	9.00392	9.44877	10.1698	9.87592	NCBI	1781	intronic antisense	rna16198	rna16198	KRAS	+	84749340	84791976
rna16201	-1.13378	9.57014	4.00598	0.0453576	0.473785	down	3	11	10	39	72	69	7.53305	9.13748	9.00392	9.44877	10.1698	9.87592	NCBI	1781	intronic antisense	rna16200	rna16200	KRAS	+	84749499	84789041
rna46950	-1.07327	10.2991	5.49299	0.0191062	0.324672	down	13	12	9	68	77	104	9.59848	9.26126	8.85448	10.2436	10.266	10.4636	NCBI	8193	natural antisense	rna46948	rna46948	IPO9	-	80589650	80629251
rna46950	-1.07327	10.2991	5.49299	0.0191062	0.324672	down	13	12	9	68	77	104	9.59848	9.26126	8.85448	10.2436	10.266	10.4636	NCBI	8193	natural antisense	rna46947	rna46947	IPO9	-	80589650	80629256

## Sheet: up_S_vs_C
Differentially expressed LncRNAs for: up_S_vs_C Fold Change cut-off: 2.00 P-value cut-off: 0.05 Column A: Transcript_id, the Ensembl transcript identifier. Column B ~ G: Statistical results, statistical results by edgeR. Column H ~ M: raw counts of all samples of the transcript by htseq. Column N ~ S: normalized counts by edgeR. Column S ~ AB: the annotation of the LncRNA and the genomic organiza…
	S_vs_C up regulated LncRNAs
	P-value, Fold change and Regulation						raw counts						Normalized counts						Annotations
transcript_id	logFC	logCPM	F	PValue	FDR	regulation	S1.Input	S2.Input	S3.Input	C1.Input	C2.Input	C3.Input	S1.Input	S2.Input	S3.Input	C1.Input	C2.Input	C3.Input	Source	RNAlength	relationship	associated_gene_transID	associated_gene_acc	associated_gene_name	associated_gene_strand	associated_gene_start	associated_gene_end
rna36270	6.70774	7.20047	16.8119	4.14985e-05	0.00387851	up	0	10	0	0	0	0	3.03723	10.3329	3.03723	3.03723	3.03723	3.03723	NCBI	1080	intergenic
rna10156	6.21196	6.97883	12.5526	0.000396886	0.0214318	up	0	6	1	0	0	0	3.03723	9.60208	7.22287	3.03723	3.03723	3.03723	NCBI	4272	exon sense-overlapping	rna10155	rna10155	LOC614376	-	103299264	103306351
rna10156	6.21196	6.97883	12.5526	0.000396886	0.0214318	up	0	6	1	0	0	0	3.03723	9.60208	7.22287	3.03723	3.03723	3.03723	NCBI	4272	exon sense-overlapping	rna10154	rna10154	LOC614376	-	103299264	103308965
rna10156	6.21196	6.97883	12.5526	0.000396886	0.0214318	up	0	6	1	0	0	0	3.03723	9.60208	7.22287	3.03723	3.03723	3.03723	NCBI	4272	exon sense-overlapping	rna10151	rna10151	LOC614376	-	103299264	103309705
rna10156	6.21196	6.97883	12.5526	0.000396886	0.0214318	up	0	6	1	0	0	0	3.03723	9.60208	7.22287	3.03723	3.03723	3.03723	NCBI	4272	exon sense-overlapping	rna10150	rna10150	LOC614376	-	103299264	103309705
rna56138	6.13849	12.0567	8.20215	0.0286535	0.338	up	93	2	136	4	18	4	13.3161	8.04728	14.2294	6.30452	8.20029	5.95893	NCBI	2769	intergenic
gene8376	6.13432	7.84034	20.9795	4.68079e-06	0.000598649	up	0	15	0	0	0	1	3.03723	10.9148	3.03723	3.03723	3.03723	4.44014	NCBI	809	intronic antisense	rna19092	rna19092	POLR2B	+	72361713	72405597
rna10153	6.07606	6.80272	10.4187	0.00125022	0.0543739	up	0	0	6	0	0	0	3.03723	3.03723	9.7402	3.03723	3.03723	3.03723	NCBI	6174	exon sense-overlapping	rna10154	rna10154	LOC614376	-	103299264	103308965
rna10153	6.07606	6.80272	10.4187	0.00125022	0.0543739	up	0	0	6	0	0	0	3.03723	3.03723	9.7402	3.03723	3.03723	3.03723	NCBI	6174	exon sense-overlapping	rna10150	rna10150	LOC614376	-	103299264	103309705
rna10153	6.07606	6.80272	10.4187	0.00125022	0.0543739	up	0	0	6	0	0	0	3.03723	3.03723	9.7402	3.03723	3.03723	3.03723	NCBI	6174	exon sense-overlapping	rna10155	rna10155	LOC614376	-	103299264	103306351
rna10153	6.07606	6.80272	10.4187	0.00125022	0.0543739	up	0	0	6	0	0	0	3.03723	3.03723	9.7402	3.03723	3.03723	3.03723	NCBI	6174	exon sense-overlapping	rna10151	rna10151	LOC614376	-	103299264	103309705
rna58943	5.97993	6.78686	10.0422	0.00153311	0.0602172	up	0	6	0	0	0	0	3.03723	9.60208	3.03723	3.03723	3.03723	3.03723	NCBI	3301	intergenic
rna6329	5.92104	7.53531	13.9672	0.000186733	0.0116349	up	4	0	2	0	0	0	8.80257	3.03723	8.18267	3.03723	3.03723	3.03723	NCBI	1011	natural antisense	rna6328	rna6328	KIF17	+	131918126	131969114
rna29630	5.81675	6.68624	8.62323	0.00332421	0.101725	up	0	0	5	0	0	0	3.03723	3.03723	9.47994	3.03723	3.03723	3.03723	NCBI	2022	bidirectional	rna29628	rna29628	NFATC4	-	20800019	20809200
rna29630	5.81675	6.68624	8.62323	0.00332421	0.101725	up	0	0	5	0	0	0	3.03723	3.03723	9.47994	3.03723	3.03723	3.03723	NCBI	2022	bidirectional	rna29629	rna29629	NFATC4	-	20800025	20809370
rna47872	5.74068	6.67591	8.38557	0.00378773	0.110894	up	0	4	1	0	0	0	3.03723	9.02472	7.22287	3.03723	3.03723	3.03723	NCBI	685	bidirectional	rna47870	rna47870	KMT5A	-	52210516	52228187
rna30981	5.619	6.65821	8.00601	0.00466861	0.121624	up	4	0	1	0	0	0	8.80257	3.03723	7.22287	3.03723	3.03723	3.03723	NCBI	988	intergenic
rna6530	5.619	6.65821	8.00601	0.00466861	0.121624	up	4	0	1	0	0	0	8.80257	3.03723	7.22287	3.03723	3.03723	3.03723	NCBI	2903	intergenic
rna38045	5.5049	6.56551	6.32847	0.0118921	0.206235	up	0	0	4	0	0	0	3.03723	3.03723	9.16215	3.03723	3.03723	3.03723	NCBI	8530	intronic antisense	rna38052	rna38052	LOC112449281	+	37855972	37876512
rna40931	5.5049	6.56551	6.32847	0.0118921	0.206235	up	0	0	4	0	0	0	3.03723	3.03723	9.16215	3.03723	3.03723	3.03723	NCBI	1027	intergenic
gene8076	5.5049	6.56551	6.32847	0.0118921	0.206235	up	0	0	4	0	0	0	3.03723	3.03723	9.16215	3.03723	3.03723	3.03723	NCBI	1722	intergenic
rna26916	5.5049	6.56551	6.32847	0.0118921	0.206235	up	0	0	4	0	0	0	3.03723	3.03723	9.16215	3.03723	3.03723	3.03723	NCBI	852	intergenic
rna3823	5.5049	6.56551	6.32847	0.0118921	0.206235	up	0	0	4	0	0	0	3.03723	3.03723	9.16215	3.03723	3.03723	3.03723	NCBI	5429	exon sense-overlapping	rna3824	rna3824	COBLL1	+	31431265	31597850
gene3987	5.5049	6.56551	6.32847	0.0118921	0.206235	up	0	0	4	0	0	0	3.03723	3.03723	9.16215	3.03723	3.03723	3.03723	NCBI	979	intergenic
rna11724	5.40677	6.55547	6.15883	0.0130869	0.219319	up	0	4	0	0	0	0	3.03723	9.02472	3.03723	3.03723	3.03723	3.03723	NCBI	608	bidirectional	rna11721	rna11721	PTPN12	-	43598678	43690863
gene2547	5.40241	6.90168	8.85141	0.00293342	0.0950429	up	0	4	0	0	0	0	3.03723	9.02472	3.03723	3.03723	3.03723	3.03723	NCBI	1005	intronic antisense	rna5884	rna5884	EYA3	+	125201888	125390272
rna57031	5.28875	7.1321	9.55906	0.00199341	0.072939	up	4	0	0	0	0	0	8.80257	3.03723	3.03723	3.03723	3.03723	3.03723	NCBI	4549	intergenic
gene11568	5.2504	6.53821	5.8882	0.0152547	0.230242	up	4	0	0	0	0	0	8.80257	3.03723	3.03723	3.03723	3.03723	3.03723	NCBI	1247	intronic antisense	rna26246	rna26246	AGTPBP1	-	78856123	79055332
rna56975	5.2504	6.53821	5.8882	0.0152547	0.230242	up	4	0	0	0	0	0	8.80257	3.03723	3.03723	3.03723	3.03723	3.03723	NCBI	5220	bidirectional	rna56976	rna56976	CYTH1	+	53565768	53645565
rna16451	5.2504	6.53821	5.8882	0.0152547	0.230242	up	4	0	0	0	0	0	8.80257	3.03723	3.03723	3.03723	3.03723	3.03723	NCBI	774	bidirectional	rna16455	rna16455	YBX3	+	98853666	98879058
gene11568	5.2504	6.53821	5.8882	0.0152547	0.230242	up	4	0	0	0	0	0	8.80257	3.03723	3.03723	3.03723	3.03723	3.03723	NCBI	1247	intronic antisense	rna26247	rna26247	AGTPBP1	-	78856123	79055332
gene11568	5.2504	6.53821	5.8882	0.0152547	0.230242	up	4	0	0	0	0	0	8.80257	3.03723	3.03723	3.03723	3.03723	3.03723	NCBI	1247	intronic antisense	rna26248	rna26248	AGTPBP1	-	78856123	79055332
rna64030	5.2504	6.53821	5.8882	0.0152547	0.230242	up	4	0	0	0	0	0	8.80257	3.03723	3.03723	3.03723	3.03723	3.03723	NCBI	1530	intergenic
rna16451	5.2504	6.53821	5.8882	0.0152547	0.230242	up	4	0	0	0	0	0	8.80257	3.03723	3.03723	3.03723	3.03723	3.03723	NCBI	774	bidirectional	rna16454	rna16454	YBX3	+	98853391	98879071
rna16451	5.2504	6.53821	5.8882	0.0152547	0.230242	up	4	0	0	0	0	0	8.80257	3.03723	3.03723	3.03723	3.03723	3.03723	NCBI	774	bidirectional	rna16452	rna16452	YBX3	+	98853391	98879071
gene18024	5.2504	6.53821	5.8882	0.0152547	0.230242	up	4	0	0	0	0	0	8.80257	3.03723	3.03723	3.03723	3.03723	3.03723	NCBI	1363	intergenic
rna16451	5.2504	6.53821	5.8882	0.0152547	0.230242	up	4	0	0	0	0	0	8.80257	3.03723	3.03723	3.03723	3.03723	3.03723	NCBI	774	bidirectional	rna16453	rna16453	YBX3	+	98853391	98879071
gene11568	5.2504	6.53821	5.8882	0.0152547	0.230242	up	4	0	0	0	0	0	8.80257	3.03723	3.03723	3.03723	3.03723	3.03723	NCBI	1247	intronic antisense	rna26249	rna26249	AGTPBP1	-	78856123	79055088
rna15371	5.17628	7.03848	10.1238	0.00146673	0.0594027	up	0	8	0	1	0	0	3.03723	10.0133	3.03723	4.69583	3.03723	3.03723	NCBI	1041	intergenic
rna46809	4.94046	6.83764	7.62674	0.0057581	0.137178	up	0	0	6	0	0	1	3.03723	3.03723	9.7402	3.03723	3.03723	4.44014	NCBI	1726	intergenic
rna49982	4.85902	6.42048	4.94655	0.0261581	0.323848	up	3	0	0	0	0	0	8.39634	3.03723	3.03723	3.03723	3.03723	3.03723	NCBI	1580	intergenic
rna74345	4.64012	6.79955	6.62005	0.0100935	0.195033	up	6	0	0	0	1	0	9.37866	3.03723	3.03723	3.03723	4.59056	3.03723	NCBI	967	intergenic
rna17862	4.51065	6.31074	4.12693	0.042224	0.40716	up	0	0	2	0	0	0	3.03723	3.03723	8.18267	3.03723	3.03723	3.03723	NCBI	703	natural antisense	rna17863	rna17863	SHANK3	+	119959306	120008278
gene11194	4.51065	6.31074	4.12693	0.042224	0.40716	up	0	0	2	0	0	0	3.03723	3.03723	8.18267	3.03723	3.03723	3.03723	NCBI	1460	intergenic
rna17862	4.51065	6.31074	4.12693	0.042224	0.40716	up	0	0	2	0	0	0	3.03723	3.03723	8.18267	3.03723	3.03723	3.03723	NCBI	703	natural antisense	rna17865	rna17865	SHANK3	+	119959307	120008278
rna17862	4.51065	6.31074	4.12693	0.042224	0.40716	up	0	0	2	0	0	0	3.03723	3.03723	8.18267	3.03723	3.03723	3.03723	NCBI	703	exon sense-overlapping	rna17861	rna17861	LOC104972617	-	119946575	119960692
rna17862	4.51065	6.31074	4.12693	0.042224	0.40716	up	0	0	2	0	0	0	3.03723	3.03723	8.18267	3.03723	3.03723	3.03723	NCBI	703	natural antisense	rna17866	rna17866	SHANK3	+	119959307	120006147
rna17862	4.51065	6.31074	4.12693	0.042224	0.40716	up	0	0	2	0	0	0	3.03723	3.03723	8.18267	3.03723	3.03723	3.03723	NCBI	703	natural antisense	rna17864	rna17864	SHANK3	+	119959306	120005500
gene22055	4.47321	6.30839	4.08632	0.0432498	0.407651	up	0	1	1	0	0	0	3.03723	7.09137	7.22287	3.03723	3.03723	3.03723	NCBI	627	intergenic
rna59576	4.43567	6.30605	4.04615	0.0442905	0.408561	up	0	2	0	0	0	0	3.03723	8.04728	3.03723	3.03723	3.03723	3.03723	NCBI	5439	intergenic
rna17922	4.43567	6.30605	4.04615	0.0442905	0.408561	up	0	2	0	0	0	0	3.03723	8.04728	3.03723	3.03723	3.03723	3.03723	NCBI	1092	bidirectional	rna17924	rna17924	PDE5A	+	5746190	5894235
gene17817	4.43567	6.30605	4.04615	0.0442905	0.408561	up	0	2	0	0	0	0	3.03723	8.04728	3.03723	3.03723	3.03723	3.03723	NCBI	1505	intergenic
rna17922	4.43567	6.30605	4.04615	0.0442905	0.408561	up	0	2	0	0	0	0	3.03723	8.04728	3.03723	3.03723	3.03723	3.03723	NCBI	1092	bidirectional	rna17923	rna17923	PDE5A	+	5745680	5890379
rna71413	4.43567	6.40893	4.09511	0.0430257	0.407651	up	0	2	0	0	0	0	3.03723	8.04728	3.03723	3.03723	3.03723	3.03723	NCBI	1903	intergenic
rna33725	4.36675	7.86018	14.1437	0.000170025	0.0111665	up	0	4	12	2	1	3	3.03723	9.02472	10.7333	5.44708	4.59056	5.606	NCBI	920	natural antisense	rna33724	rna33724	LGALSL	+	62858659	62866676
rna46814	4.32767	6.65771	4.7596	0.0291512	0.339941	up	2	0	0	0	0	0	7.82885	3.03723	3.03723	3.03723	3.03723	3.03723	NCBI	4401	intergenic
gene6597	4.31508	6.29787	3.91559	0.0478591	0.429143	up	2	0	0	0	0	0	7.82885	3.03723	3.03723	3.03723	3.03723	3.03723	NCBI	1822	intron sense-overlapping	rna15008	rna15008	SLC16A7	-	53697128	53808765
gene6597	4.31508	6.29787	3.91559	0.0478591	0.429143	up	2	0	0	0	0	0	7.82885	3.03723	3.03723	3.03723	3.03723	3.03723	NCBI	1822	intron sense-overlapping	rna15012	rna15012	SLC16A7	-	53698083	53854496
gene8890	4.31508	6.29787	3.91559	0.0478591	0.429143	up	2	0	0	0	0	0	7.82885	3.03723	3.03723	3.03723	3.03723	3.03723	NCBI	3055	intergenic
gene6597	4.31508	6.29787	3.91559	0.0478591	0.429143	up	2	0	0	0	0	0	7.82885	3.03723	3.03723	3.03723	3.03723	3.03723	NCBI	1822	intron sense-overlapping	rna15014	rna15014	SLC16A7	-	53698083	53844797
gene6597	4.31508	6.29787	3.91559	0.0478591	0.429143	up	2	0	0	0	0	0	7.82885	3.03723	3.03723	3.03723	3.03723	3.03723	NCBI	1822	intron sense-overlapping	rna15011	rna15011	SLC16A7	-	53698083	53892883
gene6597	4.31508	6.29787	3.91559	0.0478591	0.429143	up	2	0	0	0	0	0	7.82885	3.03723	3.03723	3.03723	3.03723	3.03723	NCBI	1822	intron sense-overlapping	rna15010	rna15010	SLC16A7	-	53698069	53892931
gene6597	4.31508	6.29787	3.91559	0.0478591	0.429143	up	2	0	0	0	0	0	7.82885	3.03723	3.03723	3.03723	3.03723	3.03723	NCBI	1822	intron sense-overlapping	rna15009	rna15009	SLC16A7	-	53698069	53892940
gene6597	4.31508	6.29787	3.91559	0.0478591	0.429143	up	2	0	0	0	0	0	7.82885	3.03723	3.03723	3.03723	3.03723	3.03723	NCBI	1822	intron sense-overlapping	rna15007	rna15007	SLC16A7	-	53697128	53892950
gene12253	4.31508	6.29787	3.91559	0.0478591	0.429143	up	2	0	0	0	0	0	7.82885	3.03723	3.03723	3.03723	3.03723	3.03723	NCBI	456	intergenic
gene6597	4.31508	6.29787	3.91559	0.0478591	0.429143	up	2	0	0	0	0	0	7.82885	3.03723	3.03723	3.03723	3.03723	3.03723	NCBI	1822	intron sense-overlapping	rna15013	rna15013	SLC16A7	-	53698083	53854485
gene6597	4.31508	6.29787	3.91559	0.0478591	0.429143	up	2	0	0	0	0	0	7.82885	3.03723	3.03723	3.03723	3.03723	3.03723	NCBI	1822	intron sense-overlapping	rna15015	rna15015	SLC16A7	-	53698083	53832940
rna50137	4.24865	7.44983	7.26182	0.00705167	0.160145	up	0	4	0	0	0	1	3.03723	9.02472	3.03723	3.03723	3.03723	4.44014	NCBI	2276	natural antisense	rna50132	rna50132	KIFC3	-	25722213	25753163
rna50137	4.24865	7.44983	7.26182	0.00705167	0.160145	up	0	4	0	0	0	1	3.03723	9.02472	3.03723	3.03723	3.03723	4.44014	NCBI	2276	intronic antisense	rna50133	rna50133	KIFC3	-	25722213	25752231
rna50137	4.24865	7.44983	7.26182	0.00705167	0.160145	up	0	4	0	0	0	1	3.03723	9.02472	3.03723	3.03723	3.03723	4.44014	NCBI	2276	intronic antisense	rna50129	rna50129	KIFC3	-	25722213	25756815
rna50137	4.24865	7.44983	7.26182	0.00705167	0.160145	up	0	4	0	0	0	1	3.03723	9.02472	3.03723	3.03723	3.03723	4.44014	NCBI	2276	intronic antisense	rna50131	rna50131	KIFC3	-	25722213	25756764
rna50137	4.24865	7.44983	7.26182	0.00705167	0.160145	up	0	4	0	0	0	1	3.03723	9.02472	3.03723	3.03723	3.03723	4.44014	NCBI	2276	natural antisense	rna50135	rna50135	KIFC3	-	25722213	25752231
rna50137	4.24865	7.44983	7.26182	0.00705167	0.160145	up	0	4	0	0	0	1	3.03723	9.02472	3.03723	3.03723	3.03723	4.44014	NCBI	2276	intronic antisense	rna50134	rna50134	KIFC3	-	25722213	25752231
rna50137	4.24865	7.44983	7.26182	0.00705167	0.160145	up	0	4	0	0	0	1	3.03723	9.02472	3.03723	3.03723	3.03723	4.44014	NCBI	2276	natural antisense	rna50128	rna50128	KIFC3	-	25722213	25756819
rna50137	4.24865	7.44983	7.26182	0.00705167	0.160145	up	0	4	0	0	0	1	3.03723	9.02472	3.03723	3.03723	3.03723	4.44014	NCBI	2276	natural antisense	rna50130	rna50130	KIFC3	-	25722213	25756799
rna50137	4.24865	7.44983	7.26182	0.00705167	0.160145	up	0	4	0	0	0	1	3.03723	9.02472	3.03723	3.03723	3.03723	4.44014	NCBI	2276	natural antisense	rna50136	rna50136	KIFC3	-	25722213	25752230
rna50137	4.24865	7.44983	7.26182	0.00705167	0.160145	up	0	4	0	0	0	1	3.03723	9.02472	3.03723	3.03723	3.03723	4.44014	NCBI	2276	intronic antisense	rna50127	rna50127	KIFC3	-	25722213	25756819
rna41611	4.14529	6.59267	4.2053	0.0403157	0.399866	up	2	2	0	0	1	0	7.82885	8.04728	3.03723	3.03723	4.59056	3.03723	NCBI	826	natural antisense	rna41608	rna41608	CCNE2	+	69447885	69460840
rna41611	4.14529	6.59267	4.2053	0.0403157	0.399866	up	2	2	0	0	1	0	7.82885	8.04728	3.03723	3.03723	4.59056	3.03723	NCBI	826	natural antisense	rna41609	rna41609	CCNE2	+	69448110	69460840
rna41611	4.14529	6.59267	4.2053	0.0403157	0.399866	up	2	2	0	0	1	0	7.82885	8.04728	3.03723	3.03723	4.59056	3.03723	NCBI	826	natural antisense	rna41610	rna41610	CCNE2	+	69448182	69460834
rna65470	4.12042	11.7027	111.876	4.7271e-26	5.74342e-23	up	22	24	24	3	21	8	11.2401	11.5906	11.7298	5.93859	8.41691	6.86044	NCBI	388	intergenic
rna75467	4.07068	6.58412	4.04248	0.0443869	0.408561	up	4	0	0	0	1	0	8.80257	3.03723	3.03723	3.03723	4.59056	3.03723	NCBI	641	intronic antisense	rna75470	rna75470	PHF6	+	18106819	18155674
rna75467	4.07068	6.58412	4.04248	0.0443869	0.408561	up	4	0	0	0	1	0	8.80257	3.03723	3.03723	3.03723	4.59056	3.03723	NCBI	641	intronic antisense	rna75469	rna75469	PHF6	+	18106818	18155674
rna75467	4.07068	6.58412	4.04248	0.0443869	0.408561	up	4	0	0	0	1	0	8.80257	3.03723	3.03723	3.03723	4.59056	3.03723	NCBI	641	intronic antisense	rna75468	rna75468	PHF6	+	18106818	18155674
rna75467	4.07068	6.58412	4.04248	0.0443869	0.408561	up	4	0	0	0	1	0	8.80257	3.03723	3.03723	3.03723	4.59056	3.03723	NCBI	641	intronic antisense	rna75471	rna75471	PHF6	+	18106819	18155674
rna75467	4.07068	6.58412	4.04248	0.0443869	0.408561	up	4	0	0	0	1	0	8.80257	3.03723	3.03723	3.03723	4.59056	3.03723	NCBI	641	intronic antisense	rna75472	rna75472	PHF6	+	18106845	18153439
gene24727	4.05376	6.84342	5.58024	0.0181773	0.258309	up	5	0	1	1	0	1	9.11918	3.03723	7.22287	4.69583	3.03723	4.44014	NCBI	604	intergenic
gene8209	4.03937	6.83338	5.50844	0.0189382	0.267207	up	6	0	0	0	1	1	9.37866	3.03723	3.03723	3.03723	4.59056	4.44014	NCBI	515	intronic antisense	rna18636	rna18636	TBC1D1	+	57203561	57413023
gene8209	4.03937	6.83338	5.50844	0.0189382	0.267207	up	6	0	0	0	1	1	9.37866	3.03723	3.03723	3.03723	4.59056	4.44014	NCBI	515	intronic antisense	rna18635	rna18635	TBC1D1	+	57203561	57424678
gene8209	4.03937	6.83338	5.50844	0.0189382	0.267207	up	6	0	0	0	1	1	9.37866	3.03723	3.03723	3.03723	4.59056	4.44014	NCBI	515	intronic antisense	rna18631	rna18631	TBC1D1	+	57203065	57429959
gene8209	4.03937	6.83338	5.50844	0.0189382	0.267207	up	6	0	0	0	1	1	9.37866	3.03723	3.03723	3.03723	4.59056	4.44014	NCBI	515	intronic antisense	rna18637	rna18637	TBC1D1	+	57214172	57429961
gene8209	4.03937	6.83338	5.50844	0.0189382	0.267207	up	6	0	0	0	1	1	9.37866	3.03723	3.03723	3.03723	4.59056	4.44014	NCBI	515	intronic antisense	rna18634	rna18634	TBC1D1	+	57203561	57428645
gene8209	4.03937	6.83338	5.50844	0.0189382	0.267207	up	6	0	0	0	1	1	9.37866	3.03723	3.03723	3.03723	4.59056	4.44014	NCBI	515	intronic antisense	rna18632	rna18632	TBC1D1	+	57203152	57428645
gene8209	4.03937	6.83338	5.50844	0.0189382	0.267207	up	6	0	0	0	1	1	9.37866	3.03723	3.03723	3.03723	4.59056	4.44014	NCBI	515	intronic antisense	rna18633	rna18633	TBC1D1	+	57203551	57428645
rna39276	4.0027	7.1527	7.49329	0.00620043	0.143496	up	4	4	0	2	1	0	8.80257	9.02472	3.03723	5.44708	4.59056	3.03723	NCBI	526	intergenic
rna59276	3.97824	6.74752	4.81467	0.0282342	0.337976	up	0	5	0	0	0	2	3.03723	9.34209	3.03723	3.03723	3.03723	5.13776	NCBI	1330	natural antisense	rna59280	rna59280	FSD2	-	23034848	23081841
rna59276	3.97824	6.74752	4.81467	0.0282342	0.337976	up	0	5	0	0	0	2	3.03723	9.34209	3.03723	3.03723	3.03723	5.13776	NCBI	1330	natural antisense	rna59283	rna59283	FSD2	-	23034848	23061377
rna59276	3.97824	6.74752	4.81467	0.0282342	0.337976	up	0	5	0	0	0	2	3.03723	9.34209	3.03723	3.03723	3.03723	5.13776	NCBI	1330	natural antisense	rna59281	rna59281	FSD2	-	23034848	23081841
rna59276	3.97824	6.74752	4.81467	0.0282342	0.337976	up	0	5	0	0	0	2	3.03723	9.34209	3.03723	3.03723	3.03723	5.13776	NCBI	1330	natural antisense	rna59282	rna59282	FSD2	-	23034848	23081841
rna48144	3.90247	7.60195	9.16661	0.00246901	0.0833292	up	4	0	5	2	2	0	8.80257	3.03723	9.47994	5.44708	5.32112	3.03723	NCBI	2133	intronic antisense	rna48136	rna48136	ACAD10	+	55400953	55450226
rna48144	3.90247	7.60195	9.16661	0.00246901	0.0833292	up	4	0	5	2	2	0	8.80257	3.03723	9.47994	5.44708	5.32112	3.03723	NCBI	2133	intronic antisense	rna48139	rna48139	ACAD10	+	55400974	55448479
rna48144	3.90247	7.60195	9.16661	0.00246901	0.0833292	up	4	0	5	2	2	0	8.80257	3.03723	9.47994	5.44708	5.32112	3.03723	NCBI	2133	intronic antisense	rna48137	rna48137	ACAD10	+	55400966	55450226
rna48144	3.90247	7.60195	9.16661	0.00246901	0.0833292	up	4	0	5	2	2	0	8.80257	3.03723	9.47994	5.44708	5.32112	3.03723	NCBI	2133	intronic antisense	rna48143	rna48143	ACAD10	+	55409123	55450229
rna48144	3.90247	7.60195	9.16661	0.00246901	0.0833292	up	4	0	5	2	2	0	8.80257	3.03723	9.47994	5.44708	5.32112	3.03723	NCBI	2133	intronic antisense	rna48141	rna48141	ACAD10	+	55400987	55448734
rna48144	3.90247	7.60195	9.16661	0.00246901	0.0833292	up	4	0	5	2	2	0	8.80257	3.03723	9.47994	5.44708	5.32112	3.03723	NCBI	2133	intronic antisense	rna48142	rna48142	ACAD10	+	55401022	55450323
rna48144	3.90247	7.60195	9.16661	0.00246901	0.0833292	up	4	0	5	2	2	0	8.80257	3.03723	9.47994	5.44708	5.32112	3.03723	NCBI	2133	intronic antisense	rna48140	rna48140	ACAD10	+	55400976	55448479
rna77668	3.72997	7.59866	8.62448	0.00332194	0.101725	up	0	1	8	1	4	0	3.03723	7.09137	10.1518	4.69583	6.16483	3.03723	NCBI	1104	intergenic
gene5183	3.57782	7.14971	6.3556	0.0117117	0.206235	up	0	8	0	1	0	4	3.03723	10.0133	3.03723	4.69583	3.03723	5.95893	NCBI	652	intronic antisense	rna12012	rna12012	IMMP2L	+	56761218	57722698
gene5183	3.57782	7.14971	6.3556	0.0117117	0.206235	up	0	8	0	1	0	4	3.03723	10.0133	3.03723	4.69583	3.03723	5.95893	NCBI	652	intronic antisense	rna12011	rna12011	IMMP2L	+	56761177	57722698
gene5183	3.57782	7.14971	6.3556	0.0117117	0.206235	up	0	8	0	1	0	4	3.03723	10.0133	3.03723	4.69583	3.03723	5.95893	NCBI	652	intronic antisense	rna12014	rna12014	IMMP2L	+	56761775	56997563
gene5183	3.57782	7.14971	6.3556	0.0117117	0.206235	up	0	8	0	1	0	4	3.03723	10.0133	3.03723	4.69583	3.03723	5.95893	NCBI	652	intronic antisense	rna12013	rna12013	IMMP2L	+	56761775	57100979
gene5183	3.57782	7.14971	6.3556	0.0117117	0.206235	up	0	8	0	1	0	4	3.03723	10.0133	3.03723	4.69583	3.03723	5.95893	NCBI	652	intronic antisense	rna12015	rna12015	IMMP2L	+	56761775	56905791
rna60975	3.36167	7.29545	6.47314	0.0109619	0.206235	up	1	4	4	1	0	6	6.88002	9.02472	9.16215	4.69583	3.03723	6.47898	NCBI	1638	exon sense-overlapping	rna60974	rna60974	FBXL2	+	7572118	7647125
rna60975	3.36167	7.29545	6.47314	0.0109619	0.206235	up	1	4	4	1	0	6	6.88002	9.02472	9.16215	4.69583	3.03723	6.47898	NCBI	1638	exon sense-overlapping	rna60972	rna60972	FBXL2	+	7542058	7647125
rna60975	3.36167	7.29545	6.47314	0.0109619	0.206235	up	1	4	4	1	0	6	6.88002	9.02472	9.16215	4.69583	3.03723	6.47898	NCBI	1638	intronic antisense	rna60985	rna60985	UBP1	-	7648134	7712315
rna60975	3.36167	7.29545	6.47314	0.0109619	0.206235	up	1	4	4	1	0	6	6.88002	9.02472	9.16215	4.69583	3.03723	6.47898	NCBI	1638	intronic antisense	rna60982	rna60982	UBP1	-	7648134	7712383
rna60975	3.36167	7.29545	6.47314	0.0109619	0.206235	up	1	4	4	1	0	6	6.88002	9.02472	9.16215	4.69583	3.03723	6.47898	NCBI	1638	intronic antisense	rna60983	rna60983	UBP1	-	7648134	7712323
rna60975	3.36167	7.29545	6.47314	0.0109619	0.206235	up	1	4	4	1	0	6	6.88002	9.02472	9.16215	4.69583	3.03723	6.47898	NCBI	1638	intronic antisense	rna60987	rna60987	UBP1	-	7648134	7711854
rna60975	3.36167	7.29545	6.47314	0.0109619	0.206235	up	1	4	4	1	0	6	6.88002	9.02472	9.16215	4.69583	3.03723	6.47898	NCBI	1638	exon sense-overlapping	rna60979	rna60979	FBXL2	+	7572147	7647128
rna60975	3.36167	7.29545	6.47314	0.0109619	0.206235	up	1	4	4	1	0	6	6.88002	9.02472	9.16215	4.69583	3.03723	6.47898	NCBI	1638	exon sense-overlapping	rna60973	rna60973	FBXL2	+	7572118	7647125
rna60975	3.36167	7.29545	6.47314	0.0109619	0.206235	up	1	4	4	1	0	6	6.88002	9.02472	9.16215	4.69583	3.03723	6.47898	NCBI	1638	exon sense-overlapping	rna60978	rna60978	FBXL2	+	7572122	7647125
rna60975	3.36167	7.29545	6.47314	0.0109619	0.206235	up	1	4	4	1	0	6	6.88002	9.02472	9.16215	4.69583	3.03723	6.47898	NCBI	1638	intronic antisense	rna60986	rna60986	UBP1	-	7648134	7712150
rna60975	3.36167	7.29545	6.47314	0.0109619	0.206235	up	1	4	4	1	0	6	6.88002	9.02472	9.16215	4.69583	3.03723	6.47898	NCBI	1638	intronic antisense	rna60984	rna60984	UBP1	-	7648134	7712318
rna9668	3.25526	6.90468	4.11347	0.042561	0.407651	up	6	0	0	1	1	2	9.37866	3.03723	3.03723	4.69583	4.59056	5.13776	NCBI	1296	natural antisense	rna9667	rna9667	ORC1	+	93956564	93993648
rna9668	3.25526	6.90468	4.11347	0.042561	0.407651	up	6	0	0	1	1	2	9.37866	3.03723	3.03723	4.69583	4.59056	5.13776	NCBI	1296	natural antisense	rna9666	rna9666	ORC1	+	93956534	93993649
rna65048	3.25268	8.07108	9.84988	0.00170182	0.063828	up	6	8	2	8	3	1	9.37866	10.0133	8.18267	7.22759	5.80379	4.44014	NCBI	2695	intronic antisense	rna65052	rna65052	LOC527388	+	31696570	31719510
gene3627	3.18651	8.74599	12.8858	0.000332179	0.0183453	up	6	7	2	1	2	10	9.37866	9.8223	8.18267	4.69583	5.32112	7.16184	NCBI	419	intronic antisense	rna8265	rna8265	BCAS2	+	28755552	28769812
rna8798	3.09196	7.3061	4.64806	0.0311049	0.354859	up	2	0	3	2	1	1	7.82885	3.03723	8.75399	5.44708	4.59056	4.44014	NCBI	1274	intronic antisense	rna8790	rna8790	BCAR3	+	49691060	49912119
rna8798	3.09196	7.3061	4.64806	0.0311049	0.354859	up	2	0	3	2	1	1	7.82885	3.03723	8.75399	5.44708	4.59056	4.44014	NCBI	1274	intronic antisense	rna8789	rna8789	BCAR3	+	49691044	49912338
rna23846	3.07387	9.17428	14.5368	0.000138013	0.00986387	up	13	2	0	2	7	4	10.4845	8.04728	3.03723	5.44708	6.89964	5.95893	NCBI	277	intronic antisense	rna23844	rna23844	SMIM3	+	62132824	62152727
gene32985	3.04264	7.00217	4.0543	0.0440772	0.408561	up	0	0	6	1	0	5	3.03723	3.03723	9.7402	4.69583	3.03723	6.24226	NCBI	162	intronic antisense	rna75288	rna75288	XIAP	+	8198235	8238233
gene32985	3.04264	7.00217	4.0543	0.0440772	0.408561	up	0	0	6	1	0	5	3.03723	3.03723	9.7402	4.69583	3.03723	6.24226	NCBI	162	intronic antisense	rna75286	rna75286	XIAP	+	8198235	8238233
gene32985	3.04264	7.00217	4.0543	0.0440772	0.408561	up	0	0	6	1	0	5	3.03723	3.03723	9.7402	4.69583	3.03723	6.24226	NCBI	162	intronic antisense	rna75287	rna75287	XIAP	+	8198235	8238233
gene32985	3.04264	7.00217	4.0543	0.0440772	0.408561	up	0	0	6	1	0	5	3.03723	3.03723	9.7402	4.69583	3.03723	6.24226	NCBI	162	intronic antisense	rna75289	rna75289	XIAP	+	8218703	8233737
gene25444	2.78204	7.17209	3.87313	0.0490839	0.433409	up	5	1	0	2	1	3	9.11918	7.09137	3.03723	5.44708	4.59056	5.606	NCBI	784	intronic antisense	rna57945	rna57945	SGTB	+	13853749	13899292
gene25444	2.78204	7.17209	3.87313	0.0490839	0.433409	up	5	1	0	2	1	3	9.11918	7.09137	3.03723	5.44708	4.59056	5.606	NCBI	784	intronic antisense	rna57946	rna57946	SGTB	+	13855091	13901098
gene25444	2.78204	7.17209	3.87313	0.0490839	0.433409	up	5	1	0	2	1	3	9.11918	7.09137	3.03723	5.44708	4.59056	5.606	NCBI	784	intronic antisense	rna57943	rna57943	SGTB	+	13853738	13901098
gene25444	2.78204	7.17209	3.87313	0.0490839	0.433409	up	5	1	0	2	1	3	9.11918	7.09137	3.03723	5.44708	4.59056	5.606	NCBI	784	intronic antisense	rna57944	rna57944	SGTB	+	13853739	13901098
gene24238	2.63608	7.65977	5.31463	0.0211611	0.285674	up	0	0	11	1	1	14	3.03723	3.03723	10.6084	4.69583	4.59056	7.62344	NCBI	813	intronic antisense	rna54967	rna54967	STX8	-	28658437	28866910
gene24238	2.63608	7.65977	5.31463	0.0211611	0.285674	up	0	0	11	1	1	14	3.03723	3.03723	10.6084	4.69583	4.59056	7.62344	NCBI	813	intronic antisense	rna54970	rna54970	STX8	-	28658437	28866841
gene24238	2.63608	7.65977	5.31463	0.0211611	0.285674	up	0	0	11	1	1	14	3.03723	3.03723	10.6084	4.69583	4.59056	7.62344	NCBI	813	intronic antisense	rna54974	rna54974	STX8	-	28658437	28862511
gene24238	2.63608	7.65977	5.31463	0.0211611	0.285674	up	0	0	11	1	1	14	3.03723	3.03723	10.6084	4.69583	4.59056	7.62344	NCBI	813	intronic antisense	rna54969	rna54969	STX8	-	28658437	28866842
gene24238	2.63608	7.65977	5.31463	0.0211611	0.285674	up	0	0	11	1	1	14	3.03723	3.03723	10.6084	4.69583	4.59056	7.62344	NCBI	813	intronic antisense	rna54973	rna54973	STX8	-	28658437	28866428
gene24238	2.63608	7.65977	5.31463	0.0211611	0.285674	up	0	0	11	1	1	14	3.03723	3.03723	10.6084	4.69583	4.59056	7.62344	NCBI	813	intronic antisense	rna54972	rna54972	STX8	-	28658437	28866436
gene24238	2.63608	7.65977	5.31463	0.0211611	0.285674	up	0	0	11	1	1	14	3.03723	3.03723	10.6084	4.69583	4.59056	7.62344	NCBI	813	intronic antisense	rna54976	rna54976	STX8	-	28689161	28866910
gene24238	2.63608	7.65977	5.31463	0.0211611	0.285674	up	0	0	11	1	1	14	3.03723	3.03723	10.6084	4.69583	4.59056	7.62344	NCBI	813	intronic antisense	rna54971	rna54971	STX8	-	28658437	28866778
gene24238	2.63608	7.65977	5.31463	0.0211611	0.285674	up	0	0	11	1	1	14	3.03723	3.03723	10.6084	4.69583	4.59056	7.62344	NCBI	813	intronic antisense	rna54968	rna54968	STX8	-	28658437	28866851
gene24238	2.63608	7.65977	5.31463	0.0211611	0.285674	up	0	0	11	1	1	14	3.03723	3.03723	10.6084	4.69583	4.59056	7.62344	NCBI	813	intronic antisense	rna54975	rna54975	STX8	-	28658443	28866817
rna26564	2.56715	7.83585	5.45893	0.019482	0.269017	up	4	7	1	7	5	3	8.80257	9.8223	7.22287	7.04619	6.45336	5.606	NCBI	561	intronic antisense	rna26563	rna26563	FBXW12	+	90070393	90104626
rna26564	2.56715	7.83585	5.45893	0.019482	0.269017	up	4	7	1	7	5	3	8.80257	9.8223	7.22287	7.04619	6.45336	5.606	NCBI	561	intronic antisense	rna26562	rna26562	FBXW12	+	90070393	90104626
rna26564	2.56715	7.83585	5.45893	0.019482	0.269017	up	4	7	1	7	5	3	8.80257	9.8223	7.22287	7.04619	6.45336	5.606	NCBI	561	intronic antisense	rna26556	rna26556	FBXW12	+	90070231	90104626
rna26564	2.56715	7.83585	5.45893	0.019482	0.269017	up	4	7	1	7	5	3	8.80257	9.8223	7.22287	7.04619	6.45336	5.606	NCBI	561	intronic antisense	rna26555	rna26555	FBXW12	+	90070231	90104626
rna26564	2.56715	7.83585	5.45893	0.019482	0.269017	up	4	7	1	7	5	3	8.80257	9.8223	7.22287	7.04619	6.45336	5.606	NCBI	561	intronic antisense	rna26561	rna26561	FBXW12	+	90070388	90104567
rna49128	2.526	8.56359	6.74816	0.00939389	0.195033	up	7	2	1	2	6	5	9.59851	8.04728	7.22287	5.44708	6.69369	6.24226	NCBI	1042	intronic antisense	rna49127	rna49127	CRKL	+	72288317	72307365
rna74303	2.47508	7.99841	4.79321	0.028588	0.338	up	4	2	2	0	7	4	8.80257	8.04728	8.18267	3.03723	6.89964	5.95893	NCBI	4973	intergenic
rna53824	2.42853	7.76256	4.82585	0.0280517	0.337454	up	2	6	4	9	5	3	7.82885	9.60208	9.16215	7.38871	6.45336	5.606	NCBI	1903	intronic antisense	rna53825	rna53825	SLFN11	+	14800035	14825739
rna48242	2.42252	10.5569	17.0556	3.65037e-05	0.00354816	up	8	0	9	6	10	9	9.78924	3.03723	10.3205	6.83865	7.38415	7.019	NCBI	662	natural antisense	rna48243	rna48243	TBX3	+	60087863	60101568
rna11726	2.07857	8.30932	4.67624	0.0305989	0.351027	up	8	2	2	6	4	12	9.78924	8.04728	8.18267	6.83865	6.16483	7.41102	NCBI	1015	intergenic
rna35156	1.89741	9.38925	7.81308	0.00519372	0.12949	up	12	4	2	4	17	17	10.3697	9.02472	8.18267	6.30452	8.12019	7.89291	NCBI	967	intronic antisense	rna35155	rna35155	ASS1	+	100770226	100822223
rna25508	1.83623	10.813	20.5591	5.8279e-06	0.00070809	up	31	20	16	64	32	50	11.7335	11.3283	11.1466	10.1567	9.01264	9.41604	NCBI	281	bidirectional	rna25509	rna25509	CCDC107	+	59833697	59836258
rna25508	1.83623	10.813	20.5591	5.8279e-06	0.00070809	up	31	20	16	64	32	50	11.7335	11.3283	11.1466	10.1567	9.01264	9.41604	NCBI	281	bidirectional	rna25510	rna25510	CCDC107	+	59833725	59836253
rna58175	1.81557	12.9169	54.8303	1.38589e-13	1.12257e-10	up	126	89	94	174	242	296	13.7539	13.4786	13.6968	11.5931	11.9115	11.9672	NCBI	5756	natural antisense	rna58174	rna58174	PELO	-	26268088	26270004
rna58175	1.81557	12.9169	54.8303	1.38589e-13	1.12257e-10	up	126	89	94	174	242	296	13.7539	13.4786	13.6968	11.5931	11.9115	11.9672	NCBI	5756	intronic antisense	rna58172	rna58172	ITGA1	-	26101730	26283399
rna12826	1.81239	12.5122	46.0259	1.21199e-11	5.89027e-09	up	92	48	50	130	153	142	13.3005	12.5887	12.7869	11.1738	11.2518	10.9107	NCBI	4447	intergenic
rna53507	1.7785	10.1936	14.6012	0.000133382	0.00982177	up	25	21	5	29	50	37	11.424	11.3985	9.47994	9.02718	9.64821	8.98771	NCBI	2206	natural antisense	rna53509	rna53509	SUPT4H1	-	9314441	9320712
rna53507	1.7785	10.1936	14.6012	0.000133382	0.00982177	up	25	21	5	29	50	37	11.424	11.3985	9.47994	9.02718	9.64821	8.98771	NCBI	2206	natural antisense	rna53510	rna53510	RNF43	-	9321720	9388467
rna53507	1.7785	10.1936	14.6012	0.000133382	0.00982177	up	25	21	5	29	50	37	11.424	11.3985	9.47994	9.02718	9.64821	8.98771	NCBI	2206	natural antisense	rna53508	rna53508	SUPT4H1	-	9314436	9320203
gene20615	1.70138	8.74983	4.41859	0.0355664	0.380092	up	8	1	7	10	15	14	9.78924	7.09137	9.96062	7.53362	7.94528	7.62344	NCBI	861	intronic antisense	rna46298	rna46298	RALGPS2	+	60124722	60289095
gene20615	1.70138	8.74983	4.41859	0.0355664	0.380092	up	8	1	7	10	15	14	9.78924	7.09137	9.96062	7.53362	7.94528	7.62344	NCBI	861	intronic antisense	rna46297	rna46297	RALGPS2	+	60124230	60280834
gene20615	1.70138	8.74983	4.41859	0.0355664	0.380092	up	8	1	7	10	15	14	9.78924	7.09137	9.96062	7.53362	7.94528	7.62344	NCBI	861	intronic antisense	rna46302	rna46302	RALGPS2	+	60124778	60284409
gene20615	1.70138	8.74983	4.41859	0.0355664	0.380092	up	8	1	7	10	15	14	9.78924	7.09137	9.96062	7.53362	7.94528	7.62344	NCBI	861	intronic antisense	rna46301	rna46301	RALGPS2	+	60124767	60280834
gene20615	1.70138	8.74983	4.41859	0.0355664	0.380092	up	8	1	7	10	15	14	9.78924	7.09137	9.96062	7.53362	7.94528	7.62344	NCBI	861	intronic antisense	rna46299	rna46299	RALGPS2	+	60124767	60281042
gene20615	1.70138	8.74983	4.41859	0.0355664	0.380092	up	8	1	7	10	15	14	9.78924	7.09137	9.96062	7.53362	7.94528	7.62344	NCBI	861	intronic antisense	rna46300	rna46300	RALGPS2	+	60124767	60280834
rna3445	1.61012	10.9866	16.308	5.4111e-05	0.00453412	up	19	18	19	48	56	42	11.0294	11.1769	11.3937	9.74515	9.81013	9.1678	NCBI	2253	intronic antisense	rna3449	rna3449	SESTD1	+	17619474	17771677
rna3445	1.61012	10.9866	16.308	5.4111e-05	0.00453412	up	19	18	19	48	56	42	11.0294	11.1769	11.3937	9.74515	9.81013	9.1678	NCBI	2253	intronic antisense	rna3446	rna3446	SESTD1	+	17618526	17771677
rna3445	1.61012	10.9866	16.308	5.4111e-05	0.00453412	up	19	18	19	48	56	42	11.0294	11.1769	11.3937	9.74515	9.81013	9.1678	NCBI	2253	intronic antisense	rna3447	rna3447	SESTD1	+	17618969	17771677
rna3445	1.61012	10.9866	16.308	5.4111e-05	0.00453412	up	19	18	19	48	56	42	11.0294	11.1769	11.3937	9.74515	9.81013	9.1678	NCBI	2253	intronic antisense	rna3448	rna3448	SESTD1	+	17618996	17764631
rna72494	1.56733	10.512	8.19241	0.0042126	0.117662	up	5	7	6	10	21	18	9.11918	9.8223	9.7402	7.53362	8.41691	7.9726	NCBI	849	intronic antisense	rna72486	rna72486	P4HA1	-	29067104	29167495
rna72494	1.56733	10.512	8.19241	0.0042126	0.117662	up	5	7	6	10	21	18	9.11918	9.8223	9.7402	7.53362	8.41691	7.9726	NCBI	849	intronic antisense	rna72492	rna72492	P4HA1	-	29067104	29167395
rna72494	1.56733	10.512	8.19241	0.0042126	0.117662	up	5	7	6	10	21	18	9.11918	9.8223	9.7402	7.53362	8.41691	7.9726	NCBI	849	intronic antisense	rna72489	rna72489	P4HA1	-	29067104	29167395
rna72494	1.56733	10.512	8.19241	0.0042126	0.117662	up	5	7	6	10	21	18	9.11918	9.8223	9.7402	7.53362	8.41691	7.9726	NCBI	849	intronic antisense	rna72491	rna72491	P4HA1	-	29067104	29167395
rna72494	1.56733	10.512	8.19241	0.0042126	0.117662	up	5	7	6	10	21	18	9.11918	9.8223	9.7402	7.53362	8.41691	7.9726	NCBI	849	intronic antisense	rna72490	rna72490	P4HA1	-	29067104	29167395
rna72494	1.56733	10.512	8.19241	0.0042126	0.117662	up	5	7	6	10	21	18	9.11918	9.8223	9.7402	7.53362	8.41691	7.9726	NCBI	849	intronic antisense	rna72487	rna72487	P4HA1	-	29067104	29167396
rna72494	1.56733	10.512	8.19241	0.0042126	0.117662	up	5	7	6	10	21	18	9.11918	9.8223	9.7402	7.53362	8.41691	7.9726	NCBI	849	intronic antisense	rna72488	rna72488	P4HA1	-	29067104	29167396
rna72494	1.56733	10.512	8.19241	0.0042126	0.117662	up	5	7	6	10	21	18	9.11918	9.8223	9.7402	7.53362	8.41691	7.9726	NCBI	849	intronic antisense	rna72493	rna72493	P4HA1	-	29067198	29167290
rna61567	1.45711	11.2019	13.4436	0.000246719	0.0142745	up	11	22	10	32	40	56	10.245	11.4654	10.4716	9.16707	9.32997	9.57768	NCBI	8840	intronic antisense	rna61569	rna61569	GRM7	-	18627108	19567427
rna61567	1.45711	11.2019	13.4436	0.000246719	0.0142745	up	11	22	10	32	40	56	10.245	11.4654	10.4716	9.16707	9.32997	9.57768	NCBI	8840	intronic antisense	rna61566	rna61566	LMCD1	-	17919338	17976355
rna61567	1.45711	11.2019	13.4436	0.000246719	0.0142745	up	11	22	10	32	40	56	10.245	11.4654	10.4716	9.16707	9.32997	9.57768	NCBI	8840	intronic antisense	rna61570	rna61570	GRM7	-	18627143	19567631
rna16007	1.36144	10.1361	8.11454	0.0043973	0.120061	up	26	5	11	40	38	50	11.4804	9.34209	10.6084	9.48487	9.25694	9.41604	NCBI	1468	intronic antisense	rna16006	rna16006	PKP2	+	77001538	77081739
rna56707	1.16127	10.2749	6.31738	0.0119667	0.206235	up	14	19	9	61	39	48	10.5908	11.2546	10.3205	10.088	9.29392	9.35787	NCBI	1317	intergenic
rna1203	1.01462	10.4252	5.29939	0.021347	0.286592	up	11	25	11	59	48	83	10.245	11.6493	10.6084	10.0403	9.58993	10.1403	NCBI	2374	natural antisense	rna1202	rna1202	LSG1	+	72877435	72900012
rna55109	1.00855	13.5011	21.2114	4.14783e-06	0.000559957	up	145	108	95	435	354	602	13.9564	13.7575	13.7121	12.9127	12.4592	12.9898	NCBI	909	exon sense-overlapping	rna55111	rna55111	CENPV	+	33274599	33282698
rna55109	1.00855	13.5011	21.2114	4.14783e-06	0.000559957	up	145	108	95	435	354	602	13.9564	13.7575	13.7121	12.9127	12.4592	12.9898	NCBI	909	exon sense-overlapping	rna55110	rna55110	CENPV	+	33274561	33282860
rna55109	1.00855	13.5011	21.2114	4.14783e-06	0.000559957	up	145	108	95	435	354	602	13.9564	13.7575	13.7121	12.9127	12.4592	12.9898	NCBI	909	exon sense-overlapping	rna55112	rna55112	CENPV	+	33274601	33282548
rna55109	1.00855	13.5011	21.2114	4.14783e-06	0.000559957	up	145	108	95	435	354	602	13.9564	13.7575	13.7121	12.9127	12.4592	12.9898	NCBI	909	natural antisense	rna55113	rna55113	PIGL	-	33276802	33326729
rna55109	1.00855	13.5011	21.2114	4.14783e-06	0.000559957	up	145	108	95	435	354	602	13.9564	13.7575	13.7121	12.9127	12.4592	12.9898	NCBI	909	natural antisense	rna55108	rna55108	UBB	-	33249950	33251848

## Sheet: down_S_vs_C
Differentially expressed LncRNAs for: down_S_vs_C Fold Change cut-off: 2.00 P-value cut-off: 0.05 Column A: Transcript_id, the Ensembl transcript identifier. Column B ~ G: Statistical results, statistical results by edgeR. Column H ~ M: raw counts of all samples of the transcript by htseq. Column N ~ S: normalized counts by edgeR. Column S ~ AB: the annotation of the LncRNA and the genomic organi…
	S_vs_C down regulated LncRNAs
	P-value, Fold change and Regulation						raw counts						Normalized counts						Annotations
transcript_id	logFC	logCPM	F	PValue	FDR	regulation	S1.Input	S2.Input	S3.Input	C1.Input	C2.Input	C3.Input	S1.Input	S2.Input	S3.Input	C1.Input	C2.Input	C3.Input	Source	RNAlength	relationship	associated_gene_transID	associated_gene_acc	associated_gene_name	associated_gene_strand	associated_gene_start	associated_gene_end
rna61097	-10.3015	11.3076	112.056	4.3203e-26	5.74342e-23	down	0	0	0	348	290	353	3.03723	3.03723	3.03723	12.5912	12.172	12.2207	NCBI	6768	natural antisense	rna61094	rna61094	TRANK1	+	10591015	10686507
rna61097	-10.3015	11.3076	112.056	4.3203e-26	5.74342e-23	down	0	0	0	348	290	353	3.03723	3.03723	3.03723	12.5912	12.172	12.2207	NCBI	6768	natural antisense	rna61095	rna61095	TRANK1	+	10591016	10687871
rna61097	-10.3015	11.3076	112.056	4.3203e-26	5.74342e-23	down	0	0	0	348	290	353	3.03723	3.03723	3.03723	12.5912	12.172	12.2207	NCBI	6768	natural antisense	rna61096	rna61096	TRANK1	+	10628132	10686507
rna61097	-10.3015	11.3076	112.056	4.3203e-26	5.74342e-23	down	0	0	0	348	290	353	3.03723	3.03723	3.03723	12.5912	12.172	12.2207	NCBI	6768	natural antisense	rna61093	rna61093	TRANK1	+	10590547	10686507
rna68644	-8.44826	9.77402	32.2842	1.3574e-08	4.1231e-06	down	0	0	0	63	94	124	3.03723	3.03723	3.03723	10.1342	10.552	10.716	NCBI	7573	intronic antisense	rna68643	rna68643	SRRM3	+	34284154	34337310
rna9549	-7.87446	8.86038	18.1386	2.06682e-05	0.00209266	down	0	0	0	64	59	60	3.03723	3.03723	3.03723	10.1567	9.88475	9.67618	NCBI	567	intronic antisense	rna9546	rna9546	SSBP3	+	91841706	92006440
rna9549	-7.87446	8.86038	18.1386	2.06682e-05	0.00209266	down	0	0	0	64	59	60	3.03723	3.03723	3.03723	10.1567	9.88475	9.67618	NCBI	567	intronic antisense	rna9545	rna9545	SSBP3	+	91841575	92006821
rna9549	-7.87446	8.86038	18.1386	2.06682e-05	0.00209266	down	0	0	0	64	59	60	3.03723	3.03723	3.03723	10.1567	9.88475	9.67618	NCBI	567	intronic antisense	rna9542	rna9542	SSBP3	+	91841571	92006808
rna19094	-7.7527	8.76724	16.658	4.49998e-05	0.00400893	down	0	0	0	56	66	45	3.03723	3.03723	3.03723	9.96557	10.0452	9.26596	NCBI	2476	intronic antisense	rna19093	rna19093	IGFBP7	-	72405516	72485427
gene18254	-7.57672	8.66356	14.905	0.00011355	0.00913538	down	0	0	0	55	35	60	3.03723	3.03723	3.03723	9.93979	9.13995	9.67618	NCBI	1627	intronic antisense	rna41712	rna41712	MMP16	+	74381957	74776968
rna38165	-7.48099	8.60776	14.0492	0.000178773	0.0114321	down	0	0	0	49	39	52	3.03723	3.03723	3.03723	9.77461	9.29392	9.47195	NCBI	916	natural antisense	rna38160	rna38160	RIN2	+	39510100	39573520
rna38165	-7.48099	8.60776	14.0492	0.000178773	0.0114321	down	0	0	0	49	39	52	3.03723	3.03723	3.03723	9.77461	9.29392	9.47195	NCBI	916	natural antisense	rna38154	rna38154	RIN2	+	39463194	39573520
rna38165	-7.48099	8.60776	14.0492	0.000178773	0.0114321	down	0	0	0	49	39	52	3.03723	3.03723	3.03723	9.77461	9.29392	9.47195	NCBI	916	natural antisense	rna38156	rna38156	RIN2	+	39463371	39573520
rna38165	-7.48099	8.60776	14.0492	0.000178773	0.0114321	down	0	0	0	49	39	52	3.03723	3.03723	3.03723	9.77461	9.29392	9.47195	NCBI	916	natural antisense	rna38150	rna38150	RIN2	+	39365578	39573520
rna38165	-7.48099	8.60776	14.0492	0.000178773	0.0114321	down	0	0	0	49	39	52	3.03723	3.03723	3.03723	9.77461	9.29392	9.47195	NCBI	916	natural antisense	rna38158	rna38158	RIN2	+	39466362	39573520
rna38165	-7.48099	8.60776	14.0492	0.000178773	0.0114321	down	0	0	0	49	39	52	3.03723	3.03723	3.03723	9.77461	9.29392	9.47195	NCBI	916	natural antisense	rna38149	rna38149	RIN2	+	39365578	39573520
rna38165	-7.48099	8.60776	14.0492	0.000178773	0.0114321	down	0	0	0	49	39	52	3.03723	3.03723	3.03723	9.77461	9.29392	9.47195	NCBI	916	natural antisense	rna38157	rna38157	RIN2	+	39464113	39573520
rna38165	-7.48099	8.60776	14.0492	0.000178773	0.0114321	down	0	0	0	49	39	52	3.03723	3.03723	3.03723	9.77461	9.29392	9.47195	NCBI	916	natural antisense	rna38162	rna38162	RIN2	+	39510100	39573520
rna38165	-7.48099	8.60776	14.0492	0.000178773	0.0114321	down	0	0	0	49	39	52	3.03723	3.03723	3.03723	9.77461	9.29392	9.47195	NCBI	916	natural antisense	rna38147	rna38147	RIN2	+	39365576	39573520
rna38165	-7.48099	8.60776	14.0492	0.000178773	0.0114321	down	0	0	0	49	39	52	3.03723	3.03723	3.03723	9.77461	9.29392	9.47195	NCBI	916	natural antisense	rna38152	rna38152	RIN2	+	39409913	39573520
rna38165	-7.48099	8.60776	14.0492	0.000178773	0.0114321	down	0	0	0	49	39	52	3.03723	3.03723	3.03723	9.77461	9.29392	9.47195	NCBI	916	natural antisense	rna38146	rna38146	RIN2	+	39365576	39573520
rna38165	-7.48099	8.60776	14.0492	0.000178773	0.0114321	down	0	0	0	49	39	52	3.03723	3.03723	3.03723	9.77461	9.29392	9.47195	NCBI	916	natural antisense	rna38144	rna38144	RIN2	+	39365339	39573520
rna38165	-7.48099	8.60776	14.0492	0.000178773	0.0114321	down	0	0	0	49	39	52	3.03723	3.03723	3.03723	9.77461	9.29392	9.47195	NCBI	916	natural antisense	rna38161	rna38161	RIN2	+	39510100	39573520
rna38165	-7.48099	8.60776	14.0492	0.000178773	0.0114321	down	0	0	0	49	39	52	3.03723	3.03723	3.03723	9.77461	9.29392	9.47195	NCBI	916	natural antisense	rna38145	rna38145	RIN2	+	39365339	39573520
rna38165	-7.48099	8.60776	14.0492	0.000178773	0.0114321	down	0	0	0	49	39	52	3.03723	3.03723	3.03723	9.77461	9.29392	9.47195	NCBI	916	natural antisense	rna38159	rna38159	RIN2	+	39466560	39573514
rna38165	-7.48099	8.60776	14.0492	0.000178773	0.0114321	down	0	0	0	49	39	52	3.03723	3.03723	3.03723	9.77461	9.29392	9.47195	NCBI	916	natural antisense	rna38155	rna38155	RIN2	+	39463369	39573520
rna38165	-7.48099	8.60776	14.0492	0.000178773	0.0114321	down	0	0	0	49	39	52	3.03723	3.03723	3.03723	9.77461	9.29392	9.47195	NCBI	916	natural antisense	rna38148	rna38148	RIN2	+	39365577	39573520
rna38165	-7.48099	8.60776	14.0492	0.000178773	0.0114321	down	0	0	0	49	39	52	3.03723	3.03723	3.03723	9.77461	9.29392	9.47195	NCBI	916	natural antisense	rna38153	rna38153	RIN2	+	39409916	39573520
rna38165	-7.48099	8.60776	14.0492	0.000178773	0.0114321	down	0	0	0	49	39	52	3.03723	3.03723	3.03723	9.77461	9.29392	9.47195	NCBI	916	natural antisense	rna38151	rna38151	RIN2	+	39409892	39573520
gene10949	-7.43476	8.86553	14.8559	0.000116542	0.00913538	down	0	0	0	48	53	32	3.03723	3.03723	3.03723	9.74515	9.73144	8.7819	NCBI	1320	intergenic
rna24791	-7.20173	8.41624	11.7693	0.000603821	0.0305684	down	0	0	0	39	42	33	3.03723	3.03723	3.03723	9.44877	9.39948	8.82548	NCBI	1438	intergenic
rna36932	-7.15742	8.38929	11.4525	0.00071586	0.0334527	down	0	0	0	40	34	37	3.03723	3.03723	3.03723	9.48487	9.09875	8.98771	NCBI	6748	intronic antisense	rna36930	rna36930	FARP1	+	75181330	75458710
rna36932	-7.15742	8.38929	11.4525	0.00071586	0.0334527	down	0	0	0	40	34	37	3.03723	3.03723	3.03723	9.48487	9.09875	8.98771	NCBI	6748	intronic antisense	rna36931	rna36931	FARP1	+	75219904	75458745
rna36932	-7.15742	8.38929	11.4525	0.00071586	0.0334527	down	0	0	0	40	34	37	3.03723	3.03723	3.03723	9.48487	9.09875	8.98771	NCBI	6748	intronic antisense	rna36929	rna36929	FARP1	+	75150003	75458710
rna67536	-7.07439	8.55882	11.4919	0.000700855	0.0333937	down	0	0	0	41	25	39	3.03723	3.03723	3.03723	9.52009	8.6629	9.06246	NCBI	2911	natural antisense	rna67530	rna67530	MGRN1	+	3755138	3791830
rna67536	-7.07439	8.55882	11.4919	0.000700855	0.0333937	down	0	0	0	41	25	39	3.03723	3.03723	3.03723	9.52009	8.6629	9.06246	NCBI	2911	natural antisense	rna67534	rna67534	MGRN1	+	3755138	3791820
rna67536	-7.07439	8.55882	11.4919	0.000700855	0.0333937	down	0	0	0	41	25	39	3.03723	3.03723	3.03723	9.52009	8.6629	9.06246	NCBI	2911	natural antisense	rna67535	rna67535	MGRN1	+	3755151	3791830
rna67536	-7.07439	8.55882	11.4919	0.000700855	0.0333937	down	0	0	0	41	25	39	3.03723	3.03723	3.03723	9.52009	8.6629	9.06246	NCBI	2911	natural antisense	rna67532	rna67532	MGRN1	+	3755138	3791820
rna67536	-7.07439	8.55882	11.4919	0.000700855	0.0333937	down	0	0	0	41	25	39	3.03723	3.03723	3.03723	9.52009	8.6629	9.06246	NCBI	2911	natural antisense	rna67531	rna67531	MGRN1	+	3755138	3791830
rna67536	-7.07439	8.55882	11.4919	0.000700855	0.0333937	down	0	0	0	41	25	39	3.03723	3.03723	3.03723	9.52009	8.6629	9.06246	NCBI	2911	natural antisense	rna67529	rna67529	MGRN1	+	3755138	3791830
rna67536	-7.07439	8.55882	11.4919	0.000700855	0.0333937	down	0	0	0	41	25	39	3.03723	3.03723	3.03723	9.52009	8.6629	9.06246	NCBI	2911	natural antisense	rna67533	rna67533	MGRN1	+	3755138	3791820
rna67536	-7.07439	8.55882	11.4919	0.000700855	0.0333937	down	0	0	0	41	25	39	3.03723	3.03723	3.03723	9.52009	8.6629	9.06246	NCBI	2911	natural antisense	rna67528	rna67528	MGRN1	+	3755135	3791830
rna49623	-6.97318	8.1668	9.92878	0.00163043	0.0628882	down	0	0	0	21	46	32	3.03723	3.03723	3.03723	8.57014	9.5292	8.7819	NCBI	4495	intergenic
gene3878	-6.85193	8.16295	9.38152	0.00219583	0.0784295	down	0	0	0	21	39	31	3.03723	3.03723	3.03723	8.57014	9.29392	8.73696	NCBI	1534	intronic antisense	rna8829	rna8829	EVI5	+	50677566	50917759
gene3878	-6.85193	8.16295	9.38152	0.00219583	0.0784295	down	0	0	0	21	39	31	3.03723	3.03723	3.03723	8.57014	9.29392	8.73696	NCBI	1534	intronic antisense	rna8825	rna8825	EVI5	+	50677566	50921793
gene3878	-6.85193	8.16295	9.38152	0.00219583	0.0784295	down	0	0	0	21	39	31	3.03723	3.03723	3.03723	8.57014	9.29392	8.73696	NCBI	1534	intronic antisense	rna8824	rna8824	EVI5	+	50677566	50921942
gene3878	-6.85193	8.16295	9.38152	0.00219583	0.0784295	down	0	0	0	21	39	31	3.03723	3.03723	3.03723	8.57014	9.29392	8.73696	NCBI	1534	intronic antisense	rna8827	rna8827	EVI5	+	50677566	50921793
gene3878	-6.85193	8.16295	9.38152	0.00219583	0.0784295	down	0	0	0	21	39	31	3.03723	3.03723	3.03723	8.57014	9.29392	8.73696	NCBI	1534	intronic antisense	rna8828	rna8828	EVI5	+	50677566	50917759
gene3878	-6.85193	8.16295	9.38152	0.00219583	0.0784295	down	0	0	0	21	39	31	3.03723	3.03723	3.03723	8.57014	9.29392	8.73696	NCBI	1534	intronic antisense	rna8823	rna8823	EVI5	+	50677565	50921793
gene3878	-6.85193	8.16295	9.38152	0.00219583	0.0784295	down	0	0	0	21	39	31	3.03723	3.03723	3.03723	8.57014	9.29392	8.73696	NCBI	1534	intronic antisense	rna8826	rna8826	EVI5	+	50677566	50921793
gene3878	-6.85193	8.16295	9.38152	0.00219583	0.0784295	down	0	0	0	21	39	31	3.03723	3.03723	3.03723	8.57014	9.29392	8.73696	NCBI	1534	intronic antisense	rna8830	rna8830	EVI5	+	50687478	50921793
gene3878	-6.85193	8.16295	9.38152	0.00219583	0.0784295	down	0	0	0	21	39	31	3.03723	3.03723	3.03723	8.57014	9.29392	8.73696	NCBI	1534	intronic antisense	rna8831	rna8831	EVI5	+	50687556	50921793
rna68349	-6.73535	8.34455	9.28933	0.00230905	0.0801572	down	0	0	0	20	15	52	3.03723	3.03723	3.03723	8.50131	7.94528	9.47195	NCBI	1520	natural antisense	rna68350	rna68350	ORAI3	+	27087693	27092739
rna52120	-6.65725	8.55051	9.35566	0.00222701	0.0784295	down	0	0	0	19	29	32	3.03723	3.03723	3.03723	8.42902	8.87299	8.7819	NCBI	439	natural antisense	rna52117	rna52117	PPFIA3	+	55636575	55653309
rna52120	-6.65725	8.55051	9.35566	0.00222701	0.0784295	down	0	0	0	19	29	32	3.03723	3.03723	3.03723	8.42902	8.87299	8.7819	NCBI	439	natural antisense	rna52113	rna52113	PPFIA3	+	55631789	55653316
rna52120	-6.65725	8.55051	9.35566	0.00222701	0.0784295	down	0	0	0	19	29	32	3.03723	3.03723	3.03723	8.42902	8.87299	8.7819	NCBI	439	natural antisense	rna52114	rna52114	PPFIA3	+	55631909	55653316
rna52120	-6.65725	8.55051	9.35566	0.00222701	0.0784295	down	0	0	0	19	29	32	3.03723	3.03723	3.03723	8.42902	8.87299	8.7819	NCBI	439	natural antisense	rna52115	rna52115	PPFIA3	+	55636368	55653316
rna52120	-6.65725	8.55051	9.35566	0.00222701	0.0784295	down	0	0	0	19	29	32	3.03723	3.03723	3.03723	8.42902	8.87299	8.7819	NCBI	439	natural antisense	rna52116	rna52116	PPFIA3	+	55636575	55653316
gene23143	-6.59272	8.08294	8.14072	0.00433429	0.119686	down	0	0	0	33	30	9	3.03723	3.03723	3.03723	9.21084	8.92105	7.019	NCBI	2332	intronic antisense	rna52515	rna52515	LOC100848895	+	58390396	58428538
gene23143	-6.59272	8.08294	8.14072	0.00433429	0.119686	down	0	0	0	33	30	9	3.03723	3.03723	3.03723	9.21084	8.92105	7.019	NCBI	2332	intronic antisense	rna52521	rna52521	LOC100848895	+	58397433	58428538
gene23143	-6.59272	8.08294	8.14072	0.00433429	0.119686	down	0	0	0	33	30	9	3.03723	3.03723	3.03723	9.21084	8.92105	7.019	NCBI	2332	intronic antisense	rna52516	rna52516	LOC100848895	+	58390533	58428538
gene23143	-6.59272	8.08294	8.14072	0.00433429	0.119686	down	0	0	0	33	30	9	3.03723	3.03723	3.03723	9.21084	8.92105	7.019	NCBI	2332	intronic antisense	rna52518	rna52518	LOC100848895	+	58397429	58428538
gene23143	-6.59272	8.08294	8.14072	0.00433429	0.119686	down	0	0	0	33	30	9	3.03723	3.03723	3.03723	9.21084	8.92105	7.019	NCBI	2332	intronic antisense	rna52517	rna52517	LOC100848895	+	58390533	58428538
gene23143	-6.59272	8.08294	8.14072	0.00433429	0.119686	down	0	0	0	33	30	9	3.03723	3.03723	3.03723	9.21084	8.92105	7.019	NCBI	2332	intronic antisense	rna52522	rna52522	LOC100848895	+	58397501	58428538
gene23143	-6.59272	8.08294	8.14072	0.00433429	0.119686	down	0	0	0	33	30	9	3.03723	3.03723	3.03723	9.21084	8.92105	7.019	NCBI	2332	intronic antisense	rna52519	rna52519	LOC100848895	+	58397433	58428538
gene23143	-6.59272	8.08294	8.14072	0.00433429	0.119686	down	0	0	0	33	30	9	3.03723	3.03723	3.03723	9.21084	8.92105	7.019	NCBI	2332	intronic antisense	rna52520	rna52520	LOC100848895	+	58397433	58428538
gene23143	-6.59272	8.08294	8.14072	0.00433429	0.119686	down	0	0	0	33	30	9	3.03723	3.03723	3.03723	9.21084	8.92105	7.019	NCBI	2332	intronic antisense	rna52514	rna52514	LOC100848895	+	58390291	58428538
gene25322	-6.54294	8.02961	7.85613	0.00507156	0.12949	down	0	0	0	31	15	26	3.03723	3.03723	3.03723	9.12193	7.94528	8.48853	NCBI	800	intronic antisense	rna57724	rna57724	FBXW11	-	3678122	3768592
gene25322	-6.54294	8.02961	7.85613	0.00507156	0.12949	down	0	0	0	31	15	26	3.03723	3.03723	3.03723	9.12193	7.94528	8.48853	NCBI	800	intronic antisense	rna57723	rna57723	FBXW11	-	3678122	3809566
gene25322	-6.54294	8.02961	7.85613	0.00507156	0.12949	down	0	0	0	31	15	26	3.03723	3.03723	3.03723	9.12193	7.94528	8.48853	NCBI	800	intronic antisense	rna57721	rna57721	FBXW11	-	3678109	3809568
gene25322	-6.54294	8.02961	7.85613	0.00507156	0.12949	down	0	0	0	31	15	26	3.03723	3.03723	3.03723	9.12193	7.94528	8.48853	NCBI	800	intronic antisense	rna57720	rna57720	FBXW11	-	3678109	3809579
gene25322	-6.54294	8.02961	7.85613	0.00507156	0.12949	down	0	0	0	31	15	26	3.03723	3.03723	3.03723	9.12193	7.94528	8.48853	NCBI	800	intronic antisense	rna57726	rna57726	FBXW11	-	3678137	3809560
gene25322	-6.54294	8.02961	7.85613	0.00507156	0.12949	down	0	0	0	31	15	26	3.03723	3.03723	3.03723	9.12193	7.94528	8.48853	NCBI	800	intronic antisense	rna57722	rna57722	FBXW11	-	3678122	3809574
gene25322	-6.54294	8.02961	7.85613	0.00507156	0.12949	down	0	0	0	31	15	26	3.03723	3.03723	3.03723	9.12193	7.94528	8.48853	NCBI	800	intronic antisense	rna57725	rna57725	FBXW11	-	3678122	3768570
gene2573	-6.47458	7.98851	7.53796	0.00604864	0.141329	down	0	0	0	9	29	34	3.03723	3.03723	3.03723	7.38871	8.87299	8.86778	NCBI	2138	intergenic
rna25068	-6.46439	8.06753	7.63106	0.00574433	0.137178	down	0	0	0	26	21	21	3.03723	3.03723	3.03723	8.87226	8.41691	8.18824	NCBI	7317	natural antisense	rna25067	rna25067	GLDC	+	38233026	38308103
rna25068	-6.46439	8.06753	7.63106	0.00574433	0.137178	down	0	0	0	26	21	21	3.03723	3.03723	3.03723	8.87226	8.41691	8.18824	NCBI	7317	natural antisense	rna25064	rna25064	GLDC	+	38219895	38308103
rna25068	-6.46439	8.06753	7.63106	0.00574433	0.137178	down	0	0	0	26	21	21	3.03723	3.03723	3.03723	8.87226	8.41691	8.18824	NCBI	7317	natural antisense	rna25065	rna25065	GLDC	+	38219988	38308310
rna25068	-6.46439	8.06753	7.63106	0.00574433	0.137178	down	0	0	0	26	21	21	3.03723	3.03723	3.03723	8.87226	8.41691	8.18824	NCBI	7317	natural antisense	rna25066	rna25066	GLDC	+	38233022	38308103
rna46372	-6.46319	8.31196	8.05865	0.00453496	0.121624	down	0	0	0	15	27	28	3.03723	3.03723	3.03723	8.09712	8.77176	8.59309	NCBI	3208	natural antisense	rna46370	rna46370	CACNA1E	+	62612417	62941402
rna46372	-6.46319	8.31196	8.05865	0.00453496	0.121624	down	0	0	0	15	27	28	3.03723	3.03723	3.03723	8.09712	8.77176	8.59309	NCBI	3208	natural antisense	rna46371	rna46371	CACNA1E	+	62639654	62941402
rna46372	-6.46319	8.31196	8.05865	0.00453496	0.121624	down	0	0	0	15	27	28	3.03723	3.03723	3.03723	8.09712	8.77176	8.59309	NCBI	3208	natural antisense	rna46369	rna46369	CACNA1E	+	62611610	62949595
gene1159	-6.46183	7.85897	7.27321	0.00700712	0.160145	down	0	0	0	17	17	37	3.03723	3.03723	3.03723	8.2726	8.12019	8.98771	NCBI	1162	intronic antisense	rna2521	rna2521	MRPL3	+	138384514	138441535
gene11675	-6.43069	8.50946	8.26472	0.00404813	0.115598	down	0	0	0	17	25	26	3.03723	3.03723	3.03723	8.2726	8.6629	8.48853	NCBI	1429	intronic antisense	rna26553	rna26553	SPIN1	-	89648873	89730446
gene11675	-6.43069	8.50946	8.26472	0.00404813	0.115598	down	0	0	0	17	25	26	3.03723	3.03723	3.03723	8.2726	8.6629	8.48853	NCBI	1429	intronic antisense	rna26552	rna26552	SPIN1	-	89648873	89730471
gene11675	-6.43069	8.50946	8.26472	0.00404813	0.115598	down	0	0	0	17	25	26	3.03723	3.03723	3.03723	8.2726	8.6629	8.48853	NCBI	1429	intronic antisense	rna26551	rna26551	SPIN1	-	89648859	89697410
rna41471	-6.42502	8.36199	7.99202	0.0047048	0.121624	down	0	0	0	11	40	16	3.03723	3.03723	3.03723	7.66531	9.32997	7.80856	NCBI	1351	natural antisense	rna41469	rna41469	GRHL2	-	62731944	62889507
rna41471	-6.42502	8.36199	7.99202	0.0047048	0.121624	down	0	0	0	11	40	16	3.03723	3.03723	3.03723	7.66531	9.32997	7.80856	NCBI	1351	natural antisense	rna41466	rna41466	GRHL2	-	62718272	62889224
rna41471	-6.42502	8.36199	7.99202	0.0047048	0.121624	down	0	0	0	11	40	16	3.03723	3.03723	3.03723	7.66531	9.32997	7.80856	NCBI	1351	natural antisense	rna41465	rna41465	GRHL2	-	62713623	62889619
rna41471	-6.42502	8.36199	7.99202	0.0047048	0.121624	down	0	0	0	11	40	16	3.03723	3.03723	3.03723	7.66531	9.32997	7.80856	NCBI	1351	natural antisense	rna41468	rna41468	GRHL2	-	62731944	62889619
rna41471	-6.42502	8.36199	7.99202	0.0047048	0.121624	down	0	0	0	11	40	16	3.03723	3.03723	3.03723	7.66531	9.32997	7.80856	NCBI	1351	natural antisense	rna41467	rna41467	GRHL2	-	62731944	62889619
rna23529	-6.35609	7.96383	7.08081	0.00779991	0.172307	down	0	0	0	13	20	33	3.03723	3.03723	3.03723	7.89731	8.34826	8.82548	NCBI	1604	intronic antisense	rna23551	rna23551	FGF1	-	53622272	53729306
rna23529	-6.35609	7.96383	7.08081	0.00779991	0.172307	down	0	0	0	13	20	33	3.03723	3.03723	3.03723	7.89731	8.34826	8.82548	NCBI	1604	intronic antisense	rna23548	rna23548	FGF1	-	53622267	53713263
rna23529	-6.35609	7.96383	7.08081	0.00779991	0.172307	down	0	0	0	13	20	33	3.03723	3.03723	3.03723	7.89731	8.34826	8.82548	NCBI	1604	intronic antisense	rna23553	rna23553	FGF1	-	53625394	53729331
rna23529	-6.35609	7.96383	7.08081	0.00779991	0.172307	down	0	0	0	13	20	33	3.03723	3.03723	3.03723	7.89731	8.34826	8.82548	NCBI	1604	intronic antisense	rna23547	rna23547	FGF1	-	53622267	53713383
rna23529	-6.35609	7.96383	7.08081	0.00779991	0.172307	down	0	0	0	13	20	33	3.03723	3.03723	3.03723	7.89731	8.34826	8.82548	NCBI	1604	intronic antisense	rna23544	rna23544	FGF1	-	53622267	53729326
rna23529	-6.35609	7.96383	7.08081	0.00779991	0.172307	down	0	0	0	13	20	33	3.03723	3.03723	3.03723	7.89731	8.34826	8.82548	NCBI	1604	intronic antisense	rna23549	rna23549	FGF1	-	53622267	53680581
rna23529	-6.35609	7.96383	7.08081	0.00779991	0.172307	down	0	0	0	13	20	33	3.03723	3.03723	3.03723	7.89731	8.34826	8.82548	NCBI	1604	intronic antisense	rna23546	rna23546	FGF1	-	53622267	53729320
rna23529	-6.35609	7.96383	7.08081	0.00779991	0.172307	down	0	0	0	13	20	33	3.03723	3.03723	3.03723	7.89731	8.34826	8.82548	NCBI	1604	exon sense-overlapping	rna23535	rna23535	LOC100847454	+	53351339	53636594
rna23529	-6.35609	7.96383	7.08081	0.00779991	0.172307	down	0	0	0	13	20	33	3.03723	3.03723	3.03723	7.89731	8.34826	8.82548	NCBI	1604	intronic antisense	rna23550	rna23550	FGF1	-	53622267	53659698
rna23529	-6.35609	7.96383	7.08081	0.00779991	0.172307	down	0	0	0	13	20	33	3.03723	3.03723	3.03723	7.89731	8.34826	8.82548	NCBI	1604	intronic antisense	rna23552	rna23552	FGF1	-	53622272	53719262
rna23529	-6.35609	7.96383	7.08081	0.00779991	0.172307	down	0	0	0	13	20	33	3.03723	3.03723	3.03723	7.89731	8.34826	8.82548	NCBI	1604	intronic antisense	rna23545	rna23545	FGF1	-	53622267	53729320
rna23529	-6.35609	7.96383	7.08081	0.00779991	0.172307	down	0	0	0	13	20	33	3.03723	3.03723	3.03723	7.89731	8.34826	8.82548	NCBI	1604	intronic antisense	rna23543	rna23543	FGF1	-	53622267	53729327
rna36288	-6.3344	7.94162	6.96987	0.00829818	0.180177	down	0	0	0	9	39	15	3.03723	3.03723	3.03723	7.38871	9.29392	7.71897	NCBI	1131	intronic antisense	rna36275	rna36275	STARD13	+	27520068	28013508
rna36288	-6.3344	7.94162	6.96987	0.00829818	0.180177	down	0	0	0	9	39	15	3.03723	3.03723	3.03723	7.38871	9.29392	7.71897	NCBI	1131	intronic antisense	rna36274	rna36274	STARD13	+	27520068	28013508
rna36288	-6.3344	7.94162	6.96987	0.00829818	0.180177	down	0	0	0	9	39	15	3.03723	3.03723	3.03723	7.38871	9.29392	7.71897	NCBI	1131	intronic antisense	rna36277	rna36277	STARD13	+	27520070	28013508
rna36288	-6.3344	7.94162	6.96987	0.00829818	0.180177	down	0	0	0	9	39	15	3.03723	3.03723	3.03723	7.38871	9.29392	7.71897	NCBI	1131	intronic antisense	rna36286	rna36286	STARD13	+	27935363	28013508
rna36288	-6.3344	7.94162	6.96987	0.00829818	0.180177	down	0	0	0	9	39	15	3.03723	3.03723	3.03723	7.38871	9.29392	7.71897	NCBI	1131	intronic antisense	rna36276	rna36276	STARD13	+	27520069	28013508
rna36288	-6.3344	7.94162	6.96987	0.00829818	0.180177	down	0	0	0	9	39	15	3.03723	3.03723	3.03723	7.38871	9.29392	7.71897	NCBI	1131	intronic antisense	rna36278	rna36278	STARD13	+	27520071	28013508
rna36288	-6.3344	7.94162	6.96987	0.00829818	0.180177	down	0	0	0	9	39	15	3.03723	3.03723	3.03723	7.38871	9.29392	7.71897	NCBI	1131	intronic antisense	rna36282	rna36282	STARD13	+	27845169	28012399
rna36288	-6.3344	7.94162	6.96987	0.00829818	0.180177	down	0	0	0	9	39	15	3.03723	3.03723	3.03723	7.38871	9.29392	7.71897	NCBI	1131	intronic antisense	rna36273	rna36273	STARD13	+	27520068	28013508
rna36288	-6.3344	7.94162	6.96987	0.00829818	0.180177	down	0	0	0	9	39	15	3.03723	3.03723	3.03723	7.38871	9.29392	7.71897	NCBI	1131	intronic antisense	rna36283	rna36283	STARD13	+	27915759	28013508
rna36288	-6.3344	7.94162	6.96987	0.00829818	0.180177	down	0	0	0	9	39	15	3.03723	3.03723	3.03723	7.38871	9.29392	7.71897	NCBI	1131	intronic antisense	rna36280	rna36280	STARD13	+	27785414	28013508
rna36288	-6.3344	7.94162	6.96987	0.00829818	0.180177	down	0	0	0	9	39	15	3.03723	3.03723	3.03723	7.38871	9.29392	7.71897	NCBI	1131	intronic antisense	rna36281	rna36281	STARD13	+	27845031	28013508
rna36288	-6.3344	7.94162	6.96987	0.00829818	0.180177	down	0	0	0	9	39	15	3.03723	3.03723	3.03723	7.38871	9.29392	7.71897	NCBI	1131	intronic antisense	rna36284	rna36284	STARD13	+	27915764	28013508
rna36288	-6.3344	7.94162	6.96987	0.00829818	0.180177	down	0	0	0	9	39	15	3.03723	3.03723	3.03723	7.38871	9.29392	7.71897	NCBI	1131	intronic antisense	rna36279	rna36279	STARD13	+	27785412	28013508
rna36288	-6.3344	7.94162	6.96987	0.00829818	0.180177	down	0	0	0	9	39	15	3.03723	3.03723	3.03723	7.38871	9.29392	7.71897	NCBI	1131	intronic antisense	rna36285	rna36285	STARD13	+	27935358	28013508
rna42047	-6.32289	7.76886	6.71184	0.00958702	0.195033	down	0	0	0	28	21	11	3.03723	3.03723	3.03723	8.97736	8.41691	7.2918	NCBI	726	intronic antisense	rna42042	rna42042	AMOTL1	-	15538476	15735847
rna42047	-6.32289	7.76886	6.71184	0.00958702	0.195033	down	0	0	0	28	21	11	3.03723	3.03723	3.03723	8.97736	8.41691	7.2918	NCBI	726	intronic antisense	rna42043	rna42043	AMOTL1	-	15538476	15735847
rna42047	-6.32289	7.76886	6.71184	0.00958702	0.195033	down	0	0	0	28	21	11	3.03723	3.03723	3.03723	8.97736	8.41691	7.2918	NCBI	726	intronic antisense	rna42045	rna42045	AMOTL1	-	15538476	15659004
rna42047	-6.32289	7.76886	6.71184	0.00958702	0.195033	down	0	0	0	28	21	11	3.03723	3.03723	3.03723	8.97736	8.41691	7.2918	NCBI	726	intronic antisense	rna42044	rna42044	AMOTL1	-	15538476	15659100
rna42047	-6.32289	7.76886	6.71184	0.00958702	0.195033	down	0	0	0	28	21	11	3.03723	3.03723	3.03723	8.97736	8.41691	7.2918	NCBI	726	intronic antisense	rna42046	rna42046	AMOTL1	-	15538476	15659002
rna26683	-6.3027	7.98323	6.93053	0.00848257	0.182413	down	0	0	0	8	18	39	3.03723	3.03723	3.03723	7.22759	8.20029	9.06246	NCBI	5139	intergenic
gene8855	-6.28372	7.88964	6.7262	0.00951017	0.195033	down	0	0	0	11	26	25	3.03723	3.03723	3.03723	7.66531	8.71836	8.43327	NCBI	813	intronic antisense	rna20250	rna20250	RNF130	+	1184718	1327869
gene8855	-6.28372	7.88964	6.7262	0.00951017	0.195033	down	0	0	0	11	26	25	3.03723	3.03723	3.03723	7.66531	8.71836	8.43327	NCBI	813	intronic antisense	rna20249	rna20249	RNF130	+	1184315	1327700
rna31410	-6.2619	7.87375	6.63043	0.0100348	0.195033	down	0	0	0	11	32	17	3.03723	3.03723	3.03723	7.66531	9.01264	7.89291	NCBI	1713	natural antisense	rna31392	rna31392	SYNE2	+	76063060	76386887
rna31410	-6.2619	7.87375	6.63043	0.0100348	0.195033	down	0	0	0	11	32	17	3.03723	3.03723	3.03723	7.66531	9.01264	7.89291	NCBI	1713	natural antisense	rna31399	rna31399	SYNE2	+	76204203	76386887
rna31410	-6.2619	7.87375	6.63043	0.0100348	0.195033	down	0	0	0	11	32	17	3.03723	3.03723	3.03723	7.66531	9.01264	7.89291	NCBI	1713	natural antisense	rna31398	rna31398	SYNE2	+	76102907	76386887
rna31410	-6.2619	7.87375	6.63043	0.0100348	0.195033	down	0	0	0	11	32	17	3.03723	3.03723	3.03723	7.66531	9.01264	7.89291	NCBI	1713	natural antisense	rna31400	rna31400	SYNE2	+	76204254	76386887
rna31410	-6.2619	7.87375	6.63043	0.0100348	0.195033	down	0	0	0	11	32	17	3.03723	3.03723	3.03723	7.66531	9.01264	7.89291	NCBI	1713	natural antisense	rna31397	rna31397	SYNE2	+	76063149	76386889
rna31410	-6.2619	7.87375	6.63043	0.0100348	0.195033	down	0	0	0	11	32	17	3.03723	3.03723	3.03723	7.66531	9.01264	7.89291	NCBI	1713	natural antisense	rna31396	rna31396	SYNE2	+	76063060	76386887
rna31410	-6.2619	7.87375	6.63043	0.0100348	0.195033	down	0	0	0	11	32	17	3.03723	3.03723	3.03723	7.66531	9.01264	7.89291	NCBI	1713	natural antisense	rna31401	rna31401	SYNE2	+	76282122	76386887
rna31410	-6.2619	7.87375	6.63043	0.0100348	0.195033	down	0	0	0	11	32	17	3.03723	3.03723	3.03723	7.66531	9.01264	7.89291	NCBI	1713	natural antisense	rna31394	rna31394	SYNE2	+	76063060	76386887
rna31410	-6.2619	7.87375	6.63043	0.0100348	0.195033	down	0	0	0	11	32	17	3.03723	3.03723	3.03723	7.66531	9.01264	7.89291	NCBI	1713	natural antisense	rna31391	rna31391	SYNE2	+	76063060	76386887
rna31410	-6.2619	7.87375	6.63043	0.0100348	0.195033	down	0	0	0	11	32	17	3.03723	3.03723	3.03723	7.66531	9.01264	7.89291	NCBI	1713	natural antisense	rna31393	rna31393	SYNE2	+	76063060	76386887
rna31410	-6.2619	7.87375	6.63043	0.0100348	0.195033	down	0	0	0	11	32	17	3.03723	3.03723	3.03723	7.66531	9.01264	7.89291	NCBI	1713	natural antisense	rna31402	rna31402	SYNE2	+	76282122	76386887
rna31410	-6.2619	7.87375	6.63043	0.0100348	0.195033	down	0	0	0	11	32	17	3.03723	3.03723	3.03723	7.66531	9.01264	7.89291	NCBI	1713	natural antisense	rna31389	rna31389	SYNE2	+	76063060	76386887
rna31410	-6.2619	7.87375	6.63043	0.0100348	0.195033	down	0	0	0	11	32	17	3.03723	3.03723	3.03723	7.66531	9.01264	7.89291	NCBI	1713	natural antisense	rna31395	rna31395	SYNE2	+	76063060	76386887
rna31410	-6.2619	7.87375	6.63043	0.0100348	0.195033	down	0	0	0	11	32	17	3.03723	3.03723	3.03723	7.66531	9.01264	7.89291	NCBI	1713	natural antisense	rna31388	rna31388	SYNE2	+	76063060	76386887
rna31410	-6.2619	7.87375	6.63043	0.0100348	0.195033	down	0	0	0	11	32	17	3.03723	3.03723	3.03723	7.66531	9.01264	7.89291	NCBI	1713	natural antisense	rna31390	rna31390	SYNE2	+	76063060	76386887
gene3364	-6.23064	7.78409	6.44172	0.0111574	0.206235	down	0	0	0	15	22	22	3.03723	3.03723	3.03723	8.09712	8.48245	8.25351	NCBI	757	intronic antisense	rna7833	rna7833	GOLPH3L	+	20039295	20083522
gene3364	-6.23064	7.78409	6.44172	0.0111574	0.206235	down	0	0	0	15	22	22	3.03723	3.03723	3.03723	8.09712	8.48245	8.25351	NCBI	757	intronic antisense	rna7831	rna7831	GOLPH3L	+	20037043	20085018
gene3364	-6.23064	7.78409	6.44172	0.0111574	0.206235	down	0	0	0	15	22	22	3.03723	3.03723	3.03723	8.09712	8.48245	8.25351	NCBI	757	intronic antisense	rna7832	rna7832	GOLPH3L	+	20037222	20085018
rna64004	-6.22236	8.08809	6.8058	0.00909551	0.192192	down	0	0	0	17	16	26	3.03723	3.03723	3.03723	8.2726	8.03538	8.48853	NCBI	3851	intron sense-overlapping	rna64005	rna64005	C23H6orf223	+	17536871	17540574
rna4799	-6.20531	7.76957	6.34198	0.0118019	0.206235	down	0	0	0	34	13	7	3.03723	3.03723	3.03723	9.25332	7.7462	6.68228	NCBI	404	intronic antisense	rna4798	rna4798	CREB1	+	95864817	95897170
gene32984	-6.19485	8.02041	6.61664	0.0101128	0.195033	down	0	0	0	18	19	20	3.03723	3.03723	3.03723	8.35293	8.27617	8.11988	NCBI	599	intronic antisense	rna75286	rna75286	XIAP	+	8198235	8238233
gene32984	-6.19485	8.02041	6.61664	0.0101128	0.195033	down	0	0	0	18	19	20	3.03723	3.03723	3.03723	8.35293	8.27617	8.11988	NCBI	599	intronic antisense	rna75288	rna75288	XIAP	+	8198235	8238233
gene32984	-6.19485	8.02041	6.61664	0.0101128	0.195033	down	0	0	0	18	19	20	3.03723	3.03723	3.03723	8.35293	8.27617	8.11988	NCBI	599	intronic antisense	rna75287	rna75287	XIAP	+	8198235	8238233
rna71329	-6.18297	8.2163	6.84625	0.0088919	0.189538	down	0	0	0	16	19	22	3.03723	3.03723	3.03723	8.18753	8.27617	8.25351	NCBI	1277	natural antisense	rna71327	rna71327	SLC7A2	-	19714923	19786678
rna71329	-6.18297	8.2163	6.84625	0.0088919	0.189538	down	0	0	0	16	19	22	3.03723	3.03723	3.03723	8.18753	8.27617	8.25351	NCBI	1277	natural antisense	rna71328	rna71328	SLC7A2	-	19714923	19786678
rna64766	-6.17469	7.72358	6.21237	0.0126971	0.215761	down	0	0	0	20	16	20	3.03723	3.03723	3.03723	8.50131	8.03538	8.11988	NCBI	1861	intergenic
gene13534	-6.16595	7.89315	6.35246	0.0117324	0.206235	down	0	0	0	14	24	18	3.03723	3.03723	3.03723	8.00067	8.60522	7.9726	NCBI	1415	intronic antisense	rna30380	rna30380	MGA	+	37019613	37168197
gene13534	-6.16595	7.89315	6.35246	0.0117324	0.206235	down	0	0	0	14	24	18	3.03723	3.03723	3.03723	8.00067	8.60522	7.9726	NCBI	1415	intronic antisense	rna30384	rna30384	MGA	+	37066928	37168194
gene13534	-6.16595	7.89315	6.35246	0.0117324	0.206235	down	0	0	0	14	24	18	3.03723	3.03723	3.03723	8.00067	8.60522	7.9726	NCBI	1415	intronic antisense	rna30391	rna30391	MGA	+	37066942	37168194
gene13534	-6.16595	7.89315	6.35246	0.0117324	0.206235	down	0	0	0	14	24	18	3.03723	3.03723	3.03723	8.00067	8.60522	7.9726	NCBI	1415	intronic antisense	rna30381	rna30381	MGA	+	37066909	37168197
gene13534	-6.16595	7.89315	6.35246	0.0117324	0.206235	down	0	0	0	14	24	18	3.03723	3.03723	3.03723	8.00067	8.60522	7.9726	NCBI	1415	intronic antisense	rna30383	rna30383	MGA	+	37066928	37168194
gene13534	-6.16595	7.89315	6.35246	0.0117324	0.206235	down	0	0	0	14	24	18	3.03723	3.03723	3.03723	8.00067	8.60522	7.9726	NCBI	1415	intronic antisense	rna30385	rna30385	MGA	+	37066928	37168194
gene13534	-6.16595	7.89315	6.35246	0.0117324	0.206235	down	0	0	0	14	24	18	3.03723	3.03723	3.03723	8.00067	8.60522	7.9726	NCBI	1415	intronic antisense	rna30387	rna30387	MGA	+	37066928	37168194
gene13534	-6.16595	7.89315	6.35246	0.0117324	0.206235	down	0	0	0	14	24	18	3.03723	3.03723	3.03723	8.00067	8.60522	7.9726	NCBI	1415	intronic antisense	rna30389	rna30389	MGA	+	37066928	37166763
gene13534	-6.16595	7.89315	6.35246	0.0117324	0.206235	down	0	0	0	14	24	18	3.03723	3.03723	3.03723	8.00067	8.60522	7.9726	NCBI	1415	intronic antisense	rna30393	rna30393	MGA	+	37067096	37168197
gene13534	-6.16595	7.89315	6.35246	0.0117324	0.206235	down	0	0	0	14	24	18	3.03723	3.03723	3.03723	8.00067	8.60522	7.9726	NCBI	1415	intronic antisense	rna30388	rna30388	MGA	+	37066928	37168194
gene13534	-6.16595	7.89315	6.35246	0.0117324	0.206235	down	0	0	0	14	24	18	3.03723	3.03723	3.03723	8.00067	8.60522	7.9726	NCBI	1415	intronic antisense	rna30379	rna30379	MGA	+	37019288	37168197
gene13534	-6.16595	7.89315	6.35246	0.0117324	0.206235	down	0	0	0	14	24	18	3.03723	3.03723	3.03723	8.00067	8.60522	7.9726	NCBI	1415	intronic antisense	rna30390	rna30390	MGA	+	37066937	37168194
gene13534	-6.16595	7.89315	6.35246	0.0117324	0.206235	down	0	0	0	14	24	18	3.03723	3.03723	3.03723	8.00067	8.60522	7.9726	NCBI	1415	intronic antisense	rna30394	rna30394	MGA	+	37075884	37166996
gene13534	-6.16595	7.89315	6.35246	0.0117324	0.206235	down	0	0	0	14	24	18	3.03723	3.03723	3.03723	8.00067	8.60522	7.9726	NCBI	1415	intronic antisense	rna30386	rna30386	MGA	+	37066928	37168194
gene13534	-6.16595	7.89315	6.35246	0.0117324	0.206235	down	0	0	0	14	24	18	3.03723	3.03723	3.03723	8.00067	8.60522	7.9726	NCBI	1415	intronic antisense	rna30382	rna30382	MGA	+	37066928	37168194
gene13534	-6.16595	7.89315	6.35246	0.0117324	0.206235	down	0	0	0	14	24	18	3.03723	3.03723	3.03723	8.00067	8.60522	7.9726	NCBI	1415	intronic antisense	rna30392	rna30392	MGA	+	37066970	37168194
gene18415	-6.14066	7.81106	6.18879	0.0128673	0.217135	down	0	0	0	17	18	20	3.03723	3.03723	3.03723	8.2726	8.20029	8.11988	NCBI	1962	intronic antisense	rna41992	rna41992	ARHGAP42	-	8003641	8307073
gene18415	-6.14066	7.81106	6.18879	0.0128673	0.217135	down	0	0	0	17	18	20	3.03723	3.03723	3.03723	8.2726	8.20029	8.11988	NCBI	1962	intronic antisense	rna41991	rna41991	ARHGAP42	-	8003641	8351730
gene2822	-6.13127	8.19229	6.63791	0.00999282	0.195033	down	0	0	0	14	14	28	3.03723	3.03723	3.03723	8.00067	7.84917	8.59309	NCBI	931	intronic antisense	rna6565	rna6565	DCAF6	-	572629	752305
gene2822	-6.13127	8.19229	6.63791	0.00999282	0.195033	down	0	0	0	14	14	28	3.03723	3.03723	3.03723	8.00067	7.84917	8.59309	NCBI	931	intronic antisense	rna6570	rna6570	DCAF6	-	572629	752300
gene2822	-6.13127	8.19229	6.63791	0.00999282	0.195033	down	0	0	0	14	14	28	3.03723	3.03723	3.03723	8.00067	7.84917	8.59309	NCBI	931	intronic antisense	rna6567	rna6567	DCAF6	-	572629	752302
gene2822	-6.13127	8.19229	6.63791	0.00999282	0.195033	down	0	0	0	14	14	28	3.03723	3.03723	3.03723	8.00067	7.84917	8.59309	NCBI	931	intronic antisense	rna6562	rna6562	DCAF6	-	572629	752383
gene2822	-6.13127	8.19229	6.63791	0.00999282	0.195033	down	0	0	0	14	14	28	3.03723	3.03723	3.03723	8.00067	7.84917	8.59309	NCBI	931	intronic antisense	rna6569	rna6569	DCAF6	-	572629	752302
gene2822	-6.13127	8.19229	6.63791	0.00999282	0.195033	down	0	0	0	14	14	28	3.03723	3.03723	3.03723	8.00067	7.84917	8.59309	NCBI	931	intronic antisense	rna6566	rna6566	DCAF6	-	572629	752303
gene2822	-6.13127	8.19229	6.63791	0.00999282	0.195033	down	0	0	0	14	14	28	3.03723	3.03723	3.03723	8.00067	7.84917	8.59309	NCBI	931	intronic antisense	rna6564	rna6564	DCAF6	-	572629	752305
gene2822	-6.13127	8.19229	6.63791	0.00999282	0.195033	down	0	0	0	14	14	28	3.03723	3.03723	3.03723	8.00067	7.84917	8.59309	NCBI	931	intronic antisense	rna6563	rna6563	DCAF6	-	572629	752307
gene2822	-6.13127	8.19229	6.63791	0.00999282	0.195033	down	0	0	0	14	14	28	3.03723	3.03723	3.03723	8.00067	7.84917	8.59309	NCBI	931	intronic antisense	rna6561	rna6561	DCAF6	-	572629	752704
gene2822	-6.13127	8.19229	6.63791	0.00999282	0.195033	down	0	0	0	14	14	28	3.03723	3.03723	3.03723	8.00067	7.84917	8.59309	NCBI	931	intronic antisense	rna6568	rna6568	DCAF6	-	572629	752302
gene14020	-6.12529	7.68904	6.03629	0.0140262	0.224235	down	0	0	0	18	12	25	3.03723	3.03723	3.03723	8.35293	7.63532	8.43327	NCBI	1023	intergenic
gene12276	-6.11765	7.72632	6.04554	0.013953	0.224235	down	0	0	0	21	11	22	3.03723	3.03723	3.03723	8.57014	7.51519	8.25351	NCBI	608	intronic antisense	rna27830	rna27830	GRIK2	-	47889330	48618529
gene12276	-6.11765	7.72632	6.04554	0.013953	0.224235	down	0	0	0	21	11	22	3.03723	3.03723	3.03723	8.57014	7.51519	8.25351	NCBI	608	intronic antisense	rna27826	rna27826	GRIK2	-	47887698	48618529
gene12276	-6.11765	7.72632	6.04554	0.013953	0.224235	down	0	0	0	21	11	22	3.03723	3.03723	3.03723	8.57014	7.51519	8.25351	NCBI	608	intronic antisense	rna27831	rna27831	GRIK2	-	47891882	48618529
gene12276	-6.11765	7.72632	6.04554	0.013953	0.224235	down	0	0	0	21	11	22	3.03723	3.03723	3.03723	8.57014	7.51519	8.25351	NCBI	608	intronic antisense	rna27829	rna27829	GRIK2	-	47889326	48618529
gene12276	-6.11765	7.72632	6.04554	0.013953	0.224235	down	0	0	0	21	11	22	3.03723	3.03723	3.03723	8.57014	7.51519	8.25351	NCBI	608	intronic antisense	rna27827	rna27827	GRIK2	-	47887704	48618731
gene12276	-6.11765	7.72632	6.04554	0.013953	0.224235	down	0	0	0	21	11	22	3.03723	3.03723	3.03723	8.57014	7.51519	8.25351	NCBI	608	intronic antisense	rna27832	rna27832	GRIK2	-	48010188	48618529
gene12276	-6.11765	7.72632	6.04554	0.013953	0.224235	down	0	0	0	21	11	22	3.03723	3.03723	3.03723	8.57014	7.51519	8.25351	NCBI	608	intronic antisense	rna27828	rna27828	GRIK2	-	47888609	48618529
rna53301	-6.10174	7.71365	5.98717	0.014422	0.229056	down	0	0	0	21	13	19	3.03723	3.03723	3.03723	8.57014	7.7462	8.04812	NCBI	2890	natural antisense	rna53302	rna53302	MZF1	-	65786614	65796747
rna53301	-6.10174	7.71365	5.98717	0.014422	0.229056	down	0	0	0	21	13	19	3.03723	3.03723	3.03723	8.57014	7.7462	8.04812	NCBI	2890	natural antisense	rna53303	rna53303	MZF1	-	65786614	65796086
rna27006	-6.06587	7.72608	5.89397	0.0152048	0.230242	down	0	0	0	22	8	22	3.03723	3.03723	3.03723	8.63584	7.07983	8.25351	NCBI	5947	natural antisense	rna26997	rna26997	CNTRL	+	110506213	110594110
rna27006	-6.06587	7.72608	5.89397	0.0152048	0.230242	down	0	0	0	22	8	22	3.03723	3.03723	3.03723	8.63584	7.07983	8.25351	NCBI	5947	natural antisense	rna27001	rna27001	CNTRL	+	110506213	110593172
rna27006	-6.06587	7.72608	5.89397	0.0152048	0.230242	down	0	0	0	22	8	22	3.03723	3.03723	3.03723	8.63584	7.07983	8.25351	NCBI	5947	natural antisense	rna27000	rna27000	CNTRL	+	110506213	110593172
rna27006	-6.06587	7.72608	5.89397	0.0152048	0.230242	down	0	0	0	22	8	22	3.03723	3.03723	3.03723	8.63584	7.07983	8.25351	NCBI	5947	natural antisense	rna26998	rna26998	CNTRL	+	110506213	110594098
rna27006	-6.06587	7.72608	5.89397	0.0152048	0.230242	down	0	0	0	22	8	22	3.03723	3.03723	3.03723	8.63584	7.07983	8.25351	NCBI	5947	natural antisense	rna27004	rna27004	CNTRL	+	110506213	110593057
rna27006	-6.06587	7.72608	5.89397	0.0152048	0.230242	down	0	0	0	22	8	22	3.03723	3.03723	3.03723	8.63584	7.07983	8.25351	NCBI	5947	natural antisense	rna27002	rna27002	CNTRL	+	110506213	110593172
rna27006	-6.06587	7.72608	5.89397	0.0152048	0.230242	down	0	0	0	22	8	22	3.03723	3.03723	3.03723	8.63584	7.07983	8.25351	NCBI	5947	natural antisense	rna27005	rna27005	CNTRL	+	110506213	110593057
rna27006	-6.06587	7.72608	5.89397	0.0152048	0.230242	down	0	0	0	22	8	22	3.03723	3.03723	3.03723	8.63584	7.07983	8.25351	NCBI	5947	natural antisense	rna27003	rna27003	CNTRL	+	110506213	110593057
rna27006	-6.06587	7.72608	5.89397	0.0152048	0.230242	down	0	0	0	22	8	22	3.03723	3.03723	3.03723	8.63584	7.07983	8.25351	NCBI	5947	natural antisense	rna26999	rna26999	CNTRL	+	110506213	110594098
gene9867	-6.02895	7.59852	5.67767	0.0171949	0.247917	down	0	0	0	22	11	17	3.03723	3.03723	3.03723	8.63584	7.51519	7.89291	NCBI	1965	intergenic
rna20968	-6.02199	7.70492	5.75695	0.0164361	0.243534	down	0	0	0	2	25	26	3.03723	3.03723	3.03723	5.44708	8.6629	8.48853	NCBI	1515	intronic antisense	rna20967	rna20967	TECR	-	11232366	11259896
gene20724	-6.01145	7.6695	5.69633	0.0170131	0.247917	down	0	0	0	11	13	28	3.03723	3.03723	3.03723	7.66531	7.7462	8.59309	NCBI	961	intronic antisense	rna46517	rna46517	RPS6KC1	-	70349252	70552931
gene20724	-6.01145	7.6695	5.69633	0.0170131	0.247917	down	0	0	0	11	13	28	3.03723	3.03723	3.03723	7.66531	7.7462	8.59309	NCBI	961	intronic antisense	rna46515	rna46515	RPS6KC1	-	70348823	70552807
gene20724	-6.01145	7.6695	5.69633	0.0170131	0.247917	down	0	0	0	11	13	28	3.03723	3.03723	3.03723	7.66531	7.7462	8.59309	NCBI	961	intronic antisense	rna46518	rna46518	RPS6KC1	-	70349252	70552807
gene20724	-6.01145	7.6695	5.69633	0.0170131	0.247917	down	0	0	0	11	13	28	3.03723	3.03723	3.03723	7.66531	7.7462	8.59309	NCBI	961	intronic antisense	rna46516	rna46516	RPS6KC1	-	70349240	70552892
rna59527	-5.99013	8.1335	6.09788	0.0135458	0.221847	down	0	0	0	14	15	21	3.03723	3.03723	3.03723	8.00067	7.94528	8.18824	NCBI	2530	natural antisense	rna59528	rna59528	PSMA4	+	30920002	30927853
rna59527	-5.99013	8.1335	6.09788	0.0135458	0.221847	down	0	0	0	14	15	21	3.03723	3.03723	3.03723	8.00067	7.94528	8.18824	NCBI	2530	natural antisense	rna59522	rna59522	HYKK	+	30885806	30916238
gene32046	-5.93476	7.65959	5.47226	0.019334	0.269017	down	0	0	0	12	24	11	3.03723	3.03723	3.03723	7.78597	8.60522	7.2918	NCBI	1669	intronic antisense	rna73275	rna73275	RAB30	+	12583691	12684995
gene32046	-5.93476	7.65959	5.47226	0.019334	0.269017	down	0	0	0	12	24	11	3.03723	3.03723	3.03723	7.78597	8.60522	7.2918	NCBI	1669	natural antisense	rna73277	rna73277	RAB30	+	12637369	12684995
gene32046	-5.93476	7.65959	5.47226	0.019334	0.269017	down	0	0	0	12	24	11	3.03723	3.03723	3.03723	7.78597	8.60522	7.2918	NCBI	1669	intronic antisense	rna73274	rna73274	RAB30	+	12583691	12684995
gene32046	-5.93476	7.65959	5.47226	0.019334	0.269017	down	0	0	0	12	24	11	3.03723	3.03723	3.03723	7.78597	8.60522	7.2918	NCBI	1669	intronic antisense	rna73276	rna73276	RAB30	+	12583704	12678655
gene9245	-5.91416	7.48727	5.2696	0.0217152	0.289933	down	0	0	0	25	9	11	3.03723	3.03723	3.03723	8.81668	7.24	7.2918	NCBI	648	intronic antisense	rna21013	rna21013	IL27RA	-	11641165	11664368
gene9245	-5.91416	7.48727	5.2696	0.0217152	0.289933	down	0	0	0	25	9	11	3.03723	3.03723	3.03723	8.81668	7.24	7.2918	NCBI	648	intronic antisense	rna21012	rna21012	IL27RA	-	11641165	11664374
gene9245	-5.91416	7.48727	5.2696	0.0217152	0.289933	down	0	0	0	25	9	11	3.03723	3.03723	3.03723	8.81668	7.24	7.2918	NCBI	648	intronic antisense	rna21014	rna21014	IL27RA	-	11641167	11665060
rna68571	-5.86943	8.08547	5.67288	0.0172419	0.247917	down	0	0	0	13	13	20	3.03723	3.03723	3.03723	7.89731	7.7462	8.11988	NCBI	695	natural antisense	rna68569	rna68569	ABHD11	+	33530889	33533359
rna68571	-5.86943	8.08547	5.67288	0.0172419	0.247917	down	0	0	0	13	13	20	3.03723	3.03723	3.03723	7.89731	7.7462	8.11988	NCBI	695	natural antisense	rna68570	rna68570	ABHD11	+	33530960	33533358
rna33346	-5.83597	7.49419	5.08703	0.0241201	0.308484	down	0	0	0	1	20	26	3.03723	3.03723	3.03723	4.69583	8.34826	8.48853	NCBI	1563	natural antisense	rna33342	rna33342	PUS10	-	43674588	43760004
rna33346	-5.83597	7.49419	5.08703	0.0241201	0.308484	down	0	0	0	1	20	26	3.03723	3.03723	3.03723	4.69583	8.34826	8.48853	NCBI	1563	natural antisense	rna33341	rna33341	PUS10	-	43674588	43760137
rna33346	-5.83597	7.49419	5.08703	0.0241201	0.308484	down	0	0	0	1	20	26	3.03723	3.03723	3.03723	4.69583	8.34826	8.48853	NCBI	1563	natural antisense	rna33343	rna33343	PUS10	-	43674588	43759760
rna33346	-5.83597	7.49419	5.08703	0.0241201	0.308484	down	0	0	0	1	20	26	3.03723	3.03723	3.03723	4.69583	8.34826	8.48853	NCBI	1563	natural antisense	rna33345	rna33345	PUS10	-	43674588	43755509
rna33346	-5.83597	7.49419	5.08703	0.0241201	0.308484	down	0	0	0	1	20	26	3.03723	3.03723	3.03723	4.69583	8.34826	8.48853	NCBI	1563	natural antisense	rna33344	rna33344	PUS10	-	43674588	43759718
rna52088	-5.80181	7.55454	5.04795	0.02467	0.313864	down	0	0	0	1	25	19	3.03723	3.03723	3.03723	4.69583	8.6629	8.04812	NCBI	1113	natural antisense	rna52087	rna52087	NUCB1	+	55487482	55503527
rna52088	-5.80181	7.55454	5.04795	0.02467	0.313864	down	0	0	0	1	25	19	3.03723	3.03723	3.03723	4.69583	8.6629	8.04812	NCBI	1113	natural antisense	rna52086	rna52086	NUCB1	+	55487481	55503527
rna52088	-5.80181	7.55454	5.04795	0.02467	0.313864	down	0	0	0	1	25	19	3.03723	3.03723	3.03723	4.69583	8.6629	8.04812	NCBI	1113	natural antisense	rna52085	rna52085	NUCB1	+	55487253	55503527
rna73669	-5.7959	7.46265	4.95605	0.0260147	0.323848	down	0	0	0	17	15	10	3.03723	3.03723	3.03723	8.2726	7.94528	7.16184	NCBI	2600	natural antisense	rna73666	rna73666	TIRAP	+	29634920	29647269
rna73669	-5.7959	7.46265	4.95605	0.0260147	0.323848	down	0	0	0	17	15	10	3.03723	3.03723	3.03723	8.2726	7.94528	7.16184	NCBI	2600	natural antisense	rna73662	rna73662	TIRAP	+	29629102	29647269
rna73669	-5.7959	7.46265	4.95605	0.0260147	0.323848	down	0	0	0	17	15	10	3.03723	3.03723	3.03723	8.2726	7.94528	7.16184	NCBI	2600	natural antisense	rna73663	rna73663	TIRAP	+	29629104	29647269
rna73669	-5.7959	7.46265	4.95605	0.0260147	0.323848	down	0	0	0	17	15	10	3.03723	3.03723	3.03723	8.2726	7.94528	7.16184	NCBI	2600	natural antisense	rna73660	rna73660	TIRAP	+	29629102	29647269
rna73669	-5.7959	7.46265	4.95605	0.0260147	0.323848	down	0	0	0	17	15	10	3.03723	3.03723	3.03723	8.2726	7.94528	7.16184	NCBI	2600	natural antisense	rna73661	rna73661	TIRAP	+	29629102	29647269
rna73669	-5.7959	7.46265	4.95605	0.0260147	0.323848	down	0	0	0	17	15	10	3.03723	3.03723	3.03723	8.2726	7.94528	7.16184	NCBI	2600	natural antisense	rna73667	rna73667	TIRAP	+	29634948	29647269
rna73669	-5.7959	7.46265	4.95605	0.0260147	0.323848	down	0	0	0	17	15	10	3.03723	3.03723	3.03723	8.2726	7.94528	7.16184	NCBI	2600	natural antisense	rna73664	rna73664	TIRAP	+	29629113	29647269
rna3740	-5.79328	7.54801	5.01745	0.0251081	0.317774	down	0	0	0	9	22	12	3.03723	3.03723	3.03723	7.38871	8.48245	7.41102	NCBI	2204	intronic antisense	rna3742	rna3742	BBS5	-	26753217	26774748
rna3740	-5.79328	7.54801	5.01745	0.0251081	0.317774	down	0	0	0	9	22	12	3.03723	3.03723	3.03723	7.38871	8.48245	7.41102	NCBI	2204	intronic antisense	rna3743	rna3743	BBS5	-	26753545	26774543
gene31754	-5.78561	7.88464	5.23695	0.0221262	0.290631	down	0	0	0	1	21	23	3.03723	3.03723	3.03723	4.69583	8.41691	8.31595	NCBI	2083	intronic antisense	rna72606	rna72606	ADK	+	30012667	30484881
gene31754	-5.78561	7.88464	5.23695	0.0221262	0.290631	down	0	0	0	1	21	23	3.03723	3.03723	3.03723	4.69583	8.41691	8.31595	NCBI	2083	intronic antisense	rna72604	rna72604	ADK	+	30012641	30555974
gene31754	-5.78561	7.88464	5.23695	0.0221262	0.290631	down	0	0	0	1	21	23	3.03723	3.03723	3.03723	4.69583	8.41691	8.31595	NCBI	2083	intronic antisense	rna72607	rna72607	ADK	+	30038676	30556396
gene31754	-5.78561	7.88464	5.23695	0.0221262	0.290631	down	0	0	0	1	21	23	3.03723	3.03723	3.03723	4.69583	8.41691	8.31595	NCBI	2083	intronic antisense	rna72603	rna72603	ADK	+	30012597	30556400
gene31754	-5.78561	7.88464	5.23695	0.0221262	0.290631	down	0	0	0	1	21	23	3.03723	3.03723	3.03723	4.69583	8.41691	8.31595	NCBI	2083	intronic antisense	rna72605	rna72605	ADK	+	30012667	30556399
gene31754	-5.78561	7.88464	5.23695	0.0221262	0.290631	down	0	0	0	1	21	23	3.03723	3.03723	3.03723	4.69583	8.41691	8.31595	NCBI	2083	intronic antisense	rna72608	rna72608	ADK	+	30038686	30555974
rna60114	-5.77694	7.45147	4.90083	0.0268593	0.329636	down	0	0	0	20	12	9	3.03723	3.03723	3.03723	8.50131	7.63532	7.019	NCBI	1065	intronic antisense	rna60111	rna60111	GPR68	-	55998491	56026115
rna60114	-5.77694	7.45147	4.90083	0.0268593	0.329636	down	0	0	0	20	12	9	3.03723	3.03723	3.03723	8.50131	7.63532	7.019	NCBI	1065	intronic antisense	rna60110	rna60110	GPR68	-	55998491	56036608
gene11552	-5.76575	7.53454	4.9402	0.0262543	0.323848	down	0	0	0	13	9	21	3.03723	3.03723	3.03723	7.89731	7.24	8.18824	NCBI	1260	intronic antisense	rna26200	rna26200	KIF27	-	77083755	77176304
gene11552	-5.76575	7.53454	4.9402	0.0262543	0.323848	down	0	0	0	13	9	21	3.03723	3.03723	3.03723	7.89731	7.24	8.18824	NCBI	1260	intronic antisense	rna26195	rna26195	KIF27	-	77083428	77168917
gene11552	-5.76575	7.53454	4.9402	0.0262543	0.323848	down	0	0	0	13	9	21	3.03723	3.03723	3.03723	7.89731	7.24	8.18824	NCBI	1260	intronic antisense	rna26197	rna26197	KIF27	-	77083755	77176308
gene11552	-5.76575	7.53454	4.9402	0.0262543	0.323848	down	0	0	0	13	9	21	3.03723	3.03723	3.03723	7.89731	7.24	8.18824	NCBI	1260	intronic antisense	rna26201	rna26201	KIF27	-	77083755	77176277
gene11552	-5.76575	7.53454	4.9402	0.0262543	0.323848	down	0	0	0	13	9	21	3.03723	3.03723	3.03723	7.89731	7.24	8.18824	NCBI	1260	intronic antisense	rna26202	rna26202	KIF27	-	77083755	77161571
gene11552	-5.76575	7.53454	4.9402	0.0262543	0.323848	down	0	0	0	13	9	21	3.03723	3.03723	3.03723	7.89731	7.24	8.18824	NCBI	1260	intronic antisense	rna26199	rna26199	KIF27	-	77083755	77176305
gene11552	-5.76575	7.53454	4.9402	0.0262543	0.323848	down	0	0	0	13	9	21	3.03723	3.03723	3.03723	7.89731	7.24	8.18824	NCBI	1260	intronic antisense	rna26198	rna26198	KIF27	-	77083755	77176305
gene11552	-5.76575	7.53454	4.9402	0.0262543	0.323848	down	0	0	0	13	9	21	3.03723	3.03723	3.03723	7.89731	7.24	8.18824	NCBI	1260	intronic antisense	rna26196	rna26196	KIF27	-	77083755	77176343
rna71215	-5.7544	7.61687	4.96738	0.0258449	0.323728	down	0	0	0	19	9	13	3.03723	3.03723	3.03723	8.42902	7.24	7.52114	NCBI	1008	natural antisense	rna71213	rna71213	CFAP97	-	15497426	15522915
rna71215	-5.7544	7.61687	4.96738	0.0258449	0.323728	down	0	0	0	19	9	13	3.03723	3.03723	3.03723	8.42902	7.24	7.52114	NCBI	1008	natural antisense	rna71214	rna71214	CFAP97	-	15497430	15522958
rna71215	-5.7544	7.61687	4.96738	0.0258449	0.323728	down	0	0	0	19	9	13	3.03723	3.03723	3.03723	8.42902	7.24	7.52114	NCBI	1008	natural antisense	rna71212	rna71212	CFAP97	-	15497426	15522944
rna2217	-5.74374	7.51689	4.86789	0.0273764	0.330968	down	0	0	0	11	27	2	3.03723	3.03723	3.03723	7.66531	8.77176	5.13776	NCBI	1116	natural antisense	rna2218	rna2218	PCOLCE2	+	126132531	126231894
rna18235	-5.74084	8.50251	5.69243	0.017051	0.247917	down	0	0	0	10	15	17	3.03723	3.03723	3.03723	7.53362	7.94528	7.89291	NCBI	580	intronic antisense	rna18234	rna18234	NFKB1	-	22205848	22319260
rna71494	-5.68658	7.36132	4.62555	0.0315155	0.357598	down	0	0	0	11	15	14	3.03723	3.03723	3.03723	7.66531	7.94528	7.62344	NCBI	1187	intronic antisense	rna71490	rna71490	NRG1	+	28529230	28655095
rna71494	-5.68658	7.36132	4.62555	0.0315155	0.357598	down	0	0	0	11	15	14	3.03723	3.03723	3.03723	7.66531	7.94528	7.62344	NCBI	1187	intronic antisense	rna71483	rna71483	NRG1	+	28421075	28651001
rna71494	-5.68658	7.36132	4.62555	0.0315155	0.357598	down	0	0	0	11	15	14	3.03723	3.03723	3.03723	7.66531	7.94528	7.62344	NCBI	1187	intronic antisense	rna71480	rna71480	NRG1	+	28421075	28655095
rna71494	-5.68658	7.36132	4.62555	0.0315155	0.357598	down	0	0	0	11	15	14	3.03723	3.03723	3.03723	7.66531	7.94528	7.62344	NCBI	1187	intronic antisense	rna71481	rna71481	NRG1	+	28421075	28655095
rna71494	-5.68658	7.36132	4.62555	0.0315155	0.357598	down	0	0	0	11	15	14	3.03723	3.03723	3.03723	7.66531	7.94528	7.62344	NCBI	1187	intronic antisense	rna71491	rna71491	NRG1	+	28618489	28655095
rna71494	-5.68658	7.36132	4.62555	0.0315155	0.357598	down	0	0	0	11	15	14	3.03723	3.03723	3.03723	7.66531	7.94528	7.62344	NCBI	1187	intronic antisense	rna71482	rna71482	NRG1	+	28421075	28651001
rna71494	-5.68658	7.36132	4.62555	0.0315155	0.357598	down	0	0	0	11	15	14	3.03723	3.03723	3.03723	7.66531	7.94528	7.62344	NCBI	1187	intronic antisense	rna71488	rna71488	NRG1	+	28529218	28655095
rna71494	-5.68658	7.36132	4.62555	0.0315155	0.357598	down	0	0	0	11	15	14	3.03723	3.03723	3.03723	7.66531	7.94528	7.62344	NCBI	1187	intronic antisense	rna71493	rna71493	NRG1	+	28630233	28655095
rna71494	-5.68658	7.36132	4.62555	0.0315155	0.357598	down	0	0	0	11	15	14	3.03723	3.03723	3.03723	7.66531	7.94528	7.62344	NCBI	1187	intronic antisense	rna71479	rna71479	NRG1	+	28421075	28655095
rna71494	-5.68658	7.36132	4.62555	0.0315155	0.357598	down	0	0	0	11	15	14	3.03723	3.03723	3.03723	7.66531	7.94528	7.62344	NCBI	1187	intronic antisense	rna71486	rna71486	NRG1	+	28529191	28651001
rna71494	-5.68658	7.36132	4.62555	0.0315155	0.357598	down	0	0	0	11	15	14	3.03723	3.03723	3.03723	7.66531	7.94528	7.62344	NCBI	1187	intronic antisense	rna71487	rna71487	NRG1	+	28529197	28651001
rna71494	-5.68658	7.36132	4.62555	0.0315155	0.357598	down	0	0	0	11	15	14	3.03723	3.03723	3.03723	7.66531	7.94528	7.62344	NCBI	1187	intronic antisense	rna71478	rna71478	NRG1	+	28421075	28655095
rna71494	-5.68658	7.36132	4.62555	0.0315155	0.357598	down	0	0	0	11	15	14	3.03723	3.03723	3.03723	7.66531	7.94528	7.62344	NCBI	1187	intronic antisense	rna71489	rna71489	NRG1	+	28529220	28655095
rna71494	-5.68658	7.36132	4.62555	0.0315155	0.357598	down	0	0	0	11	15	14	3.03723	3.03723	3.03723	7.66531	7.94528	7.62344	NCBI	1187	intronic antisense	rna71477	rna71477	NRG1	+	28421075	28655095
rna71494	-5.68658	7.36132	4.62555	0.0315155	0.357598	down	0	0	0	11	15	14	3.03723	3.03723	3.03723	7.66531	7.94528	7.62344	NCBI	1187	intronic antisense	rna71492	rna71492	NRG1	+	28630228	28655095
rna40509	-5.68199	7.77713	4.88778	0.0270629	0.330466	down	0	0	0	7	21	12	3.03723	3.03723	3.03723	7.04619	8.41691	7.41102	NCBI	646	intronic antisense	rna40505	rna40505	PTK2	+	2844182	3037070
gene5204	-5.66851	8.23216	5.22463	0.0222835	0.291123	down	0	0	0	7	18	15	3.03723	3.03723	3.03723	7.04619	8.20029	7.71897	NCBI	529	intronic antisense	rna12074	rna12074	SEPT7	-	61203894	61302878
gene5204	-5.66851	8.23216	5.22463	0.0222835	0.291123	down	0	0	0	7	18	15	3.03723	3.03723	3.03723	7.04619	8.20029	7.71897	NCBI	529	intronic antisense	rna12077	rna12077	SEPT7	-	61203894	61302855
gene5204	-5.66851	8.23216	5.22463	0.0222835	0.291123	down	0	0	0	7	18	15	3.03723	3.03723	3.03723	7.04619	8.20029	7.71897	NCBI	529	intronic antisense	rna12078	rna12078	SEPT7	-	61203894	61302841
gene5204	-5.66851	8.23216	5.22463	0.0222835	0.291123	down	0	0	0	7	18	15	3.03723	3.03723	3.03723	7.04619	8.20029	7.71897	NCBI	529	intronic antisense	rna12076	rna12076	SEPT7	-	61203894	61302855
gene5204	-5.66851	8.23216	5.22463	0.0222835	0.291123	down	0	0	0	7	18	15	3.03723	3.03723	3.03723	7.04619	8.20029	7.71897	NCBI	529	intronic antisense	rna12079	rna12079	SEPT7	-	61203894	61302655
gene5204	-5.66851	8.23216	5.22463	0.0222835	0.291123	down	0	0	0	7	18	15	3.03723	3.03723	3.03723	7.04619	8.20029	7.71897	NCBI	529	intronic antisense	rna12080	rna12080	SEPT7	-	61203894	61302635
gene5204	-5.66851	8.23216	5.22463	0.0222835	0.291123	down	0	0	0	7	18	15	3.03723	3.03723	3.03723	7.04619	8.20029	7.71897	NCBI	529	intronic antisense	rna12081	rna12081	SEPT7	-	61204173	61302729
gene5204	-5.66851	8.23216	5.22463	0.0222835	0.291123	down	0	0	0	7	18	15	3.03723	3.03723	3.03723	7.04619	8.20029	7.71897	NCBI	529	intronic antisense	rna12075	rna12075	SEPT7	-	61203894	61302857
gene5204	-5.66851	8.23216	5.22463	0.0222835	0.291123	down	0	0	0	7	18	15	3.03723	3.03723	3.03723	7.04619	8.20029	7.71897	NCBI	529	intronic antisense	rna12073	rna12073	SEPT7	-	61203894	61302880
gene6123	-5.66299	8.17647	5.16096	0.0231147	0.300367	down	0	0	0	15	3	22	3.03723	3.03723	3.03723	8.09712	5.80379	8.25351	NCBI	861	intronic antisense	rna13963	rna13963	NR2C1	-	24719970	24760158
gene6123	-5.66299	8.17647	5.16096	0.0231147	0.300367	down	0	0	0	15	3	22	3.03723	3.03723	3.03723	8.09712	5.80379	8.25351	NCBI	861	intronic antisense	rna13964	rna13964	NR2C1	-	24721334	24760106
gene6123	-5.66299	8.17647	5.16096	0.0231147	0.300367	down	0	0	0	15	3	22	3.03723	3.03723	3.03723	8.09712	5.80379	8.25351	NCBI	861	intronic antisense	rna13960	rna13960	NR2C1	-	24719970	24760162
gene6123	-5.66299	8.17647	5.16096	0.0231147	0.300367	down	0	0	0	15	3	22	3.03723	3.03723	3.03723	8.09712	5.80379	8.25351	NCBI	861	intronic antisense	rna13962	rna13962	NR2C1	-	24719970	24760159
gene6123	-5.66299	8.17647	5.16096	0.0231147	0.300367	down	0	0	0	15	3	22	3.03723	3.03723	3.03723	8.09712	5.80379	8.25351	NCBI	861	intronic antisense	rna13961	rna13961	NR2C1	-	24719970	24760159
gene18517	-5.61006	7.31955	4.41826	0.0355735	0.380092	down	0	0	0	9	16	13	3.03723	3.03723	3.03723	7.38871	8.03538	7.52114	NCBI	1473	intronic antisense	rna42165	rna42165	DLAT	+	22340055	22374925
rna2617	-5.59062	7.52462	4.51161	0.0336823	0.373735	down	0	0	0	14	10	13	3.03723	3.03723	3.03723	8.00067	7.38415	7.52114	NCBI	1438	intronic antisense	rna2615	rna2615	ABCG1	+	142488704	142551750
rna2617	-5.59062	7.52462	4.51161	0.0336823	0.373735	down	0	0	0	14	10	13	3.03723	3.03723	3.03723	8.00067	7.38415	7.52114	NCBI	1438	natural antisense	rna2616	rna2616	ABCG1	+	142516873	142554261
rna2617	-5.59062	7.52462	4.51161	0.0336823	0.373735	down	0	0	0	14	10	13	3.03723	3.03723	3.03723	8.00067	7.38415	7.52114	NCBI	1438	intronic antisense	rna2614	rna2614	ABCG1	+	142488607	142554261
rna23475	-5.58246	7.35291	4.38973	0.0361732	0.380092	down	0	0	0	8	6	25	3.03723	3.03723	3.03723	7.22759	6.69369	8.43327	NCBI	841	intronic antisense	rna23464	rna23464	PCDHGA2	+	52511811	52598880
rna23475	-5.58246	7.35291	4.38973	0.0361732	0.380092	down	0	0	0	8	6	25	3.03723	3.03723	3.03723	7.22759	6.69369	8.43327	NCBI	841	intronic antisense	rna23472	rna23472	PCDHGB4	+	52469409	52598880
rna23475	-5.58246	7.35291	4.38973	0.0361732	0.380092	down	0	0	0	8	6	25	3.03723	3.03723	3.03723	7.22759	6.69369	8.43327	NCBI	841	intronic antisense	rna23461	rna23461	PCDHGA2	+	52493284	52598880
rna23475	-5.58246	7.35291	4.38973	0.0361732	0.380092	down	0	0	0	8	6	25	3.03723	3.03723	3.03723	7.22759	6.69369	8.43327	NCBI	841	intronic antisense	rna23473	rna23473	PCDHGA8	+	52474726	52598880
rna23475	-5.58246	7.35291	4.38973	0.0361732	0.380092	down	0	0	0	8	6	25	3.03723	3.03723	3.03723	7.22759	6.69369	8.43327	NCBI	841	intronic antisense	rna23457	rna23457	PCDHGA2	+	52474956	52598880
rna23475	-5.58246	7.35291	4.38973	0.0361732	0.380092	down	0	0	0	8	6	25	3.03723	3.03723	3.03723	7.22759	6.69369	8.43327	NCBI	841	intronic antisense	rna23463	rna23463	PCDHGA2	+	52500794	52598880
rna23475	-5.58246	7.35291	4.38973	0.0361732	0.380092	down	0	0	0	8	6	25	3.03723	3.03723	3.03723	7.22759	6.69369	8.43327	NCBI	841	intronic antisense	rna23462	rna23462	PCDHGA2	+	52497608	52598880
rna23475	-5.58246	7.35291	4.38973	0.0361732	0.380092	down	0	0	0	8	6	25	3.03723	3.03723	3.03723	7.22759	6.69369	8.43327	NCBI	841	intronic antisense	rna23455	rna23455	PCDHGA2	+	52463068	52598880
rna23475	-5.58246	7.35291	4.38973	0.0361732	0.380092	down	0	0	0	8	6	25	3.03723	3.03723	3.03723	7.22759	6.69369	8.43327	NCBI	841	intronic antisense	rna23454	rna23454	PCDHGA2	+	52456305	52598880
rna23475	-5.58246	7.35291	4.38973	0.0361732	0.380092	down	0	0	0	8	6	25	3.03723	3.03723	3.03723	7.22759	6.69369	8.43327	NCBI	841	intronic antisense	rna23449	rna23449	PCDHGA2	+	52438217	52598880
rna23475	-5.58246	7.35291	4.38973	0.0361732	0.380092	down	0	0	0	8	6	25	3.03723	3.03723	3.03723	7.22759	6.69369	8.43327	NCBI	841	intronic antisense	rna23456	rna23456	PCDHGA2	+	52469191	52598880
rna23475	-5.58246	7.35291	4.38973	0.0361732	0.380092	down	0	0	0	8	6	25	3.03723	3.03723	3.03723	7.22759	6.69369	8.43327	NCBI	841	intronic antisense	rna23448	rna23448	PCDHGA2	+	52428704	52598880
rna23475	-5.58246	7.35291	4.38973	0.0361732	0.380092	down	0	0	0	8	6	25	3.03723	3.03723	3.03723	7.22759	6.69369	8.43327	NCBI	841	intronic antisense	rna23459	rna23459	PCDHGA2	+	52483508	52598880
rna23475	-5.58246	7.35291	4.38973	0.0361732	0.380092	down	0	0	0	8	6	25	3.03723	3.03723	3.03723	7.22759	6.69369	8.43327	NCBI	841	intronic antisense	rna23458	rna23458	PCDHGA2	+	52479663	52598880
rna23475	-5.58246	7.35291	4.38973	0.0361732	0.380092	down	0	0	0	8	6	25	3.03723	3.03723	3.03723	7.22759	6.69369	8.43327	NCBI	841	intronic antisense	rna23450	rna23450	PCDHGA2	+	52442486	52598880
rna23475	-5.58246	7.35291	4.38973	0.0361732	0.380092	down	0	0	0	8	6	25	3.03723	3.03723	3.03723	7.22759	6.69369	8.43327	NCBI	841	intronic antisense	rna23452	rna23452	PCDHGA2	+	52447620	52598880
rna23475	-5.58246	7.35291	4.38973	0.0361732	0.380092	down	0	0	0	8	6	25	3.03723	3.03723	3.03723	7.22759	6.69369	8.43327	NCBI	841	intronic antisense	rna23460	rna23460	PCDHGA2	+	52488530	52598880
rna23475	-5.58246	7.35291	4.38973	0.0361732	0.380092	down	0	0	0	8	6	25	3.03723	3.03723	3.03723	7.22759	6.69369	8.43327	NCBI	841	intronic antisense	rna23453	rna23453	PCDHGA2	+	52453235	52598880
gene23802	-5.57134	7.39417	4.39142	0.0361375	0.380092	down	0	0	0	7	12	19	3.03723	3.03723	3.03723	7.04619	7.63532	8.04812	NCBI	908	intronic antisense	rna53930	rna53930	CRLF3	+	18107483	18149013
gene26465	-5.57131	7.43984	4.41689	0.035602	0.380092	down	0	0	0	13	8	16	3.03723	3.03723	3.03723	7.89731	7.07983	7.80856	NCBI	1335	intronic antisense	rna59973	rna59973	MIA2	+	49184502	49281730
gene26465	-5.57131	7.43984	4.41689	0.035602	0.380092	down	0	0	0	13	8	16	3.03723	3.03723	3.03723	7.89731	7.07983	7.80856	NCBI	1335	intronic antisense	rna59971	rna59971	MIA2	+	49184502	49281730
gene26465	-5.57131	7.43984	4.41689	0.035602	0.380092	down	0	0	0	13	8	16	3.03723	3.03723	3.03723	7.89731	7.07983	7.80856	NCBI	1335	intronic antisense	rna59995	rna59995	MIA2	+	49212427	49281730
gene26465	-5.57131	7.43984	4.41689	0.035602	0.380092	down	0	0	0	13	8	16	3.03723	3.03723	3.03723	7.89731	7.07983	7.80856	NCBI	1335	intronic antisense	rna59994	rna59994	MIA2	+	49212427	49281730
gene26465	-5.57131	7.43984	4.41689	0.035602	0.380092	down	0	0	0	13	8	16	3.03723	3.03723	3.03723	7.89731	7.07983	7.80856	NCBI	1335	intronic antisense	rna59989	rna59989	MIA2	+	49212295	49281730
gene26465	-5.57131	7.43984	4.41689	0.035602	0.380092	down	0	0	0	13	8	16	3.03723	3.03723	3.03723	7.89731	7.07983	7.80856	NCBI	1335	intronic antisense	rna59996	rna59996	MIA2	+	49213280	49281730
gene26465	-5.57131	7.43984	4.41689	0.035602	0.380092	down	0	0	0	13	8	16	3.03723	3.03723	3.03723	7.89731	7.07983	7.80856	NCBI	1335	intronic antisense	rna59985	rna59985	MIA2	+	49211972	49281730
gene26465	-5.57131	7.43984	4.41689	0.035602	0.380092	down	0	0	0	13	8	16	3.03723	3.03723	3.03723	7.89731	7.07983	7.80856	NCBI	1335	intronic antisense	rna59987	rna59987	MIA2	+	49211973	49281730
gene26465	-5.57131	7.43984	4.41689	0.035602	0.380092	down	0	0	0	13	8	16	3.03723	3.03723	3.03723	7.89731	7.07983	7.80856	NCBI	1335	intronic antisense	rna59972	rna59972	MIA2	+	49184502	49281730
gene26465	-5.57131	7.43984	4.41689	0.035602	0.380092	down	0	0	0	13	8	16	3.03723	3.03723	3.03723	7.89731	7.07983	7.80856	NCBI	1335	intronic antisense	rna59970	rna59970	MIA2	+	49184479	49281730
gene26465	-5.57131	7.43984	4.41689	0.035602	0.380092	down	0	0	0	13	8	16	3.03723	3.03723	3.03723	7.89731	7.07983	7.80856	NCBI	1335	intronic antisense	rna59983	rna59983	MIA2	+	49211700	49281730
gene26465	-5.57131	7.43984	4.41689	0.035602	0.380092	down	0	0	0	13	8	16	3.03723	3.03723	3.03723	7.89731	7.07983	7.80856	NCBI	1335	intronic antisense	rna59990	rna59990	MIA2	+	49212319	49281730
gene26465	-5.57131	7.43984	4.41689	0.035602	0.380092	down	0	0	0	13	8	16	3.03723	3.03723	3.03723	7.89731	7.07983	7.80856	NCBI	1335	intronic antisense	rna59992	rna59992	MIA2	+	49212427	49281730
gene26465	-5.57131	7.43984	4.41689	0.035602	0.380092	down	0	0	0	13	8	16	3.03723	3.03723	3.03723	7.89731	7.07983	7.80856	NCBI	1335	intronic antisense	rna59982	rna59982	MIA2	+	49211007	49281730
gene26465	-5.57131	7.43984	4.41689	0.035602	0.380092	down	0	0	0	13	8	16	3.03723	3.03723	3.03723	7.89731	7.07983	7.80856	NCBI	1335	intronic antisense	rna59978	rna59978	MIA2	+	49210985	49281730
gene26465	-5.57131	7.43984	4.41689	0.035602	0.380092	down	0	0	0	13	8	16	3.03723	3.03723	3.03723	7.89731	7.07983	7.80856	NCBI	1335	intronic antisense	rna59981	rna59981	MIA2	+	49211007	49281730
gene26465	-5.57131	7.43984	4.41689	0.035602	0.380092	down	0	0	0	13	8	16	3.03723	3.03723	3.03723	7.89731	7.07983	7.80856	NCBI	1335	intronic antisense	rna59977	rna59977	MIA2	+	49210985	49281730
gene26465	-5.57131	7.43984	4.41689	0.035602	0.380092	down	0	0	0	13	8	16	3.03723	3.03723	3.03723	7.89731	7.07983	7.80856	NCBI	1335	intronic antisense	rna59993	rna59993	MIA2	+	49212427	49281730
gene26465	-5.57131	7.43984	4.41689	0.035602	0.380092	down	0	0	0	13	8	16	3.03723	3.03723	3.03723	7.89731	7.07983	7.80856	NCBI	1335	intronic antisense	rna59986	rna59986	MIA2	+	49211973	49281730
gene26465	-5.57131	7.43984	4.41689	0.035602	0.380092	down	0	0	0	13	8	16	3.03723	3.03723	3.03723	7.89731	7.07983	7.80856	NCBI	1335	intronic antisense	rna59988	rna59988	MIA2	+	49211973	49281730
gene26465	-5.57131	7.43984	4.41689	0.035602	0.380092	down	0	0	0	13	8	16	3.03723	3.03723	3.03723	7.89731	7.07983	7.80856	NCBI	1335	intronic antisense	rna59974	rna59974	MIA2	+	49184502	49281730
gene26465	-5.57131	7.43984	4.41689	0.035602	0.380092	down	0	0	0	13	8	16	3.03723	3.03723	3.03723	7.89731	7.07983	7.80856	NCBI	1335	intronic antisense	rna59979	rna59979	MIA2	+	49211007	49281730
gene26465	-5.57131	7.43984	4.41689	0.035602	0.380092	down	0	0	0	13	8	16	3.03723	3.03723	3.03723	7.89731	7.07983	7.80856	NCBI	1335	intronic antisense	rna59975	rna59975	MIA2	+	49184503	49281730
gene26465	-5.57131	7.43984	4.41689	0.035602	0.380092	down	0	0	0	13	8	16	3.03723	3.03723	3.03723	7.89731	7.07983	7.80856	NCBI	1335	intronic antisense	rna59984	rna59984	MIA2	+	49211972	49281730
gene26465	-5.57131	7.43984	4.41689	0.035602	0.380092	down	0	0	0	13	8	16	3.03723	3.03723	3.03723	7.89731	7.07983	7.80856	NCBI	1335	intronic antisense	rna59991	rna59991	MIA2	+	49212427	49281730
gene26465	-5.57131	7.43984	4.41689	0.035602	0.380092	down	0	0	0	13	8	16	3.03723	3.03723	3.03723	7.89731	7.07983	7.80856	NCBI	1335	intronic antisense	rna59976	rna59976	MIA2	+	49210985	49281730
gene26465	-5.57131	7.43984	4.41689	0.035602	0.380092	down	0	0	0	13	8	16	3.03723	3.03723	3.03723	7.89731	7.07983	7.80856	NCBI	1335	intronic antisense	rna59980	rna59980	MIA2	+	49211007	49281730
rna62706	-5.54705	7.28244	4.24677	0.0393426	0.399037	down	0	0	0	16	11	8	3.03723	3.03723	3.03723	8.18753	7.51519	6.86044	NCBI	2070	intronic antisense	rna62705	rna62705	CCDC12	+	52548726	52585077
gene18166	-5.54543	7.46815	4.37929	0.0363954	0.380092	down	0	0	0	7	7	24	3.03723	3.03723	3.03723	7.04619	6.89964	8.3758	NCBI	696	intronic antisense	rna41531	rna41531	VPS13B	-	64912288	65259452
gene18166	-5.54543	7.46815	4.37929	0.0363954	0.380092	down	0	0	0	7	7	24	3.03723	3.03723	3.03723	7.04619	6.89964	8.3758	NCBI	696	intronic antisense	rna41521	rna41521	VPS13B	-	64453295	65259452
gene18166	-5.54543	7.46815	4.37929	0.0363954	0.380092	down	0	0	0	7	7	24	3.03723	3.03723	3.03723	7.04619	6.89964	8.3758	NCBI	696	intronic antisense	rna41526	rna41526	VPS13B	-	64454509	65259452
gene18166	-5.54543	7.46815	4.37929	0.0363954	0.380092	down	0	0	0	7	7	24	3.03723	3.03723	3.03723	7.04619	6.89964	8.3758	NCBI	696	intronic antisense	rna41523	rna41523	VPS13B	-	64453295	65259452
gene18166	-5.54543	7.46815	4.37929	0.0363954	0.380092	down	0	0	0	7	7	24	3.03723	3.03723	3.03723	7.04619	6.89964	8.3758	NCBI	696	intronic antisense	rna41522	rna41522	VPS13B	-	64453295	65259452
gene18166	-5.54543	7.46815	4.37929	0.0363954	0.380092	down	0	0	0	7	7	24	3.03723	3.03723	3.03723	7.04619	6.89964	8.3758	NCBI	696	intronic antisense	rna41524	rna41524	VPS13B	-	64453295	65259440
gene18166	-5.54543	7.46815	4.37929	0.0363954	0.380092	down	0	0	0	7	7	24	3.03723	3.03723	3.03723	7.04619	6.89964	8.3758	NCBI	696	intronic antisense	rna41520	rna41520	VPS13B	-	64453294	65259216
gene18166	-5.54543	7.46815	4.37929	0.0363954	0.380092	down	0	0	0	7	7	24	3.03723	3.03723	3.03723	7.04619	6.89964	8.3758	NCBI	696	intronic antisense	rna41530	rna41530	VPS13B	-	64882001	65259452
gene18166	-5.54543	7.46815	4.37929	0.0363954	0.380092	down	0	0	0	7	7	24	3.03723	3.03723	3.03723	7.04619	6.89964	8.3758	NCBI	696	intronic antisense	rna41529	rna41529	VPS13B	-	64820106	65259452
gene18166	-5.54543	7.46815	4.37929	0.0363954	0.380092	down	0	0	0	7	7	24	3.03723	3.03723	3.03723	7.04619	6.89964	8.3758	NCBI	696	intronic antisense	rna41525	rna41525	VPS13B	-	64454509	65259452
gene18166	-5.54543	7.46815	4.37929	0.0363954	0.380092	down	0	0	0	7	7	24	3.03723	3.03723	3.03723	7.04619	6.89964	8.3758	NCBI	696	intronic antisense	rna41527	rna41527	VPS13B	-	64816765	65259452
rna63491	-5.53331	7.32835	4.25924	0.039055	0.399037	down	0	0	0	8	16	12	3.03723	3.03723	3.03723	7.22759	8.03538	7.41102	NCBI	12905	natural antisense	rna63487	rna63487	NUDT3	-	8345334	8468415
rna63491	-5.53331	7.32835	4.25924	0.039055	0.399037	down	0	0	0	8	16	12	3.03723	3.03723	3.03723	7.22759	8.03538	7.41102	NCBI	12905	natural antisense	rna63488	rna63488	NUDT3	-	8351564	8468528
rna30810	-5.53222	7.32596	4.25266	0.0392065	0.399037	down	0	0	0	11	17	7	3.03723	3.03723	3.03723	7.66531	8.12019	6.68228	NCBI	1467	intronic antisense	rna30812	rna30812	MYZAP	-	52607709	52719401
rna30810	-5.53222	7.32596	4.25266	0.0392065	0.399037	down	0	0	0	11	17	7	3.03723	3.03723	3.03723	7.66531	8.12019	6.68228	NCBI	1467	intronic antisense	rna30813	rna30813	MYZAP	-	52608516	52719402
rna30810	-5.53222	7.32596	4.25266	0.0392065	0.399037	down	0	0	0	11	17	7	3.03723	3.03723	3.03723	7.66531	8.12019	6.68228	NCBI	1467	intronic antisense	rna30811	rna30811	MYZAP	-	52607709	52719406
rna30810	-5.53222	7.32596	4.25266	0.0392065	0.399037	down	0	0	0	11	17	7	3.03723	3.03723	3.03723	7.66531	8.12019	6.68228	NCBI	1467	natural antisense	rna30808	rna30808	POLR2M	-	52579634	52590609
rna34265	-5.50776	7.89999	4.52591	0.033402	0.373735	down	0	0	0	16	4	15	3.03723	3.03723	3.03723	8.18753	6.16483	7.71897	NCBI	1601	intronic antisense	rna34263	rna34263	KLHL29	-	75240501	75572709
rna34265	-5.50776	7.89999	4.52591	0.033402	0.373735	down	0	0	0	16	4	15	3.03723	3.03723	3.03723	8.18753	6.16483	7.71897	NCBI	1601	intronic antisense	rna34264	rna34264	KLHL29	-	75240503	75426791
gene26531	-5.49661	8.13447	4.6748	0.0306246	0.351027	down	0	0	0	9	14	12	3.03723	3.03723	3.03723	7.38871	7.84917	7.41102	NCBI	1493	intronic antisense	rna60126	rna60126	TC2N	-	56489307	56531561
gene26531	-5.49661	8.13447	4.6748	0.0306246	0.351027	down	0	0	0	9	14	12	3.03723	3.03723	3.03723	7.38871	7.84917	7.41102	NCBI	1493	intronic antisense	rna60125	rna60125	TC2N	-	56487400	56531695
rna14885	-5.4941	7.43821	4.23676	0.0395753	0.399037	down	0	0	0	24	7	1	3.03723	3.03723	3.03723	8.75888	6.89964	4.44014	NCBI	674	natural antisense	rna14886	rna14886	SLC35E3	-	45047723	45065194
rna14885	-5.4941	7.43821	4.23676	0.0395753	0.399037	down	0	0	0	24	7	1	3.03723	3.03723	3.03723	8.75888	6.89964	4.44014	NCBI	674	natural antisense	rna14887	rna14887	SLC35E3	-	45047972	45065127
rna14876	-5.47149	7.29344	4.10193	0.0428524	0.407651	down	0	0	0	11	6	18	3.03723	3.03723	3.03723	7.66531	6.69369	7.9726	NCBI	2804	intronic antisense	rna14875	rna14875	CPM	+	44876953	44960461
rna14876	-5.47149	7.29344	4.10193	0.0428524	0.407651	down	0	0	0	11	6	18	3.03723	3.03723	3.03723	7.66531	6.69369	7.9726	NCBI	2804	intronic antisense	rna14874	rna14874	CPM	+	44876568	44960461
rna14876	-5.47149	7.29344	4.10193	0.0428524	0.407651	down	0	0	0	11	6	18	3.03723	3.03723	3.03723	7.66531	6.69369	7.9726	NCBI	2804	intronic antisense	rna14873	rna14873	CPM	+	44876568	44965428
rna5541	-5.47051	7.33975	4.13121	0.0421172	0.40716	down	0	0	0	12	17	4	3.03723	3.03723	3.03723	7.78597	8.12019	5.95893	NCBI	2402	intronic antisense	rna5539	rna5539	DIS3L2	+	119630679	119987217
rna5541	-5.47051	7.33975	4.13121	0.0421172	0.40716	down	0	0	0	12	17	4	3.03723	3.03723	3.03723	7.78597	8.12019	5.95893	NCBI	2402	intronic antisense	rna5535	rna5535	DIS3L2	+	119630406	119991754
rna5541	-5.47051	7.33975	4.13121	0.0421172	0.40716	down	0	0	0	12	17	4	3.03723	3.03723	3.03723	7.78597	8.12019	5.95893	NCBI	2402	intronic antisense	rna5540	rna5540	DIS3L2	+	119680137	119987217
rna5541	-5.47051	7.33975	4.13121	0.0421172	0.40716	down	0	0	0	12	17	4	3.03723	3.03723	3.03723	7.78597	8.12019	5.95893	NCBI	2402	intronic antisense	rna5536	rna5536	DIS3L2	+	119630406	119991754
rna11419	-5.46618	7.81463	4.37697	0.036445	0.380092	down	0	0	0	5	22	7	3.03723	3.03723	3.03723	6.59617	8.48245	6.68228	NCBI	2191	intergenic
gene4276	-5.46101	7.46676	4.19025	0.040675	0.40179	down	0	0	0	7	11	17	3.03723	3.03723	3.03723	7.04619	7.51519	7.89291	NCBI	1197	intronic antisense	rna9737	rna9737	FAF1	+	95351468	95849097
rna42602	-5.44636	7.27556	4.02988	0.0447194	0.410069	down	0	0	0	23	0	9	3.03723	3.03723	3.03723	8.69867	3.03723	7.019	NCBI	552	natural antisense	rna42599	rna42599	ZNF202	-	34309418	34330902
rna19891	-5.44559	7.50608	4.17884	0.0409495	0.402864	down	0	0	0	10	3	22	3.03723	3.03723	3.03723	7.53362	5.80379	8.25351	NCBI	869	intronic antisense	rna19884	rna19884	KIAA0232	+	113292108	113374243
rna19891	-5.44559	7.50608	4.17884	0.0409495	0.402864	down	0	0	0	10	3	22	3.03723	3.03723	3.03723	7.53362	5.80379	8.25351	NCBI	869	intronic antisense	rna19887	rna19887	KIAA0232	+	113292120	113374674
rna19891	-5.44559	7.50608	4.17884	0.0409495	0.402864	down	0	0	0	10	3	22	3.03723	3.03723	3.03723	7.53362	5.80379	8.25351	NCBI	869	intronic antisense	rna19886	rna19886	KIAA0232	+	113292120	113374674
rna19891	-5.44559	7.50608	4.17884	0.0409495	0.402864	down	0	0	0	10	3	22	3.03723	3.03723	3.03723	7.53362	5.80379	8.25351	NCBI	869	intronic antisense	rna19885	rna19885	KIAA0232	+	113292120	113374674
rna19891	-5.44559	7.50608	4.17884	0.0409495	0.402864	down	0	0	0	10	3	22	3.03723	3.03723	3.03723	7.53362	5.80379	8.25351	NCBI	869	intronic antisense	rna19889	rna19889	KIAA0232	+	113292167	113374674
rna19891	-5.44559	7.50608	4.17884	0.0409495	0.402864	down	0	0	0	10	3	22	3.03723	3.03723	3.03723	7.53362	5.80379	8.25351	NCBI	869	intronic antisense	rna19888	rna19888	KIAA0232	+	113292120	113374243
rna74413	-5.44254	7.79208	4.31301	0.0378394	0.392947	down	0	0	0	10	9	15	3.03723	3.03723	3.03723	7.53362	7.24	7.71897	NCBI	548	intronic antisense	rna74408	rna74408	PACS1	+	44152914	44301429
rna28562	-5.4321	7.49897	4.14123	0.0418689	0.40716	down	0	0	0	7	19	7	3.03723	3.03723	3.03723	7.04619	8.27617	6.68228	NCBI	413	intronic antisense	rna28558	rna28558	PCMT1	+	86918873	86962345
rna28562	-5.4321	7.49897	4.14123	0.0418689	0.40716	down	0	0	0	7	19	7	3.03723	3.03723	3.03723	7.04619	8.27617	6.68228	NCBI	413	intronic antisense	rna28560	rna28560	PCMT1	+	86918873	86959866
rna28562	-5.4321	7.49897	4.14123	0.0418689	0.40716	down	0	0	0	7	19	7	3.03723	3.03723	3.03723	7.04619	8.27617	6.68228	NCBI	413	intronic antisense	rna28557	rna28557	PCMT1	+	86918873	86962345
rna28562	-5.4321	7.49897	4.14123	0.0418689	0.40716	down	0	0	0	7	19	7	3.03723	3.03723	3.03723	7.04619	8.27617	6.68228	NCBI	413	intronic antisense	rna28561	rna28561	PCMT1	+	86919483	86952321
rna28562	-5.4321	7.49897	4.14123	0.0418689	0.40716	down	0	0	0	7	19	7	3.03723	3.03723	3.03723	7.04619	8.27617	6.68228	NCBI	413	intronic antisense	rna28559	rna28559	PCMT1	+	86918873	86962345
gene3610	-5.43051	7.64654	4.21903	0.0399909	0.399866	down	0	0	0	3	19	12	3.03723	3.03723	3.03723	5.93859	8.27617	7.41102	NCBI	1529	intergenic
gene21475	-5.41325	7.3179	3.99935	0.0455362	0.414431	down	0	0	0	12	7	14	3.03723	3.03723	3.03723	7.78597	6.89964	7.62344	NCBI	1192	natural antisense	rna48393	rna48393	PXN	-	62564684	62607803
gene21475	-5.41325	7.3179	3.99935	0.0455362	0.414431	down	0	0	0	12	7	14	3.03723	3.03723	3.03723	7.78597	6.89964	7.62344	NCBI	1192	natural antisense	rna48392	rna48392	PXN	-	62564684	62607803
rna55798	-5.39807	7.21234	3.88654	0.0486936	0.431844	down	0	0	0	2	9	24	3.03723	3.03723	3.03723	5.44708	7.24	8.3758	NCBI	716	natural antisense	rna55794	rna55794	GSDMB	-	40242817	40255437
rna55798	-5.39807	7.21234	3.88654	0.0486936	0.431844	down	0	0	0	2	9	24	3.03723	3.03723	3.03723	5.44708	7.24	8.3758	NCBI	716	natural antisense	rna55795	rna55795	GSDMB	-	40243160	40256060
rna55798	-5.39807	7.21234	3.88654	0.0486936	0.431844	down	0	0	0	2	9	24	3.03723	3.03723	3.03723	5.44708	7.24	8.3758	NCBI	716	natural antisense	rna55797	rna55797	GSDMB	-	40243160	40256041
rna55798	-5.39807	7.21234	3.88654	0.0486936	0.431844	down	0	0	0	2	9	24	3.03723	3.03723	3.03723	5.44708	7.24	8.3758	NCBI	716	natural antisense	rna55796	rna55796	GSDMB	-	40243160	40256058
gene28816	-5.37237	7.24653	3.86218	0.0494051	0.433409	down	0	0	0	6	17	9	3.03723	3.03723	3.03723	6.83865	8.12019	7.019	NCBI	1830	intronic antisense	rna65500	rna65500	LYRM4	+	49417554	49509666
gene28816	-5.37237	7.24653	3.86218	0.0494051	0.433409	down	0	0	0	6	17	9	3.03723	3.03723	3.03723	6.83865	8.12019	7.019	NCBI	1830	intronic antisense	rna65501	rna65501	LYRM4	+	49417826	49509664
gene529	-5.36204	7.93969	4.20774	0.0402577	0.399866	down	0	0	0	9	10	13	3.03723	3.03723	3.03723	7.38871	7.38415	7.52114	NCBI	716	intronic antisense	rna1152	rna1152	PAK2	+	71283673	71350400
gene529	-5.36204	7.93969	4.20774	0.0402577	0.399866	down	0	0	0	9	10	13	3.03723	3.03723	3.03723	7.38871	7.38415	7.52114	NCBI	716	intronic antisense	rna1151	rna1151	PAK2	+	71257813	71346318
rna36300	-5.30573	7.4848	3.86631	0.0492836	0.433409	down	0	0	0	9	14	7	3.03723	3.03723	3.03723	7.38871	7.84917	6.68228	NCBI	790	intronic antisense	rna36296	rna36296	N4BP2L2	+	28524443	28586105
rna36300	-5.30573	7.4848	3.86631	0.0492836	0.433409	down	0	0	0	9	14	7	3.03723	3.03723	3.03723	7.38871	7.84917	6.68228	NCBI	790	intronic antisense	rna36303	rna36303	N4BP2L1	+	28591546	28614285
rna36300	-5.30573	7.4848	3.86631	0.0492836	0.433409	down	0	0	0	9	14	7	3.03723	3.03723	3.03723	7.38871	7.84917	6.68228	NCBI	790	intronic antisense	rna36302	rna36302	N4BP2L1	+	28591516	28614285
rna36300	-5.30573	7.4848	3.86631	0.0492836	0.433409	down	0	0	0	9	14	7	3.03723	3.03723	3.03723	7.38871	7.84917	6.68228	NCBI	790	intronic antisense	rna36301	rna36301	N4BP2L1	+	28591514	28613151
rna36300	-5.30573	7.4848	3.86631	0.0492836	0.433409	down	0	0	0	9	14	7	3.03723	3.03723	3.03723	7.38871	7.84917	6.68228	NCBI	790	intronic antisense	rna36304	rna36304	N4BP2L1	+	28591660	28614271
rna50579	-5.30542	7.53124	3.89184	0.0485401	0.431844	down	0	0	0	8	9	14	3.03723	3.03723	3.03723	7.22759	7.24	7.62344	NCBI	2226	natural antisense	rna50577	rna50577	ZFHX3	+	38120585	38365955
rna50579	-5.30542	7.53124	3.89184	0.0485401	0.431844	down	0	0	0	8	9	14	3.03723	3.03723	3.03723	7.22759	7.24	7.62344	NCBI	2226	natural antisense	rna50576	rna50576	ZFHX3	+	38120579	38365955
gene29857	-5.29184	7.94781	4.05395	0.0440865	0.408561	down	0	0	0	6	10	15	3.03723	3.03723	3.03723	6.83865	7.38415	7.71897	NCBI	2315	intronic antisense	rna68009	rna68009	USP31	-	20735395	20818688
gene29857	-5.29184	7.94781	4.05395	0.0440865	0.408561	down	0	0	0	6	10	15	3.03723	3.03723	3.03723	6.83865	7.38415	7.71897	NCBI	2315	intronic antisense	rna68010	rna68010	USP31	-	20735395	20809448
gene11182	-5.24485	8.07279	4.01357	0.0451541	0.412498	down	0	0	0	15	8	5	3.03723	3.03723	3.03723	8.09712	7.07983	6.24226	NCBI	1275	intronic antisense	rna25313	rna25313	CEMIP2	-	47923879	48005232
gene11182	-5.24485	8.07279	4.01357	0.0451541	0.412498	down	0	0	0	15	8	5	3.03723	3.03723	3.03723	8.09712	7.07983	6.24226	NCBI	1275	intronic antisense	rna25314	rna25314	CEMIP2	-	47923880	48004836
gene11182	-5.24485	8.07279	4.01357	0.0451541	0.412498	down	0	0	0	15	8	5	3.03723	3.03723	3.03723	8.09712	7.07983	6.24226	NCBI	1275	intronic antisense	rna25315	rna25315	CEMIP2	-	47924056	48006001
rna52360	-5.12265	8.23662	3.84292	0.0499754	0.436836	down	0	0	0	3	1	25	3.03723	3.03723	3.03723	5.93859	4.59056	8.43327	NCBI	391	natural antisense	rna52355	rna52355	KLK10	-	56989034	56995008
rna52360	-5.12265	8.23662	3.84292	0.0499754	0.436836	down	0	0	0	3	1	25	3.03723	3.03723	3.03723	5.93859	4.59056	8.43327	NCBI	391	natural antisense	rna52357	rna52357	KLK10	-	56989940	56995323
rna52360	-5.12265	8.23662	3.84292	0.0499754	0.436836	down	0	0	0	3	1	25	3.03723	3.03723	3.03723	5.93859	4.59056	8.43327	NCBI	391	natural antisense	rna52356	rna52356	KLK10	-	56989940	56995323
rna52360	-5.12265	8.23662	3.84292	0.0499754	0.436836	down	0	0	0	3	1	25	3.03723	3.03723	3.03723	5.93859	4.59056	8.43327	NCBI	391	natural antisense	rna52359	rna52359	KLK10	-	56989940	56994918
rna52360	-5.12265	8.23662	3.84292	0.0499754	0.436836	down	0	0	0	3	1	25	3.03723	3.03723	3.03723	5.93859	4.59056	8.43327	NCBI	391	natural antisense	rna52358	rna52358	KLK10	-	56989940	56995323
gene13019	-4.20499	9.19144	13.6738	0.000218269	0.0129364	down	0	0	1	35	60	71	3.03723	3.03723	7.22287	9.29459	9.90879	9.91679	NCBI	2762	intronic antisense	rna29522	rna29522	UACA	-	17533447	17619272
rna38446	-3.67402	8.85752	8.6097	0.00334898	0.101725	down	0	1	0	35	23	56	3.03723	7.09137	3.03723	9.29459	8.54514	9.57768	NCBI	725	natural antisense	rna38444	rna38444	CDS2	+	47441799	47498716
rna69066	-3.66654	8.58267	7.81851	0.00517815	0.12949	down	0	1	0	45	27	38	3.03723	7.09137	3.03723	9.65296	8.77176	9.02557	NCBI	1386	intronic antisense	rna69069	rna69069	TNRC18	+	38879040	38967563
rna69066	-3.66654	8.58267	7.81851	0.00517815	0.12949	down	0	1	0	45	27	38	3.03723	7.09137	3.03723	9.65296	8.77176	9.02557	NCBI	1386	intronic antisense	rna69068	rna69068	TNRC18	+	38879039	38967563
gene19721	-3.64911	8.35471	7.20385	0.00728293	0.163866	down	0	0	1	45	18	48	3.03723	3.03723	7.22287	9.65296	8.20029	9.35787	NCBI	4130	intergenic
rna36099	-3.53007	10.5481	39.4585	3.44609e-10	1.39567e-07	down	6	1	0	184	211	254	9.37866	7.09137	3.03723	11.6735	11.7142	11.7469	NCBI	4429	intergenic
gene23137	-3.42367	8.14694	5.80063	0.0160327	0.239016	down	1	0	0	27	24	43	6.88002	3.03723	3.03723	8.92577	8.60522	9.20126	NCBI	3321	intergenic
rna15493	-3.33609	8.42071	5.94843	0.0147422	0.230242	down	1	0	0	31	23	33	6.88002	3.03723	3.03723	9.12193	8.54514	8.82548	NCBI	2735	intronic antisense	rna15490	rna15490	ELK3	+	60480269	60550378
rna15493	-3.33609	8.42071	5.94843	0.0147422	0.230242	down	1	0	0	31	23	33	6.88002	3.03723	3.03723	9.12193	8.54514	8.82548	NCBI	2735	intronic antisense	rna15491	rna15491	ELK3	+	60480269	60547936
rna15493	-3.33609	8.42071	5.94843	0.0147422	0.230242	down	1	0	0	31	23	33	6.88002	3.03723	3.03723	9.12193	8.54514	8.82548	NCBI	2735	intronic antisense	rna15492	rna15492	ELK3	+	60480438	60548556
rna23151	-3.29247	8.24446	5.45872	0.0194843	0.269017	down	0	1	0	39	18	27	3.03723	7.09137	3.03723	9.44877	8.20029	8.54176	NCBI	892	intronic antisense	rna23145	rna23145	JADE2	+	46067258	46118400
rna23151	-3.29247	8.24446	5.45872	0.0194843	0.269017	down	0	1	0	39	18	27	3.03723	7.09137	3.03723	9.44877	8.20029	8.54176	NCBI	892	intronic antisense	rna23146	rna23146	JADE2	+	46067258	46117046
rna23151	-3.29247	8.24446	5.45872	0.0194843	0.269017	down	0	1	0	39	18	27	3.03723	7.09137	3.03723	9.44877	8.20029	8.54176	NCBI	892	intronic antisense	rna23144	rna23144	JADE2	+	46067258	46118400
rna23151	-3.29247	8.24446	5.45872	0.0194843	0.269017	down	0	1	0	39	18	27	3.03723	7.09137	3.03723	9.44877	8.20029	8.54176	NCBI	892	intronic antisense	rna23143	rna23143	JADE2	+	46067247	46118400
rna23151	-3.29247	8.24446	5.45872	0.0194843	0.269017	down	0	1	0	39	18	27	3.03723	7.09137	3.03723	9.44877	8.20029	8.54176	NCBI	892	intronic antisense	rna23148	rna23148	JADE2	+	46068714	46118400
rna23151	-3.29247	8.24446	5.45872	0.0194843	0.269017	down	0	1	0	39	18	27	3.03723	7.09137	3.03723	9.44877	8.20029	8.54176	NCBI	892	intronic antisense	rna23147	rna23147	JADE2	+	46067365	46118400
rna23151	-3.29247	8.24446	5.45872	0.0194843	0.269017	down	0	1	0	39	18	27	3.03723	7.09137	3.03723	9.44877	8.20029	8.54176	NCBI	892	intronic antisense	rna23149	rna23149	JADE2	+	46069238	46118400
rna46952	-3.24678	8.29308	5.36771	0.0205267	0.278659	down	0	1	0	34	20	28	3.03723	7.09137	3.03723	9.25332	8.34826	8.59309	NCBI	3855	natural antisense	rna46951	rna46951	NAV1	-	80630867	80807432
rna4995	-3.23311	8.4587	5.58423	0.018136	0.258309	down	1	0	0	25	28	28	6.88002	3.03723	3.03723	8.81668	8.82326	8.59309	NCBI	457	natural antisense	rna4994	rna4994	XRCC5	+	104134437	104220968
rna4995	-3.23311	8.4587	5.58423	0.018136	0.258309	down	1	0	0	25	28	28	6.88002	3.03723	3.03723	8.81668	8.82326	8.59309	NCBI	457	natural antisense	rna4993	rna4993	XRCC5	+	104134420	104220969
rna74495	-3.22387	8.10812	4.9946	0.0254416	0.320327	down	0	0	1	20	16	50	3.03723	3.03723	7.22287	8.50131	8.03538	9.41604	NCBI	1542	intergenic
rna46874	-3.20572	10.4858	26.679	2.43383e-07	4.22444e-05	down	2	0	3	118	90	175	7.82885	3.03723	8.75399	11.0346	10.4896	11.211	NCBI	1167	natural antisense	rna46873	rna46873	CYB5R1	+	79860465	79865628
rna15479	-3.20229	8.00158	4.7545	0.0292377	0.339941	down	1	0	0	8	37	37	6.88002	3.03723	3.03723	7.22759	9.21899	8.98771	NCBI	2783	intronic antisense	rna15475	rna15475	NTN4	-	60031674	60161682
rna15479	-3.20229	8.00158	4.7545	0.0292377	0.339941	down	1	0	0	8	37	37	6.88002	3.03723	3.03723	7.22759	9.21899	8.98771	NCBI	2783	intronic antisense	rna15474	rna15474	NTN4	-	60031674	60161815
rna15479	-3.20229	8.00158	4.7545	0.0292377	0.339941	down	1	0	0	8	37	37	6.88002	3.03723	3.03723	7.22759	9.21899	8.98771	NCBI	2783	intronic antisense	rna15473	rna15473	NTN4	-	60031674	60161816
rna15479	-3.20229	8.00158	4.7545	0.0292377	0.339941	down	1	0	0	8	37	37	6.88002	3.03723	3.03723	7.22759	9.21899	8.98771	NCBI	2783	intronic antisense	rna15476	rna15476	NTN4	-	60031674	60160999
rna15479	-3.20229	8.00158	4.7545	0.0292377	0.339941	down	1	0	0	8	37	37	6.88002	3.03723	3.03723	7.22759	9.21899	8.98771	NCBI	2783	intronic antisense	rna15477	rna15477	NTN4	-	60031674	60158485
rna29060	-3.11962	8.83751	5.73096	0.0166809	0.245665	down	0	0	1	9	20	52	3.03723	3.03723	7.22287	7.38871	8.34826	9.47195	NCBI	1535	intronic antisense	rna29058	rna29058	MCC	+	451667	987258
rna29060	-3.11962	8.83751	5.73096	0.0166809	0.245665	down	0	0	1	9	20	52	3.03723	3.03723	7.22287	7.38871	8.34826	9.47195	NCBI	1535	intronic antisense	rna29059	rna29059	MCC	+	663553	985178
gene1917	-3.0595	8.17825	4.51788	0.0335591	0.373735	down	0	0	1	20	33	20	3.03723	3.03723	7.22287	8.50131	9.05633	8.11988	NCBI	3548	intronic antisense	rna4260	rna4260	RAB3GAP1	-	62128716	62238860
gene1917	-3.0595	8.17825	4.51788	0.0335591	0.373735	down	0	0	1	20	33	20	3.03723	3.03723	7.22287	8.50131	9.05633	8.11988	NCBI	3548	intronic antisense	rna4259	rna4259	RAB3GAP1	-	62127814	62238789
gene15879	-3.02591	8.19516	4.42965	0.0353367	0.380092	down	1	0	0	9	20	45	6.88002	3.03723	3.03723	7.38871	8.34826	9.26596	NCBI	982	intronic antisense	rna36221	rna36221	SUPT20H	+	24646495	24685398
gene15879	-3.02591	8.19516	4.42965	0.0353367	0.380092	down	1	0	0	9	20	45	6.88002	3.03723	3.03723	7.38871	8.34826	9.26596	NCBI	982	intronic antisense	rna36210	rna36210	SUPT20H	+	24646263	24685744
gene15879	-3.02591	8.19516	4.42965	0.0353367	0.380092	down	1	0	0	9	20	45	6.88002	3.03723	3.03723	7.38871	8.34826	9.26596	NCBI	982	intronic antisense	rna36216	rna36216	SUPT20H	+	24646304	24685544
gene15879	-3.02591	8.19516	4.42965	0.0353367	0.380092	down	1	0	0	9	20	45	6.88002	3.03723	3.03723	7.38871	8.34826	9.26596	NCBI	982	intronic antisense	rna36211	rna36211	SUPT20H	+	24646263	24685733
gene15879	-3.02591	8.19516	4.42965	0.0353367	0.380092	down	1	0	0	9	20	45	6.88002	3.03723	3.03723	7.38871	8.34826	9.26596	NCBI	982	intronic antisense	rna36214	rna36214	SUPT20H	+	24646266	24685567
gene15879	-3.02591	8.19516	4.42965	0.0353367	0.380092	down	1	0	0	9	20	45	6.88002	3.03723	3.03723	7.38871	8.34826	9.26596	NCBI	982	intronic antisense	rna36213	rna36213	SUPT20H	+	24646263	24685733
gene15879	-3.02591	8.19516	4.42965	0.0353367	0.380092	down	1	0	0	9	20	45	6.88002	3.03723	3.03723	7.38871	8.34826	9.26596	NCBI	982	intronic antisense	rna36212	rna36212	SUPT20H	+	24646263	24685733
gene15879	-3.02591	8.19516	4.42965	0.0353367	0.380092	down	1	0	0	9	20	45	6.88002	3.03723	3.03723	7.38871	8.34826	9.26596	NCBI	982	intronic antisense	rna36219	rna36219	SUPT20H	+	24646495	24685733
gene15879	-3.02591	8.19516	4.42965	0.0353367	0.380092	down	1	0	0	9	20	45	6.88002	3.03723	3.03723	7.38871	8.34826	9.26596	NCBI	982	intronic antisense	rna36220	rna36220	SUPT20H	+	24646495	24685733
gene15879	-3.02591	8.19516	4.42965	0.0353367	0.380092	down	1	0	0	9	20	45	6.88002	3.03723	3.03723	7.38871	8.34826	9.26596	NCBI	982	intronic antisense	rna36222	rna36222	SUPT20H	+	24646498	24685567
gene15879	-3.02591	8.19516	4.42965	0.0353367	0.380092	down	1	0	0	9	20	45	6.88002	3.03723	3.03723	7.38871	8.34826	9.26596	NCBI	982	intronic antisense	rna36215	rna36215	SUPT20H	+	24646304	24685733
gene15879	-3.02591	8.19516	4.42965	0.0353367	0.380092	down	1	0	0	9	20	45	6.88002	3.03723	3.03723	7.38871	8.34826	9.26596	NCBI	982	intronic antisense	rna36218	rna36218	SUPT20H	+	24646495	24685744
gene15879	-3.02591	8.19516	4.42965	0.0353367	0.380092	down	1	0	0	9	20	45	6.88002	3.03723	3.03723	7.38871	8.34826	9.26596	NCBI	982	intronic antisense	rna36217	rna36217	SUPT20H	+	24646354	24685567
rna14982	-2.99074	9.31568	9.2041	0.00241898	0.0827905	down	2	0	0	46	24	63	7.82885	3.03723	3.03723	9.68435	8.60522	9.74588	NCBI	4294	intronic antisense	rna14979	rna14979	PPM1H	+	50634860	50937844
gene2936	-2.9886	8.8966	5.24907	0.0219727	0.290631	down	1	0	0	16	22	32	6.88002	3.03723	3.03723	8.18753	8.48245	8.7819	NCBI	1144	intronic antisense	rna6843	rna6843	F11R	+	8463852	8488978
gene2936	-2.9886	8.8966	5.24907	0.0219727	0.290631	down	1	0	0	16	22	32	6.88002	3.03723	3.03723	8.18753	8.48245	8.7819	NCBI	1144	intronic antisense	rna6844	rna6844	F11R	+	8464413	8488978
gene13628	-2.9567	8.28127	4.30147	0.038097	0.393603	down	0	0	1	22	24	22	3.03723	3.03723	7.22287	8.63584	8.60522	8.25351	NCBI	1408	intronic antisense	rna30617	rna30617	ZNF609	-	45385272	45582446
gene23158	-2.95374	8.10505	4.08509	0.0432815	0.407651	down	0	1	0	13	9	50	3.03723	7.09137	3.03723	7.89731	7.24	9.41604	NCBI	3250	intronic antisense	rna52564	rna52564	LOC100847180	+	58921434	58956358
rna19483	-2.9482	7.99629	3.92665	0.0475452	0.429143	down	1	0	0	25	28	11	6.88002	3.03723	3.03723	8.81668	8.82326	7.2918	NCBI	1525	intronic antisense	rna19482	rna19482	BMP2K	+	93534752	93651477
rna19483	-2.9482	7.99629	3.92665	0.0475452	0.429143	down	1	0	0	25	28	11	6.88002	3.03723	3.03723	8.81668	8.82326	7.2918	NCBI	1525	intronic antisense	rna19481	rna19481	BMP2K	+	93534548	93651477
rna19483	-2.9482	7.99629	3.92665	0.0475452	0.429143	down	1	0	0	25	28	11	6.88002	3.03723	3.03723	8.81668	8.82326	7.2918	NCBI	1525	intronic antisense	rna19480	rna19480	BMP2K	+	93534464	93652748
rna15494	-2.84478	8.2527	3.90184	0.0482522	0.431077	down	0	0	1	14	26	24	3.03723	3.03723	7.22287	8.00067	8.71836	8.3758	NCBI	5196	intronic antisense	rna15491	rna15491	ELK3	+	60480269	60547936
rna15494	-2.84478	8.2527	3.90184	0.0482522	0.431077	down	0	0	1	14	26	24	3.03723	3.03723	7.22287	8.00067	8.71836	8.3758	NCBI	5196	intronic antisense	rna15490	rna15490	ELK3	+	60480269	60550378
rna15494	-2.84478	8.2527	3.90184	0.0482522	0.431077	down	0	0	1	14	26	24	3.03723	3.03723	7.22287	8.00067	8.71836	8.3758	NCBI	5196	exon sense-overlapping	rna15496	rna15496	CDK17	-	60553425	60663402
rna15494	-2.84478	8.2527	3.90184	0.0482522	0.431077	down	0	0	1	14	26	24	3.03723	3.03723	7.22287	8.00067	8.71836	8.3758	NCBI	5196	intronic antisense	rna15492	rna15492	ELK3	+	60480438	60548556
rna15494	-2.84478	8.2527	3.90184	0.0482522	0.431077	down	0	0	1	14	26	24	3.03723	3.03723	7.22287	8.00067	8.71836	8.3758	NCBI	5196	exon sense-overlapping	rna15497	rna15497	CDK17	-	60553425	60663359
rna15494	-2.84478	8.2527	3.90184	0.0482522	0.431077	down	0	0	1	14	26	24	3.03723	3.03723	7.22287	8.00067	8.71836	8.3758	NCBI	5196	exon sense-overlapping	rna15495	rna15495	CDK17	-	60553425	60664567
gene1517	-2.83803	9.45455	10.8344	0.000998702	0.0457896	down	2	1	0	53	62	60	7.82885	7.09137	3.03723	9.8868	9.95569	9.67618	NCBI	510	intronic antisense	rna3363	rna3363	ITGAV	-	9640552	9749358
gene1517	-2.83803	9.45455	10.8344	0.000998702	0.0457896	down	2	1	0	53	62	60	7.82885	7.09137	3.03723	9.8868	9.95569	9.67618	NCBI	510	intronic antisense	rna3360	rna3360	ITGAV	-	9640551	9749535
gene1517	-2.83803	9.45455	10.8344	0.000998702	0.0457896	down	2	1	0	53	62	60	7.82885	7.09137	3.03723	9.8868	9.95569	9.67618	NCBI	510	intronic antisense	rna3364	rna3364	ITGAV	-	9644482	9749235
gene1517	-2.83803	9.45455	10.8344	0.000998702	0.0457896	down	2	1	0	53	62	60	7.82885	7.09137	3.03723	9.8868	9.95569	9.67618	NCBI	510	intronic antisense	rna3361	rna3361	ITGAV	-	9640551	9749485
rna51603	-2.79801	9.37891	10.1899	0.00141512	0.0582838	down	0	0	3	46	77	51	3.03723	3.03723	8.75399	9.68435	10.266	9.44427	NCBI	8365	natural antisense	rna51605	rna51605	CADM4	-	51841190	51855801
rna51603	-2.79801	9.37891	10.1899	0.00141512	0.0582838	down	0	0	3	46	77	51	3.03723	3.03723	8.75399	9.68435	10.266	9.44427	NCBI	8365	natural antisense	rna51604	rna51604	CADM4	-	51841190	51855825
rna51603	-2.79801	9.37891	10.1899	0.00141512	0.0582838	down	0	0	3	46	77	51	3.03723	3.03723	8.75399	9.68435	10.266	9.44427	NCBI	8365	natural antisense	rna51601	rna51601	ZNF428	-	51829179	51838230
rna17699	-2.78892	8.61177	4.0954	0.0430183	0.407651	down	0	0	1	21	21	18	3.03723	3.03723	7.22287	8.57014	8.41691	7.9726	NCBI	5390	intronic antisense	rna17696	rna17696	TBC1D22A	+	116974008	117155225
rna17699	-2.78892	8.61177	4.0954	0.0430183	0.407651	down	0	0	1	21	21	18	3.03723	3.03723	7.22287	8.57014	8.41691	7.9726	NCBI	5390	intronic antisense	rna17695	rna17695	TBC1D22A	+	116974007	117168943
rna17699	-2.78892	8.61177	4.0954	0.0430183	0.407651	down	0	0	1	21	21	18	3.03723	3.03723	7.22287	8.57014	8.41691	7.9726	NCBI	5390	intronic antisense	rna17697	rna17697	TBC1D22A	+	116974080	117230648
rna62074	-2.76248	8.72122	6.09652	0.0135562	0.221847	down	2	0	0	35	39	37	7.82885	3.03723	3.03723	9.29459	9.29392	8.98771	NCBI	3652	intronic antisense	rna62071	rna62071	WNT5A	+	45543070	45561515
rna62074	-2.76248	8.72122	6.09652	0.0135562	0.221847	down	2	0	0	35	39	37	7.82885	3.03723	3.03723	9.29459	9.29392	8.98771	NCBI	3652	intronic antisense	rna62073	rna62073	WNT5A	+	45546708	45561515
rna62074	-2.76248	8.72122	6.09652	0.0135562	0.221847	down	2	0	0	35	39	37	7.82885	3.03723	3.03723	9.29459	9.29392	8.98771	NCBI	3652	intronic antisense	rna62072	rna62072	WNT5A	+	45546133	45561515
rna62074	-2.76248	8.72122	6.09652	0.0135562	0.221847	down	2	0	0	35	39	37	7.82885	3.03723	3.03723	9.29459	9.29392	8.98771	NCBI	3652	intronic antisense	rna62070	rna62070	WNT5A	+	45540764	45557215
rna40280	-2.71422	8.95346	6.40031	0.0114205	0.206235	down	0	2	0	12	56	45	3.03723	8.04728	3.03723	7.78597	9.81013	9.26596	NCBI	642	natural antisense	rna40281	rna40281	EXOSC4	-	755133	757010
rna5981	-2.66832	8.43913	5.12411	0.0236103	0.303561	down	2	0	0	21	48	36	7.82885	3.03723	3.03723	8.57014	9.58993	8.94883	NCBI	1892	intronic antisense	rna5976	rna5976	ARID1A	-	126408501	126477024
rna5981	-2.66832	8.43913	5.12411	0.0236103	0.303561	down	2	0	0	21	48	36	7.82885	3.03723	3.03723	8.57014	9.58993	8.94883	NCBI	1892	intronic antisense	rna5978	rna5978	ARID1A	-	126409126	126477078
rna5981	-2.66832	8.43913	5.12411	0.0236103	0.303561	down	2	0	0	21	48	36	7.82885	3.03723	3.03723	8.57014	9.58993	8.94883	NCBI	1892	intronic antisense	rna5979	rna5979	ARID1A	-	126409126	126459801
rna5981	-2.66832	8.43913	5.12411	0.0236103	0.303561	down	2	0	0	21	48	36	7.82885	3.03723	3.03723	8.57014	9.58993	8.94883	NCBI	1892	intronic antisense	rna5977	rna5977	ARID1A	-	126408714	126477078
rna5981	-2.66832	8.43913	5.12411	0.0236103	0.303561	down	2	0	0	21	48	36	7.82885	3.03723	3.03723	8.57014	9.58993	8.94883	NCBI	1892	intronic antisense	rna5975	rna5975	ARID1A	-	126408496	126477024
rna5981	-2.66832	8.43913	5.12411	0.0236103	0.303561	down	2	0	0	21	48	36	7.82885	3.03723	3.03723	8.57014	9.58993	8.94883	NCBI	1892	intronic antisense	rna5980	rna5980	ARID1A	-	126409491	126477078
gene33278	-2.6436	9.11555	8.01304	0.00465052	0.121624	down	2	0	1	51	54	47	7.82885	3.03723	7.22287	9.8318	9.75815	9.32788	NCBI	1071	natural antisense	rna75765	rna75765	LOC617648	-	35264144	35271825
rna73876	-2.56261	10.0786	14.1977	0.000165224	0.0111526	down	1	2	2	61	80	105	6.88002	8.04728	8.18267	10.088	10.3207	10.4773	NCBI	1929	natural antisense	rna73877	rna73877	DDB1	-	39814484	39842339
rna65555	-2.55764	8.77923	5.24147	0.0220688	0.290631	down	0	1	1	25	32	44	3.03723	7.09137	7.22287	8.81668	9.01264	9.23397	NCBI	2622	intronic antisense	rna65553	rna65553	SLC22A23	+	50327923	50460896
rna65555	-2.55764	8.77923	5.24147	0.0220688	0.290631	down	0	1	1	25	32	44	3.03723	7.09137	7.22287	8.81668	9.01264	9.23397	NCBI	2622	intronic antisense	rna65552	rna65552	SLC22A23	+	50327908	50461349
rna63812	-2.54443	9.91999	9.84392	0.00170733	0.063828	down	1	1	1	37	50	59	6.88002	7.09137	7.22287	9.37374	9.64821	9.65218	NCBI	817	intronic antisense	rna63807	rna63807	FOXP4	+	15366721	15417429
rna63812	-2.54443	9.91999	9.84392	0.00170733	0.063828	down	1	1	1	37	50	59	6.88002	7.09137	7.22287	9.37374	9.64821	9.65218	NCBI	817	intronic antisense	rna63808	rna63808	FOXP4	+	15366721	15417429
rna63812	-2.54443	9.91999	9.84392	0.00170733	0.063828	down	1	1	1	37	50	59	6.88002	7.09137	7.22287	9.37374	9.64821	9.65218	NCBI	817	intronic antisense	rna63804	rna63804	FOXP4	+	15366721	15417429
rna63812	-2.54443	9.91999	9.84392	0.00170733	0.063828	down	1	1	1	37	50	59	6.88002	7.09137	7.22287	9.37374	9.64821	9.65218	NCBI	817	intronic antisense	rna63809	rna63809	FOXP4	+	15366721	15417429
rna63812	-2.54443	9.91999	9.84392	0.00170733	0.063828	down	1	1	1	37	50	59	6.88002	7.09137	7.22287	9.37374	9.64821	9.65218	NCBI	817	intronic antisense	rna63805	rna63805	FOXP4	+	15366721	15417429
rna63812	-2.54443	9.91999	9.84392	0.00170733	0.063828	down	1	1	1	37	50	59	6.88002	7.09137	7.22287	9.37374	9.64821	9.65218	NCBI	817	intronic antisense	rna63806	rna63806	FOXP4	+	15366721	15417429
rna63812	-2.54443	9.91999	9.84392	0.00170733	0.063828	down	1	1	1	37	50	59	6.88002	7.09137	7.22287	9.37374	9.64821	9.65218	NCBI	817	intronic antisense	rna63810	rna63810	FOXP4	+	15383064	15417429
rna63812	-2.54443	9.91999	9.84392	0.00170733	0.063828	down	1	1	1	37	50	59	6.88002	7.09137	7.22287	9.37374	9.64821	9.65218	NCBI	817	intronic antisense	rna63811	rna63811	FOXP4	+	15384041	15417429
rna69114	-2.51863	8.30049	4.2957	0.0382264	0.393603	down	2	0	0	25	35	34	7.82885	3.03723	3.03723	8.81668	9.13995	8.86778	NCBI	6308	intronic antisense	rna69111	rna69111	GNA12	+	40553060	40625048
rna69114	-2.51863	8.30049	4.2957	0.0382264	0.393603	down	2	0	0	25	35	34	7.82885	3.03723	3.03723	8.81668	9.13995	8.86778	NCBI	6308	intronic antisense	rna69112	rna69112	GNA12	+	40553068	40630352
rna23565	-2.51349	9.82516	12.4172	0.000426701	0.0225409	down	1	0	4	72	83	80	6.88002	3.03723	9.16215	10.3255	10.3735	10.0876	NCBI	1443	natural antisense	rna23571	rna23571	NR3C1	-	54344786	54463933
rna23565	-2.51349	9.82516	12.4172	0.000426701	0.0225409	down	1	0	4	72	83	80	6.88002	3.03723	9.16215	10.3255	10.3735	10.0876	NCBI	1443	natural antisense	rna23568	rna23568	NR3C1	-	54344786	54464746
rna23565	-2.51349	9.82516	12.4172	0.000426701	0.0225409	down	1	0	4	72	83	80	6.88002	3.03723	9.16215	10.3255	10.3735	10.0876	NCBI	1443	natural antisense	rna23569	rna23569	NR3C1	-	54344786	54464746
rna23565	-2.51349	9.82516	12.4172	0.000426701	0.0225409	down	1	0	4	72	83	80	6.88002	3.03723	9.16215	10.3255	10.3735	10.0876	NCBI	1443	natural antisense	rna23570	rna23570	NR3C1	-	54344786	54464095
rna23565	-2.51349	9.82516	12.4172	0.000426701	0.0225409	down	1	0	4	72	83	80	6.88002	3.03723	9.16215	10.3255	10.3735	10.0876	NCBI	1443	natural antisense	rna23567	rna23567	NR3C1	-	54344786	54491863
rna23565	-2.51349	9.82516	12.4172	0.000426701	0.0225409	down	1	0	4	72	83	80	6.88002	3.03723	9.16215	10.3255	10.3735	10.0876	NCBI	1443	natural antisense	rna23572	rna23572	NR3C1	-	54344786	54463365
rna23565	-2.51349	9.82516	12.4172	0.000426701	0.0225409	down	1	0	4	72	83	80	6.88002	3.03723	9.16215	10.3255	10.3735	10.0876	NCBI	1443	natural antisense	rna23573	rna23573	NR3C1	-	54344786	54462381
rna23565	-2.51349	9.82516	12.4172	0.000426701	0.0225409	down	1	0	4	72	83	80	6.88002	3.03723	9.16215	10.3255	10.3735	10.0876	NCBI	1443	natural antisense	rna23566	rna23566	NR3C1	-	54344784	54463271
gene33658	-2.47072	8.96094	6.45707	0.0110614	0.206235	down	2	1	0	48	36	51	7.82885	7.09137	3.03723	9.74515	9.18001	9.44427	NCBI	3076	intronic antisense	rna76558	rna76558	BRWD3	+	71758504	71858335
gene33658	-2.47072	8.96094	6.45707	0.0110614	0.206235	down	2	1	0	48	36	51	7.82885	7.09137	3.03723	9.74515	9.18001	9.44427	NCBI	3076	intronic antisense	rna76556	rna76556	BRWD3	+	71701442	71858335
gene33658	-2.47072	8.96094	6.45707	0.0110614	0.206235	down	2	1	0	48	36	51	7.82885	7.09137	3.03723	9.74515	9.18001	9.44427	NCBI	3076	intronic antisense	rna76557	rna76557	BRWD3	+	71716627	71858335
gene33658	-2.47072	8.96094	6.45707	0.0110614	0.206235	down	2	1	0	48	36	51	7.82885	7.09137	3.03723	9.74515	9.18001	9.44427	NCBI	3076	intronic antisense	rna76555	rna76555	BRWD3	+	71701442	71858335
rna32839	-2.45878	9.08921	6.74131	0.00942999	0.195033	down	2	1	0	41	41	53	7.82885	7.09137	3.03723	9.52009	9.36515	9.49912	NCBI	4578	exon sense-overlapping	rna32840	rna32840	GPATCH11	+	19542598	19557191
rna32839	-2.45878	9.08921	6.74131	0.00942999	0.195033	down	2	1	0	41	41	53	7.82885	7.09137	3.03723	9.52009	9.36515	9.49912	NCBI	4578	natural antisense	rna32842	rna32842	EIF2AK2	-	19558561	19597281
rna32839	-2.45878	9.08921	6.74131	0.00942999	0.195033	down	2	1	0	41	41	53	7.82885	7.09137	3.03723	9.52009	9.36515	9.49912	NCBI	4578	natural antisense	rna32841	rna32841	EIF2AK2	-	19556766	19597286
rna32839	-2.45878	9.08921	6.74131	0.00942999	0.195033	down	2	1	0	41	41	53	7.82885	7.09137	3.03723	9.52009	9.36515	9.49912	NCBI	4578	natural antisense	rna32843	rna32843	EIF2AK2	-	19558561	19597281
gene15953	-2.45651	9.90389	12.1312	0.000497306	0.0257118	down	4	0	1	63	88	69	8.80257	3.03723	7.22287	10.1342	10.4574	9.87592	NCBI	1689	intronic antisense	rna36424	rna36424	PAN3	-	31834584	31957691
gene15953	-2.45651	9.90389	12.1312	0.000497306	0.0257118	down	4	0	1	63	88	69	8.80257	3.03723	7.22287	10.1342	10.4574	9.87592	NCBI	1689	intronic antisense	rna36422	rna36422	PAN3	-	31834584	31957692
gene15953	-2.45651	9.90389	12.1312	0.000497306	0.0257118	down	4	0	1	63	88	69	8.80257	3.03723	7.22287	10.1342	10.4574	9.87592	NCBI	1689	intronic antisense	rna36423	rna36423	PAN3	-	31834584	31957692
gene15953	-2.45651	9.90389	12.1312	0.000497306	0.0257118	down	4	0	1	63	88	69	8.80257	3.03723	7.22287	10.1342	10.4574	9.87592	NCBI	1689	intronic antisense	rna36425	rna36425	PAN3	-	31834584	31957689
gene15953	-2.45651	9.90389	12.1312	0.000497306	0.0257118	down	4	0	1	63	88	69	8.80257	3.03723	7.22287	10.1342	10.4574	9.87592	NCBI	1689	intronic antisense	rna36426	rna36426	PAN3	-	31834584	31957586
gene15953	-2.45651	9.90389	12.1312	0.000497306	0.0257118	down	4	0	1	63	88	69	8.80257	3.03723	7.22287	10.1342	10.4574	9.87592	NCBI	1689	intronic antisense	rna36431	rna36431	PAN3	-	31837739	31957694
gene15953	-2.45651	9.90389	12.1312	0.000497306	0.0257118	down	4	0	1	63	88	69	8.80257	3.03723	7.22287	10.1342	10.4574	9.87592	NCBI	1689	intronic antisense	rna36429	rna36429	PAN3	-	31834584	31954680
gene15953	-2.45651	9.90389	12.1312	0.000497306	0.0257118	down	4	0	1	63	88	69	8.80257	3.03723	7.22287	10.1342	10.4574	9.87592	NCBI	1689	intronic antisense	rna36427	rna36427	PAN3	-	31834584	31957586
gene15953	-2.45651	9.90389	12.1312	0.000497306	0.0257118	down	4	0	1	63	88	69	8.80257	3.03723	7.22287	10.1342	10.4574	9.87592	NCBI	1689	intronic antisense	rna36428	rna36428	PAN3	-	31834584	31956729
rna57110	-2.44663	8.70075	4.60909	0.0318194	0.357968	down	1	0	1	30	20	42	6.88002	3.03723	7.22287	9.07533	8.34826	9.1678	NCBI	1644	intronic antisense	rna57088	rna57088	SEPT9	-	54497012	54676487
rna57110	-2.44663	8.70075	4.60909	0.0318194	0.357968	down	1	0	1	30	20	42	6.88002	3.03723	7.22287	9.07533	8.34826	9.1678	NCBI	1644	natural antisense	rna57097	rna57097	SEPT9	-	54497012	54533984
rna57110	-2.44663	8.70075	4.60909	0.0318194	0.357968	down	1	0	1	30	20	42	6.88002	3.03723	7.22287	9.07533	8.34826	9.1678	NCBI	1644	intronic antisense	rna57087	rna57087	SEPT9	-	54497012	54676496
rna57110	-2.44663	8.70075	4.60909	0.0318194	0.357968	down	1	0	1	30	20	42	6.88002	3.03723	7.22287	9.07533	8.34826	9.1678	NCBI	1644	intronic antisense	rna57094	rna57094	SEPT9	-	54497012	54540457
rna57110	-2.44663	8.70075	4.60909	0.0318194	0.357968	down	1	0	1	30	20	42	6.88002	3.03723	7.22287	9.07533	8.34826	9.1678	NCBI	1644	intronic antisense	rna57091	rna57091	SEPT9	-	54497012	54605076
rna57110	-2.44663	8.70075	4.60909	0.0318194	0.357968	down	1	0	1	30	20	42	6.88002	3.03723	7.22287	9.07533	8.34826	9.1678	NCBI	1644	intronic antisense	rna57092	rna57092	SEPT9	-	54497012	54563811
rna57110	-2.44663	8.70075	4.60909	0.0318194	0.357968	down	1	0	1	30	20	42	6.88002	3.03723	7.22287	9.07533	8.34826	9.1678	NCBI	1644	intronic antisense	rna57093	rna57093	SEPT9	-	54497012	54549643
rna57110	-2.44663	8.70075	4.60909	0.0318194	0.357968	down	1	0	1	30	20	42	6.88002	3.03723	7.22287	9.07533	8.34826	9.1678	NCBI	1644	intronic antisense	rna57089	rna57089	SEPT9	-	54497012	54646406
rna57110	-2.44663	8.70075	4.60909	0.0318194	0.357968	down	1	0	1	30	20	42	6.88002	3.03723	7.22287	9.07533	8.34826	9.1678	NCBI	1644	intronic antisense	rna57090	rna57090	SEPT9	-	54497012	54632655
rna57110	-2.44663	8.70075	4.60909	0.0318194	0.357968	down	1	0	1	30	20	42	6.88002	3.03723	7.22287	9.07533	8.34826	9.1678	NCBI	1644	intronic antisense	rna57096	rna57096	SEPT9	-	54497012	54534284
rna57110	-2.44663	8.70075	4.60909	0.0318194	0.357968	down	1	0	1	30	20	42	6.88002	3.03723	7.22287	9.07533	8.34826	9.1678	NCBI	1644	intronic antisense	rna57095	rna57095	SEPT9	-	54497012	54534870
gene6887	-2.41025	9.82204	13.3947	0.000253222	0.01431	down	1	0	6	98	89	122	6.88002	3.03723	9.7402	10.7678	10.4736	10.6926	NCBI	1850	natural antisense	rna15536	rna15536	APAF1	+	62788353	62871540
gene6887	-2.41025	9.82204	13.3947	0.000253222	0.01431	down	1	0	6	98	89	122	6.88002	3.03723	9.7402	10.7678	10.4736	10.6926	NCBI	1850	natural antisense	rna15532	rna15532	APAF1	+	62781940	62871540
gene6887	-2.41025	9.82204	13.3947	0.000253222	0.01431	down	1	0	6	98	89	122	6.88002	3.03723	9.7402	10.7678	10.4736	10.6926	NCBI	1850	natural antisense	rna15533	rna15533	APAF1	+	62781941	62871540
rna20579	-2.37868	9.4449	9.54285	0.00201108	0.072939	down	2	0	3	91	44	75	7.82885	3.03723	8.75399	10.6614	9.4658	9.99521	NCBI	2158	exon sense-overlapping	rna20583	rna20583	LOC112447324	+	5064130	5074545
rna20579	-2.37868	9.4449	9.54285	0.00201108	0.072939	down	2	0	3	91	44	75	7.82885	3.03723	8.75399	10.6614	9.4658	9.99521	NCBI	2158	exon sense-overlapping	rna20581	rna20581	LOC112447324	+	5064105	5074545
rna20579	-2.37868	9.4449	9.54285	0.00201108	0.072939	down	2	0	3	91	44	75	7.82885	3.03723	8.75399	10.6614	9.4658	9.99521	NCBI	2158	natural antisense	rna20584	rna20584	PIK3R2	-	5060767	5073385
rna36048	-2.34405	8.97295	6.68402	0.00973769	0.195033	down	1	0	3	59	51	57	6.88002	3.03723	8.75399	10.0403	9.67649	9.60294	NCBI	3403	natural antisense	rna36044	rna36044	CDADC1	+	18867201	18898023
rna62075	-2.3275	9.49817	8.24553	0.00409114	0.115598	down	2	1	1	58	45	60	7.82885	7.09137	7.22287	10.0158	9.49785	9.67618	NCBI	3308	natural antisense	rna62071	rna62071	WNT5A	+	45543070	45561515
rna62075	-2.3275	9.49817	8.24553	0.00409114	0.115598	down	2	1	1	58	45	60	7.82885	7.09137	7.22287	10.0158	9.49785	9.67618	NCBI	3308	natural antisense	rna62070	rna62070	WNT5A	+	45540764	45557215
rna62075	-2.3275	9.49817	8.24553	0.00409114	0.115598	down	2	1	1	58	45	60	7.82885	7.09137	7.22287	10.0158	9.49785	9.67618	NCBI	3308	natural antisense	rna62072	rna62072	WNT5A	+	45546133	45561515
rna62075	-2.3275	9.49817	8.24553	0.00409114	0.115598	down	2	1	1	58	45	60	7.82885	7.09137	7.22287	10.0158	9.49785	9.67618	NCBI	3308	natural antisense	rna62073	rna62073	WNT5A	+	45546708	45561515
rna9847	-2.32118	9.30773	7.59092	0.00587358	0.138571	down	3	1	0	56	43	62	8.39634	7.09137	3.03723	9.96557	9.43302	9.72302	NCBI	1794	natural antisense	rna9846	rna9846	LRRC41	+	99799404	99817769
rna1735	-2.27161	10.003	11.657	0.00064134	0.0318052	down	3	0	3	79	69	87	8.39634	3.03723	8.75399	10.4585	10.1088	10.2077	NCBI	3478	intronic antisense	rna1729	rna1729	FNDC3B	-	95121240	95479916
rna1735	-2.27161	10.003	11.657	0.00064134	0.0318052	down	3	0	3	79	69	87	8.39634	3.03723	8.75399	10.4585	10.1088	10.2077	NCBI	3478	intronic antisense	rna1731	rna1731	FNDC3B	-	95121240	95478982
rna1735	-2.27161	10.003	11.657	0.00064134	0.0318052	down	3	0	3	79	69	87	8.39634	3.03723	8.75399	10.4585	10.1088	10.2077	NCBI	3478	intronic antisense	rna1732	rna1732	FNDC3B	-	95121240	95478982
rna1735	-2.27161	10.003	11.657	0.00064134	0.0318052	down	3	0	3	79	69	87	8.39634	3.03723	8.75399	10.4585	10.1088	10.2077	NCBI	3478	intronic antisense	rna1733	rna1733	FNDC3B	-	95121240	95478787
rna1735	-2.27161	10.003	11.657	0.00064134	0.0318052	down	3	0	3	79	69	87	8.39634	3.03723	8.75399	10.4585	10.1088	10.2077	NCBI	3478	intronic antisense	rna1730	rna1730	FNDC3B	-	95121240	95479916
rna1735	-2.27161	10.003	11.657	0.00064134	0.0318052	down	3	0	3	79	69	87	8.39634	3.03723	8.75399	10.4585	10.1088	10.2077	NCBI	3478	intronic antisense	rna1727	rna1727	FNDC3B	-	95121235	95406498
rna1735	-2.27161	10.003	11.657	0.00064134	0.0318052	down	3	0	3	79	69	87	8.39634	3.03723	8.75399	10.4585	10.1088	10.2077	NCBI	3478	intronic antisense	rna1728	rna1728	FNDC3B	-	95121240	95479985
rna1735	-2.27161	10.003	11.657	0.00064134	0.0318052	down	3	0	3	79	69	87	8.39634	3.03723	8.75399	10.4585	10.1088	10.2077	NCBI	3478	intronic antisense	rna1734	rna1734	FNDC3B	-	95121240	95478787
rna37566	-2.26891	9.98433	11.551	0.000678954	0.0329972	down	2	1	3	63	102	70	7.82885	7.09137	8.75399	10.1342	10.6692	9.8965	NCBI	1590	natural antisense	rna37553	rna37553	PARD3	+	18485774	19064365
rna37566	-2.26891	9.98433	11.551	0.000678954	0.0329972	down	2	1	3	63	102	70	7.82885	7.09137	8.75399	10.1342	10.6692	9.8965	NCBI	1590	natural antisense	rna37556	rna37556	PARD3	+	18486576	19064076
rna37566	-2.26891	9.98433	11.551	0.000678954	0.0329972	down	2	1	3	63	102	70	7.82885	7.09137	8.75399	10.1342	10.6692	9.8965	NCBI	1590	natural antisense	rna37565	rna37565	PARD3	+	18505408	19064076
rna37566	-2.26891	9.98433	11.551	0.000678954	0.0329972	down	2	1	3	63	102	70	7.82885	7.09137	8.75399	10.1342	10.6692	9.8965	NCBI	1590	natural antisense	rna37555	rna37555	PARD3	+	18486575	19064365
rna37566	-2.26891	9.98433	11.551	0.000678954	0.0329972	down	2	1	3	63	102	70	7.82885	7.09137	8.75399	10.1342	10.6692	9.8965	NCBI	1590	natural antisense	rna37549	rna37549	PARD3	+	18485763	19064076
rna37566	-2.26891	9.98433	11.551	0.000678954	0.0329972	down	2	1	3	63	102	70	7.82885	7.09137	8.75399	10.1342	10.6692	9.8965	NCBI	1590	natural antisense	rna37548	rna37548	PARD3	+	18485761	19064076
rna21430	-2.23896	8.71799	4.71129	0.0299813	0.346926	down	1	1	1	37	48	30	6.88002	7.09137	7.22287	9.37374	9.58993	8.69058	NCBI	3731	natural antisense	rna21432	rna21432	SMARCA4	+	15424670	15515093
rna21430	-2.23896	8.71799	4.71129	0.0299813	0.346926	down	1	1	1	37	48	30	6.88002	7.09137	7.22287	9.37374	9.58993	8.69058	NCBI	3731	natural antisense	rna21434	rna21434	SMARCA4	+	15424782	15515093
rna21430	-2.23896	8.71799	4.71129	0.0299813	0.346926	down	1	1	1	37	48	30	6.88002	7.09137	7.22287	9.37374	9.58993	8.69058	NCBI	3731	natural antisense	rna21435	rna21435	SMARCA4	+	15424806	15515093
rna21430	-2.23896	8.71799	4.71129	0.0299813	0.346926	down	1	1	1	37	48	30	6.88002	7.09137	7.22287	9.37374	9.58993	8.69058	NCBI	3731	natural antisense	rna21436	rna21436	SMARCA4	+	15424823	15514804
rna21430	-2.23896	8.71799	4.71129	0.0299813	0.346926	down	1	1	1	37	48	30	6.88002	7.09137	7.22287	9.37374	9.58993	8.69058	NCBI	3731	natural antisense	rna21433	rna21433	SMARCA4	+	15424768	15514804
rna58941	-2.20422	11.3927	29.635	5.29984e-08	1.28786e-05	down	6	6	8	236	232	281	9.37866	9.60208	10.1518	12.0318	11.8507	11.8923	NCBI	4414	intergenic
rna58893	-2.18751	10.1664	10.274	0.00135208	0.0566475	down	0	3	2	61	53	74	3.03723	8.61724	8.18267	10.088	9.73144	9.976	NCBI	2813	intronic antisense	rna58889	rna58889	IGF1R	+	7832936	8080968
rna58893	-2.18751	10.1664	10.274	0.00135208	0.0566475	down	0	3	2	61	53	74	3.03723	8.61724	8.18267	10.088	9.73144	9.976	NCBI	2813	intronic antisense	rna58887	rna58887	IGF1R	+	7780292	8080394
rna58893	-2.18751	10.1664	10.274	0.00135208	0.0566475	down	0	3	2	61	53	74	3.03723	8.61724	8.18267	10.088	9.73144	9.976	NCBI	2813	intronic antisense	rna58888	rna58888	IGF1R	+	7781714	8080968
rna14730	-2.16417	10.4634	18.6641	1.56921e-05	0.0016579	down	9	0	6	123	225	194	9.95768	3.03723	9.7402	11.0943	11.8066	11.3592	NCBI	2704	intronic antisense	rna14721	rna14721	PRICKLE1	+	38058246	38171662
rna14730	-2.16417	10.4634	18.6641	1.56921e-05	0.0016579	down	9	0	6	123	225	194	9.95768	3.03723	9.7402	11.0943	11.8066	11.3592	NCBI	2704	intronic antisense	rna14724	rna14724	PRICKLE1	+	38059884	38171666
rna14730	-2.16417	10.4634	18.6641	1.56921e-05	0.0016579	down	9	0	6	123	225	194	9.95768	3.03723	9.7402	11.0943	11.8066	11.3592	NCBI	2704	intronic antisense	rna14723	rna14723	PRICKLE1	+	38058866	38171669
rna14730	-2.16417	10.4634	18.6641	1.56921e-05	0.0016579	down	9	0	6	123	225	194	9.95768	3.03723	9.7402	11.0943	11.8066	11.3592	NCBI	2704	intronic antisense	rna14722	rna14722	PRICKLE1	+	38058827	38171669
rna54622	-2.15881	8.75259	4.41348	0.0356731	0.380092	down	2	1	0	37	28	44	7.82885	7.09137	3.03723	9.37374	8.82326	9.23397	NCBI	1841	natural antisense	rna54620	rna54620	C19H17orf49	+	26804518	26807430
rna54622	-2.15881	8.75259	4.41348	0.0356731	0.380092	down	2	1	0	37	28	44	7.82885	7.09137	3.03723	9.37374	8.82326	9.23397	NCBI	1841	natural antisense	rna54618	rna54618	C19H17orf49	+	26804518	26807430
rna54622	-2.15881	8.75259	4.41348	0.0356731	0.380092	down	2	1	0	37	28	44	7.82885	7.09137	3.03723	9.37374	8.82326	9.23397	NCBI	1841	natural antisense	rna54621	rna54621	C19H17orf49	+	26804648	26807429
rna54622	-2.15881	8.75259	4.41348	0.0356731	0.380092	down	2	1	0	37	28	44	7.82885	7.09137	3.03723	9.37374	8.82326	9.23397	NCBI	1841	natural antisense	rna54619	rna54619	C19H17orf49	+	26804518	26807430
rna66722	-2.15632	8.93886	5.50059	0.0190234	0.267207	down	0	1	3	54	41	53	3.03723	7.09137	8.75399	9.91354	9.36515	9.49912	NCBI	3952	intronic antisense	rna66712	rna66712	TCF4	-	54595118	54769798
rna66722	-2.15632	8.93886	5.50059	0.0190234	0.267207	down	0	1	3	54	41	53	3.03723	7.09137	8.75399	9.91354	9.36515	9.49912	NCBI	3952	intronic antisense	rna66703	rna66703	TCF4	-	54595118	54975171
rna66722	-2.15632	8.93886	5.50059	0.0190234	0.267207	down	0	1	3	54	41	53	3.03723	7.09137	8.75399	9.91354	9.36515	9.49912	NCBI	3952	intronic antisense	rna66714	rna66714	TCF4	-	54595196	54972301
rna66722	-2.15632	8.93886	5.50059	0.0190234	0.267207	down	0	1	3	54	41	53	3.03723	7.09137	8.75399	9.91354	9.36515	9.49912	NCBI	3952	intronic antisense	rna66708	rna66708	TCF4	-	54595118	54785199
rna66722	-2.15632	8.93886	5.50059	0.0190234	0.267207	down	0	1	3	54	41	53	3.03723	7.09137	8.75399	9.91354	9.36515	9.49912	NCBI	3952	intronic antisense	rna66701	rna66701	TCF4	-	54595118	54976811
rna66722	-2.15632	8.93886	5.50059	0.0190234	0.267207	down	0	1	3	54	41	53	3.03723	7.09137	8.75399	9.91354	9.36515	9.49912	NCBI	3952	intronic antisense	rna66709	rna66709	TCF4	-	54595118	54785192
rna66722	-2.15632	8.93886	5.50059	0.0190234	0.267207	down	0	1	3	54	41	53	3.03723	7.09137	8.75399	9.91354	9.36515	9.49912	NCBI	3952	intronic antisense	rna66715	rna66715	TCF4	-	54595196	54700145
rna66722	-2.15632	8.93886	5.50059	0.0190234	0.267207	down	0	1	3	54	41	53	3.03723	7.09137	8.75399	9.91354	9.36515	9.49912	NCBI	3952	intronic antisense	rna66720	rna66720	TCF4	-	54595510	54972301
rna66722	-2.15632	8.93886	5.50059	0.0190234	0.267207	down	0	1	3	54	41	53	3.03723	7.09137	8.75399	9.91354	9.36515	9.49912	NCBI	3952	intronic antisense	rna66699	rna66699	TCF4	-	54594985	54972910
rna66722	-2.15632	8.93886	5.50059	0.0190234	0.267207	down	0	1	3	54	41	53	3.03723	7.09137	8.75399	9.91354	9.36515	9.49912	NCBI	3952	intronic antisense	rna66697	rna66697	TCF4	-	54590670	54976811
rna66722	-2.15632	8.93886	5.50059	0.0190234	0.267207	down	0	1	3	54	41	53	3.03723	7.09137	8.75399	9.91354	9.36515	9.49912	NCBI	3952	intronic antisense	rna66716	rna66716	TCF4	-	54595196	54699673
rna66722	-2.15632	8.93886	5.50059	0.0190234	0.267207	down	0	1	3	54	41	53	3.03723	7.09137	8.75399	9.91354	9.36515	9.49912	NCBI	3952	intronic antisense	rna66700	rna66700	TCF4	-	54595118	54976828
rna66722	-2.15632	8.93886	5.50059	0.0190234	0.267207	down	0	1	3	54	41	53	3.03723	7.09137	8.75399	9.91354	9.36515	9.49912	NCBI	3952	intronic antisense	rna66702	rna66702	TCF4	-	54595118	54975507
rna66722	-2.15632	8.93886	5.50059	0.0190234	0.267207	down	0	1	3	54	41	53	3.03723	7.09137	8.75399	9.91354	9.36515	9.49912	NCBI	3952	intronic antisense	rna66719	rna66719	TCF4	-	54595510	54974023
rna66722	-2.15632	8.93886	5.50059	0.0190234	0.267207	down	0	1	3	54	41	53	3.03723	7.09137	8.75399	9.91354	9.36515	9.49912	NCBI	3952	intronic antisense	rna66706	rna66706	TCF4	-	54595118	54972831
rna66722	-2.15632	8.93886	5.50059	0.0190234	0.267207	down	0	1	3	54	41	53	3.03723	7.09137	8.75399	9.91354	9.36515	9.49912	NCBI	3952	intronic antisense	rna66710	rna66710	TCF4	-	54595118	54784723
rna66722	-2.15632	8.93886	5.50059	0.0190234	0.267207	down	0	1	3	54	41	53	3.03723	7.09137	8.75399	9.91354	9.36515	9.49912	NCBI	3952	intronic antisense	rna66713	rna66713	TCF4	-	54595128	54699636
rna66722	-2.15632	8.93886	5.50059	0.0190234	0.267207	down	0	1	3	54	41	53	3.03723	7.09137	8.75399	9.91354	9.36515	9.49912	NCBI	3952	intronic antisense	rna66707	rna66707	TCF4	-	54595118	54972301
rna66722	-2.15632	8.93886	5.50059	0.0190234	0.267207	down	0	1	3	54	41	53	3.03723	7.09137	8.75399	9.91354	9.36515	9.49912	NCBI	3952	intronic antisense	rna66698	rna66698	TCF4	-	54594983	54784723
rna66722	-2.15632	8.93886	5.50059	0.0190234	0.267207	down	0	1	3	54	41	53	3.03723	7.09137	8.75399	9.91354	9.36515	9.49912	NCBI	3952	intronic antisense	rna66711	rna66711	TCF4	-	54595118	54784651
rna66722	-2.15632	8.93886	5.50059	0.0190234	0.267207	down	0	1	3	54	41	53	3.03723	7.09137	8.75399	9.91354	9.36515	9.49912	NCBI	3952	intronic antisense	rna66704	rna66704	TCF4	-	54595118	54975169
rna66722	-2.15632	8.93886	5.50059	0.0190234	0.267207	down	0	1	3	54	41	53	3.03723	7.09137	8.75399	9.91354	9.36515	9.49912	NCBI	3952	intronic antisense	rna66718	rna66718	TCF4	-	54595196	54699500
rna66722	-2.15632	8.93886	5.50059	0.0190234	0.267207	down	0	1	3	54	41	53	3.03723	7.09137	8.75399	9.91354	9.36515	9.49912	NCBI	3952	intronic antisense	rna66705	rna66705	TCF4	-	54595118	54975169
rna66722	-2.15632	8.93886	5.50059	0.0190234	0.267207	down	0	1	3	54	41	53	3.03723	7.09137	8.75399	9.91354	9.36515	9.49912	NCBI	3952	intronic antisense	rna66721	rna66721	TCF4	-	54595510	54699648
rna66722	-2.15632	8.93886	5.50059	0.0190234	0.267207	down	0	1	3	54	41	53	3.03723	7.09137	8.75399	9.91354	9.36515	9.49912	NCBI	3952	intronic antisense	rna66717	rna66717	TCF4	-	54595196	54699670
rna53741	-2.13094	8.71286	4.22573	0.0398333	0.399866	down	1	1	1	33	32	44	6.88002	7.09137	7.22287	9.21084	9.01264	9.23397	NCBI	648	natural antisense	rna53733	rna53733	ACACA	-	13439555	13677489
rna53741	-2.13094	8.71286	4.22573	0.0398333	0.399866	down	1	1	1	33	32	44	6.88002	7.09137	7.22287	9.21084	9.01264	9.23397	NCBI	648	natural antisense	rna53731	rna53731	ACACA	-	13439555	13677499
rna53741	-2.13094	8.71286	4.22573	0.0398333	0.399866	down	1	1	1	33	32	44	6.88002	7.09137	7.22287	9.21084	9.01264	9.23397	NCBI	648	natural antisense	rna53729	rna53729	ACACA	-	13439555	13726365
rna53741	-2.13094	8.71286	4.22573	0.0398333	0.399866	down	1	1	1	33	32	44	6.88002	7.09137	7.22287	9.21084	9.01264	9.23397	NCBI	648	natural antisense	rna53728	rna53728	ACACA	-	13439532	13726155
rna53741	-2.13094	8.71286	4.22573	0.0398333	0.399866	down	1	1	1	33	32	44	6.88002	7.09137	7.22287	9.21084	9.01264	9.23397	NCBI	648	natural antisense	rna53737	rna53737	ACACA	-	13439560	13635226
rna53741	-2.13094	8.71286	4.22573	0.0398333	0.399866	down	1	1	1	33	32	44	6.88002	7.09137	7.22287	9.21084	9.01264	9.23397	NCBI	648	natural antisense	rna53730	rna53730	ACACA	-	13439555	13682129
rna53741	-2.13094	8.71286	4.22573	0.0398333	0.399866	down	1	1	1	33	32	44	6.88002	7.09137	7.22287	9.21084	9.01264	9.23397	NCBI	648	natural antisense	rna53735	rna53735	ACACA	-	13439555	13635402
rna53741	-2.13094	8.71286	4.22573	0.0398333	0.399866	down	1	1	1	33	32	44	6.88002	7.09137	7.22287	9.21084	9.01264	9.23397	NCBI	648	natural antisense	rna53727	rna53727	ACACA	-	13439532	13726155
rna53741	-2.13094	8.71286	4.22573	0.0398333	0.399866	down	1	1	1	33	32	44	6.88002	7.09137	7.22287	9.21084	9.01264	9.23397	NCBI	648	natural antisense	rna53736	rna53736	ACACA	-	13439557	13682097
rna53741	-2.13094	8.71286	4.22573	0.0398333	0.399866	down	1	1	1	33	32	44	6.88002	7.09137	7.22287	9.21084	9.01264	9.23397	NCBI	648	natural antisense	rna53734	rna53734	ACACA	-	13439555	13677484
rna53741	-2.13094	8.71286	4.22573	0.0398333	0.399866	down	1	1	1	33	32	44	6.88002	7.09137	7.22287	9.21084	9.01264	9.23397	NCBI	648	natural antisense	rna53732	rna53732	ACACA	-	13439555	13677489
rna53741	-2.13094	8.71286	4.22573	0.0398333	0.399866	down	1	1	1	33	32	44	6.88002	7.09137	7.22287	9.21084	9.01264	9.23397	NCBI	648	natural antisense	rna53739	rna53739	ACACA	-	13441161	13682104
rna63489	-2.10599	8.91859	4.46747	0.034563	0.380092	down	2	1	0	29	27	51	7.82885	7.09137	3.03723	9.02718	8.77176	9.44427	NCBI	647	natural antisense	rna63487	rna63487	NUDT3	-	8345334	8468415
rna63489	-2.10599	8.91859	4.46747	0.034563	0.380092	down	2	1	0	29	27	51	7.82885	7.09137	3.03723	9.02718	8.77176	9.44427	NCBI	647	natural antisense	rna63488	rna63488	NUDT3	-	8351564	8468528
rna58841	-2.09326	9.32315	6.09043	0.013603	0.221847	down	1	1	2	38	52	51	6.88002	7.09137	8.18267	9.41174	9.70423	9.44427	NCBI	6338	intergenic
rna73270	-2.09091	9.41328	7.80318	0.00522223	0.12949	down	4	1	1	73	44	89	8.80257	7.09137	7.22287	10.3453	9.4658	10.2403	NCBI	1343	intronic antisense	rna73262	rna73262	ANKRD42	-	12410080	12473488
rna73270	-2.09091	9.41328	7.80318	0.00522223	0.12949	down	4	1	1	73	44	89	8.80257	7.09137	7.22287	10.3453	9.4658	10.2403	NCBI	1343	intronic antisense	rna73263	rna73263	ANKRD42	-	12410080	12473488
rna73270	-2.09091	9.41328	7.80318	0.00522223	0.12949	down	4	1	1	73	44	89	8.80257	7.09137	7.22287	10.3453	9.4658	10.2403	NCBI	1343	intronic antisense	rna73267	rna73267	ANKRD42	-	12410080	12473488
rna73270	-2.09091	9.41328	7.80318	0.00522223	0.12949	down	4	1	1	73	44	89	8.80257	7.09137	7.22287	10.3453	9.4658	10.2403	NCBI	1343	intron sense-overlapping	rna73258	rna73258	CCDC90B	+	12384809	12423227
rna73270	-2.09091	9.41328	7.80318	0.00522223	0.12949	down	4	1	1	73	44	89	8.80257	7.09137	7.22287	10.3453	9.4658	10.2403	NCBI	1343	intronic antisense	rna73261	rna73261	ANKRD42	-	12410080	12473488
rna73270	-2.09091	9.41328	7.80318	0.00522223	0.12949	down	4	1	1	73	44	89	8.80257	7.09137	7.22287	10.3453	9.4658	10.2403	NCBI	1343	intronic antisense	rna73265	rna73265	ANKRD42	-	12410080	12473488
rna73270	-2.09091	9.41328	7.80318	0.00522223	0.12949	down	4	1	1	73	44	89	8.80257	7.09137	7.22287	10.3453	9.4658	10.2403	NCBI	1343	intronic antisense	rna73266	rna73266	ANKRD42	-	12410080	12473488
rna73270	-2.09091	9.41328	7.80318	0.00522223	0.12949	down	4	1	1	73	44	89	8.80257	7.09137	7.22287	10.3453	9.4658	10.2403	NCBI	1343	intronic antisense	rna73268	rna73268	ANKRD42	-	12410080	12470089
rna73270	-2.09091	9.41328	7.80318	0.00522223	0.12949	down	4	1	1	73	44	89	8.80257	7.09137	7.22287	10.3453	9.4658	10.2403	NCBI	1343	intronic antisense	rna73264	rna73264	ANKRD42	-	12410080	12473488
gene34288	-2.07298	9.17557	6.27971	0.0122236	0.209178	down	1	4	0	36	63	76	6.88002	9.02472	3.03723	9.3347	9.97859	10.0142	NCBI	2918	intronic antisense	rna77806	rna77806	NHS	-	125753587	126094968
gene34288	-2.07298	9.17557	6.27971	0.0122236	0.209178	down	1	4	0	36	63	76	6.88002	9.02472	3.03723	9.3347	9.97859	10.0142	NCBI	2918	intronic antisense	rna77805	rna77805	NHS	-	125750191	126095418
rna42012	-2.07129	10.2598	14.6293	0.000131406	0.00982177	down	5	6	1	123	130	152	9.11918	9.60208	7.22287	11.0943	11.0176	11.0084	NCBI	1606	intronic antisense	rna42007	rna42007	MAML2	+	13886869	14290115
rna42012	-2.07129	10.2598	14.6293	0.000131406	0.00982177	down	5	6	1	123	130	152	9.11918	9.60208	7.22287	11.0943	11.0176	11.0084	NCBI	1606	intronic antisense	rna42008	rna42008	MAML2	+	13888036	14289615
rna25927	-2.06179	9.12877	5.4224	0.0198937	0.273116	down	1	0	3	46	53	37	6.88002	3.03723	8.75399	9.68435	9.73144	8.98771	NCBI	2533	natural antisense	rna25928	rna25928	PDLIM2	+	69882166	69895316
rna4292	-2.05877	8.85063	4.79134	0.028619	0.338	down	1	1	2	33	39	69	6.88002	7.09137	8.18267	9.21084	9.29392	9.87592	NCBI	2199	intronic antisense	rna4288	rna4288	NCKAP5	+	63770678	64872113
rna4292	-2.05877	8.85063	4.79134	0.028619	0.338	down	1	1	2	33	39	69	6.88002	7.09137	8.18267	9.21084	9.29392	9.87592	NCBI	2199	intronic antisense	rna4290	rna4290	NCKAP5	+	63770679	64873405
rna4292	-2.05877	8.85063	4.79134	0.028619	0.338	down	1	1	2	33	39	69	6.88002	7.09137	8.18267	9.21084	9.29392	9.87592	NCBI	2199	intronic antisense	rna4289	rna4289	NCKAP5	+	63770679	64873405
rna4292	-2.05877	8.85063	4.79134	0.028619	0.338	down	1	1	2	33	39	69	6.88002	7.09137	8.18267	9.21084	9.29392	9.87592	NCBI	2199	intronic antisense	rna4291	rna4291	NCKAP5	+	63770679	64873405
gene34265	-2.0539	8.90184	4.87367	0.027285	0.330968	down	0	1	3	57	32	48	3.03723	7.09137	8.75399	9.9909	9.01264	9.35787	NCBI	1047	intronic antisense	rna77751	rna77751	ADGRG2	+	124333640	124463697
gene34265	-2.0539	8.90184	4.87367	0.027285	0.330968	down	0	1	3	57	32	48	3.03723	7.09137	8.75399	9.9909	9.01264	9.35787	NCBI	1047	intronic antisense	rna77757	rna77757	ADGRG2	+	124334313	124463697
gene34265	-2.0539	8.90184	4.87367	0.027285	0.330968	down	0	1	3	57	32	48	3.03723	7.09137	8.75399	9.9909	9.01264	9.35787	NCBI	1047	intronic antisense	rna77752	rna77752	ADGRG2	+	124333640	124463697
gene34265	-2.0539	8.90184	4.87367	0.027285	0.330968	down	0	1	3	57	32	48	3.03723	7.09137	8.75399	9.9909	9.01264	9.35787	NCBI	1047	intronic antisense	rna77755	rna77755	ADGRG2	+	124333640	124463697
gene34265	-2.0539	8.90184	4.87367	0.027285	0.330968	down	0	1	3	57	32	48	3.03723	7.09137	8.75399	9.9909	9.01264	9.35787	NCBI	1047	intronic antisense	rna77749	rna77749	ADGRG2	+	124333640	124463697
gene34265	-2.0539	8.90184	4.87367	0.027285	0.330968	down	0	1	3	57	32	48	3.03723	7.09137	8.75399	9.9909	9.01264	9.35787	NCBI	1047	intronic antisense	rna77750	rna77750	ADGRG2	+	124333640	124463697
gene34265	-2.0539	8.90184	4.87367	0.027285	0.330968	down	0	1	3	57	32	48	3.03723	7.09137	8.75399	9.9909	9.01264	9.35787	NCBI	1047	intronic antisense	rna77756	rna77756	ADGRG2	+	124334312	124463697
gene34265	-2.0539	8.90184	4.87367	0.027285	0.330968	down	0	1	3	57	32	48	3.03723	7.09137	8.75399	9.9909	9.01264	9.35787	NCBI	1047	intronic antisense	rna77753	rna77753	ADGRG2	+	124333640	124463697
gene34265	-2.0539	8.90184	4.87367	0.027285	0.330968	down	0	1	3	57	32	48	3.03723	7.09137	8.75399	9.9909	9.01264	9.35787	NCBI	1047	intronic antisense	rna77754	rna77754	ADGRG2	+	124333640	124463697
rna58418	-1.98401	11.6002	26.1771	3.15455e-07	5.11037e-05	down	7	5	9	234	185	253	9.59851	9.34209	10.3205	12.0195	11.5249	11.7412	NCBI	5291	natural antisense	rna58419	rna58419	RAI14	-	39313060	39475224
rna58418	-1.98401	11.6002	26.1771	3.15455e-07	5.11037e-05	down	7	5	9	234	185	253	9.59851	9.34209	10.3205	12.0195	11.5249	11.7412	NCBI	5291	natural antisense	rna58423	rna58423	RAI14	-	39313062	39474998
rna58418	-1.98401	11.6002	26.1771	3.15455e-07	5.11037e-05	down	7	5	9	234	185	253	9.59851	9.34209	10.3205	12.0195	11.5249	11.7412	NCBI	5291	natural antisense	rna58421	rna58421	RAI14	-	39313062	39475224
rna58418	-1.98401	11.6002	26.1771	3.15455e-07	5.11037e-05	down	7	5	9	234	185	253	9.59851	9.34209	10.3205	12.0195	11.5249	11.7412	NCBI	5291	natural antisense	rna58422	rna58422	RAI14	-	39313062	39475148
rna58418	-1.98401	11.6002	26.1771	3.15455e-07	5.11037e-05	down	7	5	9	234	185	253	9.59851	9.34209	10.3205	12.0195	11.5249	11.7412	NCBI	5291	natural antisense	rna58424	rna58424	RAI14	-	39313062	39460643
rna58418	-1.98401	11.6002	26.1771	3.15455e-07	5.11037e-05	down	7	5	9	234	185	253	9.59851	9.34209	10.3205	12.0195	11.5249	11.7412	NCBI	5291	natural antisense	rna58420	rna58420	RAI14	-	39313062	39475261
rna16812	-1.98229	12.5979	49.7607	1.81507e-12	1.10265e-09	down	25	8	25	571	621	651	11.424	10.0133	11.7885	13.3048	13.2692	13.1026	NCBI	4376	natural antisense	rna16803	rna16803	CHD4	+	103817756	103847260
rna16812	-1.98229	12.5979	49.7607	1.81507e-12	1.10265e-09	down	25	8	25	571	621	651	11.424	10.0133	11.7885	13.3048	13.2692	13.1026	NCBI	4376	natural antisense	rna16808	rna16808	CHD4	+	103817795	103847333
rna16812	-1.98229	12.5979	49.7607	1.81507e-12	1.10265e-09	down	25	8	25	571	621	651	11.424	10.0133	11.7885	13.3048	13.2692	13.1026	NCBI	4376	natural antisense	rna16807	rna16807	CHD4	+	103817772	103847256
rna16812	-1.98229	12.5979	49.7607	1.81507e-12	1.10265e-09	down	25	8	25	571	621	651	11.424	10.0133	11.7885	13.3048	13.2692	13.1026	NCBI	4376	natural antisense	rna16806	rna16806	CHD4	+	103817756	103847059
rna16812	-1.98229	12.5979	49.7607	1.81507e-12	1.10265e-09	down	25	8	25	571	621	651	11.424	10.0133	11.7885	13.3048	13.2692	13.1026	NCBI	4376	natural antisense	rna16810	rna16810	CHD4	+	103818723	103847260
rna16812	-1.98229	12.5979	49.7607	1.81507e-12	1.10265e-09	down	25	8	25	571	621	651	11.424	10.0133	11.7885	13.3048	13.2692	13.1026	NCBI	4376	natural antisense	rna16802	rna16802	CHD4	+	103817756	103847260
rna16812	-1.98229	12.5979	49.7607	1.81507e-12	1.10265e-09	down	25	8	25	571	621	651	11.424	10.0133	11.7885	13.3048	13.2692	13.1026	NCBI	4376	natural antisense	rna16804	rna16804	CHD4	+	103817756	103847260
rna16812	-1.98229	12.5979	49.7607	1.81507e-12	1.10265e-09	down	25	8	25	571	621	651	11.424	10.0133	11.7885	13.3048	13.2692	13.1026	NCBI	4376	natural antisense	rna16809	rna16809	CHD4	+	103817823	103847256
rna16812	-1.98229	12.5979	49.7607	1.81507e-12	1.10265e-09	down	25	8	25	571	621	651	11.424	10.0133	11.7885	13.3048	13.2692	13.1026	NCBI	4376	natural antisense	rna16805	rna16805	CHD4	+	103817756	103847256
rna24652	-1.97613	9.88913	8.95886	0.0027659	0.0908263	down	1	3	3	59	78	91	6.88002	8.61724	8.75399	10.0403	10.2845	10.2721	NCBI	584	intronic antisense	rna24654	rna24654	HMBOX1	-	9649606	9840092
rna24652	-1.97613	9.88913	8.95886	0.0027659	0.0908263	down	1	3	3	59	78	91	6.88002	8.61724	8.75399	10.0403	10.2845	10.2721	NCBI	584	natural antisense	rna24666	rna24666	HMBOX1	-	9651535	9840092
rna24652	-1.97613	9.88913	8.95886	0.0027659	0.0908263	down	1	3	3	59	78	91	6.88002	8.61724	8.75399	10.0403	10.2845	10.2721	NCBI	584	natural antisense	rna24664	rna24664	HMBOX1	-	9651535	9840092
rna24652	-1.97613	9.88913	8.95886	0.0027659	0.0908263	down	1	3	3	59	78	91	6.88002	8.61724	8.75399	10.0403	10.2845	10.2721	NCBI	584	intronic antisense	rna24658	rna24658	HMBOX1	-	9649606	9840092
rna24652	-1.97613	9.88913	8.95886	0.0027659	0.0908263	down	1	3	3	59	78	91	6.88002	8.61724	8.75399	10.0403	10.2845	10.2721	NCBI	584	intronic antisense	rna24655	rna24655	HMBOX1	-	9649606	9840092
rna24652	-1.97613	9.88913	8.95886	0.0027659	0.0908263	down	1	3	3	59	78	91	6.88002	8.61724	8.75399	10.0403	10.2845	10.2721	NCBI	584	intronic antisense	rna24662	rna24662	HMBOX1	-	9649633	9839295
rna24652	-1.97613	9.88913	8.95886	0.0027659	0.0908263	down	1	3	3	59	78	91	6.88002	8.61724	8.75399	10.0403	10.2845	10.2721	NCBI	584	natural antisense	rna24665	rna24665	HMBOX1	-	9651535	9840092
rna24652	-1.97613	9.88913	8.95886	0.0027659	0.0908263	down	1	3	3	59	78	91	6.88002	8.61724	8.75399	10.0403	10.2845	10.2721	NCBI	584	intronic antisense	rna24656	rna24656	HMBOX1	-	9649606	9840092
rna24652	-1.97613	9.88913	8.95886	0.0027659	0.0908263	down	1	3	3	59	78	91	6.88002	8.61724	8.75399	10.0403	10.2845	10.2721	NCBI	584	intronic antisense	rna24659	rna24659	HMBOX1	-	9649606	9840091
rna24652	-1.97613	9.88913	8.95886	0.0027659	0.0908263	down	1	3	3	59	78	91	6.88002	8.61724	8.75399	10.0403	10.2845	10.2721	NCBI	584	intronic antisense	rna24653	rna24653	HMBOX1	-	9649606	9840092
rna24652	-1.97613	9.88913	8.95886	0.0027659	0.0908263	down	1	3	3	59	78	91	6.88002	8.61724	8.75399	10.0403	10.2845	10.2721	NCBI	584	intronic antisense	rna24661	rna24661	HMBOX1	-	9649606	9840091
rna24652	-1.97613	9.88913	8.95886	0.0027659	0.0908263	down	1	3	3	59	78	91	6.88002	8.61724	8.75399	10.0403	10.2845	10.2721	NCBI	584	intronic antisense	rna24657	rna24657	HMBOX1	-	9649606	9840092
rna24652	-1.97613	9.88913	8.95886	0.0027659	0.0908263	down	1	3	3	59	78	91	6.88002	8.61724	8.75399	10.0403	10.2845	10.2721	NCBI	584	intronic antisense	rna24660	rna24660	HMBOX1	-	9649606	9840091
rna24652	-1.97613	9.88913	8.95886	0.0027659	0.0908263	down	1	3	3	59	78	91	6.88002	8.61724	8.75399	10.0403	10.2845	10.2721	NCBI	584	intronic antisense	rna24663	rna24663	HMBOX1	-	9650389	9840092
rna23593	-1.96995	9.86367	8.81119	0.00299876	0.0958813	down	1	2	4	86	54	84	6.88002	8.04728	9.16215	10.5803	9.75815	10.1575	NCBI	596	natural antisense	rna23592	rna23592	SH3RF2	+	57146802	57275414
rna23593	-1.96995	9.86367	8.81119	0.00299876	0.0958813	down	1	2	4	86	54	84	6.88002	8.04728	9.16215	10.5803	9.75815	10.1575	NCBI	596	natural antisense	rna23591	rna23591	SH3RF2	+	57146267	57294268
rna23593	-1.96995	9.86367	8.81119	0.00299876	0.0958813	down	1	2	4	86	54	84	6.88002	8.04728	9.16215	10.5803	9.75815	10.1575	NCBI	596	natural antisense	rna23590	rna23590	SH3RF2	+	57145437	57294268
rna30684	-1.9553	11.4454	27.7197	1.42218e-07	2.87991e-05	down	12	9	12	276	322	451	10.3697	10.182	10.7333	12.2573	12.3228	12.5737	NCBI	2384	intergenic
gene16383	-1.94882	9.66603	8.50972	0.00353793	0.106138	down	6	2	0	84	88	69	9.37866	8.04728	3.03723	10.5466	10.4574	9.87592	NCBI	883	intronic antisense	rna37270	rna37270	JAG1	-	3939808	3984202
gene32981	-1.94762	9.9209	10.4145	0.00125306	0.0543739	down	5	2	3	125	88	91	9.11918	8.04728	8.75399	11.1174	10.4574	10.2721	NCBI	1042	natural antisense	rna75268	rna75268	THOC2	-	7964562	8083149
gene32981	-1.94762	9.9209	10.4145	0.00125306	0.0543739	down	5	2	3	125	88	91	9.11918	8.04728	8.75399	11.1174	10.4574	10.2721	NCBI	1042	natural antisense	rna75269	rna75269	THOC2	-	7964562	8083149
gene32981	-1.94762	9.9209	10.4145	0.00125306	0.0543739	down	5	2	3	125	88	91	9.11918	8.04728	8.75399	11.1174	10.4574	10.2721	NCBI	1042	natural antisense	rna75270	rna75270	THOC2	-	7964562	8083149
gene32981	-1.94762	9.9209	10.4145	0.00125306	0.0543739	down	5	2	3	125	88	91	9.11918	8.04728	8.75399	11.1174	10.4574	10.2721	NCBI	1042	natural antisense	rna75279	rna75279	THOC2	-	7964562	8083149
gene32981	-1.94762	9.9209	10.4145	0.00125306	0.0543739	down	5	2	3	125	88	91	9.11918	8.04728	8.75399	11.1174	10.4574	10.2721	NCBI	1042	natural antisense	rna75275	rna75275	THOC2	-	7964562	8083149
gene32981	-1.94762	9.9209	10.4145	0.00125306	0.0543739	down	5	2	3	125	88	91	9.11918	8.04728	8.75399	11.1174	10.4574	10.2721	NCBI	1042	natural antisense	rna75273	rna75273	THOC2	-	7964562	8083149
gene32981	-1.94762	9.9209	10.4145	0.00125306	0.0543739	down	5	2	3	125	88	91	9.11918	8.04728	8.75399	11.1174	10.4574	10.2721	NCBI	1042	natural antisense	rna75277	rna75277	THOC2	-	7964562	8083149
gene32981	-1.94762	9.9209	10.4145	0.00125306	0.0543739	down	5	2	3	125	88	91	9.11918	8.04728	8.75399	11.1174	10.4574	10.2721	NCBI	1042	intronic antisense	rna75276	rna75276	THOC2	-	7964562	8083149
gene32981	-1.94762	9.9209	10.4145	0.00125306	0.0543739	down	5	2	3	125	88	91	9.11918	8.04728	8.75399	11.1174	10.4574	10.2721	NCBI	1042	natural antisense	rna75274	rna75274	THOC2	-	7964562	8083149
gene32981	-1.94762	9.9209	10.4145	0.00125306	0.0543739	down	5	2	3	125	88	91	9.11918	8.04728	8.75399	11.1174	10.4574	10.2721	NCBI	1042	intronic antisense	rna75278	rna75278	THOC2	-	7964562	8083149
gene32981	-1.94762	9.9209	10.4145	0.00125306	0.0543739	down	5	2	3	125	88	91	9.11918	8.04728	8.75399	11.1174	10.4574	10.2721	NCBI	1042	natural antisense	rna75271	rna75271	THOC2	-	7964562	8083149
gene32981	-1.94762	9.9209	10.4145	0.00125306	0.0543739	down	5	2	3	125	88	91	9.11918	8.04728	8.75399	11.1174	10.4574	10.2721	NCBI	1042	natural antisense	rna75272	rna75272	THOC2	-	7964562	8083149
rna4751	-1.93668	9.6735	8.43082	0.00369467	0.109488	down	4	0	4	60	91	100	8.80257	3.03723	9.16215	10.0643	10.5055	10.4073	NCBI	569	natural antisense	rna4754	rna4754	NDUFS1	-	94459778	94489718
rna4751	-1.93668	9.6735	8.43082	0.00369467	0.109488	down	4	0	4	60	91	100	8.80257	3.03723	9.16215	10.0643	10.5055	10.4073	NCBI	569	natural antisense	rna4753	rna4753	NDUFS1	-	94459778	94489934
rna4751	-1.93668	9.6735	8.43082	0.00369467	0.109488	down	4	0	4	60	91	100	8.80257	3.03723	9.16215	10.0643	10.5055	10.4073	NCBI	569	natural antisense	rna4755	rna4755	NDUFS1	-	94460476	94489927
rna4751	-1.93668	9.6735	8.43082	0.00369467	0.109488	down	4	0	4	60	91	100	8.80257	3.03723	9.16215	10.0643	10.5055	10.4073	NCBI	569	natural antisense	rna4752	rna4752	NDUFS1	-	94459778	94489946
rna14729	-1.89993	11.5046	27.1895	1.8698e-07	3.4951e-05	down	9	18	8	304	347	412	9.95768	11.1769	10.1518	12.3964	12.4305	12.4434	NCBI	5203	natural antisense	rna14724	rna14724	PRICKLE1	+	38059884	38171666
rna14729	-1.89993	11.5046	27.1895	1.8698e-07	3.4951e-05	down	9	18	8	304	347	412	9.95768	11.1769	10.1518	12.3964	12.4305	12.4434	NCBI	5203	intronic antisense	rna14721	rna14721	PRICKLE1	+	38058246	38171662
rna14729	-1.89993	11.5046	27.1895	1.8698e-07	3.4951e-05	down	9	18	8	304	347	412	9.95768	11.1769	10.1518	12.3964	12.4305	12.4434	NCBI	5203	natural antisense	rna14722	rna14722	PRICKLE1	+	38058827	38171669
rna14729	-1.89993	11.5046	27.1895	1.8698e-07	3.4951e-05	down	9	18	8	304	347	412	9.95768	11.1769	10.1518	12.3964	12.4305	12.4434	NCBI	5203	natural antisense	rna14723	rna14723	PRICKLE1	+	38058866	38171669
rna22128	-1.89342	11.8961	30.9364	2.71311e-08	7.3254e-06	down	11	14	9	298	322	405	10.245	10.8157	10.3205	12.3677	12.3228	12.4187	NCBI	2799	intronic antisense	rna22130	rna22130	TLE2	+	20748238	20777758
rna22128	-1.89342	11.8961	30.9364	2.71311e-08	7.3254e-06	down	11	14	9	298	322	405	10.245	10.8157	10.3205	12.3677	12.3228	12.4187	NCBI	2799	natural antisense	rna22127	rna22127	AES	+	20735941	20743588
rna22128	-1.89342	11.8961	30.9364	2.71311e-08	7.3254e-06	down	11	14	9	298	322	405	10.245	10.8157	10.3205	12.3677	12.3228	12.4187	NCBI	2799	intronic antisense	rna22129	rna22129	TLE2	+	20748238	20777758
rna32850	-1.89104	10.111	10.0382	0.00153641	0.0602172	down	4	1	4	71	80	124	8.80257	7.09137	9.16215	10.3055	10.3207	10.716	NCBI	3135	natural antisense	rna32855	rna32855	PRKD3	-	19678282	19764957
rna32850	-1.89104	10.111	10.0382	0.00153641	0.0602172	down	4	1	4	71	80	124	8.80257	7.09137	9.16215	10.3055	10.3207	10.716	NCBI	3135	natural antisense	rna32856	rna32856	PRKD3	-	19680373	19756937
rna32850	-1.89104	10.111	10.0382	0.00153641	0.0602172	down	4	1	4	71	80	124	8.80257	7.09137	9.16215	10.3055	10.3207	10.716	NCBI	3135	natural antisense	rna32854	rna32854	PRKD3	-	19678008	19764970
rna32850	-1.89104	10.111	10.0382	0.00153641	0.0602172	down	4	1	4	71	80	124	8.80257	7.09137	9.16215	10.3055	10.3207	10.716	NCBI	3135	natural antisense	rna32852	rna32852	PRKD3	-	19678003	19765024
rna32850	-1.89104	10.111	10.0382	0.00153641	0.0602172	down	4	1	4	71	80	124	8.80257	7.09137	9.16215	10.3055	10.3207	10.716	NCBI	3135	natural antisense	rna32853	rna32853	PRKD3	-	19678008	19765000
rna32850	-1.89104	10.111	10.0382	0.00153641	0.0602172	down	4	1	4	71	80	124	8.80257	7.09137	9.16215	10.3055	10.3207	10.716	NCBI	3135	exon sense-overlapping	rna32851	rna32851	NDUFAF7	+	19659153	19675876
rna6232	-1.88903	11.3254	20.2674	6.7861e-06	0.000749556	down	6	7	5	157	150	238	9.37866	9.8223	9.47994	11.4452	11.2233	11.6532	NCBI	724	natural antisense	rna6233	rna6233	LOC515042	-	130801970	130806189
rna42067	-1.84834	9.05156	4.13832	0.0419407	0.40716	down	4	0	0	34	32	50	8.80257	3.03723	3.03723	9.25332	9.01264	9.41604	NCBI	3841	natural antisense	rna42068	rna42068	CUL5	+	17591399	17721919
rna42067	-1.84834	9.05156	4.13832	0.0419407	0.40716	down	4	0	0	34	32	50	8.80257	3.03723	3.03723	9.25332	9.01264	9.41604	NCBI	3841	natural antisense	rna42069	rna42069	CUL5	+	17591545	17721919
rna42067	-1.84834	9.05156	4.13832	0.0419407	0.40716	down	4	0	0	34	32	50	8.80257	3.03723	3.03723	9.25332	9.01264	9.41604	NCBI	3841	natural antisense	rna42070	rna42070	CUL5	+	17591545	17721919
rna42067	-1.84834	9.05156	4.13832	0.0419407	0.40716	down	4	0	0	34	32	50	8.80257	3.03723	3.03723	9.25332	9.01264	9.41604	NCBI	3841	natural antisense	rna42072	rna42072	CUL5	+	17591545	17721919
rna42067	-1.84834	9.05156	4.13832	0.0419407	0.40716	down	4	0	0	34	32	50	8.80257	3.03723	3.03723	9.25332	9.01264	9.41604	NCBI	3841	natural antisense	rna42071	rna42071	CUL5	+	17591545	17721919
gene15952	-1.8331	11.5363	23.7136	1.1296e-06	0.000171557	down	10	5	12	235	229	321	10.1085	9.34209	10.7333	12.0257	11.832	12.0839	NCBI	4310	intronic antisense	rna36431	rna36431	PAN3	-	31837739	31957694
gene15952	-1.8331	11.5363	23.7136	1.1296e-06	0.000171557	down	10	5	12	235	229	321	10.1085	9.34209	10.7333	12.0257	11.832	12.0839	NCBI	4310	intronic antisense	rna36429	rna36429	PAN3	-	31834584	31954680
gene15952	-1.8331	11.5363	23.7136	1.1296e-06	0.000171557	down	10	5	12	235	229	321	10.1085	9.34209	10.7333	12.0257	11.832	12.0839	NCBI	4310	intronic antisense	rna36422	rna36422	PAN3	-	31834584	31957692
gene15952	-1.8331	11.5363	23.7136	1.1296e-06	0.000171557	down	10	5	12	235	229	321	10.1085	9.34209	10.7333	12.0257	11.832	12.0839	NCBI	4310	intronic antisense	rna36425	rna36425	PAN3	-	31834584	31957689
gene15952	-1.8331	11.5363	23.7136	1.1296e-06	0.000171557	down	10	5	12	235	229	321	10.1085	9.34209	10.7333	12.0257	11.832	12.0839	NCBI	4310	intronic antisense	rna36424	rna36424	PAN3	-	31834584	31957691
gene15952	-1.8331	11.5363	23.7136	1.1296e-06	0.000171557	down	10	5	12	235	229	321	10.1085	9.34209	10.7333	12.0257	11.832	12.0839	NCBI	4310	intronic antisense	rna36423	rna36423	PAN3	-	31834584	31957692
gene15952	-1.8331	11.5363	23.7136	1.1296e-06	0.000171557	down	10	5	12	235	229	321	10.1085	9.34209	10.7333	12.0257	11.832	12.0839	NCBI	4310	intronic antisense	rna36428	rna36428	PAN3	-	31834584	31956729
gene15952	-1.8331	11.5363	23.7136	1.1296e-06	0.000171557	down	10	5	12	235	229	321	10.1085	9.34209	10.7333	12.0257	11.832	12.0839	NCBI	4310	intronic antisense	rna36427	rna36427	PAN3	-	31834584	31957586
gene15952	-1.8331	11.5363	23.7136	1.1296e-06	0.000171557	down	10	5	12	235	229	321	10.1085	9.34209	10.7333	12.0257	11.832	12.0839	NCBI	4310	intronic antisense	rna36426	rna36426	PAN3	-	31834584	31957586
rna64765	-1.7811	10.5399	13.7228	0.000212645	0.0129182	down	6	6	6	159	157	184	9.37866	9.60208	9.7402	11.4634	11.2889	11.2831	NCBI	1520	natural antisense	rna64764	rna64764	TRIM27	+	30047158	30061047
gene21888	-1.71279	10.2056	10.3378	0.00130616	0.0556835	down	6	2	6	96	120	160	9.37866	8.04728	9.7402	10.7382	10.9026	11.0821	NCBI	4787	intronic antisense	rna49477	rna49477	CDYL2	-	7389324	7553534
rna41307	-1.70146	10.3876	10.753	0.00104355	0.0469596	down	12	1	1	82	141	137	10.3697	7.09137	7.22287	10.512	11.1344	10.8592	NCBI	3052	intronic antisense	rna41306	rna41306	TRPS1	+	48683057	48904947
rna41307	-1.70146	10.3876	10.753	0.00104355	0.0469596	down	12	1	1	82	141	137	10.3697	7.09137	7.22287	10.512	11.1344	10.8592	NCBI	3052	intronic antisense	rna41302	rna41302	TRPS1	+	48629602	48908999
rna41307	-1.70146	10.3876	10.753	0.00104355	0.0469596	down	12	1	1	82	141	137	10.3697	7.09137	7.22287	10.512	11.1344	10.8592	NCBI	3052	intronic antisense	rna41303	rna41303	TRPS1	+	48629602	48908999
rna41307	-1.70146	10.3876	10.753	0.00104355	0.0469596	down	12	1	1	82	141	137	10.3697	7.09137	7.22287	10.512	11.1344	10.8592	NCBI	3052	intronic antisense	rna41305	rna41305	TRPS1	+	48630507	48908999
rna41307	-1.70146	10.3876	10.753	0.00104355	0.0469596	down	12	1	1	82	141	137	10.3697	7.09137	7.22287	10.512	11.1344	10.8592	NCBI	3052	intronic antisense	rna41304	rna41304	TRPS1	+	48629603	48908999
rna41307	-1.70146	10.3876	10.753	0.00104355	0.0469596	down	12	1	1	82	141	137	10.3697	7.09137	7.22287	10.512	11.1344	10.8592	NCBI	3052	intronic antisense	rna41301	rna41301	TRPS1	+	48629602	48908999
rna65163	-1.67184	9.31165	4.61882	0.0316393	0.357598	down	3	1	2	23	78	56	8.39634	7.09137	8.18267	8.69867	10.2845	9.57768	NCBI	2564	natural antisense	rna65162	rna65162	ALDH5A1	-	33183863	33209632
rna65163	-1.67184	9.31165	4.61882	0.0316393	0.357598	down	3	1	2	23	78	56	8.39634	7.09137	8.18267	8.69867	10.2845	9.57768	NCBI	2564	natural antisense	rna65161	rna65161	ALDH5A1	-	33181627	33209663
rna27501	-1.64683	9.52121	5.94287	0.0147888	0.230242	down	6	1	2	95	62	62	9.37866	7.09137	8.18267	10.7232	9.95569	9.72302	NCBI	3783	natural antisense	rna27503	rna27503	DCBLD1	-	33249754	33324460
rna27501	-1.64683	9.52121	5.94287	0.0147888	0.230242	down	6	1	2	95	62	62	9.37866	7.09137	8.18267	10.7232	9.95569	9.72302	NCBI	3783	natural antisense	rna27502	rna27502	DCBLD1	-	33249754	33325635
gene3629	-1.64663	9.79385	5.37619	0.0204271	0.278659	down	2	0	4	50	57	45	7.82885	3.03723	9.16215	9.80349	9.83543	9.26596	NCBI	1474	intronic antisense	rna8266	rna8266	TRIM33	+	28837836	28981795
gene3629	-1.64663	9.79385	5.37619	0.0204271	0.278659	down	2	0	4	50	57	45	7.82885	3.03723	9.16215	9.80349	9.83543	9.26596	NCBI	1474	intronic antisense	rna8267	rna8267	TRIM33	+	28837851	28977392
rna35037	-1.61865	9.67594	6.41051	0.0113551	0.206235	down	0	8	2	98	71	79	3.03723	10.0133	8.18267	10.7678	10.1497	10.0696	NCBI	3049	natural antisense	rna35038	rna35038	ZER1	-	99232669	99262782
rna35037	-1.61865	9.67594	6.41051	0.0113551	0.206235	down	0	8	2	98	71	79	3.03723	10.0133	8.18267	10.7678	10.1497	10.0696	NCBI	3049	natural antisense	rna35040	rna35040	ZER1	-	99234094	99262779
rna35037	-1.61865	9.67594	6.41051	0.0113551	0.206235	down	0	8	2	98	71	79	3.03723	10.0133	8.18267	10.7678	10.1497	10.0696	NCBI	3049	natural antisense	rna35039	rna35039	ZER1	-	99232669	99262310
rna35037	-1.61865	9.67594	6.41051	0.0113551	0.206235	down	0	8	2	98	71	79	3.03723	10.0133	8.18267	10.7678	10.1497	10.0696	NCBI	3049	natural antisense	rna35036	rna35036	ZDHHC12	-	99224572	99228074
gene6499	-1.53129	9.43118	4.37763	0.0364309	0.380092	down	2	1	4	47	39	83	7.82885	7.09137	9.16215	9.71507	9.29392	10.1403	NCBI	3135	intronic antisense	rna14841	rna14841	FRS2	-	43891690	44001517
gene6499	-1.53129	9.43118	4.37763	0.0364309	0.380092	down	2	1	4	47	39	83	7.82885	7.09137	9.16215	9.71507	9.29392	10.1403	NCBI	3135	intronic antisense	rna14842	rna14842	FRS2	-	43891690	44001133
rna74579	-1.52503	9.98014	7.17253	0.00741113	0.165221	down	10	1	2	104	82	107	10.1085	7.09137	8.18267	10.8532	10.3561	10.5044	NCBI	1714	natural antisense	rna74573	rna74573	CARNS1	+	45310459	45319498
rna74579	-1.52503	9.98014	7.17253	0.00741113	0.165221	down	10	1	2	104	82	107	10.1085	7.09137	8.18267	10.8532	10.3561	10.5044	NCBI	1714	natural antisense	rna74578	rna74578	CARNS1	+	45312255	45319498
rna74579	-1.52503	9.98014	7.17253	0.00741113	0.165221	down	10	1	2	104	82	107	10.1085	7.09137	8.18267	10.8532	10.3561	10.5044	NCBI	1714	natural antisense	rna74576	rna74576	CARNS1	+	45310483	45319498
rna74579	-1.52503	9.98014	7.17253	0.00741113	0.165221	down	10	1	2	104	82	107	10.1085	7.09137	8.18267	10.8532	10.3561	10.5044	NCBI	1714	natural antisense	rna74575	rna74575	CARNS1	+	45310483	45319498
rna74579	-1.52503	9.98014	7.17253	0.00741113	0.165221	down	10	1	2	104	82	107	10.1085	7.09137	8.18267	10.8532	10.3561	10.5044	NCBI	1714	natural antisense	rna74577	rna74577	CARNS1	+	45310703	45319498
rna74579	-1.52503	9.98014	7.17253	0.00741113	0.165221	down	10	1	2	104	82	107	10.1085	7.09137	8.18267	10.8532	10.3561	10.5044	NCBI	1714	natural antisense	rna74574	rna74574	CARNS1	+	45310459	45319498
rna64362	-1.50245	9.92956	6.05845	0.0138514	0.224235	down	4	4	2	76	65	87	8.80257	9.02472	8.18267	10.403	10.0233	10.2077	NCBI	2684	intronic antisense	rna64363	rna64363	TNXB	+	27270721	27326940
rna64362	-1.50245	9.92956	6.05845	0.0138514	0.224235	down	4	4	2	76	65	87	8.80257	9.02472	8.18267	10.403	10.0233	10.2077	NCBI	2684	natural antisense	rna64354	rna64354	ATF6B	+	27254900	27264835
rna64362	-1.50245	9.92956	6.05845	0.0138514	0.224235	down	4	4	2	76	65	87	8.80257	9.02472	8.18267	10.403	10.0233	10.2077	NCBI	2684	natural antisense	rna64353	rna64353	ATF6B	+	27254900	27264835
rna64362	-1.50245	9.92956	6.05845	0.0138514	0.224235	down	4	4	2	76	65	87	8.80257	9.02472	8.18267	10.403	10.0233	10.2077	NCBI	2684	natural antisense	rna64357	rna64357	ATF6B	+	27254900	27264835
rna64362	-1.50245	9.92956	6.05845	0.0138514	0.224235	down	4	4	2	76	65	87	8.80257	9.02472	8.18267	10.403	10.0233	10.2077	NCBI	2684	natural antisense	rna64352	rna64352	ATF6B	+	27254900	27264835
rna64362	-1.50245	9.92956	6.05845	0.0138514	0.224235	down	4	4	2	76	65	87	8.80257	9.02472	8.18267	10.403	10.0233	10.2077	NCBI	2684	natural antisense	rna64356	rna64356	ATF6B	+	27254900	27264835
rna64362	-1.50245	9.92956	6.05845	0.0138514	0.224235	down	4	4	2	76	65	87	8.80257	9.02472	8.18267	10.403	10.0233	10.2077	NCBI	2684	natural antisense	rna64361	rna64361	ATF6B	+	27254962	27264825
rna64362	-1.50245	9.92956	6.05845	0.0138514	0.224235	down	4	4	2	76	65	87	8.80257	9.02472	8.18267	10.403	10.0233	10.2077	NCBI	2684	natural antisense	rna64359	rna64359	ATF6B	+	27254900	27264835
rna64362	-1.50245	9.92956	6.05845	0.0138514	0.224235	down	4	4	2	76	65	87	8.80257	9.02472	8.18267	10.403	10.0233	10.2077	NCBI	2684	natural antisense	rna64358	rna64358	ATF6B	+	27254900	27264835
rna64362	-1.50245	9.92956	6.05845	0.0138514	0.224235	down	4	4	2	76	65	87	8.80257	9.02472	8.18267	10.403	10.0233	10.2077	NCBI	2684	natural antisense	rna64355	rna64355	ATF6B	+	27254900	27264835
rna1516	-1.50112	10.2713	7.75161	0.00537338	0.131892	down	4	3	6	120	63	114	8.80257	8.61724	9.7402	11.0588	9.97859	10.5953	NCBI	2573	natural antisense	rna1515	rna1515	PARL	+	83246956	83301294
rna1516	-1.50112	10.2713	7.75161	0.00537338	0.131892	down	4	3	6	120	63	114	8.80257	8.61724	9.7402	11.0588	9.97859	10.5953	NCBI	2573	natural antisense	rna1514	rna1514	PARL	+	83246923	83303451
rna1516	-1.50112	10.2713	7.75161	0.00537338	0.131892	down	4	3	6	120	63	114	8.80257	8.61724	9.7402	11.0588	9.97859	10.5953	NCBI	2573	natural antisense	rna1513	rna1513	PARL	+	83246921	83301297
rna9622	-1.43722	9.6829	4.76788	0.0290113	0.339941	down	6	3	0	70	45	78	9.37866	8.61724	3.03723	10.2851	9.49785	10.0513	NCBI	2120	natural antisense	rna9621	rna9621	C3H1orf123	+	93014857	93021971
rna9622	-1.43722	9.6829	4.76788	0.0290113	0.339941	down	6	3	0	70	45	78	9.37866	8.61724	3.03723	10.2851	9.49785	10.0513	NCBI	2120	natural antisense	rna9620	rna9620	C3H1orf123	+	93014788	93021973
rna14003	-1.22019	11.0804	9.11287	0.00254257	0.0846361	down	10	13	7	147	201	219	10.1085	10.7093	9.96062	11.3505	11.6443	11.5335	NCBI	1611	natural antisense	rna14001	rna14001	ITGA5	+	25662352	25683394
rna69031	-1.21143	10.635	6.68963	0.00970711	0.195033	down	2	8	10	94	130	164	7.82885	10.0133	10.4716	10.708	11.0176	11.1176	NCBI	1235	intergenic
gene7032	-1.15633	11.1411	8.26302	0.00405193	0.115598	down	8	13	8	145	188	192	9.78924	10.7093	10.1518	11.3308	11.5481	11.3443	NCBI	989	natural antisense	rna15929	rna15929	MYH9	-	74719954	74805905
rna12112	-1.14442	12.9445	20.3046	6.65537e-06	0.000749556	down	30	33	29	431	584	644	11.6863	12.049	12.0022	12.8994	13.1806	13.087	NCBI	3227	natural antisense	rna12113	rna12113	FKBP9	-	63812247	63854573
rna68474	-1.13196	11.0414	7.71363	0.00548753	0.133347	down	12	4	14	181	167	180	10.3697	9.02472	10.9547	11.6499	11.3777	11.2515	NCBI	1950	intergenic
rna73399	-1.11994	10.33	4.44002	0.0351228	0.380092	down	4	1	9	73	87	89	8.80257	7.09137	10.3205	10.3453	10.441	10.2403	NCBI	2252	natural antisense	rna73396	rna73396	NAV2	-	24801019	25107447
rna73399	-1.11994	10.33	4.44002	0.0351228	0.380092	down	4	1	9	73	87	89	8.80257	7.09137	10.3205	10.3453	10.441	10.2403	NCBI	2252	natural antisense	rna73391	rna73391	NAV2	-	24801019	25224981
rna73399	-1.11994	10.33	4.44002	0.0351228	0.380092	down	4	1	9	73	87	89	8.80257	7.09137	10.3205	10.3453	10.441	10.2403	NCBI	2252	natural antisense	rna73395	rna73395	NAV2	-	24801019	25135367
rna73399	-1.11994	10.33	4.44002	0.0351228	0.380092	down	4	1	9	73	87	89	8.80257	7.09137	10.3205	10.3453	10.441	10.2403	NCBI	2252	natural antisense	rna73388	rna73388	NAV2	-	24801019	25224981
rna73399	-1.11994	10.33	4.44002	0.0351228	0.380092	down	4	1	9	73	87	89	8.80257	7.09137	10.3205	10.3453	10.441	10.2403	NCBI	2252	natural antisense	rna73389	rna73389	NAV2	-	24801019	25224981
rna73399	-1.11994	10.33	4.44002	0.0351228	0.380092	down	4	1	9	73	87	89	8.80257	7.09137	10.3205	10.3453	10.441	10.2403	NCBI	2252	natural antisense	rna73394	rna73394	NAV2	-	24801019	25152772
rna73399	-1.11994	10.33	4.44002	0.0351228	0.380092	down	4	1	9	73	87	89	8.80257	7.09137	10.3205	10.3453	10.441	10.2403	NCBI	2252	natural antisense	rna73390	rna73390	NAV2	-	24801019	25224981
rna73399	-1.11994	10.33	4.44002	0.0351228	0.380092	down	4	1	9	73	87	89	8.80257	7.09137	10.3205	10.3453	10.441	10.2403	NCBI	2252	natural antisense	rna73393	rna73393	NAV2	-	24801019	25224981
rna73399	-1.11994	10.33	4.44002	0.0351228	0.380092	down	4	1	9	73	87	89	8.80257	7.09137	10.3205	10.3453	10.441	10.2403	NCBI	2252	natural antisense	rna73397	rna73397	NAV2	-	24801019	25107445
rna73399	-1.11994	10.33	4.44002	0.0351228	0.380092	down	4	1	9	73	87	89	8.80257	7.09137	10.3205	10.3453	10.441	10.2403	NCBI	2252	natural antisense	rna73398	rna73398	NAV2	-	24801019	24891899
rna73399	-1.11994	10.33	4.44002	0.0351228	0.380092	down	4	1	9	73	87	89	8.80257	7.09137	10.3205	10.3453	10.441	10.2403	NCBI	2252	natural antisense	rna73392	rna73392	NAV2	-	24801019	25224981
gene2821	-1.11991	10.1482	4.43366	0.035254	0.380092	down	9	1	6	92	85	100	9.95768	7.09137	9.7402	10.6771	10.4077	10.4073	NCBI	3013	intronic antisense	rna6561	rna6561	DCAF6	-	572629	752704
gene2821	-1.11991	10.1482	4.43366	0.035254	0.380092	down	9	1	6	92	85	100	9.95768	7.09137	9.7402	10.6771	10.4077	10.4073	NCBI	3013	intronic antisense	rna6568	rna6568	DCAF6	-	572629	752302
gene2821	-1.11991	10.1482	4.43366	0.035254	0.380092	down	9	1	6	92	85	100	9.95768	7.09137	9.7402	10.6771	10.4077	10.4073	NCBI	3013	intronic antisense	rna6570	rna6570	DCAF6	-	572629	752300
gene2821	-1.11991	10.1482	4.43366	0.035254	0.380092	down	9	1	6	92	85	100	9.95768	7.09137	9.7402	10.6771	10.4077	10.4073	NCBI	3013	intronic antisense	rna6566	rna6566	DCAF6	-	572629	752303
gene2821	-1.11991	10.1482	4.43366	0.035254	0.380092	down	9	1	6	92	85	100	9.95768	7.09137	9.7402	10.6771	10.4077	10.4073	NCBI	3013	intronic antisense	rna6562	rna6562	DCAF6	-	572629	752383
gene2821	-1.11991	10.1482	4.43366	0.035254	0.380092	down	9	1	6	92	85	100	9.95768	7.09137	9.7402	10.6771	10.4077	10.4073	NCBI	3013	intronic antisense	rna6567	rna6567	DCAF6	-	572629	752302
gene2821	-1.11991	10.1482	4.43366	0.035254	0.380092	down	9	1	6	92	85	100	9.95768	7.09137	9.7402	10.6771	10.4077	10.4073	NCBI	3013	intronic antisense	rna6563	rna6563	DCAF6	-	572629	752307
gene2821	-1.11991	10.1482	4.43366	0.035254	0.380092	down	9	1	6	92	85	100	9.95768	7.09137	9.7402	10.6771	10.4077	10.4073	NCBI	3013	intronic antisense	rna6569	rna6569	DCAF6	-	572629	752302
gene2821	-1.11991	10.1482	4.43366	0.035254	0.380092	down	9	1	6	92	85	100	9.95768	7.09137	9.7402	10.6771	10.4077	10.4073	NCBI	3013	intronic antisense	rna6565	rna6565	DCAF6	-	572629	752305
gene2821	-1.11991	10.1482	4.43366	0.035254	0.380092	down	9	1	6	92	85	100	9.95768	7.09137	9.7402	10.6771	10.4077	10.4073	NCBI	3013	intronic antisense	rna6564	rna6564	DCAF6	-	572629	752305
rna29431	-1.11154	13.8589	27.9781	1.24467e-07	2.74959e-05	down	80	65	70	1093	1162	1515	13.0991	13.0256	13.2718	14.241	14.1726	14.3204	NCBI	4230	natural antisense	rna29430	rna29430	SMAD3	+	13914029	14021417
rna1749	-1.08835	10.1713	4.43802	0.035164	0.380092	down	4	12	2	78	87	151	8.80257	10.5944	8.18267	10.4403	10.441	10.9989	NCBI	6255	natural antisense	rna1742	rna1742	PLD1	+	95687025	95910784
rna1749	-1.08835	10.1713	4.43802	0.035164	0.380092	down	4	12	2	78	87	151	8.80257	10.5944	8.18267	10.4403	10.441	10.9989	NCBI	6255	natural antisense	rna1744	rna1744	PLD1	+	95750118	95910792
rna1749	-1.08835	10.1713	4.43802	0.035164	0.380092	down	4	12	2	78	87	151	8.80257	10.5944	8.18267	10.4403	10.441	10.9989	NCBI	6255	intronic antisense	rna1747	rna1747	PLD1	+	95780525	95963604
rna1749	-1.08835	10.1713	4.43802	0.035164	0.380092	down	4	12	2	78	87	151	8.80257	10.5944	8.18267	10.4403	10.441	10.9989	NCBI	6255	natural antisense	rna1740	rna1740	PLD1	+	95687023	95910784
rna1749	-1.08835	10.1713	4.43802	0.035164	0.380092	down	4	12	2	78	87	151	8.80257	10.5944	8.18267	10.4403	10.441	10.9989	NCBI	6255	natural antisense	rna1741	rna1741	PLD1	+	95687023	95910784
rna1749	-1.08835	10.1713	4.43802	0.035164	0.380092	down	4	12	2	78	87	151	8.80257	10.5944	8.18267	10.4403	10.441	10.9989	NCBI	6255	natural antisense	rna1746	rna1746	PLD1	+	95773139	95910784
rna1749	-1.08835	10.1713	4.43802	0.035164	0.380092	down	4	12	2	78	87	151	8.80257	10.5944	8.18267	10.4403	10.441	10.9989	NCBI	6255	natural antisense	rna1743	rna1743	PLD1	+	95750117	95910784
rna1749	-1.08835	10.1713	4.43802	0.035164	0.380092	down	4	12	2	78	87	151	8.80257	10.5944	8.18267	10.4403	10.441	10.9989	NCBI	6255	natural antisense	rna1748	rna1748	PLD1	+	95780545	95910784
rna55651	-1.05834	10.6716	5.13064	0.0235217	0.303561	down	7	7	6	86	114	140	9.59851	9.8223	9.7402	10.5803	10.8289	10.8903	NCBI	1101	natural antisense	rna55653	rna55653	KPNB1	-	38773098	38794976
