# Supplementary material for: Genome-Wide Analysis of LncRNA in Bovine Mammary Epithelial Cell Injuries Induced by Escherichia Coli and Staphylococcus Aureus
Source: Int J Mol Sci. 2021 Sep 8;22(18):9719. doi: 10.3390/ijms22189719 (PMC8470725; doi:10.3390/ijms22189719)
Supplement: Supplementary file 1 [file ijms-22-09719-s001.zip › Table S5 Gene ontology enrichment analysis.xlsx]

## Sheet: up_E_vs_C
#Column "GO.ID" stands for the ID of gene ontology term
#Column "Term" stands for the name of gene ontology term
#Column "Ontology" stands for the ontology of GOID belongs to
#Column "Count" stands for the number of DE genes associated with the listed GOID
#Column "Pop.Hits" stands for the number of background population genes associated with the listed GOID
#Column "List.Total" stands for the total number of DE genes
#Column "Pop.Total" stands for the total number of background population genes
#Column "Fold.Enrichment" stands for the Fold Enrichment value of the GOID, it equals (Count/Pop.Hits)/(List.Total/Pop.Total)
#Column "Pvalue" stands for the significance testing value of the GOID
#Column "FDR" stands for the false discovery rate of the GOID, using Benjamini & Hochberg (1995) method
#Column "Enrichment.Score" stands for the Enrichment Score value of the GOID, it equals (-log10(Pvalue))
#Column "Gene.Ratio" stands for the Gene Ratio value genes associated with the GOID, it equals (Count/List.Total)
#Column "GENES" stands for the DE genes associated with the GOID
GO.ID	Term	Ontology	Count	Pop.Hits	List.Total	Pop.Total	Fold.Enrichment	Pvalue	FDR	Enrichment.Score	Gene.Ratio
GO:1900024	regulation of substrate adhesion-dependent cell spreading	Biological process	3	39	54	13692	19.5043	0.000479312	1	3.31938	0.0555556
GO:0072683	T cell extravasation	Biological process	2	11	54	13692	46.101	0.000820787	1	3.08577	0.037037
GO:0007350	blastoderm segmentation	Biological process	2	13	54	13692	39.0085	0.00115815	1	2.93623	0.037037
GO:0034162	toll-like receptor 9 signaling pathway	Biological process	2	13	54	13692	39.0085	0.00115815	1	2.93623	0.037037
GO:0006525	arginine metabolic process	Biological process	2	16	54	13692	31.6944	0.00176831	1	2.75244	0.037037
GO:1902414	protein localization to cell junction	Biological process	2	18	54	13692	28.1728	0.00224324	1	2.64912	0.037037
GO:0021761	limbic system development	Biological process	3	72	54	13692	10.5648	0.00285386	1	2.54457	0.0555556
GO:1901605	alpha-amino acid metabolic process	Biological process	4	154	54	13692	6.58586	0.00314549	1	2.50231	0.0740741
GO:0046640	regulation of alpha-beta T cell proliferation	Biological process	2	22	54	13692	23.0505	0.00335283	1	2.47459	0.037037
GO:0034446	substrate adhesion-dependent cell spreading	Biological process	3	79	54	13692	9.62869	0.00371135	1	2.43047	0.0555556
GO:0030155	regulation of cell adhesion	Biological process	7	521	54	13692	3.4067	0.00417089	1	2.37977	0.12963
GO:1901222	regulation of NIK/NF-kappaB signaling	Biological process	3	83	54	13692	9.16466	0.00426468	1	2.37011	0.0555556
GO:0046633	alpha-beta T cell proliferation	Biological process	2	25	54	13692	20.2844	0.00432152	1	2.36436	0.037037
GO:0048384	retinoic acid receptor signaling pathway	Biological process	2	26	54	13692	19.5043	0.00466986	1	2.3307	0.037037
GO:1903038	negative regulation of leukocyte cell-cell adhesion	Biological process	3	90	54	13692	8.45185	0.00534828	1	2.27179	0.0555556
GO:1900026	positive regulation of substrate adhesion-dependent cell spreading	Biological process	2	28	54	13692	18.1111	0.00540411	1	2.26728	0.037037
GO:0050709	negative regulation of protein secretion	Biological process	3	91	54	13692	8.35897	0.00551533	1	2.25843	0.0555556
GO:0051261	protein depolymerization	Biological process	3	91	54	13692	8.35897	0.00551533	1	2.25843	0.0555556
GO:0038061	NIK/NF-kappaB signaling	Biological process	3	93	54	13692	8.17921	0.0058588	1	2.23219	0.0555556
GO:0002792	negative regulation of peptide secretion	Biological process	3	95	54	13692	8.00702	0.00621485	1	2.20657	0.0555556
GO:0097435	supramolecular fiber organization	Biological process	7	568	54	13692	3.1248	0.00664687	1	2.17738	0.12963
GO:0007162	negative regulation of cell adhesion	Biological process	4	199	54	13692	5.09659	0.00776964	1	2.1096	0.0740741
GO:0006520	cellular amino acid metabolic process	Biological process	4	200	54	13692	5.07111	0.00790536	1	2.10208	0.0740741
GO:0010769	regulation of cell morphogenesis involved in differentiation	Biological process	4	203	54	13692	4.99617	0.0083219	1	2.07978	0.0740741
GO:0046661	male sex differentiation	Biological process	3	106	54	13692	7.1761	0.008403	1	2.07557	0.0555556
GO:0043624	cellular protein complex disassembly	Biological process	3	107	54	13692	7.10903	0.00862158	1	2.06441	0.0555556
GO:1902533	positive regulation of intracellular signal transduction	Biological process	8	750	54	13692	2.70459	0.00868132	1	2.06141	0.148148
GO:0070830	bicellular tight junction assembly	Biological process	2	36	54	13692	14.0864	0.00882741	1	2.05417	0.037037
GO:2000377	regulation of reactive oxygen species metabolic process	Biological process	3	112	54	13692	6.79167	0.00976459	1	2.01035	0.0555556
GO:0007015	actin filament organization	Biological process	5	336	54	13692	3.77315	0.0102199	1	1.99056	0.0925926
GO:0120192	tight junction assembly	Biological process	2	39	54	13692	13.0028	0.0103048	1	1.98696	0.037037
GO:0034330	cell junction organization	Biological process	4	218	54	13692	4.6524	0.0106213	1	1.97382	0.0740741
GO:0051353	positive regulation of oxidoreductase activity	Biological process	2	40	54	13692	12.6778	0.0108199	1	1.96578	0.037037
GO:1902904	negative regulation of supramolecular fiber organization	Biological process	3	117	54	13692	6.50142	0.0109921	1	1.95892	0.0555556
GO:0051494	negative regulation of cytoskeleton organization	Biological process	3	118	54	13692	6.44633	0.0112478	1	1.94893	0.0555556
GO:0030042	actin filament depolymerization	Biological process	2	42	54	13692	12.0741	0.0118837	1	1.92505	0.037037
GO:0031146	SCF-dependent proteasomal ubiquitin-dependent protein catabolic process	Biological process	2	42	54	13692	12.0741	0.0118837	1	1.92505	0.037037
GO:0022604	regulation of cell morphogenesis	Biological process	5	352	54	13692	3.60164	0.0123182	1	1.90945	0.0925926
GO:0120193	tight junction organization	Biological process	2	43	54	13692	11.7933	0.0124322	1	1.90545	0.037037
GO:0009156	ribonucleoside monophosphate biosynthetic process	Biological process	3	124	54	13692	6.13441	0.0128545	1	1.89095	0.0555556
GO:0032720	negative regulation of tumor necrosis factor production	Biological process	2	44	54	13692	11.5253	0.0129916	1	1.88634	0.037037
GO:0050710	negative regulation of cytokine secretion	Biological process	2	44	54	13692	11.5253	0.0129916	1	1.88634	0.037037
GO:0090559	regulation of membrane permeability	Biological process	2	44	54	13692	11.5253	0.0129916	1	1.88634	0.037037
GO:1903556	negative regulation of tumor necrosis factor superfamily cytokine production	Biological process	2	44	54	13692	11.5253	0.0129916	1	1.88634	0.037037
GO:0045216	cell-cell junction organization	Biological process	3	125	54	13692	6.08533	0.0131344	1	1.88159	0.0555556
GO:0043297	apical junction assembly	Biological process	2	45	54	13692	11.2691	0.0135618	1	1.86768	0.037037
GO:1903531	negative regulation of secretion by cell	Biological process	3	127	54	13692	5.9895	0.0137047	1	1.86313	0.0555556
GO:0022408	negative regulation of cell-cell adhesion	Biological process	3	129	54	13692	5.89664	0.0142889	1	1.845	0.0555556
GO:0051017	actin filament bundle assembly	Biological process	3	130	54	13692	5.85128	0.0145863	1	1.83605	0.0555556
GO:0051224	negative regulation of protein transport	Biological process	3	130	54	13692	5.85128	0.0145863	1	1.83605	0.0555556
GO:0009880	embryonic pattern specification	Biological process	2	47	54	13692	10.7896	0.0147344	1	1.83167	0.037037
GO:0061572	actin filament bundle organization	Biological process	3	132	54	13692	5.76263	0.0151916	1	1.8184	0.0555556
GO:0007389	pattern specification process	Biological process	5	372	54	13692	3.408	0.0153323	1	1.81439	0.0925926
GO:0045123	cellular extravasation	Biological process	2	48	54	13692	10.5648	0.0153366	1	1.81427	0.037037
GO:0009124	nucleoside monophosphate biosynthetic process	Biological process	3	133	54	13692	5.7193	0.0154995	1	1.80968	0.0555556
GO:0006575	cellular modified amino acid metabolic process	Biological process	3	134	54	13692	5.67662	0.015811	1	1.80104	0.0555556
GO:1904950	negative regulation of establishment of protein localization	Biological process	3	134	54	13692	5.67662	0.015811	1	1.80104	0.0555556
GO:0090398	cellular senescence	Biological process	2	49	54	13692	10.3492	0.0159492	1	1.79726	0.037037
GO:1903426	regulation of reactive oxygen species biosynthetic process	Biological process	2	49	54	13692	10.3492	0.0159492	1	1.79726	0.037037
GO:0043410	positive regulation of MAPK cascade	Biological process	5	379	54	13692	3.34506	0.0164949	1	1.78265	0.0925926
GO:0001947	heart looping	Biological process	2	50	54	13692	10.1422	0.0165722	1	1.78062	0.037037
GO:0034121	regulation of toll-like receptor signaling pathway	Biological process	2	50	54	13692	10.1422	0.0165722	1	1.78062	0.037037
GO:0070374	positive regulation of ERK1 and ERK2 cascade	Biological process	3	137	54	13692	5.55231	0.0167665	1	1.77556	0.0555556
GO:0072678	T cell migration	Biological process	2	51	54	13692	9.94336	0.0172055	1	1.76433	0.037037
GO:0051048	negative regulation of secretion	Biological process	3	139	54	13692	5.47242	0.0174213	1	1.75892	0.0555556
GO:0007159	leukocyte cell-cell adhesion	Biological process	4	253	54	13692	4.00878	0.0174898	1	1.75721	0.0740741
GO:0070227	lymphocyte apoptotic process	Biological process	2	52	54	13692	9.75214	0.017849	1	1.74839	0.037037
GO:0018208	peptidyl-proline modification	Biological process	2	53	54	13692	9.56813	0.0185026	1	1.73277	0.037037
GO:0061371	determination of heart left/right asymmetry	Biological process	2	53	54	13692	9.56813	0.0185026	1	1.73277	0.037037
GO:0030036	actin cytoskeleton organization	Biological process	6	545	54	13692	2.79144	0.0198165	1	1.70297	0.111111
GO:0003143	embryonic heart tube morphogenesis	Biological process	2	55	54	13692	9.2202	0.0198399	1	1.70246	0.037037
GO:1901880	negative regulation of protein depolymerization	Biological process	2	55	54	13692	9.2202	0.0198399	1	1.70246	0.037037
GO:0033554	cellular response to stress	Biological process	11	1411	54	13692	1.97669	0.0200974	1	1.69686	0.203704
GO:0009064	glutamine family amino acid metabolic process	Biological process	2	56	54	13692	9.05556	0.0205233	1	1.68775	0.037037
GO:0048519	negative regulation of biological process	Biological process	23	3960	54	13692	1.47267	0.0218631	1	1.66029	0.425926
GO:0032507	maintenance of protein location in cell	Biological process	2	58	54	13692	8.7433	0.0219194	1	1.65917	0.037037
GO:0010810	regulation of cell-substrate adhesion	Biological process	3	154	54	13692	4.93939	0.0227855	1	1.64234	0.0555556
GO:0090407	organophosphate biosynthetic process	Biological process	5	413	54	13692	3.06968	0.0229826	1	1.6386	0.0925926
GO:0043648	dicarboxylic acid metabolic process	Biological process	2	60	54	13692	8.45185	0.023354	1	1.63164	0.037037
GO:0043242	negative regulation of protein complex disassembly	Biological process	2	61	54	13692	8.3133	0.0240855	1	1.61824	0.037037
GO:0032956	regulation of actin cytoskeleton organization	Biological process	4	280	54	13692	3.62222	0.0243393	1	1.61369	0.0740741
GO:0008543	fibroblast growth factor receptor signaling pathway	Biological process	2	63	54	13692	8.04938	0.0255764	1	1.59216	0.037037
GO:0035050	embryonic heart tube development	Biological process	2	63	54	13692	8.04938	0.0255764	1	1.59216	0.037037
GO:0022411	cellular component disassembly	Biological process	4	286	54	13692	3.54623	0.026054	1	1.58413	0.0740741
GO:0003151	outflow tract morphogenesis	Biological process	2	64	54	13692	7.92361	0.0263357	1	1.57946	0.037037
GO:0021954	central nervous system neuron development	Biological process	2	64	54	13692	7.92361	0.0263357	1	1.57946	0.037037
GO:0009119	ribonucleoside metabolic process	Biological process	2	65	54	13692	7.80171	0.0271041	1	1.56697	0.037037
GO:1903409	reactive oxygen species biosynthetic process	Biological process	2	65	54	13692	7.80171	0.0271041	1	1.56697	0.037037
GO:0048523	negative regulation of cellular process	Biological process	21	3581	54	13692	1.48692	0.0272484	1	1.56466	0.388889
GO:0046634	regulation of alpha-beta T cell activation	Biological process	2	66	54	13692	7.6835	0.0278815	1	1.55468	0.037037
GO:0051493	regulation of cytoskeleton organization	Biological process	5	435	54	13692	2.91443	0.0279614	1	1.55344	0.0925926
GO:1902903	regulation of supramolecular fiber organization	Biological process	4	293	54	13692	3.46151	0.028145	1	1.5506	0.0740741
GO:0007155	cell adhesion	Biological process	8	929	54	13692	2.18347	0.028166	1	1.55027	0.148148
GO:0010646	regulation of cell communication	Biological process	16	2500	54	13692	1.62276	0.0282876	1	1.5484	0.296296
GO:0043547	positive regulation of GTPase activity	Biological process	4	294	54	13692	3.44974	0.0284517	1	1.54589	0.0740741
GO:0051341	regulation of oxidoreductase activity	Biological process	2	67	54	13692	7.56882	0.0286679	1	1.5426	0.037037
GO:1901879	regulation of protein depolymerization	Biological process	2	67	54	13692	7.56882	0.0286679	1	1.5426	0.037037
GO:0022610	biological adhesion	Biological process	8	935	54	13692	2.16946	0.029126	1	1.53572	0.148148
GO:0022603	regulation of anatomical structure morphogenesis	Biological process	7	762	54	13692	2.32925	0.0292308	1	1.53416	0.12963
GO:0032872	regulation of stress-activated MAPK cascade	Biological process	3	171	54	13692	4.44834	0.0298361	1	1.52526	0.0555556
GO:0022407	regulation of cell-cell adhesion	Biological process	4	300	54	13692	3.38074	0.030334	1	1.51807	0.0740741
GO:0023051	regulation of signaling	Biological process	16	2523	54	13692	1.60796	0.0305746	1	1.51464	0.296296
GO:0032984	protein-containing complex disassembly	Biological process	3	173	54	13692	4.39692	0.0307333	1	1.51239	0.0555556
GO:0010771	negative regulation of cell morphogenesis involved in differentiation	Biological process	2	70	54	13692	7.24444	0.0310799	1	1.50752	0.037037
GO:0051492	regulation of stress fiber assembly	Biological process	2	70	54	13692	7.24444	0.0310799	1	1.50752	0.037037
GO:0071456	cellular response to hypoxia	Biological process	2	70	54	13692	7.24444	0.0310799	1	1.50752	0.037037
GO:0030029	actin filament-based process	Biological process	6	605	54	13692	2.5146	0.0310889	1	1.50739	0.111111
GO:0070302	regulation of stress-activated protein kinase signaling cascade	Biological process	3	174	54	13692	4.37165	0.0311872	1	1.50602	0.0555556
GO:0045785	positive regulation of cell adhesion	Biological process	4	304	54	13692	3.33626	0.0316293	1	1.49991	0.0740741
GO:0036294	cellular response to decreased oxygen levels	Biological process	2	71	54	13692	7.14241	0.0319013	1	1.49619	0.037037
GO:0046031	ADP metabolic process	Biological process	2	71	54	13692	7.14241	0.0319013	1	1.49619	0.037037
GO:1901888	regulation of cell junction assembly	Biological process	2	71	54	13692	7.14241	0.0319013	1	1.49619	0.037037
GO:0034329	cell junction assembly	Biological process	3	177	54	13692	4.29755	0.0325702	1	1.48718	0.0555556
GO:0032970	regulation of actin filament-based process	Biological process	4	307	54	13692	3.30366	0.032622	1	1.48649	0.0740741
GO:0051651	maintenance of location in cell	Biological process	2	73	54	13692	6.94673	0.0335696	1	1.47405	0.037037
GO:0071887	leukocyte apoptotic process	Biological process	2	73	54	13692	6.94673	0.0335696	1	1.47405	0.037037
GO:0007569	cell aging	Biological process	2	74	54	13692	6.85285	0.0344164	1	1.46323	0.037037
GO:0045639	positive regulation of myeloid cell differentiation	Biological process	2	75	54	13692	6.76148	0.0352715	1	1.45258	0.037037
GO:0051051	negative regulation of transport	Biological process	4	316	54	13692	3.20956	0.0357098	1	1.44721	0.0740741
GO:0030522	intracellular receptor signaling pathway	Biological process	3	184	54	13692	4.13406	0.0359208	1	1.44465	0.0555556
GO:0009135	purine nucleoside diphosphate metabolic process	Biological process	2	76	54	13692	6.67251	0.0361349	1	1.44207	0.037037
GO:0009179	purine ribonucleoside diphosphate metabolic process	Biological process	2	76	54	13692	6.67251	0.0361349	1	1.44207	0.037037
GO:0044344	cellular response to fibroblast growth factor stimulus	Biological process	2	77	54	13692	6.58586	0.0370064	1	1.43172	0.037037
GO:0045185	maintenance of protein location	Biological process	2	77	54	13692	6.58586	0.0370064	1	1.43172	0.037037
GO:0071774	response to fibroblast growth factor	Biological process	2	77	54	13692	6.58586	0.0370064	1	1.43172	0.037037
GO:0007548	sex differentiation	Biological process	3	187	54	13692	4.06774	0.0374095	1	1.42702	0.0555556
GO:0009260	ribonucleotide biosynthetic process	Biological process	3	187	54	13692	4.06774	0.0374095	1	1.42702	0.0555556
GO:0001678	cellular glucose homeostasis	Biological process	2	78	54	13692	6.50142	0.0378861	1	1.42152	0.037037
GO:0009185	ribonucleoside diphosphate metabolic process	Biological process	2	78	54	13692	6.50142	0.0378861	1	1.42152	0.037037
GO:0110020	regulation of actomyosin structure organization	Biological process	2	78	54	13692	6.50142	0.0378861	1	1.42152	0.037037
GO:0051403	stress-activated MAPK cascade	Biological process	3	189	54	13692	4.02469	0.0384194	1	1.41545	0.0555556
GO:0006807	nitrogen compound metabolic process	Biological process	37	7640	54	13692	1.22795	0.0387291	1	1.41196	0.685185
GO:0001765	membrane raft assembly	Biological process	1	10	54	13692	25.3556	0.038759	1	1.41163	0.0185185
GO:0006103	2-oxoglutarate metabolic process	Biological process	1	10	54	13692	25.3556	0.038759	1	1.41163	0.0185185
GO:0006527	arginine catabolic process	Biological process	1	10	54	13692	25.3556	0.038759	1	1.41163	0.0185185
GO:0021604	cranial nerve structural organization	Biological process	1	10	54	13692	25.3556	0.038759	1	1.41163	0.0185185
GO:0046033	AMP metabolic process	Biological process	1	10	54	13692	25.3556	0.038759	1	1.41163	0.0185185
GO:0046512	sphingosine biosynthetic process	Biological process	1	10	54	13692	25.3556	0.038759	1	1.41163	0.0185185
GO:0070431	nucleotide-binding oligomerization domain containing 2 signaling pathway	Biological process	1	10	54	13692	25.3556	0.038759	1	1.41163	0.0185185
GO:0072641	type I interferon secretion	Biological process	1	10	54	13692	25.3556	0.038759	1	1.41163	0.0185185
GO:0072642	interferon-alpha secretion	Biological process	1	10	54	13692	25.3556	0.038759	1	1.41163	0.0185185
GO:0098760	response to interleukin-7	Biological process	1	10	54	13692	25.3556	0.038759	1	1.41163	0.0185185
GO:0098761	cellular response to interleukin-7	Biological process	1	10	54	13692	25.3556	0.038759	1	1.41163	0.0185185
GO:1902739	regulation of interferon-alpha secretion	Biological process	1	10	54	13692	25.3556	0.038759	1	1.41163	0.0185185
GO:1902741	positive regulation of interferon-alpha secretion	Biological process	1	10	54	13692	25.3556	0.038759	1	1.41163	0.0185185
GO:2001185	regulation of CD8-positive, alpha-beta T cell activation	Biological process	1	10	54	13692	25.3556	0.038759	1	1.41163	0.0185185
GO:0072593	reactive oxygen species metabolic process	Biological process	3	190	54	13692	4.00351	0.0389296	1	1.40972	0.0555556
GO:0007166	cell surface receptor signaling pathway	Biological process	13	1968	54	13692	1.67491	0.0392768	1	1.40586	0.240741
GO:0044281	small molecule metabolic process	Biological process	10	1370	54	13692	1.85077	0.0395968	1	1.40234	0.185185
GO:0002224	toll-like receptor signaling pathway	Biological process	2	80	54	13692	6.33889	0.0396693	1	1.40155	0.037037
GO:0006165	nucleoside diphosphate phosphorylation	Biological process	2	80	54	13692	6.33889	0.0396693	1	1.40155	0.037037
GO:0009116	nucleoside metabolic process	Biological process	2	80	54	13692	6.33889	0.0396693	1	1.40155	0.037037
GO:0050868	negative regulation of T cell activation	Biological process	2	80	54	13692	6.33889	0.0396693	1	1.40155	0.037037
GO:0046390	ribose phosphate biosynthetic process	Biological process	3	193	54	13692	3.94128	0.0404811	1	1.39275	0.0555556
GO:0032231	regulation of actin filament bundle assembly	Biological process	2	81	54	13692	6.26063	0.0405728	1	1.39176	0.037037
GO:0046939	nucleotide phosphorylation	Biological process	2	81	54	13692	6.26063	0.0405728	1	1.39176	0.037037
GO:0031325	positive regulation of cellular metabolic process	Biological process	16	2614	54	13692	1.55199	0.0410257	1	1.38694	0.296296
GO:0030038	contractile actin filament bundle assembly	Biological process	2	82	54	13692	6.18428	0.0414841	1	1.38212	0.037037
GO:0043149	stress fiber assembly	Biological process	2	82	54	13692	6.18428	0.0414841	1	1.38212	0.037037
GO:0035282	segmentation	Biological process	2	83	54	13692	6.10977	0.0424031	1	1.3726	0.037037
GO:0006577	amino-acid betaine metabolic process	Biological process	1	11	54	13692	23.0505	0.0425528	1	1.37107	0.0185185
GO:0006825	copper ion transport	Biological process	1	11	54	13692	23.0505	0.0425528	1	1.37107	0.0185185
GO:0006878	cellular copper ion homeostasis	Biological process	1	11	54	13692	23.0505	0.0425528	1	1.37107	0.0185185
GO:0018401	peptidyl-proline hydroxylation to 4-hydroxy-L-proline	Biological process	1	11	54	13692	23.0505	0.0425528	1	1.37107	0.0185185
GO:0021559	trigeminal nerve development	Biological process	1	11	54	13692	23.0505	0.0425528	1	1.37107	0.0185185
GO:0021561	facial nerve development	Biological process	1	11	54	13692	23.0505	0.0425528	1	1.37107	0.0185185
GO:0021610	facial nerve morphogenesis	Biological process	1	11	54	13692	23.0505	0.0425528	1	1.37107	0.0185185
GO:0030002	cellular anion homeostasis	Biological process	1	11	54	13692	23.0505	0.0425528	1	1.37107	0.0185185
GO:0030320	cellular monovalent inorganic anion homeostasis	Biological process	1	11	54	13692	23.0505	0.0425528	1	1.37107	0.0185185
GO:0032682	negative regulation of chemokine production	Biological process	1	11	54	13692	23.0505	0.0425528	1	1.37107	0.0185185
GO:0036092	phosphatidylinositol-3-phosphate biosynthetic process	Biological process	1	11	54	13692	23.0505	0.0425528	1	1.37107	0.0185185
GO:0046520	sphingoid biosynthetic process	Biological process	1	11	54	13692	23.0505	0.0425528	1	1.37107	0.0185185
GO:0055062	phosphate ion homeostasis	Biological process	1	11	54	13692	23.0505	0.0425528	1	1.37107	0.0185185
GO:0060788	ectodermal placode formation	Biological process	1	11	54	13692	23.0505	0.0425528	1	1.37107	0.0185185
GO:0070423	nucleotide-binding oligomerization domain containing signaling pathway	Biological process	1	11	54	13692	23.0505	0.0425528	1	1.37107	0.0185185
GO:0071697	ectodermal placode morphogenesis	Biological process	1	11	54	13692	23.0505	0.0425528	1	1.37107	0.0185185
GO:0072505	divalent inorganic anion homeostasis	Biological process	1	11	54	13692	23.0505	0.0425528	1	1.37107	0.0185185
GO:0072506	trivalent inorganic anion homeostasis	Biological process	1	11	54	13692	23.0505	0.0425528	1	1.37107	0.0185185
GO:1900025	negative regulation of substrate adhesion-dependent cell spreading	Biological process	1	11	54	13692	23.0505	0.0425528	1	1.37107	0.0185185
GO:1900424	regulation of defense response to bacterium	Biological process	1	11	54	13692	23.0505	0.0425528	1	1.37107	0.0185185
GO:2001224	positive regulation of neuron migration	Biological process	1	11	54	13692	23.0505	0.0425528	1	1.37107	0.0185185
GO:0009893	positive regulation of metabolic process	Biological process	17	2847	54	13692	1.51403	0.0430099	1	1.36643	0.314815
GO:0070372	regulation of ERK1 and ERK2 cascade	Biological process	3	198	54	13692	3.84175	0.0431361	1	1.36516	0.0555556
GO:0071453	cellular response to oxygen levels	Biological process	2	84	54	13692	6.03704	0.0433297	1	1.36321	0.037037
GO:1901564	organonitrogen compound metabolic process	Biological process	27	5163	54	13692	1.32597	0.0436246	1	1.36027	0.5
GO:0009966	regulation of signal transduction	Biological process	14	2211	54	13692	1.60551	0.0442563	1	1.35402	0.259259
GO:0008584	male gonad development	Biological process	2	85	54	13692	5.96601	0.044264	1	1.35395	0.037037
GO:0021987	cerebral cortex development	Biological process	2	85	54	13692	5.96601	0.044264	1	1.35395	0.037037
GO:0050852	T cell receptor signaling pathway	Biological process	2	85	54	13692	5.96601	0.044264	1	1.35395	0.037037
GO:0051262	protein tetramerization	Biological process	2	85	54	13692	5.96601	0.044264	1	1.35395	0.037037
GO:0043085	positive regulation of catalytic activity	Biological process	8	1018	54	13692	1.99258	0.0448371	1	1.34836	0.148148
GO:0019752	carboxylic acid metabolic process	Biological process	6	662	54	13692	2.29809	0.0451268	1	1.34557	0.111111
GO:0046546	development of primary male sexual characteristics	Biological process	2	86	54	13692	5.89664	0.0452057	1	1.34481	0.037037
GO:0072676	lymphocyte migration	Biological process	2	86	54	13692	5.89664	0.0452057	1	1.34481	0.037037
GO:0048584	positive regulation of response to stimulus	Biological process	11	1604	54	13692	1.73885	0.0459456	1	1.33776	0.203704
GO:0048585	negative regulation of response to stimulus	Biological process	9	1212	54	13692	1.88284	0.0460045	1	1.3372	0.166667
GO:0010811	positive regulation of cell-substrate adhesion	Biological process	2	87	54	13692	5.82886	0.0461549	1	1.33578	0.037037
GO:0002829	negative regulation of type 2 immune response	Biological process	1	12	54	13692	21.1296	0.0463319	1	1.33412	0.0185185
GO:0006206	pyrimidine nucleobase metabolic process	Biological process	1	12	54	13692	21.1296	0.0463319	1	1.33412	0.0185185
GO:0006670	sphingosine metabolic process	Biological process	1	12	54	13692	21.1296	0.0463319	1	1.33412	0.0185185
GO:0006684	sphingomyelin metabolic process	Biological process	1	12	54	13692	21.1296	0.0463319	1	1.33412	0.0185185
GO:0009130	pyrimidine nucleoside monophosphate biosynthetic process	Biological process	1	12	54	13692	21.1296	0.0463319	1	1.33412	0.0185185
GO:0019471	4-hydroxyproline metabolic process	Biological process	1	12	54	13692	21.1296	0.0463319	1	1.33412	0.0185185
GO:0021854	hypothalamus development	Biological process	1	12	54	13692	21.1296	0.0463319	1	1.33412	0.0185185
GO:0032656	regulation of interleukin-13 production	Biological process	1	12	54	13692	21.1296	0.0463319	1	1.33412	0.0185185
GO:0034138	toll-like receptor 3 signaling pathway	Biological process	1	12	54	13692	21.1296	0.0463319	1	1.33412	0.0185185
GO:0034497	protein localization to phagophore assembly site	Biological process	1	12	54	13692	21.1296	0.0463319	1	1.33412	0.0185185
GO:0035372	protein localization to microtubule	Biological process	1	12	54	13692	21.1296	0.0463319	1	1.33412	0.0185185
GO:0035872	nucleotide-binding domain, leucine rich repeat containing receptor signaling pathway	Biological process	1	12	54	13692	21.1296	0.0463319	1	1.33412	0.0185185
GO:0042537	benzene-containing compound metabolic process	Biological process	1	12	54	13692	21.1296	0.0463319	1	1.33412	0.0185185
GO:0045056	transcytosis	Biological process	1	12	54	13692	21.1296	0.0463319	1	1.33412	0.0185185
GO:0061029	eyelid development in camera-type eye	Biological process	1	12	54	13692	21.1296	0.0463319	1	1.33412	0.0185185
GO:0070886	positive regulation of calcineurin-NFAT signaling cascade	Biological process	1	12	54	13692	21.1296	0.0463319	1	1.33412	0.0185185
GO:0071696	ectodermal placode development	Biological process	1	12	54	13692	21.1296	0.0463319	1	1.33412	0.0185185
GO:0072606	interleukin-8 secretion	Biological process	1	12	54	13692	21.1296	0.0463319	1	1.33412	0.0185185
GO:0090179	planar cell polarity pathway involved in neural tube closure	Biological process	1	12	54	13692	21.1296	0.0463319	1	1.33412	0.0185185
GO:0106058	positive regulation of calcineurin-mediated signaling	Biological process	1	12	54	13692	21.1296	0.0463319	1	1.33412	0.0185185
GO:1901550	regulation of endothelial cell development	Biological process	1	12	54	13692	21.1296	0.0463319	1	1.33412	0.0185185
GO:1903140	regulation of establishment of endothelial barrier	Biological process	1	12	54	13692	21.1296	0.0463319	1	1.33412	0.0185185
GO:1904925	positive regulation of autophagy of mitochondrion in response to mitochondrial depolarization	Biological process	1	12	54	13692	21.1296	0.0463319	1	1.33412	0.0185185
GO:0051094	positive regulation of developmental process	Biological process	8	1025	54	13692	1.97897	0.0463791	1	1.33368	0.148148
GO:0010508	positive regulation of autophagy	Biological process	2	89	54	13692	5.69788	0.0480753	1	1.31808	0.037037
GO:0003007	heart morphogenesis	Biological process	3	207	54	13692	3.67472	0.0481309	1	1.31758	0.0555556
GO:0007368	determination of left/right symmetry	Biological process	2	90	54	13692	5.63457	0.0490463	1	1.30939	0.037037
GO:0035335	peptidyl-tyrosine dephosphorylation	Biological process	2	90	54	13692	5.63457	0.0490463	1	1.30939	0.037037
GO:0043244	regulation of protein complex disassembly	Biological process	2	90	54	13692	5.63457	0.0490463	1	1.30939	0.037037
GO:0046914	transition metal ion binding	Molecular function	9	843	55	13434	2.6077	0.0067858	1	2.1684	0.163636
GO:0016409	palmitoyltransferase activity	Molecular function	2	36	55	13434	13.5697	0.00948424	1	2.023	0.0363636
GO:0019842	vitamin binding	Molecular function	3	108	55	13434	6.78485	0.00979134	1	2.00916	0.0545455
GO:0016597	amino acid binding	Molecular function	2	37	55	13434	13.2029	0.0100001	1	2	0.0363636
GO:1990939	ATP-dependent microtubule motor activity	Molecular function	2	38	55	13434	12.8555	0.0105281	1	1.97765	0.0363636
GO:0043167	ion binding	Molecular function	26	4311	55	13434	1.47312	0.01323	1	1.87844	0.472727
GO:0036094	small molecule binding	Molecular function	15	2027	55	13434	1.80751	0.01399	1	1.85418	0.272727
GO:0030170	pyridoxal phosphate binding	Molecular function	2	49	55	13434	9.96957	0.0171145	1	1.76664	0.0363636
GO:0070279	vitamin B6 binding	Molecular function	2	49	55	13434	9.96957	0.0171145	1	1.76664	0.0363636
GO:0003824	catalytic activity	Molecular function	28	4876	55	13434	1.40261	0.018475	1	1.73341	0.509091
GO:0050662	coenzyme binding	Molecular function	4	249	55	13434	3.92377	0.0187801	1	1.7263	0.0727273
GO:0031406	carboxylic acid binding	Molecular function	3	140	55	13434	5.23403	0.0195905	1	1.70795	0.0545455
GO:0048029	monosaccharide binding	Molecular function	2	54	55	13434	9.04646	0.0205568	1	1.68704	0.0363636
GO:0043177	organic acid binding	Molecular function	3	149	55	13434	4.91788	0.0230494	1	1.63734	0.0545455
GO:0031490	chromatin DNA binding	Molecular function	2	67	55	13434	7.29118	0.0307098	1	1.51272	0.0363636
GO:0003777	microtubule motor activity	Molecular function	2	70	55	13434	6.9787	0.0332841	1	1.47776	0.0363636
GO:0008092	cytoskeletal protein binding	Molecular function	7	769	55	13434	2.22338	0.0364161	1	1.43871	0.127273
GO:0051219	phosphoprotein binding	Molecular function	2	75	55	13434	6.51345	0.0377552	1	1.42302	0.0363636
GO:0016846	carbon-sulfur lyase activity	Molecular function	1	10	55	13434	24.4255	0.040208	1	1.39569	0.0181818
GO:0070410	co-SMAD binding	Molecular function	1	10	55	13434	24.4255	0.040208	1	1.39569	0.0181818
GO:0008270	zinc ion binding	Molecular function	6	624	55	13434	2.3486	0.0413648	1	1.38337	0.109091
GO:0016813	hydrolase activity, acting on carbon-nitrogen (but not peptide) bonds, in linear amidines	Molecular function	1	11	55	13434	22.205	0.0441404	1	1.35516	0.0181818
GO:0031994	insulin-like growth factor I binding	Molecular function	1	11	55	13434	22.205	0.0441404	1	1.35516	0.0181818
GO:0008569	ATP-dependent microtubule motor activity, minus-end-directed	Molecular function	1	12	55	13434	20.3545	0.048057	1	1.31824	0.0181818
GO:0031543	peptidyl-proline dioxygenase activity	Molecular function	1	12	55	13434	20.3545	0.048057	1	1.31824	0.0181818
GO:0000974	Prp19 complex	Cellular component	2	11	60	14137	42.8394	0.000950578	0.72434	3.02201	0.0333333
GO:0071013	catalytic step 2 spliceosome	Cellular component	3	75	60	14137	9.42467	0.00395094	1	2.4033	0.05
GO:0005871	kinesin complex	Cellular component	2	46	60	14137	10.2442	0.0162647	1	1.78875	0.0333333
GO:0019005	SCF ubiquitin ligase complex	Cellular component	2	54	60	14137	8.72654	0.0220071	1	1.65744	0.0333333
GO:0005739	mitochondrion	Cellular component	10	1192	60	14137	1.97665	0.0273764	1	1.56262	0.166667
GO:0005681	spliceosomal complex	Cellular component	3	159	60	14137	4.4456	0.0299572	1	1.5235	0.05
GO:0005903	brush border	Cellular component	2	72	60	14137	6.54491	0.0374504	1	1.42654	0.0333333
GO:0005815	microtubule organizing center	Cellular component	6	607	60	14137	2.329	0.0431441	1	1.36508	0.1
GO:0002178	palmitoyltransferase complex	Cellular component	1	11	60	14137	21.4197	0.0457236	1	1.33986	0.0166667
GO:0031143	pseudopodium	Cellular component	1	11	60	14137	21.4197	0.0457236	1	1.33986	0.0166667
GO:0005684	U2-type spliceosomal complex	Cellular component	2	81	60	14137	5.8177	0.0463416	1	1.33403	0.0333333
GO:1902494	catalytic complex	Cellular component	9	1134	60	14137	1.86997	0.0485616	1	1.31371	0.15
GO:0005665	RNA polymerase II, core complex	Cellular component	1	12	60	14137	19.6347	0.0497769	1	1.30297	0.0166667
GO:0071014	post-mRNA release spliceosomal complex	Cellular component	1	12	60	14137	19.6347	0.0497769	1	1.30297	0.0166667

## Sheet: down_E_vs_C
#Column "GO.ID" stands for the ID of gene ontology term
#Column "Term" stands for the name of gene ontology term
#Column "Ontology" stands for the ontology of GOID belongs to
#Column "Count" stands for the number of DE genes associated with the listed GOID
#Column "Pop.Hits" stands for the number of background population genes associated with the listed GOID
#Column "List.Total" stands for the total number of DE genes
#Column "Pop.Total" stands for the total number of background population genes
#Column "Fold.Enrichment" stands for the Fold Enrichment value of the GOID, it equals (Count/Pop.Hits)/(List.Total/Pop.Total)
#Column "Pvalue" stands for the significance testing value of the GOID
#Column "FDR" stands for the false discovery rate of the GOID, using Benjamini & Hochberg (1995) method
#Column "Enrichment.Score" stands for the Enrichment Score value of the GOID, it equals (-log10(Pvalue))
#Column "Gene.Ratio" stands for the Gene Ratio value genes associated with the GOID, it equals (Count/List.Total)
#Column "GENES" stands for the DE genes associated with the GOID
GO.ID	Term	Ontology	Count	Pop.Hits	List.Total	Pop.Total	Fold.Enrichment	Pvalue	FDR	Enrichment.Score	Gene.Ratio	GENES
GO:0030900	forebrain development	Biological process	11	279	115	13692	4.69416	2.25128e-05	0.130912	4.64757	0.0956522	ARID1A//APAF1//FYN//ATRX//RYK//TRAPPC9//CREB1//KRAS//NRG1//FUT10//PAFAH1B1
GO:0007420	brain development	Biological process	13	469	115	13692	3.30019	0.000153259	0.304046	3.81457	0.113043	CHD8//ARID1A//APAF1//FYN//ATRX//RYK//TRAPPC9//CREB1//KRAS//NRG1//FUT10//SSBP3//PAFAH1B1
GO:0007399	nervous system development	Biological process	28	1640	115	13692	2.03275	0.000166693	0.304046	3.77808	0.243478	PRKCZ//MAN2A1//ARNTL//JADE2//TCF4//MOSMO//JAG1//ATRX//HOXC8//TRAPPC9//KRAS//FUT10//TMEM107//SSBP3//NTN4//PRKCI//AGRN//CHD8//NRG1//RYK//CREB1//PRICKLE1//ARID1A//APAF1//PTK7//PHACTR4//FYN//PAFAH1B1
GO:0021915	neural tube development	Biological process	7	144	115	13692	5.78768	0.000209146	0.304046	3.67955	0.0608696	SSBP3//TMEM107//PRICKLE1//ARID1A//APAF1//PTK7//PHACTR4
GO:0060322	head development	Biological process	13	509	115	13692	3.04085	0.000339867	0.334213	3.46869	0.113043	ARID1A//FYN//ATRX//RYK//TRAPPC9//CREB1//KRAS//NRG1//FUT10//SSBP3//PAFAH1B1//APAF1//CHD8
GO:0009653	anatomical structure morphogenesis	Biological process	32	2078	115	13692	1.83347	0.000344845	0.334213	3.46238	0.278261	RIN2//JADE2//PRKCZ//PNPT1//KRAS//MAN2A1//HOXC8//FAM20A//TMEM107//PRKCI//ATRX//SSBP3//TCF4//PTGFRN//FYN//SYNE3//GNA12//RYK//CREB1//NTN4//AGRN//TDRD7//JAG1//MMP16//PRICKLE1//APAF1//PHACTR4//PTK7//ARID1A//PAFAH1B1//EPGN//NRG1
GO:0001843	neural tube closure	Biological process	5	80	115	13692	7.4413	0.000557674	0.406346	3.25362	0.0434783	PRICKLE1//ARID1A//APAF1//PHACTR4//PTK7
GO:0060606	tube closure	Biological process	5	81	115	13692	7.34944	0.000590425	0.406346	3.22884	0.0434783	PRICKLE1//ARID1A//APAF1//PTK7//PHACTR4
GO:0045597	positive regulation of cell differentiation	Biological process	15	688	115	13692	2.5958	0.00062891	0.406346	3.20141	0.130435	RIN2//GPR68//ARNTL//NRG1//PAFAH1B1//MAN2A1//JADE2//TCF4//JAG1//PRKCZ//WNT5B//CREB1//PRKCI//FYN//PTK7
GO:0014020	primary neural tube formation	Biological process	5	86	115	13692	6.92214	0.000776312	0.451426	3.10996	0.0434783	PRICKLE1//ARID1A//APAF1//PTK7//PHACTR4
GO:0048592	eye morphogenesis	Biological process	6	132	115	13692	5.41186	0.000854283	0.451605	3.0684	0.0521739	PHACTR4//JAG1//MAN2A1//PRKCI//ARID1A//TDRD7
GO:0043009	chordate embryonic development	Biological process	13	572	115	13692	2.70593	0.00101249	0.488768	2.99461	0.113043	KIAA1217//MMP16//SSBP3//TMEM107//PRICKLE1//ARID1A//APAF1//PTK7//PHACTR4//CUL4A//MAN2A1//GNA12//CHD8
GO:0001841	neural tube formation	Biological process	5	94	115	13692	6.33302	0.00116029	0.488768	2.93543	0.0434783	PRICKLE1//ARID1A//APAF1//PTK7//PHACTR4
GO:0009792	embryo development ending in birth or egg hatching	Biological process	13	582	115	13692	2.65944	0.00118512	0.488768	2.92624	0.113043	KIAA1217//MMP16//SSBP3//TMEM107//PRICKLE1//ARID1A//APAF1//PTK7//PHACTR4//CUL4A//MAN2A1//GNA12//CHD8
GO:0035295	tube development	Biological process	16	815	115	13692	2.33739	0.0012608	0.488768	2.89936	0.13913	RIN2//ATRX//KRAS//CREB1//CHD8//MAN2A1//JAG1//SSBP3//TMEM107//TCF4//PRICKLE1//ARID1A//APAF1//PTK7//PHACTR4//EPGN
GO:0048593	camera-type eye morphogenesis	Biological process	5	99	115	13692	6.01318	0.00146256	0.53155	2.83489	0.0434783	PHACTR4//JAG1//MAN2A1//ARID1A//TDRD7
GO:0045595	regulation of cell differentiation	Biological process	21	1282	115	13692	1.9503	0.00213529	0.574323	2.67054	0.182609	RIN2//NRG1//PRICKLE1//PAFAH1B1//EREG//MAN2A1//JADE2//RYK//TCF4//MOSMO//GPR68//PRKCZ//WNT5B//CREB1//ARNTL//JAG1//KRAS//CUL4A//PRKCI//FYN//PTK7
GO:0050793	regulation of developmental process	Biological process	28	1930	115	13692	1.72731	0.00225492	0.574323	2.64687	0.243478	RIN2//PNPT1//SSBP3//PRICKLE1//NTN4//EREG//MAN2A1//JADE2//RYK//IL27RA//MOSMO//GPR68//PRKCZ//WNT5B//ARNTL//JAG1//KRAS//NRG1//PAFAH1B1//CREB1//CUL4A//TCF4//PRKCI//PTK7//AGRN//FYN//SYNE3//GNA12
GO:0060429	epithelium development	Biological process	16	866	115	13692	2.19974	0.00234698	0.574323	2.62949	0.13913	ARNTL//RYK//TDRD7//NTN4//KRAS//CREB1//ATRX//PAFAH1B1//SSBP3//TMEM107//JAG1//PRICKLE1//ARID1A//APAF1//PHACTR4//PTK7
GO:0002009	morphogenesis of an epithelium	Biological process	10	410	115	13692	2.90392	0.00236235	0.574323	2.62666	0.0869565	RYK//NTN4//KRAS//PAFAH1B1//JAG1//PRICKLE1//ARID1A//APAF1//PHACTR4//PTK7
GO:0001838	embryonic epithelial tube formation	Biological process	5	112	115	13692	5.31522	0.00251703	0.574323	2.59911	0.0434783	PRICKLE1//ARID1A//APAF1//PTK7//PHACTR4
GO:0048869	cellular developmental process	Biological process	39	3039	115	13692	1.52793	0.0025441	0.574323	2.59447	0.33913	RIN2//PRICKLE1//PNPT1//ATRX//ARID1A//EREG//MAN2A1//JADE2//ROPN1L//TCF4//MOSMO//GPR68//PRKCZ//ARNTL//JAG1//CUL4A//HOXC8//TRAPPC9//NHS//POU6F1//TDRD7//PIR//KRAS//NTN4//PTGFRN//PRKCI//PTK7//SYNE3//GNA12//AGRN//RYK//CREB1//TTLL5//SSBP3//WNT5B//FYN//PHACTR4//PAFAH1B1//NRG1
GO:0050767	regulation of neurogenesis	Biological process	12	565	115	13692	2.52873	0.00278895	0.574323	2.55456	0.104348	ARNTL//NRG1//PAFAH1B1//MAN2A1//JADE2//RYK//TCF4//JAG1//MOSMO//PRKCI//FYN//PTK7
GO:0072175	epithelial tube formation	Biological process	5	116	115	13692	5.13193	0.00293073	0.574323	2.53302	0.0434783	PRICKLE1//ARID1A//APAF1//PTK7//PHACTR4
GO:0045184	establishment of protein localization	Biological process	21	1318	115	13692	1.89702	0.00298189	0.574323	2.52551	0.182609	PRKCZ//IL27RA//FYN//SYNE3//TRIM27//GOLPH3L//GPR68//GLUD1//RUFY1//CNIH4//PIK3R2//PAFAH1B1//STX8//TLK1//EVI5//TSNARE1//ZDHHC12//THOC2//PRICKLE1//ARNTL//IPO9
GO:0051657	maintenance of organelle location	Biological process	2	10	115	13692	23.8122	0.00301151	0.574323	2.52122	0.0173913	POLR2M//PAFAH1B1
GO:0006807	nitrogen compound metabolic process	Biological process	79	7640	115	13692	1.23113	0.00308337	0.574323	2.51097	0.686957	CAAP1//SH2B1//CDYL2//PIR//NUDT3//TRAPPC9//PAFAH1B1//JAG1//PIK3R2//SSBP3//NDUFS1//IL27RA//MTHFD2L//CARNS1//FAR1//POLR2M//PHACTR4//GNA12//DNAJB14//ZDHHC12//PRICKLE1//INTS4//ATRX//EREG//TIRAP//MAML2//APAF1//ACOT7//PYCR2//MCCC2//GLUD1//ZER1//USP30//AGBL3//CORIN//CPM//MMP16//MAN2A1//FUT10//PPP4R3B//RYK//TLK1//PRKCI//FYN//PTK7//PRKCZ//TTLL5//MRPL3//THOC2//ZNF367//MED27//ARNTL//ELMSAN1//CREB1//ALKBH2//T…
GO:0015031	protein transport	Biological process	20	1235	115	13692	1.92811	0.00314469	0.574323	2.50242	0.173913	RUFY1//CNIH4//PRKCZ//IL27RA//FYN//TRIM27//GOLPH3L//PIK3R2//GPR68//GLUD1//PAFAH1B1//STX8//TLK1//EVI5//TSNARE1//ZDHHC12//THOC2//PRICKLE1//ARNTL//IPO9
GO:0030154	cell differentiation	Biological process	37	2873	115	13692	1.53333	0.00324677	0.574323	2.48855	0.321739	NHS//POU6F1//GNA12//RIN2//PRICKLE1//TDRD7//ATRX//ARID1A//EREG//MAN2A1//JADE2//ROPN1L//TCF4//MOSMO//GPR68//PRKCZ//ARNTL//JAG1//CUL4A//HOXC8//TRAPPC9//PIR//KRAS//NTN4//PTGFRN//PRKCI//PTK7//NRG1//AGRN//RYK//CREB1//TTLL5//SSBP3//WNT5B//FYN//PHACTR4//PAFAH1B1
GO:0007417	central nervous system development	Biological process	13	653	115	13692	2.37028	0.00326158	0.574323	2.48657	0.113043	ARID1A//FYN//ATRX//RYK//TRAPPC9//CREB1//KRAS//NRG1//FUT10//SSBP3//PAFAH1B1//APAF1//CHD8
GO:0019827	stem cell population maintenance	Biological process	5	119	115	13692	5.00256	0.00327175	0.574323	2.48522	0.0434783	ARID1A//MED27//JAG1//FUT10//CUL4A
GO:0090596	sensory organ morphogenesis	Biological process	7	233	115	13692	3.57694	0.00349445	0.574323	2.45662	0.0608696	PTK7//PHACTR4//JAG1//MAN2A1//PRKCI//ARID1A//TDRD7
GO:0098727	maintenance of cell number	Biological process	5	121	115	13692	4.91987	0.00351442	0.574323	2.45415	0.0434783	JAG1//FUT10//CUL4A//ARID1A//MED27
GO:0051960	regulation of nervous system development	Biological process	13	661	115	13692	2.34159	0.00361747	0.574323	2.44159	0.113043	NRG1//PAFAH1B1//MAN2A1//ARNTL//JADE2//RYK//TCF4//JAG1//MOSMO//PRKCI//FYN//PTK7//AGRN
GO:0031958	corticosteroid receptor signaling pathway	Biological process	2	11	115	13692	21.6474	0.00366059	0.574323	2.43645	0.0173913	ARNTL//ARID1A
GO:0035336	long-chain fatty-acyl-CoA metabolic process	Biological process	2	11	115	13692	21.6474	0.00366059	0.574323	2.43645	0.0173913	FAR1//ACOT7
GO:0042921	glucocorticoid receptor signaling pathway	Biological process	2	11	115	13692	21.6474	0.00366059	0.574323	2.43645	0.0173913	ARID1A//ARNTL
GO:0009887	animal organ morphogenesis	Biological process	15	825	115	13692	2.16474	0.0037531	0.574323	2.42561	0.130435	AGRN//PTK7//PHACTR4//NTN4//KRAS//MAN2A1//PAFAH1B1//HOXC8//RYK//FAM20A//PRKCI//ARID1A//JAG1//TDRD7//MMP16
GO:0060284	regulation of cell development	Biological process	13	666	115	13692	2.32401	0.00385556	0.574874	2.41391	0.113043	NRG1//GPR68//PAFAH1B1//MAN2A1//ARNTL//JADE2//RYK//TCF4//JAG1//MOSMO//PRKCI//FYN//PTK7
GO:0022038	corpus callosum development	Biological process	2	12	115	13692	19.8435	0.00436867	0.623567	2.35965	0.0173913	RYK//PAFAH1B1
GO:0015833	peptide transport	Biological process	20	1272	115	13692	1.87203	0.0043966	0.623567	2.35688	0.173913	PRKCZ//IL27RA//FYN//TRIM27//GOLPH3L//GPR68//GLUD1//RUFY1//CNIH4//PIK3R2//PAFAH1B1//STX8//TLK1//EVI5//TSNARE1//ZDHHC12//THOC2//PRICKLE1//ARNTL//IPO9
GO:0035148	tube formation	Biological process	5	130	115	13692	4.57926	0.00476868	0.660236	2.3216	0.0434783	PRICKLE1//ARID1A//APAF1//PTK7//PHACTR4
GO:0048699	generation of neurons	Biological process	18	1113	115	13692	1.92551	0.0052087	0.696017	2.28327	0.156522	PRKCZ//MAN2A1//ARNTL//JADE2//NRG1//TCF4//MOSMO//JAG1//HOXC8//TRAPPC9//NTN4//PRKCI//PTK7//AGRN//RYK//CREB1//FYN//PAFAH1B1
GO:0016331	morphogenesis of embryonic epithelium	Biological process	5	134	115	13692	4.44257	0.00541722	0.696017	2.26622	0.0434783	PRICKLE1//ARID1A//APAF1//PTK7//PHACTR4
GO:0022008	neurogenesis	Biological process	19	1207	115	13692	1.8742	0.0054609	0.696017	2.26274	0.165217	PRKCZ//MAN2A1//ARNTL//JADE2//TCF4//MOSMO//JAG1//HOXC8//TRAPPC9//KRAS//NTN4//PRKCI//PTK7//NRG1//AGRN//RYK//CREB1//FYN//PAFAH1B1
GO:0042886	amide transport	Biological process	20	1298	115	13692	1.83453	0.0055059	0.696017	2.25917	0.173913	PRKCZ//IL27RA//FYN//TRIM27//GOLPH3L//GPR68//GLUD1//RUFY1//CNIH4//PIK3R2//PAFAH1B1//STX8//TLK1//EVI5//TSNARE1//ZDHHC12//THOC2//PRICKLE1//ARNTL//IPO9
GO:0048856	anatomical structure development	Biological process	48	4147	115	13692	1.37809	0.00583031	0.721346	2.23431	0.417391	RIN2//PNPT1//EREG//ARNTL//JADE2//KIAA1217//IL27RA//ROPN1L//MOSMO//GPR68//PRKCZ//FAM20A//ATRX//PIR//TRAPPC9//KRAS//FUT10//TMEM107//TCF4//PTGFRN//PRKCI//SYNE3//CREB1//NTN4//AGRN//TTLL5//HOXC8//RYK//POU6F1//SSBP3//TDRD7//NHS//WNT5B//JAG1//PRICKLE1//APAF1//FYN//PHACTR4//PTK7//ARID1A//CUL4A//MAN2A1//GNA12//CHD8//PAFAH1B1//EPGN//MMP16//NRG1
GO:0035337	fatty-acyl-CoA metabolic process	Biological process	2	14	115	13692	17.0087	0.00595781	0.721763	2.22491	0.0173913	ACOT7//FAR1
GO:0048513	animal organ development	Biological process	32	2491	115	13692	1.52949	0.00705555	0.800091	2.15147	0.278261	ARNTL//PRICKLE1//HOXC8//GPR68//PRKCZ//PRKCI//FAM20A//FYN//ATRX//PIR//CUL4A//RYK//TRAPPC9//KRAS//FUT10//PAFAH1B1//CREB1//APAF1//CHD8//NTN4//AGRN//PTK7//ARID1A//JAG1//NRG1//SSBP3//TDRD7//NHS//WNT5B//MMP16//MAN2A1//PHACTR4
GO:0001736	establishment of planar polarity	Biological process	3	47	115	13692	7.59963	0.00715473	0.800091	2.14541	0.026087	RYK//PTK7//PAFAH1B1
GO:0007164	establishment of tissue polarity	Biological process	3	47	115	13692	7.59963	0.00715473	0.800091	2.14541	0.026087	RYK//PAFAH1B1//PTK7
GO:0045840	positive regulation of mitotic nuclear division	Biological process	3	47	115	13692	7.59963	0.00715473	0.800091	2.14541	0.026087	EREG//EPGN//SH2B1
GO:0072657	protein localization to membrane	Biological process	9	408	115	13692	2.62634	0.00740486	0.806368	2.13048	0.0782609	PRKCI//STX8//PIK3R2//FYN//SYNE3//PRKCZ//AGRN//GOLPH3L//ZDHHC12
GO:0042249	establishment of planar polarity of embryonic epithelium	Biological process	2	16	115	13692	14.8826	0.00777091	0.806368	2.10953	0.0173913	PAFAH1B1//PTK7
GO:2000737	negative regulation of stem cell differentiation	Biological process	2	16	115	13692	14.8826	0.00777091	0.806368	2.10953	0.0173913	JAG1//PRICKLE1
GO:0045844	positive regulation of striated muscle tissue development	Biological process	3	49	115	13692	7.28944	0.00803159	0.806368	2.0952	0.026087	ARNTL//NRG1//CREB1
GO:0048636	positive regulation of muscle organ development	Biological process	3	49	115	13692	7.28944	0.00803159	0.806368	2.0952	0.026087	ARNTL//NRG1//CREB1
GO:0071705	nitrogen compound transport	Biological process	22	1532	115	13692	1.70975	0.00812531	0.806368	2.09016	0.191304	PRKCZ//IL27RA//FYN//TRIM27//GOLPH3L//PNPT1//GPR68//GLUD1//RUFY1//CNIH4//PIK3R2//PAFAH1B1//STX8//TLK1//EVI5//TSNARE1//EPG5//ZDHHC12//THOC2//PRICKLE1//ARNTL//IPO9
GO:0030182	neuron differentiation	Biological process	16	986	115	13692	1.93202	0.00818155	0.806368	2.08716	0.13913	HOXC8//TRAPPC9//JADE2//PRKCZ//NRG1//TCF4//MOSMO//JAG1//PAFAH1B1//NTN4//PRKCI//FYN//PTK7//AGRN//RYK//CREB1
GO:1901863	positive regulation of muscle tissue development	Biological process	3	50	115	13692	7.14365	0.0084927	0.80847	2.07095	0.026087	ARNTL//NRG1//CREB1
GO:0008104	protein localization	Biological process	26	1923	115	13692	1.60977	0.00851178	0.80847	2.06998	0.226087	TMEM107//PRKCI//RPF2//IL27RA//FYN//SYNE3//PRKCZ//TRIM27//ATRX//AGRN//GOLPH3L//GPR68//GLUD1//RUFY1//CNIH4//PIK3R2//PAFAH1B1//STX8//TLK1//EVI5//TSNARE1//ZDHHC12//THOC2//PRICKLE1//ARNTL//IPO9
GO:0036035	osteoclast development	Biological process	2	17	115	13692	14.0072	0.008759	0.80847	2.05755	0.0173913	PAFAH1B1//GPR68
GO:0045408	regulation of interleukin-6 biosynthetic process	Biological process	2	17	115	13692	14.0072	0.008759	0.80847	2.05755	0.0173913	EREG//TIRAP
GO:0009888	tissue development	Biological process	21	1452	115	13692	1.72195	0.00902272	0.817168	2.04466	0.182609	AGRN//ARNTL//RYK//TDRD7//NTN4//KRAS//ATRX//CREB1//PAFAH1B1//FAM20A//SSBP3//TMEM107//PTGFRN//NRG1//WNT5B//JAG1//PRICKLE1//ARID1A//APAF1//PHACTR4//PTK7
GO:0034504	protein localization to nucleus	Biological process	6	213	115	13692	3.35383	0.00913429	0.817168	2.03932	0.0521739	RPF2//FYN//PIK3R2//PRICKLE1//ARNTL//IPO9
GO:0042226	interleukin-6 biosynthetic process	Biological process	2	18	115	13692	13.229	0.00980018	0.852509	2.00877	0.0173913	EREG//TIRAP
GO:0010720	positive regulation of cell development	Biological process	8	356	115	13692	2.67553	0.0102587	0.852509	1.98891	0.0695652	GPR68//PAFAH1B1//MAN2A1//JADE2//TCF4//PRKCI//FYN//PTK7
GO:0045598	regulation of fat cell differentiation	Biological process	4	101	115	13692	4.71528	0.0103275	0.852509	1.986	0.0347826	WNT5B//CREB1//JAG1//ARNTL
GO:0050708	regulation of protein secretion	Biological process	7	286	115	13692	2.91408	0.0104018	0.852509	1.98289	0.0608696	PRKCZ//IL27RA//TRIM27//GOLPH3L//GPR68//GLUD1//ARNTL
GO:0048729	tissue morphogenesis	Biological process	10	510	115	13692	2.33453	0.010672	0.852509	1.97175	0.0869565	RYK//NTN4//KRAS//PAFAH1B1//JAG1//PRICKLE1//ARID1A//APAF1//PHACTR4//PTK7
GO:0035089	establishment of apical/basal cell polarity	Biological process	2	19	115	13692	12.5327	0.0108935	0.852509	1.96283	0.0173913	PRKCI//PTK7
GO:0071467	cellular response to pH	Biological process	2	19	115	13692	12.5327	0.0108935	0.852509	1.96283	0.0173913	GPR68//PKD2L1
GO:0035051	cardiocyte differentiation	Biological process	4	103	115	13692	4.62372	0.011042	0.852509	1.95695	0.0347826	NRG1//PRICKLE1//JAG1//ARID1A
GO:0048731	system development	Biological process	40	3410	115	13692	1.39661	0.011151	0.852509	1.95269	0.347826	RIN2//ARNTL//JADE2//KIAA1217//IL27RA//MOSMO//GPR68//PRKCZ//FAM20A//ATRX//HOXC8//PIR//CUL4A//TRAPPC9//KRAS//FUT10//TMEM107//TCF4//PRKCI//CHD8//CREB1//RYK//NTN4//AGRN//JAG1//NRG1//SSBP3//TDRD7//NHS//WNT5B//MAN2A1//PRICKLE1//ARID1A//APAF1//PTK7//FYN//PAFAH1B1//PHACTR4//EPGN//MMP16
GO:0009987	cellular process	Biological process	110	12212	115	13692	1.07244	0.0114635	0.852509	1.94068	0.956522	CDYL2//KCNAB1//NUDT3//GSDMB//MOSMO//AGBL3//FARP1//POLR2M//PLEC//DNAJB14//MMP16//TRAPPC9//NHS//TDRD7//PIR//CARNS1//KCNMB4//ZDHHC12//PRICKLE1//CORIN//NTN4//INTS4//PTGFRN//FHDC1//TMEM107//FAR1//RUFY1//PKD2L1//MAML2//AGRN//ADGRG2//GOLPH3L//ZBTB40//EPG5//NDUFS1//MTHFD2L//ACOT7//PYCR2//MCCC2//GLUD1//CPM//ZER1//FUT10//PPP4R3B//PTK7//TTLL5//MRPL3//THOC2//ZNF367//MED27//ELMSAN1//CREB1//ALKBH2//TATDN1//CDA…
GO:0022029	telencephalon cell migration	Biological process	3	56	115	13692	6.37826	0.0115835	0.852509	1.93616	0.026087	NRG1//PAFAH1B1//FUT10
GO:0051785	positive regulation of nuclear division	Biological process	3	56	115	13692	6.37826	0.0115835	0.852509	1.93616	0.026087	EREG//EPGN//SH2B1
GO:0032502	developmental process	Biological process	49	4402	115	13692	1.3253	0.0116023	0.852509	1.93546	0.426087	RIN2//PNPT1//EREG//JADE2//KIAA1217//IL27RA//ROPN1L//MOSMO//GPR68//PRKCZ//ARNTL//FAM20A//ATRX//PIR//TRAPPC9//KRAS//FUT10//TMEM107//MED27//TCF4//PTGFRN//PRKCI//SYNE3//CREB1//NTN4//AGRN//TTLL5//HOXC8//RYK//POU6F1//SSBP3//TDRD7//NHS//WNT5B//JAG1//PRICKLE1//APAF1//FYN//PHACTR4//PTK7//ARID1A//CUL4A//MAN2A1//GNA12//CHD8//PAFAH1B1//EPGN//MMP16//NRG1
GO:0051094	positive regulation of developmental process	Biological process	16	1025	115	13692	1.85851	0.0116175	0.852509	1.93489	0.13913	RIN2//GPR68//ARNTL//SSBP3//NRG1//MAN2A1//JADE2//TCF4//JAG1//PRKCZ//WNT5B//PAFAH1B1//CREB1//PRKCI//FYN//PTK7
GO:0051223	regulation of protein transport	Biological process	9	443	115	13692	2.41884	0.0122795	0.852509	1.91082	0.0782609	PRKCZ//IL27RA//TRIM27//FYN//GOLPH3L//PIK3R2//GPR68//GLUD1//ARNTL
GO:0002573	myeloid leukocyte differentiation	Biological process	5	164	115	13692	3.6299	0.0123855	0.852509	1.90708	0.0434783	CREB1//GPR68//PAFAH1B1//CUL4A//PIR
GO:0050769	positive regulation of neurogenesis	Biological process	7	296	115	13692	2.81563	0.0123938	0.852509	1.9068	0.0608696	MAN2A1//JADE2//PAFAH1B1//TCF4//PRKCI//FYN//PTK7
GO:0001654	eye development	Biological process	7	297	115	13692	2.80615	0.0126071	0.852509	1.89938	0.0608696	PHACTR4//MAN2A1//JAG1//PRKCI//ARID1A//TDRD7//NHS
GO:0043632	modification-dependent macromolecule catabolic process	Biological process	10	524	115	13692	2.27215	0.0127248	0.852509	1.89535	0.0869565	PNPT1//ARNTL//ZNRF1//PRICKLE1//ZER1//GNA12//DNAJB14//USP30//CUL4A//FBXL14
GO:2000026	regulation of multicellular organismal development	Biological process	21	1502	115	13692	1.66463	0.0129817	0.852509	1.88667	0.182609	RIN2//NRG1//PRICKLE1//NTN4//MAN2A1//ARNTL//JADE2//RYK//IL27RA//CREB1//MOSMO//GPR68//PRKCZ//JAG1//PAFAH1B1//CUL4A//TCF4//PRKCI//FYN//PTK7//AGRN
GO:0045672	positive regulation of osteoclast differentiation	Biological process	2	21	115	13692	11.3391	0.0132328	0.852509	1.87835	0.0173913	CREB1//GPR68
GO:0061162	establishment of monopolar cell polarity	Biological process	2	21	115	13692	11.3391	0.0132328	0.852509	1.87835	0.0173913	PTK7//PRKCI
GO:0061339	establishment or maintenance of monopolar cell polarity	Biological process	2	21	115	13692	11.3391	0.0132328	0.852509	1.87835	0.0173913	PTK7//PRKCI
GO:0097150	neuronal stem cell population maintenance	Biological process	2	21	115	13692	11.3391	0.0132328	0.852509	1.87835	0.0173913	JAG1//FUT10
GO:0150063	visual system development	Biological process	7	300	115	13692	2.77809	0.0132631	0.852509	1.87735	0.0608696	PHACTR4//MAN2A1//JAG1//PRKCI//ARID1A//TDRD7//NHS
GO:0021885	forebrain cell migration	Biological process	3	59	115	13692	6.05394	0.0133411	0.852509	1.87481	0.026087	NRG1//PAFAH1B1//FUT10
GO:0048880	sensory system development	Biological process	7	304	115	13692	2.74153	0.0141756	0.884562	1.84846	0.0608696	PHACTR4//MAN2A1//JAG1//PRKCI//ARID1A//TDRD7//NHS
GO:0002791	regulation of peptide secretion	Biological process	7	305	115	13692	2.73254	0.0144106	0.884562	1.84132	0.0608696	PRKCZ//IL27RA//TRIM27//GOLPH3L//GPR68//GLUD1//ARNTL
GO:0018200	peptidyl-glutamic acid modification	Biological process	2	22	115	13692	10.8237	0.014477	0.884562	1.83932	0.0173913	AGBL3//TTLL5
GO:0009306	protein secretion	Biological process	8	379	115	13692	2.51316	0.0145292	0.884562	1.83776	0.0695652	PAFAH1B1//PRKCZ//IL27RA//TRIM27//GOLPH3L//GPR68//GLUD1//ARNTL
GO:0030010	establishment of cell polarity	Biological process	4	113	115	13692	4.21454	0.0150913	0.884562	1.82127	0.0347826	PTK7//PRKCI//AMOTL1//PAFAH1B1
GO:0048468	cell development	Biological process	22	1624	115	13692	1.61289	0.0154751	0.884562	1.81037	0.191304	GPR68//PRKCZ//ATRX//MAN2A1//ARNTL//JADE2//ROPN1L//TCF4//JAG1//MOSMO//NRG1//KRAS//NTN4//PRKCI//FYN//PTK7//AGRN//RYK//CREB1//TTLL5//PHACTR4//PAFAH1B1
GO:0002828	regulation of type 2 immune response	Biological process	2	23	115	13692	10.3531	0.0157696	0.884562	1.80218	0.0173913	PRKCZ//IL27RA
GO:0007097	nuclear migration	Biological process	2	23	115	13692	10.3531	0.0157696	0.884562	1.80218	0.0173913	SYNE3//PAFAH1B1
GO:0045740	positive regulation of DNA replication	Biological process	2	23	115	13692	10.3531	0.0157696	0.884562	1.80218	0.0173913	EREG//ATRX
GO:0070206	protein trimerization	Biological process	2	23	115	13692	10.3531	0.0157696	0.884562	1.80218	0.0173913	TRIM27//PNPT1
GO:0006637	acyl-CoA metabolic process	Biological process	3	63	115	13692	5.66957	0.0159087	0.884562	1.79837	0.026087	ACOT7//FAR1//DLAT
GO:0035383	thioester metabolic process	Biological process	3	63	115	13692	5.66957	0.0159087	0.884562	1.79837	0.026087	FAR1//ACOT7//DLAT
GO:0007423	sensory organ development	Biological process	9	463	115	13692	2.31436	0.0159723	0.884562	1.79663	0.0782609	PTK7//PHACTR4//PAFAH1B1//MAN2A1//JAG1//PRKCI//ARID1A//TDRD7//NHS
GO:0090087	regulation of peptide transport	Biological process	9	463	115	13692	2.31436	0.0159723	0.884562	1.79663	0.0782609	PRKCZ//IL27RA//TRIM27//FYN//GOLPH3L//PIK3R2//GPR68//GLUD1//ARNTL
GO:0006606	protein import into nucleus	Biological process	4	116	115	13692	4.10555	0.0164663	0.903316	1.7834	0.0347826	PRICKLE1//ARNTL//IPO9//PIK3R2
GO:0009790	embryo development	Biological process	14	890	115	13692	1.87287	0.0169488	0.912785	1.77086	0.121739	KIAA1217//MMP16//PAFAH1B1//SSBP3//TMEM107//PRICKLE1//APAF1//PTK7//PHACTR4//ARID1A//CUL4A//MAN2A1//GNA12//CHD8
GO:0070201	regulation of establishment of protein localization	Biological process	9	468	115	13692	2.28963	0.0170114	0.912785	1.76926	0.0782609	PRKCZ//IL27RA//TRIM27//FYN//GOLPH3L//PIK3R2//GPR68//GLUD1//ARNTL
GO:0033363	secretory granule organization	Biological process	2	24	115	13692	9.92174	0.0171098	0.912785	1.76675	0.0173913	CREB1//PAFAH1B1
GO:0007169	transmembrane receptor protein tyrosine kinase signaling pathway	Biological process	9	470	115	13692	2.27989	0.0174407	0.921977	1.75844	0.0782609	RYK//FYN//SH2B1//TCF4//PRKCZ//PIK3R2//EREG//NRG1//EPGN
GO:0051170	import into nucleus	Biological process	4	119	115	13692	4.00205	0.0179176	0.925425	1.74672	0.0347826	PIK3R2//PRICKLE1//ARNTL//IPO9
GO:0001738	morphogenesis of a polarized epithelium	Biological process	3	66	115	13692	5.41186	0.0180042	0.925425	1.74463	0.026087	RYK//PAFAH1B1//PTK7
GO:0007275	multicellular organism development	Biological process	42	3728	115	13692	1.34135	0.0180212	0.925425	1.74422	0.365217	POU6F1//RIN2//ARNTL//JADE2//KIAA1217//IL27RA//MOSMO//GPR68//PRKCZ//FAM20A//ATRX//PIR//TRAPPC9//KRAS//FUT10//TMEM107//TCF4//PRKCI//HOXC8//CREB1//RYK//NTN4//AGRN//JAG1//NRG1//SSBP3//TDRD7//NHS//WNT5B//PRICKLE1//APAF1//PTK7//FYN//PAFAH1B1//PHACTR4//ARID1A//CUL4A//MAN2A1//GNA12//CHD8//EPGN//MMP16
GO:0051240	positive regulation of multicellular organismal process	Biological process	18	1267	115	13692	1.69147	0.0184421	0.925425	1.73419	0.156522	GPR68//ARNTL//NRG1//MAN2A1//JADE2//TCF4//JAG1//AMOTL1//PAFAH1B1//CREB1//PRKCZ//TIRAP//IL27RA//PRKCI//FYN//PTK7//RIN2//EREG
GO:0048596	embryonic camera-type eye morphogenesis	Biological process	2	25	115	13692	9.52487	0.0184967	0.925425	1.7329	0.0173913	PHACTR4//ARID1A
GO:0051647	nucleus localization	Biological process	2	25	115	13692	9.52487	0.0184967	0.925425	1.7329	0.0173913	SYNE3//PAFAH1B1
GO:0034613	cellular protein localization	Biological process	19	1363	115	13692	1.65969	0.0186199	0.925425	1.73002	0.165217	TMEM107//PRKCI//RPF2//FYN//SYNE3//PRKCZ//ATRX//AGRN//GOLPH3L//PIK3R2//STX8//TLK1//EVI5//TSNARE1//ZDHHC12//THOC2//PRICKLE1//ARNTL//IPO9
GO:1901565	organonitrogen compound catabolic process	Biological process	15	992	115	13692	1.80032	0.0188016	0.926535	1.72581	0.130435	ZNRF1//FYN//NRG1//ARNTL//ACOT7//PRICKLE1//GNA12//DNAJB14//CDADC1//MCCC2//GLUD1//ZER1//USP30//CUL4A//FBXL14
GO:0021537	telencephalon development	Biological process	5	185	115	13692	3.21786	0.0198599	0.959866	1.70202	0.0434783	RYK//TRAPPC9//NRG1//FUT10//PAFAH1B1
GO:0070727	cellular macromolecule localization	Biological process	19	1373	115	13692	1.6476	0.019955	0.959866	1.69995	0.165217	TMEM107//PRKCI//RPF2//FYN//SYNE3//PRKCZ//ATRX//AGRN//GOLPH3L//PIK3R2//STX8//TLK1//EVI5//TSNARE1//ZDHHC12//THOC2//PRICKLE1//ARNTL//IPO9
GO:1905475	regulation of protein localization to membrane	Biological process	4	123	115	13692	3.8719	0.0199731	0.959866	1.69955	0.0347826	PRKCI//STX8//PIK3R2//FYN
GO:0007088	regulation of mitotic nuclear division	Biological process	4	124	115	13692	3.84067	0.0205088	0.974917	1.68806	0.0347826	ATRX//EREG//EPGN//SH2B1
GO:0043010	camera-type eye development	Biological process	6	256	115	13692	2.79049	0.020907	0.974917	1.67971	0.0521739	PHACTR4//JAG1//MAN2A1//ARID1A//TDRD7//NHS
GO:1901652	response to peptide	Biological process	6	256	115	13692	2.79049	0.020907	0.974917	1.67971	0.0521739	FYN//PRKCZ//CREB1//PRKCI//JAG1//PIK3R2
GO:0035556	intracellular signal transduction	Biological process	26	2072	115	13692	1.49401	0.0210902	0.974917	1.67592	0.226087	MYZAP//TLK1//PRKCI//SH2B1//RPF2//PRKCZ//APAF1//CHN2//PAFAH1B1//RYK//FYN//IL27RA//AMOTL1//ARHGEF28//FARP1//ARNTL//ATRX//PIK3R2//GNA12//PHACTR4//KRAS//RUFY1//TIRAP//ADGRG2//EPGN//NRG1
GO:0050730	regulation of peptidyl-tyrosine phosphorylation	Biological process	5	188	115	13692	3.16651	0.0211246	0.974917	1.67521	0.0434783	PRKCZ//NRG1//FYN//IL27RA//EPGN
GO:0002790	peptide secretion	Biological process	8	407	115	13692	2.34026	0.0213278	0.976547	1.67105	0.0695652	PRKCZ//IL27RA//TRIM27//GOLPH3L//GPR68//GLUD1//PAFAH1B1//ARNTL
GO:0033036	macromolecule localization	Biological process	27	2178	115	13692	1.47596	0.0216024	0.981391	1.6655	0.234783	TMEM107//PRKCI//RPF2//IL27RA//FYN//SYNE3//PRKCZ//TRIM27//ATRX//AGRN//GOLPH3L//PNPT1//GPR68//GLUD1//RUFY1//CNIH4//PIK3R2//PAFAH1B1//STX8//TLK1//EVI5//TSNARE1//ZDHHC12//THOC2//PRICKLE1//ARNTL//IPO9
GO:0051222	positive regulation of protein transport	Biological process	6	259	115	13692	2.75817	0.0219925	0.987653	1.65773	0.0521739	PRKCZ//FYN//GOLPH3L//PIK3R2//GPR68//GLUD1
GO:0043161	proteasome-mediated ubiquitin-dependent protein catabolic process	Biological process	7	335	115	13692	2.48784	0.0228276	0.987653	1.64154	0.0608696	ARNTL//ZNRF1//PRICKLE1//ZER1//GNA12//CUL4A//DNAJB14
GO:0002820	negative regulation of adaptive immune response	Biological process	2	28	115	13692	8.50435	0.0229292	0.987653	1.63961	0.0173913	TRIM27//IL27RA
GO:0009268	response to pH	Biological process	2	28	115	13692	8.50435	0.0229292	0.987653	1.63961	0.0173913	PKD2L1//GPR68
GO:0055025	positive regulation of cardiac muscle tissue development	Biological process	2	28	115	13692	8.50435	0.0229292	0.987653	1.63961	0.0173913	CREB1//NRG1
GO:0090279	regulation of calcium ion import	Biological process	2	28	115	13692	8.50435	0.0229292	0.987653	1.63961	0.0173913	FYN//TRIM27
GO:1905207	regulation of cardiocyte differentiation	Biological process	2	28	115	13692	8.50435	0.0229292	0.987653	1.63961	0.0173913	NRG1//PRICKLE1
GO:0051651	maintenance of location in cell	Biological process	3	73	115	13692	4.89291	0.0234641	1	1.6296	0.026087	SYNE3//POLR2M//PAFAH1B1
GO:0045931	positive regulation of mitotic cell cycle	Biological process	4	130	115	13692	3.66341	0.0239088	1	1.62144	0.0347826	CUL4A//EREG//EPGN//SH2B1
GO:0046887	positive regulation of hormone secretion	Biological process	3	74	115	13692	4.82679	0.0243094	1	1.61423	0.026087	CREB1//GPR68//GLUD1
GO:0021799	cerebral cortex radially oriented cell migration	Biological process	2	29	115	13692	8.21109	0.0244944	1	1.61093	0.0173913	FUT10//PAFAH1B1
GO:0042092	type 2 immune response	Biological process	2	29	115	13692	8.21109	0.0244944	1	1.61093	0.0173913	PRKCZ//IL27RA
GO:0045639	positive regulation of myeloid cell differentiation	Biological process	3	75	115	13692	4.76243	0.0251711	1	1.5991	0.026087	JAG1//GPR68//CREB1
GO:0050731	positive regulation of peptidyl-tyrosine phosphorylation	Biological process	4	133	115	13692	3.58078	0.0257295	1	1.58957	0.0347826	NRG1//FYN//IL27RA//EPGN
GO:0006511	ubiquitin-dependent protein catabolic process	Biological process	9	504	115	13692	2.12609	0.0260098	1	1.58486	0.0782609	USP30//FBXL14//ARNTL//ZNRF1//PRICKLE1//ZER1//GNA12//CUL4A//DNAJB14
GO:0030224	monocyte differentiation	Biological process	2	30	115	13692	7.93739	0.0261021	1	1.58332	0.0173913	PIR//GPR68
GO:0050982	detection of mechanical stimulus	Biological process	2	30	115	13692	7.93739	0.0261021	1	1.58332	0.0173913	PKD2L1//FYN
GO:1903131	mononuclear cell differentiation	Biological process	2	30	115	13692	7.93739	0.0261021	1	1.58332	0.0173913	GPR68//PIR
GO:2000772	regulation of cellular senescence	Biological process	2	30	115	13692	7.93739	0.0261021	1	1.58332	0.0173913	ARNTL//PNPT1
GO:0090068	positive regulation of cell cycle process	Biological process	5	199	115	13692	2.99148	0.0262085	1	1.58156	0.0434783	CUL4A//EREG//EPGN//SH2B1//ATRX
GO:0009056	catabolic process	Biological process	23	1812	115	13692	1.51126	0.0267792	1	1.5722	0.2	APAF1//NUDT3//TIRAP//ZNRF1//FYN//NRG1//ARNTL//ACOT7//PRICKLE1//GNA12//MMP16//DNAJB14//PAFAH1B1//PIK3R2//CDADC1//EPG5//MCCC2//GLUD1//ZER1//CUL4A//FBXL14//PNPT1//USP30
GO:0033865	nucleoside bisphosphate metabolic process	Biological process	3	77	115	13692	4.63874	0.0269434	1	1.56955	0.026087	FAR1//ACOT7//DLAT
GO:0033875	ribonucleoside bisphosphate metabolic process	Biological process	3	77	115	13692	4.63874	0.0269434	1	1.56955	0.026087	FAR1//ACOT7//DLAT
GO:0034032	purine nucleoside bisphosphate metabolic process	Biological process	3	77	115	13692	4.63874	0.0269434	1	1.56955	0.026087	FAR1//ACOT7//DLAT
GO:0060828	regulation of canonical Wnt signaling pathway	Biological process	5	201	115	13692	2.96171	0.0272098	1	1.56527	0.0434783	ARNTL//PTK7//PRICKLE1//WNT5B//CHD8
GO:0007264	small GTPase mediated signal transduction	Biological process	8	427	115	13692	2.23065	0.0273999	1	1.56225	0.0695652	RUFY1//CHN2//NRG1//ARHGEF28//FARP1//GNA12//PHACTR4//KRAS
GO:1903076	regulation of protein localization to plasma membrane	Biological process	3	78	115	13692	4.57926	0.027854	1	1.55511	0.026087	STX8//PIK3R2//PRKCI
GO:0045596	negative regulation of cell differentiation	Biological process	9	512	115	13692	2.09287	0.0283982	1	1.54671	0.0782609	KRAS//NRG1//PRICKLE1//EREG//RYK//GPR68//JAG1//ARNTL//CUL4A
GO:0060562	epithelial tube morphogenesis	Biological process	6	275	115	13692	2.59769	0.0284285	1	1.54625	0.0521739	KRAS//PRICKLE1//ARID1A//APAF1//PTK7//PHACTR4
GO:1904951	positive regulation of establishment of protein localization	Biological process	6	275	115	13692	2.59769	0.0284285	1	1.54625	0.0521739	PRKCZ//FYN//GOLPH3L//PIK3R2//GPR68//GLUD1
GO:0051962	positive regulation of nervous system development	Biological process	7	351	115	13692	2.37443	0.0284882	1	1.54533	0.0608696	PAFAH1B1//MAN2A1//JADE2//TCF4//PRKCI//FYN//PTK7
GO:0019941	modification-dependent protein catabolic process	Biological process	9	514	115	13692	2.08472	0.0290188	1	1.53732	0.0782609	ARNTL//ZNRF1//PRICKLE1//ZER1//GNA12//DNAJB14//USP30//CUL4A//FBXL14
GO:0048048	embryonic eye morphogenesis	Biological process	2	32	115	13692	7.4413	0.0294418	1	1.53104	0.0173913	PHACTR4//ARID1A
GO:0060071	Wnt signaling pathway, planar cell polarity pathway	Biological process	2	32	115	13692	7.4413	0.0294418	1	1.53104	0.0173913	RYK//PTK7
GO:0030316	osteoclast differentiation	Biological process	3	80	115	13692	4.46478	0.029724	1	1.52689	0.026087	GPR68//CREB1//PAFAH1B1
GO:0071702	organic substance transport	Biological process	23	1834	115	13692	1.49313	0.0303127	1	1.51838	0.2	PRKCZ//IL27RA//FYN//TRIM27//GOLPH3L//PNPT1//GPR68//GLUD1//PRKCI//RUFY1//CNIH4//PIK3R2//PAFAH1B1//STX8//TLK1//EVI5//TSNARE1//EPG5//ZDHHC12//THOC2//PRICKLE1//ARNTL//IPO9
GO:0023052	signaling	Biological process	48	4521	115	13692	1.26408	0.0305166	1	1.51546	0.417391	CAAP1//RPF2//TCF4//PTK7//PRICKLE1//CHD8//APAF1//NTN4//JADE2//MOSMO//AMOTL1//FARP1//EPG5//GLUD1//ARID1A//ATRX//KCNMB4//IL27RA//CREB1//ARNTL//PHACTR4//RUFY1//PKD2L1//JAG1//MAML2//AGRN//ADGRG2//MYZAP//ARHGEF28//TLK1//PRKCI//PRKCZ//FYN//PPP1R12B//KRAS//RIN2//TIRAP//GNA12//CHN2//SH2B1//PIK3R2//GPR68//RYK//WNT5B//EREG//PAFAH1B1//EPGN//NRG1
GO:0032880	regulation of protein localization	Biological process	11	693	115	13692	1.88986	0.0311638	1	1.50635	0.0956522	PRKCZ//PRKCI//STX8//IL27RA//TRIM27//FYN//GOLPH3L//PIK3R2//GPR68//GLUD1//ARNTL
GO:0002762	negative regulation of myeloid leukocyte differentiation	Biological process	2	33	115	13692	7.21581	0.0311722	1	1.50623	0.0173913	GPR68//CUL4A
GO:0071300	cellular response to retinoic acid	Biological process	2	33	115	13692	7.21581	0.0311722	1	1.50623	0.0173913	PTK7//CREB1
GO:0018108	peptidyl-tyrosine phosphorylation	Biological process	6	282	115	13692	2.53321	0.0315989	1	1.50033	0.0521739	RYK//PRKCZ//NRG1//IL27RA//FYN//EPGN
GO:0045664	regulation of neuron differentiation	Biological process	8	440	115	13692	2.16474	0.0319394	1	1.49567	0.0695652	MOSMO//PAFAH1B1//RYK//TCF4//JAG1//PRKCI//FYN//PTK7
GO:1901575	organic substance catabolic process	Biological process	20	1545	115	13692	1.54124	0.032208	1	1.49204	0.173913	APAF1//NUDT3//TIRAP//ZNRF1//FYN//NRG1//ARNTL//ACOT7//PRICKLE1//GNA12//DNAJB14//PAFAH1B1//CDADC1//MCCC2//GLUD1//ZER1//USP30//CUL4A//FBXL14//PNPT1
GO:0042491	inner ear auditory receptor cell differentiation	Biological process	2	34	115	13692	7.00358	0.0329418	1	1.48225	0.0173913	JAG1//PAFAH1B1
GO:0090102	cochlea development	Biological process	2	34	115	13692	7.00358	0.0329418	1	1.48225	0.0173913	PAFAH1B1//PTK7
GO:0090175	regulation of establishment of planar polarity	Biological process	2	34	115	13692	7.00358	0.0329418	1	1.48225	0.0173913	RYK//PTK7
GO:0090342	regulation of cell aging	Biological process	2	34	115	13692	7.00358	0.0329418	1	1.48225	0.0173913	ARNTL//PNPT1
GO:0018212	peptidyl-tyrosine modification	Biological process	6	285	115	13692	2.50654	0.0330258	1	1.48115	0.0521739	PRKCZ//NRG1//IL27RA//RYK//FYN//EPGN
GO:1901698	response to nitrogen compound	Biological process	10	612	115	13692	1.94544	0.0330697	1	1.48057	0.0869565	EPG5//FYN//ATRX//PRKCZ//CREB1//PRKCI//JAG1//DNAJB14//PIK3R2//AGRN
GO:0022411	cellular component disassembly	Biological process	6	286	115	13692	2.49778	0.0335106	1	1.47482	0.0521739	APAF1//EPG5//PAFAH1B1//NCKAP5//ARID1A//USP30
GO:0048583	regulation of response to stimulus	Biological process	33	2895	115	13692	1.35717	0.0335434	1	1.47439	0.286957	CAAP1//APAF1//PHACTR4//PNPT1//CUL4A//RPF2//TCF4//PTK7//PRICKLE1//WNT5B//CHD8//CHN2//NRG1//MOSMO//JAG1//PRKCZ//EREG//RYK//GPR68//ARHGEF28//FARP1//KRAS//EPG5//ARNTL//GNA12//FYN//SH2B1//TIRAP//IL27RA//TRIM27//PAFAH1B1//MASP2//EPGN
GO:0051783	regulation of nuclear division	Biological process	4	145	115	13692	3.28444	0.033833	1	1.47066	0.0347826	ATRX//EREG//EPGN//SH2B1
GO:0030324	lung development	Biological process	4	146	115	13692	3.26194	0.0345681	1	1.46132	0.0347826	PTK7//KRAS//CREB1//MAN2A1
GO:0021987	cerebral cortex development	Biological process	3	85	115	13692	4.20215	0.0346823	1	1.45989	0.026087	TRAPPC9//PAFAH1B1//FUT10
GO:0051046	regulation of secretion	Biological process	9	531	115	13692	2.01798	0.0346843	1	1.45987	0.0782609	PRKCZ//IL27RA//TRIM27//GOLPH3L//GPR68//GLUD1//CREB1//ARNTL//CORIN
GO:0031076	embryonic camera-type eye development	Biological process	2	35	115	13692	6.80348	0.0347501	1	1.45904	0.0173913	PHACTR4//ARID1A
GO:0098751	bone cell development	Biological process	2	35	115	13692	6.80348	0.0347501	1	1.45904	0.0173913	GPR68//PAFAH1B1
GO:0032501	multicellular organismal process	Biological process	53	5132	115	13692	1.22958	0.035702	1	1.44731	0.46087	JADE2//KIAA1217//ROPN1L//MOSMO//GPR68//AMOTL1//PRKCZ//TIRAP//IL27RA//TRIM27//FAM20A//PIR//TRAPPC9//FUT10//TMEM107//MED27//KCNMB4//TCF4//PRKCI//RIN2//KRAS//KCNAB1//CREB1//NTN4//AGRN//TTLL5//ARNTL//ATRX//HOXC8//RYK//POU6F1//NRG1//CORIN//SSBP3//TDRD7//NHS//WNT5B//JAG1//PRICKLE1//APAF1//PTK7//EREG//FYN//PHACTR4//ARID1A//CUL4A//MAN2A1//GNA12//CHD8//PAFAH1B1//PKD2L1//EPGN//MMP16
GO:0007154	cell communication	Biological process	48	4563	115	13692	1.25245	0.035799	1	1.44613	0.417391	CAAP1//RPF2//TCF4//PTK7//PRICKLE1//CHD8//APAF1//NTN4//JADE2//MOSMO//AMOTL1//FARP1//EPG5//GLUD1//ARID1A//ATRX//KCNMB4//IL27RA//CREB1//ARNTL//PHACTR4//RUFY1//PKD2L1//JAG1//MAML2//AGRN//ADGRG2//MYZAP//ARHGEF28//TLK1//PRKCI//PRKCZ//FYN//PPP1R12B//KRAS//RIN2//TIRAP//GNA12//CHN2//SH2B1//PIK3R2//GPR68//RYK//WNT5B//EREG//PAFAH1B1//EPGN//NRG1
GO:0030323	respiratory tube development	Biological process	4	148	115	13692	3.21786	0.0360663	1	1.4429	0.0347826	PTK7//KRAS//CREB1//MAN2A1
GO:0016050	vesicle organization	Biological process	5	217	115	13692	2.74334	0.0361028	1	1.44246	0.0434783	GOLPH3L//CREB1//STX8//TSNARE1//PAFAH1B1
GO:0040011	locomotion	Biological process	18	1368	115	13692	1.56659	0.0362859	1	1.44026	0.156522	TRIM27//JAG1//WNT5B//ROPN1L//FUT10//NTN4//PTK7//NRG1//GNA12//RIN2//AGRN//RYK//TTLL5//AMOTL1//IL27RA//FYN//PHACTR4//PAFAH1B1
GO:0043170	macromolecule metabolic process	Biological process	70	7139	115	13692	1.16743	0.0364084	1	1.4388	0.608696	CAAP1//SH2B1//CDYL2//PIR//CDADC1//TRAPPC9//PAFAH1B1//JAG1//PIK3R2//SSBP3//IL27RA//POLR2M//PHACTR4//GNA12//DNAJB14//ZDHHC12//PRICKLE1//INTS4//TDRD7//ATRX//EREG//TIRAP//MAML2//APAF1//ZER1//USP30//AGBL3//CORIN//CPM//MMP16//MAN2A1//FUT10//PPP4R3B//RYK//TLK1//PRKCI//FYN//PTK7//PRKCZ//TTLL5//MRPL3//THOC2//ZNF367//MED27//ARNTL//ELMSAN1//CREB1//ALKBH2//TATDN1//CUL4A//FBXL14//ZNRF1//POU6F1//KRAS//FAM20A//…
GO:0044237	cellular metabolic process	Biological process	78	8118	115	13692	1.14397	0.0365944	1	1.43659	0.678261	CAAP1//SH2B1//CDYL2//PIR//NUDT3//TRAPPC9//PAFAH1B1//JAG1//SSBP3//IL27RA//AGBL3//POLR2M//PHACTR4//GNA12//DNAJB14//CARNS1//ZDHHC12//PRICKLE1//CORIN//INTS4//ATRX//PIK3R2//EREG//FAR1//TIRAP//MAML2//APAF1//EPG5//NDUFS1//MTHFD2L//ACOT7//PYCR2//MCCC2//GLUD1//CPM//ZER1//MAN2A1//FUT10//PPP4R3B//RYK//TLK1//PRKCI//FYN//PTK7//PRKCZ//TTLL5//MRPL3//THOC2//ZNF367//MED27//ARNTL//ELMSAN1//CREB1//ALKBH2//TATDN1//C…
GO:0033866	nucleoside bisphosphate biosynthetic process	Biological process	2	36	115	13692	6.61449	0.0365961	1	1.43657	0.0173913	ACOT7//DLAT
GO:0034030	ribonucleoside bisphosphate biosynthetic process	Biological process	2	36	115	13692	6.61449	0.0365961	1	1.43657	0.0173913	ACOT7//DLAT
GO:0034033	purine nucleoside bisphosphate biosynthetic process	Biological process	2	36	115	13692	6.61449	0.0365961	1	1.43657	0.0173913	ACOT7//DLAT
GO:0002761	regulation of myeloid leukocyte differentiation	Biological process	3	87	115	13692	4.10555	0.0367782	1	1.43441	0.026087	CREB1//GPR68//CUL4A
GO:1903708	positive regulation of hemopoiesis	Biological process	4	149	115	13692	3.19626	0.0368293	1	1.43381	0.0347826	GPR68//CREB1//JAG1//PRKCZ
GO:0007283	spermatogenesis	Biological process	6	293	115	13692	2.43811	0.0370341	1	1.4314	0.0521739	ARNTL//ATRX//TDRD7//ROPN1L//TTLL5//PAFAH1B1
GO:0030099	myeloid cell differentiation	Biological process	6	293	115	13692	2.43811	0.0370341	1	1.4314	0.0521739	CREB1//GPR68//JAG1//PAFAH1B1//CUL4A//PIR
GO:0071704	organic substance metabolic process	Biological process	80	8371	115	13692	1.13784	0.037194	1	1.42953	0.695652	CAAP1//SH2B1//CDYL2//PIR//NUDT3//TRAPPC9//JAG1//SSBP3//PIK3R2//NDUFS1//IL27RA//MTHFD2L//POLR2M//PHACTR4//GNA12//DNAJB14//CARNS1//ZDHHC12//PRICKLE1//INTS4//TDRD7//ATRX//EREG//TIRAP//MAML2//APAF1//ACOT7//FAR1//PAFAH1B1//PYCR2//MCCC2//GLUD1//ZER1//USP30//AGBL3//CORIN//CPM//MMP16//FUT10//PPP4R3B//RYK//TLK1//PRKCI//FYN//PTK7//PRKCZ//TTLL5//MRPL3//THOC2//ZNF367//MED27//ARNTL//ELMSAN1//CREB1//ALKBH2//TA…
GO:0045637	regulation of myeloid cell differentiation	Biological process	4	150	115	13692	3.17496	0.0376016	1	1.42479	0.0347826	CREB1//GPR68//JAG1//CUL4A
GO:0006333	chromatin assembly or disassembly	Biological process	3	88	115	13692	4.05889	0.0378501	1	1.42193	0.026087	ARID1A//ATRX//TLK1
GO:0010646	regulation of cell communication	Biological process	29	2500	115	13692	1.38111	0.0383639	1	1.41608	0.252174	CAAP1//APAF1//PHACTR4//RPF2//TCF4//PTK7//PRICKLE1//WNT5B//CHD8//CHN2//PRKCZ//NRG1//MOSMO//JAG1//RYK//FYN//IL27RA//ARHGEF28//FARP1//KRAS//GPR68//GLUD1//GNA12//CREB1//SH2B1//ARNTL//TIRAP//PAFAH1B1//EPGN
GO:0048286	lung alveolus development	Biological process	2	37	115	13692	6.43572	0.0384791	1	1.41478	0.0173913	MAN2A1//CREB1
GO:0060976	coronary vasculature development	Biological process	2	37	115	13692	6.43572	0.0384791	1	1.41478	0.0173913	PRICKLE1//PTK7
GO:0046883	regulation of hormone secretion	Biological process	4	152	115	13692	3.13318	0.0391741	1	1.407	0.0347826	GPR68//GLUD1//CREB1//ARNTL
GO:0045666	positive regulation of neuron differentiation	Biological process	5	222	115	13692	2.68155	0.0392099	1	1.4066	0.0434783	TCF4//PAFAH1B1//PRKCI//FYN//PTK7
GO:0010647	positive regulation of cell communication	Biological process	17	1283	115	13692	1.57758	0.0392386	1	1.40629	0.147826	APAF1//ARNTL//PTK7//PRKCZ//NRG1//JAG1//RYK//FYN//IL27RA//KRAS//GPR68//GLUD1//CREB1//SH2B1//TIRAP//PAFAH1B1//EPGN
GO:0051641	cellular localization	Biological process	25	2088	115	13692	1.42554	0.0393904	1	1.40461	0.217391	TMEM107//PRKCI//RPF2//FYN//PRKCZ//ATRX//POLR2M//AGRN//GOLPH3L//PIK3R2//TRIM27//GPR68//EPG5//SYNE3//CNIH4//STX8//TLK1//EVI5//TSNARE1//ZDHHC12//THOC2//PRICKLE1//ARNTL//IPO9//PAFAH1B1
GO:1901564	organonitrogen compound metabolic process	Biological process	53	5163	115	13692	1.2222	0.0399001	1	1.39903	0.46087	CAAP1//ATRX//PAFAH1B1//NDUFS1//IL27RA//ARNTL//EREG//MTHFD2L//CARNS1//FAR1//PHACTR4//GNA12//PRICKLE1//DNAJB14//ZDHHC12//TIRAP//APAF1//ACOT7//PYCR2//MCCC2//GLUD1//ZER1//USP30//AGBL3//CORIN//CPM//MMP16//MAN2A1//FUT10//PPP4R3B//TRIM27//RYK//TLK1//PRKCI//FYN//PTK7//PRKCZ//CREB1//TTLL5//MRPL3//CDADC1//DLAT//CUL4A//FBXL14//ZNRF1//KRAS//FAM20A//ROPN1L//MASP2//SEPSECS//JADE2//EPGN//NRG1
GO:0045599	negative regulation of fat cell differentiation	Biological process	2	38	115	13692	6.26636	0.0403984	1	1.39364	0.0173913	JAG1//ARNTL
GO:0051056	regulation of small GTPase mediated signal transduction	Biological process	5	224	115	13692	2.65761	0.0404971	1	1.39258	0.0434783	CHN2//NRG1//ARHGEF28//FARP1//KRAS
GO:0061061	muscle structure development	Biological process	8	462	115	13692	2.06166	0.0407544	1	1.38983	0.0695652	ARNTL//PRICKLE1//CREB1//ARID1A//EREG//KRAS//PTGFRN//NRG1
GO:0006886	intracellular protein transport	Biological process	11	724	115	13692	1.80894	0.0408025	1	1.38931	0.0956522	STX8//TLK1//EVI5//TSNARE1//FYN//PIK3R2//ZDHHC12//THOC2//PRICKLE1//ARNTL//IPO9
GO:0023056	positive regulation of signaling	Biological process	17	1290	115	13692	1.56902	0.040992	1	1.3873	0.147826	APAF1//ARNTL//PTK7//PRKCZ//NRG1//JAG1//RYK//FYN//IL27RA//KRAS//GPR68//GLUD1//CREB1//SH2B1//TIRAP//PAFAH1B1//EPGN
GO:0072659	protein localization to plasma membrane	Biological process	5	225	115	13692	2.6458	0.0411504	1	1.38563	0.0434783	PRKCZ//PRKCI//STX8//PIK3R2//GOLPH3L
GO:1905330	regulation of morphogenesis of an epithelium	Biological process	3	91	115	13692	3.92508	0.041161	1	1.38551	0.026087	RYK//PTK7//NTN4
GO:0044238	primary metabolic process	Biological process	77	8037	115	13692	1.14069	0.0423196	1	1.37346	0.669565	CAAP1//SH2B1//CDYL2//PIR//NUDT3//TRAPPC9//JAG1//SSBP3//PIK3R2//NDUFS1//IL27RA//POLR2M//PHACTR4//GNA12//DNAJB14//ZDHHC12//PRICKLE1//INTS4//ATRX//EREG//TIRAP//MAML2//APAF1//ACOT7//FAR1//PAFAH1B1//PYCR2//MCCC2//GLUD1//ZER1//USP30//AGBL3//CORIN//CPM//MMP16//FUT10//PPP4R3B//RYK//TLK1//PRKCI//FYN//PTK7//PRKCZ//TTLL5//MRPL3//THOC2//ZNF367//MED27//ARNTL//ELMSAN1//CREB1//ALKBH2//TATDN1//CDADC1//DLAT//MAN2…
GO:0021532	neural tube patterning	Biological process	2	39	115	13692	6.10569	0.0423533	1	1.37311	0.0173913	TMEM107//SSBP3
GO:0035315	hair cell differentiation	Biological process	2	39	115	13692	6.10569	0.0423533	1	1.37311	0.0173913	PAFAH1B1//JAG1
GO:0023051	regulation of signaling	Biological process	29	2523	115	13692	1.36852	0.0426105	1	1.37048	0.252174	CAAP1//APAF1//PHACTR4//RPF2//TCF4//PTK7//PRICKLE1//WNT5B//CHD8//CHN2//PRKCZ//NRG1//MOSMO//JAG1//RYK//FYN//IL27RA//ARHGEF28//FARP1//KRAS//GPR68//GLUD1//GNA12//CREB1//SH2B1//ARNTL//TIRAP//PAFAH1B1//EPGN
GO:0009966	regulation of signal transduction	Biological process	26	2211	115	13692	1.40008	0.0432491	1	1.36402	0.226087	CAAP1//APAF1//PHACTR4//RPF2//TCF4//PTK7//PRICKLE1//WNT5B//CHD8//CHN2//PRKCZ//NRG1//MOSMO//JAG1//RYK//FYN//IL27RA//ARHGEF28//FARP1//KRAS//ARNTL//GNA12//SH2B1//TIRAP//PAFAH1B1//EPGN
GO:1904375	regulation of protein localization to cell periphery	Biological process	3	93	115	13692	3.84067	0.043447	1	1.36204	0.026087	PRKCI//STX8//PIK3R2
GO:0035088	establishment or maintenance of apical/basal cell polarity	Biological process	2	40	115	13692	5.95304	0.044343	1	1.35317	0.0173913	PTK7//PRKCI
GO:0043044	ATP-dependent chromatin remodeling	Biological process	2	40	115	13692	5.95304	0.044343	1	1.35317	0.0173913	ARID1A//CHD8
GO:0061098	positive regulation of protein tyrosine kinase activity	Biological process	2	40	115	13692	5.95304	0.044343	1	1.35317	0.0173913	NRG1//EPGN
GO:0061245	establishment or maintenance of bipolar cell polarity	Biological process	2	40	115	13692	5.95304	0.044343	1	1.35317	0.0173913	PTK7//PRKCI
GO:0016202	regulation of striated muscle tissue development	Biological process	3	94	115	13692	3.79981	0.0446134	1	1.35053	0.026087	ARNTL//NRG1//CREB1
GO:0050796	regulation of insulin secretion	Biological process	3	94	115	13692	3.79981	0.0446134	1	1.35053	0.026087	ARNTL//GPR68//GLUD1
GO:0009894	regulation of catabolic process	Biological process	10	645	115	13692	1.8459	0.0446886	1	1.3498	0.0869565	APAF1//TIRAP//FYN//NRG1//ARNTL//PRICKLE1//ZER1//GNA12//PIK3R2//PNPT1
GO:0050714	positive regulation of protein secretion	Biological process	4	159	115	13692	2.99524	0.0449713	1	1.34706	0.0347826	GOLPH3L//PRKCZ//GPR68//GLUD1
GO:0006913	nucleocytoplasmic transport	Biological process	5	231	115	13692	2.57708	0.0452041	1	1.34482	0.0434783	PIK3R2//THOC2//PRICKLE1//ARNTL//IPO9
GO:0051169	nuclear transport	Biological process	5	231	115	13692	2.57708	0.0452041	1	1.34482	0.0434783	PIK3R2//THOC2//PRICKLE1//ARNTL//IPO9
GO:0042176	regulation of protein catabolic process	Biological process	6	308	115	13692	2.31937	0.0453645	1	1.34328	0.0521739	ARNTL//FYN//NRG1//PRICKLE1//ZER1//GNA12
GO:0048232	male gamete generation	Biological process	6	308	115	13692	2.31937	0.0453645	1	1.34328	0.0521739	ROPN1L//TTLL5//ARNTL//ATRX//TDRD7//PAFAH1B1
GO:0010976	positive regulation of neuron projection development	Biological process	4	160	115	13692	2.97652	0.0458367	1	1.33879	0.0347826	PRKCI//FYN//PTK7//PAFAH1B1
GO:0010498	proteasomal protein catabolic process	Biological process	7	390	115	13692	2.13699	0.0460996	1	1.3363	0.0608696	ARNTL//ZNRF1//PRICKLE1//ZER1//GNA12//CUL4A//DNAJB14
GO:0007165	signal transduction	Biological process	44	4181	115	13692	1.25297	0.0461314	1	1.336	0.382609	PPP1R12B//RIN2//CAAP1//RPF2//TCF4//PTK7//PRICKLE1//CHD8//APAF1//JADE2//MOSMO//AMOTL1//FARP1//EPG5//ARNTL//ARID1A//ATRX//IL27RA//PIK3R2//PHACTR4//KRAS//RUFY1//TIRAP//PKD2L1//JAG1//MAML2//AGRN//GPR68//EREG//ADGRG2//MYZAP//ARHGEF28//TLK1//PRKCI//GNA12//CHN2//PRKCZ//FYN//SH2B1//RYK//WNT5B//PAFAH1B1//EPGN//NRG1
GO:0032024	positive regulation of insulin secretion	Biological process	2	41	115	13692	5.80785	0.0463669	1	1.33379	0.0173913	GLUD1//GPR68
GO:0046907	intracellular transport	Biological process	16	1216	115	13692	1.56659	0.0474442	1	1.32382	0.13913	FYN//PIK3R2//TRIM27//EPG5//SYNE3//PAFAH1B1//CNIH4//STX8//TLK1//EVI5//TSNARE1//ZDHHC12//THOC2//PRICKLE1//ARNTL//IPO9
GO:0048634	regulation of muscle organ development	Biological process	3	97	115	13692	3.68229	0.0482057	1	1.3169	0.026087	ARNTL//NRG1//CREB1
GO:1901861	regulation of muscle tissue development	Biological process	3	97	115	13692	3.68229	0.0482057	1	1.3169	0.026087	ARNTL//NRG1//CREB1
GO:0042531	positive regulation of tyrosine phosphorylation of STAT protein	Biological process	2	42	115	13692	5.66957	0.0484242	1	1.31494	0.0173913	FYN//IL27RA
GO:0090150	establishment of protein localization to membrane	Biological process	4	163	115	13692	2.92174	0.0484887	1	1.31436	0.0347826	SYNE3//FYN//GOLPH3L//ZDHHC12
GO:0002250	adaptive immune response	Biological process	5	236	115	13692	2.52248	0.0487591	1	1.31194	0.0434783	FYN//PRKCZ//IL27RA//TRIM27//JAG1
GO:0009057	macromolecule catabolic process	Biological process	14	1028	115	13692	1.62145	0.0490772	1	1.30912	0.121739	APAF1//TIRAP//ZNRF1//FYN//NRG1//ARNTL//PRICKLE1//GNA12//DNAJB14//ZER1//USP30//CUL4A//FBXL14//PNPT1
GO:0017038	protein import	Biological process	4	164	115	13692	2.90392	0.0493913	1	1.30635	0.0347826	PIK3R2//PRICKLE1//ARNTL//IPO9
GO:0002684	positive regulation of immune system process	Biological process	10	658	115	13692	1.80944	0.04995	1	1.30146	0.0869565	GPR68//CREB1//JAG1//PRKCZ//EREG//EPG5//TIRAP//FYN//IL27RA//MASP2
GO:0015269	calcium-activated potassium channel activity	Molecular function	2	11	111	13434	22.0049	0.00354446	1	2.45045	0.018018	PKD2L1//KCNMB4
GO:0004697	protein kinase C activity	Molecular function	2	13	111	13434	18.6195	0.00497277	1	2.3034	0.018018	PRKCI//PRKCZ
GO:0008235	metalloexopeptidase activity	Molecular function	3	51	111	13434	7.11924	0.00857361	1	2.06684	0.027027	MMP16//AGBL3//CPM
GO:0035064	methylated histone binding	Molecular function	3	56	111	13434	6.48359	0.0110783	1	1.95553	0.027027	CDYL2//ATRX//CHD8
GO:0140034	methylation-dependent protein binding	Molecular function	3	56	111	13434	6.48359	0.0110783	1	1.95553	0.027027	CDYL2//ATRX//CHD8
GO:0043236	laminin binding	Molecular function	2	21	111	13434	11.5264	0.0128247	1	1.89195	0.018018	AGRN//NTN4
GO:0070273	phosphatidylinositol-4-phosphate binding	Molecular function	2	23	111	13434	10.5241	0.0152861	1	1.8157	0.018018	GOLPH3L//GSDMB
GO:0004181	metallocarboxypeptidase activity	Molecular function	2	24	111	13434	10.0856	0.0165867	1	1.78024	0.018018	AGBL3//CPM
GO:0005154	epidermal growth factor receptor binding	Molecular function	2	24	111	13434	10.0856	0.0165867	1	1.78024	0.018018	EREG//EPGN
GO:0005227	calcium activated cation channel activity	Molecular function	2	24	111	13434	10.0856	0.0165867	1	1.78024	0.018018	PKD2L1//KCNMB4
GO:0043425	bHLH transcription factor binding	Molecular function	2	24	111	13434	10.0856	0.0165867	1	1.78024	0.018018	TCF4//ARNTL
GO:0016814	hydrolase activity, acting on carbon-nitrogen (but not peptide) bonds, in cyclic amidines	Molecular function	2	26	111	13434	9.30977	0.0193237	1	1.71391	0.018018	MTHFD2L//CDADC1
GO:0016417	S-acyltransferase activity	Molecular function	2	29	111	13434	8.34669	0.0237563	1	1.62422	0.018018	ZDHHC12//DLAT
GO:0005484	SNAP receptor activity	Molecular function	2	32	111	13434	7.56419	0.0285622	1	1.54421	0.018018	STX8//TSNARE1
GO:0099106	ion channel regulator activity	Molecular function	3	82	111	13434	4.42782	0.0303571	1	1.51774	0.027027	STX8//KCNAB1//KCNMB4
GO:0015459	potassium channel regulator activity	Molecular function	2	36	111	13434	6.72372	0.0355155	1	1.44958	0.018018	KCNAB1//KCNMB4
GO:0004180	carboxypeptidase activity	Molecular function	2	38	111	13434	6.36984	0.0392125	1	1.40658	0.018018	AGBL3//CPM
GO:0008238	exopeptidase activity	Molecular function	3	92	111	13434	3.94653	0.0405968	1	1.39151	0.027027	MMP16//AGBL3//CPM
GO:0008408	3'-5' exonuclease activity	Molecular function	2	41	111	13434	5.90376	0.0450177	1	1.34662	0.018018	TATDN1//PNPT1
GO:0016796	exonuclease activity, active with either ribo- or deoxyribonucleic acids and producing 5'-phosphomonoesters	Molecular function	2	41	111	13434	5.90376	0.0450177	1	1.34662	0.018018	TATDN1//PNPT1
GO:0016247	channel regulator activity	Molecular function	3	96	111	13434	3.78209	0.0451224	1	1.34561	0.027027	STX8//KCNAB1//KCNMB4
GO:0031234	extrinsic component of cytoplasmic side of plasma membrane	Cellular component	5	79	116	14137	7.71333	0.000474003	0.36119	3.32422	0.0431034	MYZAP//KRAS//FYN//KCNAB1//GNA12
GO:0009898	cytoplasmic side of plasma membrane	Cellular component	5	117	116	14137	5.20815	0.00275469	0.869539	2.55993	0.0431034	GNA12//MYZAP//KRAS//FYN//KCNAB1
GO:0019897	extrinsic component of plasma membrane	Cellular component	5	132	116	14137	4.61631	0.00461641	0.869539	2.3357	0.0431034	GNA12//MYZAP//KRAS//FYN//KCNAB1
GO:0098562	cytoplasmic side of membrane	Cellular component	5	136	116	14137	4.48054	0.00523515	0.869539	2.28107	0.0431034	GNA12//MYZAP//KRAS//FYN//KCNAB1
GO:0005635	nuclear envelope	Cellular component	8	329	116	14137	2.96342	0.00570564	0.869539	2.2437	0.0689655	POLR2M//IPO9//PRKCZ//PRICKLE1//DNAJB14//SYNE3//TRIM27//PAFAH1B1
GO:0031985	Golgi cisterna	Cellular component	3	53	116	14137	6.89834	0.00936105	1	2.02868	0.0258621	GOLPH3L//FUT10//MAN2A1
GO:0019898	extrinsic component of membrane	Cellular component	6	231	116	14137	3.16547	0.0119327	1	1.92326	0.0517241	GNA12//MYZAP//KRAS//FYN//KCNAB1//PIK3R2
GO:0005795	Golgi stack	Cellular component	3	72	116	14137	5.07795	0.0213112	1	1.67139	0.0258621	FUT10//MAN2A1//GOLPH3L
GO:0080008	Cul4-RING E3 ubiquitin ligase complex	Cellular component	2	29	116	14137	8.40488	0.0234585	1	1.6297	0.0172414	DCAF10//CUL4A
GO:0031965	nuclear membrane	Cellular component	5	206	116	14137	2.95803	0.0273599	1	1.56289	0.0431034	PRICKLE1//DNAJB14//TRIM27//PAFAH1B1//SYNE3
GO:0032580	Golgi cisterna membrane	Cellular component	2	33	116	14137	7.3861	0.0298684	1	1.52479	0.0172414	GOLPH3L//FUT10
GO:0043209	myelin sheath	Cellular component	2	33	116	14137	7.3861	0.0298684	1	1.52479	0.0172414	PRKCI//PRKCZ
GO:0031967	organelle envelope	Cellular component	12	809	116	14137	1.80772	0.0334983	1	1.47498	0.103448	USP30//MRPL3//PNPT1//NDUFS1//PRICKLE1//DNAJB14//TRIM27//POLR2M//SYNE3//IPO9//PRKCZ//PAFAH1B1
GO:0031975	envelope	Cellular component	12	809	116	14137	1.80772	0.0334983	1	1.47498	0.103448	MRPL3//USP30//PNPT1//NDUFS1//PRICKLE1//DNAJB14//TRIM27//POLR2M//SYNE3//IPO9//PRKCZ//PAFAH1B1
GO:0031201	SNARE complex	Cellular component	2	36	116	14137	6.77059	0.0350783	1	1.45496	0.0172414	STX8//TSNARE1
GO:0005622	intracellular	Cellular component	96	10700	116	14137	1.09342	0.0433222	1	1.36329	0.827586	DCAF10//NCKAP5//ZER1//TSNARE1//MYZAP//CORIN//CUL4A//AMOTL1//KLC4//FARP1//MOSMO//FHDC1//NHS//PKD2L1//FAM20A//CNIH4//ZDHHC12//KIAA0319L//CCDC12//SSBP3//JADE2//RPF2//PPP1R12B//KRAS//DTNB//TRAPPC9//FBXL14//TIRAP//ROPN1L//PHACTR4//TDRD7//NRG1//SYNE3//HOXC8//POLR2M//RYK//ZNF367//DNAJB14//TLK1//CDYL2//TCF4//ZBTB40//POU6F1//ARNTL//RAVER2//MAML2//SEPSECS//PPP4R3B//CDADC1//ALKBH2//TATDN1//CHD8//INTS4//PIK3…
GO:0044424	intracellular part	Cellular component	96	10700	116	14137	1.09342	0.0433222	1	1.36329	0.827586	NCKAP5//KLC4//CCDC12//JADE2//THOC2//CORIN//FARP1//RPF2//HOXC8//ZNF367//ARID1A//TLK1//CDYL2//ZBTB40//POU6F1//RAVER2//MAML2//ATRX//ALKBH2//TATDN1//CHD8//ELMSAN1//INTS4//PIK3R2//POLR2M//DCAF10//ZER1//AMOTL1//ZNRF1//TSNARE1//MOSMO//FHDC1//KIAA0319L//NHS//MAN2A1//DNAJB14//FAM20A//CNIH4//ZDHHC12//FUT10//ADGRG2//PRICKLE1//STX8//EVI5//GOLPH3L//AGRN//ACOT7//MCCC2//MTHFD2L//DLAT//MRPL28//CCDC90B//GLUD1//FA…

## Sheet: up_S_vs_C
#Column "GO.ID" stands for the ID of gene ontology term
#Column "Term" stands for the name of gene ontology term
#Column "Ontology" stands for the ontology of GOID belongs to
#Column "Count" stands for the number of DE genes associated with the listed GOID
#Column "Pop.Hits" stands for the number of background population genes associated with the listed GOID
#Column "List.Total" stands for the total number of DE genes
#Column "Pop.Total" stands for the total number of background population genes
#Column "Fold.Enrichment" stands for the Fold Enrichment value of the GOID, it equals (Count/Pop.Hits)/(List.Total/Pop.Total)
#Column "Pvalue" stands for the significance testing value of the GOID
#Column "FDR" stands for the false discovery rate of the GOID, using Benjamini & Hochberg (1995) method
#Column "Enrichment.Score" stands for the Enrichment Score value of the GOID, it equals (-log10(Pvalue))
#Column "Gene.Ratio" stands for the Gene Ratio value genes associated with the GOID, it equals (Count/List.Total)
#Column "GENES" stands for the DE genes associated with the GOID
GO.ID	Term	Ontology	Count	Pop.Hits	List.Total	Pop.Total	Fold.Enrichment	Pvalue	FDR	Enrichment.Score	Gene.Ratio
GO:0009966	regulation of signal transduction	Biological process	18	2211	42	13692	2.654	3.6515e-05	0.114866	4.43753	0.428571
GO:0010646	regulation of cell communication	Biological process	19	2500	42	13692	2.4776	5.19897e-05	0.114866	4.28408	0.452381
GO:0023051	regulation of signaling	Biological process	19	2523	42	13692	2.45501	5.92602e-05	0.114866	4.22724	0.452381
GO:0007548	sex differentiation	Biological process	5	187	42	13692	8.71658	0.000254302	0.352284	3.59465	0.119048
GO:0046661	male sex differentiation	Biological process	4	106	42	13692	12.3019	0.00030291	0.352284	3.51869	0.0952381
GO:0034643	establishment of mitochondrion localization, microtubule-mediated	Biological process	2	12	42	13692	54.3333	0.000594586	0.493931	3.22579	0.047619
GO:0047497	mitochondrion transport along microtubule	Biological process	2	12	42	13692	54.3333	0.000594586	0.493931	3.22579	0.047619
GO:0051654	establishment of mitochondrion localization	Biological process	2	15	42	13692	43.4667	0.000940426	0.589469	3.02668	0.047619
GO:0021954	central nervous system neuron development	Biological process	3	64	42	13692	15.2812	0.000981812	0.589469	3.00797	0.0714286
GO:0008406	gonad development	Biological process	4	146	42	13692	8.93151	0.0010137	0.589469	2.99409	0.0952381
GO:0045137	development of primary sexual characteristics	Biological process	4	150	42	13692	8.69333	0.00112074	0.592466	2.95049	0.0952381
GO:0048583	regulation of response to stimulus	Biological process	18	2895	42	13692	2.02694	0.00122816	0.595145	2.91075	0.428571
GO:0021761	limbic system development	Biological process	3	72	42	13692	13.5833	0.0013817	0.618047	2.85958	0.0714286
GO:0008584	male gonad development	Biological process	3	85	42	13692	11.5059	0.0022259	0.836438	2.65249	0.0714286
GO:0046546	development of primary male sexual characteristics	Biological process	3	86	42	13692	11.3721	0.00230146	0.836438	2.638	0.0714286
GO:0050773	regulation of dendrite development	Biological process	3	86	42	13692	11.3721	0.00230146	0.836438	2.638	0.0714286
GO:0046660	female sex differentiation	Biological process	3	89	42	13692	10.9888	0.00253766	0.856303	2.59557	0.0714286
GO:0048608	reproductive structure development	Biological process	5	321	42	13692	5.07788	0.00286741	0.856303	2.54251	0.119048
GO:0007420	brain development	Biological process	6	469	42	13692	4.17058	0.00288023	0.856303	2.54057	0.142857
GO:0061458	reproductive system development	Biological process	5	323	42	13692	5.04644	0.00294515	0.856303	2.53089	0.119048
GO:0007292	female gamete generation	Biological process	3	97	42	13692	10.0825	0.00323918	0.896945	2.48956	0.0714286
GO:0010611	regulation of cardiac muscle hypertrophy	Biological process	2	29	42	13692	22.4828	0.00353876	0.928103	2.45115	0.047619
GO:0003006	developmental process involved in reproduction	Biological process	6	497	42	13692	3.93561	0.00383483	0.928103	2.41625	0.142857
GO:0014743	regulation of muscle hypertrophy	Biological process	2	31	42	13692	21.0323	0.00403732	0.928103	2.39391	0.047619
GO:0051646	mitochondrion localization	Biological process	2	31	42	13692	21.0323	0.00403732	0.928103	2.39391	0.047619
GO:0007018	microtubule-based movement	Biological process	4	217	42	13692	6.00922	0.00428707	0.928103	2.36784	0.0952381
GO:0060322	head development	Biological process	6	509	42	13692	3.84283	0.00430933	0.928103	2.36559	0.142857
GO:1902531	regulation of intracellular signal transduction	Biological process	10	1298	42	13692	2.51156	0.00496033	0.987758	2.30449	0.238095
GO:0010970	transport along microtubule	Biological process	3	113	42	13692	8.65487	0.00497233	0.987758	2.30344	0.0714286
GO:0099111	microtubule-based transport	Biological process	3	114	42	13692	8.57895	0.00509591	0.987758	2.29278	0.0714286
GO:0051966	regulation of synaptic transmission, glutamatergic	Biological process	2	36	42	13692	18.1111	0.00541716	1	2.26623	0.047619
GO:0033173	calcineurin-NFAT signaling cascade	Biological process	2	39	42	13692	16.7179	0.0063347	1	2.19827	0.047619
GO:0097720	calcineurin-mediated signaling	Biological process	2	39	42	13692	16.7179	0.0063347	1	2.19827	0.047619
GO:0007528	neuromuscular junction development	Biological process	2	40	42	13692	16.3	0.00665521	1	2.17684	0.047619
GO:0030705	cytoskeleton-dependent intracellular transport	Biological process	3	131	42	13692	7.46565	0.00748519	1	2.1258	0.0714286
GO:0009967	positive regulation of signal transduction	Biological process	9	1165	42	13692	2.51845	0.00774352	1	2.11106	0.214286
GO:0007276	gamete generation	Biological process	5	410	42	13692	3.97561	0.0080352	1	2.095	0.119048
GO:0003229	ventricular cardiac muscle tissue development	Biological process	2	45	42	13692	14.4889	0.00836567	1	2.0775	0.047619
GO:0003300	cardiac muscle hypertrophy	Biological process	2	45	42	13692	14.4889	0.00836567	1	2.0775	0.047619
GO:0090257	regulation of muscle system process	Biological process	3	137	42	13692	7.13869	0.00846222	1	2.07252	0.0714286
GO:0042058	regulation of epidermal growth factor receptor signaling pathway	Biological process	2	47	42	13692	13.8723	0.00909939	1	2.04099	0.047619
GO:0043502	regulation of muscle adaptation	Biological process	2	47	42	13692	13.8723	0.00909939	1	2.04099	0.047619
GO:0008088	axo-dendritic transport	Biological process	2	48	42	13692	13.5833	0.00947668	1	2.02334	0.047619
GO:0014896	muscle hypertrophy	Biological process	2	48	42	13692	13.5833	0.00947668	1	2.02334	0.047619
GO:0014897	striated muscle hypertrophy	Biological process	2	48	42	13692	13.5833	0.00947668	1	2.02334	0.047619
GO:0045123	cellular extravasation	Biological process	2	48	42	13692	13.5833	0.00947668	1	2.02334	0.047619
GO:0048016	inositol phosphate-mediated signaling	Biological process	2	48	42	13692	13.5833	0.00947668	1	2.02334	0.047619
GO:0055117	regulation of cardiac muscle contraction	Biological process	2	48	42	13692	13.5833	0.00947668	1	2.02334	0.047619
GO:1901184	regulation of ERBB signaling pathway	Biological process	2	50	42	13692	13.04	0.0102519	1	1.9892	0.047619
GO:0030900	forebrain development	Biological process	4	279	42	13692	4.67384	0.0102838	1	1.98785	0.0952381
GO:0044260	cellular macromolecule metabolic process	Biological process	27	6209	42	13692	1.41762	0.0103622	1	1.98455	0.642857
GO:1901796	regulation of signal transduction by p53 class mediator	Biological process	2	51	42	13692	12.7843	0.0106498	1	1.97266	0.047619
GO:2001233	regulation of apoptotic signaling pathway	Biological process	4	294	42	13692	4.43537	0.0122827	1	1.91071	0.0952381
GO:0051716	cellular response to stimulus	Biological process	24	5322	42	13692	1.47012	0.0123616	1	1.90793	0.571429
GO:0021953	central nervous system neuron differentiation	Biological process	3	158	42	13692	6.18987	0.0124544	1	1.90468	0.0714286
GO:0003008	system process	Biological process	9	1257	42	13692	2.33413	0.01248	1	1.90379	0.214286
GO:0060291	long-term synaptic potentiation	Biological process	2	57	42	13692	11.4386	0.0131775	1	1.88017	0.047619
GO:0072384	organelle transport along microtubule	Biological process	2	57	42	13692	11.4386	0.0131775	1	1.88017	0.047619
GO:0016358	dendrite development	Biological process	3	163	42	13692	6	0.0135392	1	1.86841	0.0714286
GO:0007169	transmembrane receptor protein tyrosine kinase signaling pathway	Biological process	5	470	42	13692	3.46809	0.0139467	1	1.85553	0.119048
GO:0007417	central nervous system development	Biological process	6	653	42	13692	2.99541	0.0139526	1	1.85534	0.142857
GO:0006513	protein monoubiquitination	Biological process	2	59	42	13692	11.0508	0.0140726	1	1.85163	0.047619
GO:0006942	regulation of striated muscle contraction	Biological process	2	59	42	13692	11.0508	0.0140726	1	1.85163	0.047619
GO:0010647	positive regulation of cell communication	Biological process	9	1283	42	13692	2.28683	0.0141511	1	1.84921	0.214286
GO:0048232	male gamete generation	Biological process	4	308	42	13692	4.23377	0.0143603	1	1.84284	0.0952381
GO:0023056	positive regulation of signaling	Biological process	9	1290	42	13692	2.27442	0.0146286	1	1.8348	0.214286
GO:0048609	multicellular organismal reproductive process	Biological process	5	487	42	13692	3.34702	0.0160474	1	1.79459	0.119048
GO:0003151	outflow tract morphogenesis	Biological process	2	64	42	13692	10.1875	0.0164221	1	1.78457	0.047619
GO:0023052	signaling	Biological process	21	4521	42	13692	1.51427	0.0165813	1	1.78038	0.5
GO:0010629	negative regulation of gene expression	Biological process	9	1321	42	13692	2.22104	0.0168903	1	1.77236	0.214286
GO:0032504	multicellular organism reproduction	Biological process	5	495	42	13692	3.29293	0.017106	1	1.76685	0.119048
GO:0043500	muscle adaptation	Biological process	2	66	42	13692	9.87879	0.0174058	1	1.75931	0.047619
GO:0035249	synaptic transmission, glutamatergic	Biological process	2	67	42	13692	9.73134	0.0179068	1	1.74698	0.047619
GO:0022414	reproductive process	Biological process	7	898	42	13692	2.5412	0.0183411	1	1.73658	0.166667
GO:0044057	regulation of system process	Biological process	4	332	42	13692	3.92771	0.0184191	1	1.73473	0.0952381
GO:0007154	cell communication	Biological process	21	4563	42	13692	1.50033	0.0184756	1	1.7334	0.5
GO:0000003	reproduction	Biological process	7	900	42	13692	2.53556	0.0185452	1	1.73177	0.166667
GO:0006260	DNA replication	Biological process	3	184	42	13692	5.31522	0.0186726	1	1.7288	0.0714286
GO:0000122	negative regulation of transcription by RNA polymerase II	Biological process	6	699	42	13692	2.79828	0.0189424	1	1.72257	0.142857
GO:0090630	activation of GTPase activity	Biological process	2	70	42	13692	9.31429	0.0194464	1	1.71116	0.047619
GO:0019953	sexual reproduction	Biological process	5	512	42	13692	3.18359	0.0195087	1	1.70977	0.119048
GO:0007215	glutamate receptor signaling pathway	Biological process	2	71	42	13692	9.1831	0.0199716	1	1.69959	0.047619
GO:0021549	cerebellum development	Biological process	2	71	42	13692	9.1831	0.0199716	1	1.69959	0.047619
GO:0001701	in utero embryonic development	Biological process	4	342	42	13692	3.81287	0.0203019	1	1.69246	0.0952381
GO:0048584	positive regulation of response to stimulus	Biological process	10	1604	42	13692	2.03242	0.0207382	1	1.68323	0.238095
GO:0008585	female gonad development	Biological process	2	74	42	13692	8.81081	0.0215827	1	1.6659	0.047619
GO:0007155	cell adhesion	Biological process	7	929	42	13692	2.4564	0.0216904	1	1.66373	0.166667
GO:0022610	biological adhesion	Biological process	7	935	42	13692	2.44064	0.0223855	1	1.65003	0.166667
GO:0007167	enzyme linked receptor protein signaling pathway	Biological process	6	726	42	13692	2.69421	0.0223861	1	1.65002	0.142857
GO:0007173	epidermal growth factor receptor signaling pathway	Biological process	2	76	42	13692	8.57895	0.0226859	1	1.64424	0.047619
GO:0046545	development of primary female sexual characteristics	Biological process	2	77	42	13692	8.46753	0.0232461	1	1.63365	0.047619
GO:0022037	metencephalon development	Biological process	2	79	42	13692	8.25316	0.0243837	1	1.6129	0.047619
GO:0001944	vasculature development	Biological process	5	544	42	13692	2.99632	0.0246191	1	1.60873	0.119048
GO:0033554	cellular response to stress	Biological process	9	1411	42	13692	2.07938	0.0249369	1	1.60316	0.214286
GO:0003007	heart morphogenesis	Biological process	3	207	42	13692	4.72464	0.0253792	1	1.59552	0.0714286
GO:0042133	neurotransmitter metabolic process	Biological process	2	82	42	13692	7.95122	0.0261321	1	1.58283	0.047619
GO:0072358	cardiovascular system development	Biological process	5	553	42	13692	2.94756	0.0261993	1	1.58171	0.119048
GO:0070997	neuron death	Biological process	3	210	42	13692	4.65714	0.026338	1	1.57942	0.0714286
GO:0038127	ERBB signaling pathway	Biological process	2	84	42	13692	7.7619	0.0273254	1	1.56343	0.047619
GO:0007127	meiosis I	Biological process	2	85	42	13692	7.67059	0.0279302	1	1.55393	0.047619
GO:0031398	positive regulation of protein ubiquitination	Biological process	2	87	42	13692	7.49425	0.029156	1	1.53527	0.047619
GO:0046907	intracellular transport	Biological process	8	1216	42	13692	2.14474	0.0293939	1	1.53174	0.190476
GO:0002934	desmosome organization	Biological process	1	10	42	13692	32.6	0.0302647	1	1.51906	0.0238095
GO:0010749	regulation of nitric oxide mediated signal transduction	Biological process	1	10	42	13692	32.6	0.0302647	1	1.51906	0.0238095
GO:0018026	peptidyl-lysine monomethylation	Biological process	1	10	42	13692	32.6	0.0302647	1	1.51906	0.0238095
GO:0018410	C-terminal protein amino acid modification	Biological process	1	10	42	13692	32.6	0.0302647	1	1.51906	0.0238095
GO:0047484	regulation of response to osmotic stress	Biological process	1	10	42	13692	32.6	0.0302647	1	1.51906	0.0238095
GO:0048642	negative regulation of skeletal muscle tissue development	Biological process	1	10	42	13692	32.6	0.0302647	1	1.51906	0.0238095
GO:0060546	negative regulation of necroptotic process	Biological process	1	10	42	13692	32.6	0.0302647	1	1.51906	0.0238095
GO:0097107	postsynaptic density assembly	Biological process	1	10	42	13692	32.6	0.0302647	1	1.51906	0.0238095
GO:0098760	response to interleukin-7	Biological process	1	10	42	13692	32.6	0.0302647	1	1.51906	0.0238095
GO:0098761	cellular response to interleukin-7	Biological process	1	10	42	13692	32.6	0.0302647	1	1.51906	0.0238095
GO:0035335	peptidyl-tyrosine dephosphorylation	Biological process	2	90	42	13692	7.24444	0.0310345	1	1.50816	0.047619
GO:0061982	meiosis I cell cycle process	Biological process	2	90	42	13692	7.24444	0.0310345	1	1.50816	0.047619
GO:1903038	negative regulation of leukocyte cell-cell adhesion	Biological process	2	90	42	13692	7.24444	0.0310345	1	1.50816	0.047619
GO:0007165	signal transduction	Biological process	19	4181	42	13692	1.48146	0.0313384	1	1.50392	0.452381
GO:0007166	cell surface receptor signaling pathway	Biological process	11	1968	42	13692	1.82215	0.0315653	1	1.50079	0.261905
GO:0060048	cardiac muscle contraction	Biological process	2	91	42	13692	7.16484	0.0316712	1	1.49934	0.047619
GO:0097193	intrinsic apoptotic signaling pathway	Biological process	3	226	42	13692	4.32743	0.0317785	1	1.49787	0.0714286
GO:0001824	blastocyst development	Biological process	2	92	42	13692	7.08696	0.032313	1	1.49062	0.047619
GO:0006465	signal peptide processing	Biological process	1	11	42	13692	29.6364	0.0332415	1	1.47832	0.0238095
GO:0018401	peptidyl-proline hydroxylation to 4-hydroxy-L-proline	Biological process	1	11	42	13692	29.6364	0.0332415	1	1.47832	0.0238095
GO:0034982	mitochondrial protein processing	Biological process	1	11	42	13692	29.6364	0.0332415	1	1.47832	0.0238095
GO:0060281	regulation of oocyte development	Biological process	1	11	42	13692	29.6364	0.0332415	1	1.47832	0.0238095
GO:0060788	ectodermal placode formation	Biological process	1	11	42	13692	29.6364	0.0332415	1	1.47832	0.0238095
GO:0071697	ectodermal placode morphogenesis	Biological process	1	11	42	13692	29.6364	0.0332415	1	1.47832	0.0238095
GO:0072683	T cell extravasation	Biological process	1	11	42	13692	29.6364	0.0332415	1	1.47832	0.0238095
GO:1905879	regulation of oogenesis	Biological process	1	11	42	13692	29.6364	0.0332415	1	1.47832	0.0238095
GO:0044703	multi-organism reproductive process	Biological process	5	591	42	13692	2.75804	0.033591	1	1.47378	0.119048
GO:0006464	cellular protein modification process	Biological process	15	3066	42	13692	1.59491	0.034178	1	1.46625	0.357143
GO:0036211	protein modification process	Biological process	15	3066	42	13692	1.59491	0.034178	1	1.46625	0.357143
GO:0048813	dendrite morphogenesis	Biological process	2	95	42	13692	6.86316	0.0342692	1	1.4651	0.047619
GO:0072657	protein localization to membrane	Biological process	4	408	42	13692	3.19608	0.0356984	1	1.44735	0.0952381
GO:0007267	cell-cell signaling	Biological process	7	1032	42	13692	2.21124	0.0358896	1	1.44503	0.166667
GO:0043066	negative regulation of apoptotic process	Biological process	5	602	42	13692	2.70764	0.0359529	1	1.44427	0.119048
GO:0001833	inner cell mass cell proliferation	Biological process	1	12	42	13692	27.1667	0.0362094	1	1.44118	0.0238095
GO:0006972	hyperosmotic response	Biological process	1	12	42	13692	27.1667	0.0362094	1	1.44118	0.0238095
GO:0019471	4-hydroxyproline metabolic process	Biological process	1	12	42	13692	27.1667	0.0362094	1	1.44118	0.0238095
GO:0021702	cerebellar Purkinje cell differentiation	Biological process	1	12	42	13692	27.1667	0.0362094	1	1.44118	0.0238095
GO:0021854	hypothalamus development	Biological process	1	12	42	13692	27.1667	0.0362094	1	1.44118	0.0238095
GO:0060547	negative regulation of necrotic cell death	Biological process	1	12	42	13692	27.1667	0.0362094	1	1.44118	0.0238095
GO:0070886	positive regulation of calcineurin-NFAT signaling cascade	Biological process	1	12	42	13692	27.1667	0.0362094	1	1.44118	0.0238095
GO:0071696	ectodermal placode development	Biological process	1	12	42	13692	27.1667	0.0362094	1	1.44118	0.0238095
GO:0090128	regulation of synapse maturation	Biological process	1	12	42	13692	27.1667	0.0362094	1	1.44118	0.0238095
GO:0098698	postsynaptic specialization assembly	Biological process	1	12	42	13692	27.1667	0.0362094	1	1.44118	0.0238095
GO:0106058	positive regulation of calcineurin-mediated signaling	Biological process	1	12	42	13692	27.1667	0.0362094	1	1.44118	0.0238095
GO:1902894	negative regulation of pri-miRNA transcription by RNA polymerase II	Biological process	1	12	42	13692	27.1667	0.0362094	1	1.44118	0.0238095
GO:1905809	negative regulation of synapse organization	Biological process	1	12	42	13692	27.1667	0.0362094	1	1.44118	0.0238095
GO:2000171	negative regulation of dendrite development	Biological process	1	12	42	13692	27.1667	0.0362094	1	1.44118	0.0238095
GO:1905114	cell surface receptor signaling pathway involved in cell-cell signaling	Biological process	4	411	42	13692	3.17275	0.0365241	1	1.43742	0.0952381
GO:0006937	regulation of muscle contraction	Biological process	2	99	42	13692	6.58586	0.0369479	1	1.43241	0.047619
GO:0072359	circulatory system development	Biological process	6	819	42	13692	2.38828	0.037468	1	1.42634	0.142857
GO:0009887	animal organ morphogenesis	Biological process	6	825	42	13692	2.37091	0.0386229	1	1.41316	0.142857
GO:0003231	cardiac ventricle development	Biological process	2	102	42	13692	6.39216	0.0390085	1	1.40884	0.047619
GO:0003161	cardiac conduction system development	Biological process	1	13	42	13692	25.0769	0.0391684	1	1.40706	0.0238095
GO:0007350	blastoderm segmentation	Biological process	1	13	42	13692	25.0769	0.0391684	1	1.40706	0.0238095
GO:0009084	glutamine family amino acid biosynthetic process	Biological process	1	13	42	13692	25.0769	0.0391684	1	1.40706	0.0238095
GO:0021694	cerebellar Purkinje cell layer formation	Biological process	1	13	42	13692	25.0769	0.0391684	1	1.40706	0.0238095
GO:0030728	ovulation	Biological process	1	13	42	13692	25.0769	0.0391684	1	1.40706	0.0238095
GO:0032516	positive regulation of phosphoprotein phosphatase activity	Biological process	1	13	42	13692	25.0769	0.0391684	1	1.40706	0.0238095
GO:0032988	ribonucleoprotein complex disassembly	Biological process	1	13	42	13692	25.0769	0.0391684	1	1.40706	0.0238095
GO:0034331	cell junction maintenance	Biological process	1	13	42	13692	25.0769	0.0391684	1	1.40706	0.0238095
GO:0044827	modulation by host of viral genome replication	Biological process	1	13	42	13692	25.0769	0.0391684	1	1.40706	0.0238095
GO:0051968	positive regulation of synaptic transmission, glutamatergic	Biological process	1	13	42	13692	25.0769	0.0391684	1	1.40706	0.0238095
GO:0071025	RNA surveillance	Biological process	1	13	42	13692	25.0769	0.0391684	1	1.40706	0.0238095
GO:0072520	seminiferous tubule development	Biological process	1	13	42	13692	25.0769	0.0391684	1	1.40706	0.0238095
GO:0086069	bundle of His cell to Purkinje myocyte communication	Biological process	1	13	42	13692	25.0769	0.0391684	1	1.40706	0.0238095
GO:0098911	regulation of ventricular cardiac muscle cell action potential	Biological process	1	13	42	13692	25.0769	0.0391684	1	1.40706	0.0238095
GO:0043069	negative regulation of programmed cell death	Biological process	5	618	42	13692	2.63754	0.0395703	1	1.40263	0.119048
GO:0072089	stem cell proliferation	Biological process	2	104	42	13692	6.26923	0.0404062	1	1.39355	0.047619
GO:1903322	positive regulation of protein modification by small protein conjugation or removal	Biological process	2	104	42	13692	6.26923	0.0404062	1	1.39355	0.047619
GO:0007507	heart development	Biological process	4	425	42	13692	3.06824	0.0405248	1	1.39228	0.0952381
GO:0043170	macromolecule metabolic process	Biological process	28	7139	42	13692	1.27861	0.0405459	1	1.39205	0.666667
GO:0006470	protein dephosphorylation	Biological process	3	249	42	13692	3.92771	0.0405565	1	1.39194	0.0714286
GO:0099173	postsynapse organization	Biological process	2	105	42	13692	6.20952	0.0411122	1	1.38603	0.047619
GO:0050806	positive regulation of synaptic transmission	Biological process	2	106	42	13692	6.15094	0.0418228	1	1.37859	0.047619
GO:0007216	G protein-coupled glutamate receptor signaling pathway	Biological process	1	14	42	13692	23.2857	0.0421185	1	1.37553	0.0238095
GO:0009154	purine ribonucleotide catabolic process	Biological process	1	14	42	13692	23.2857	0.0421185	1	1.37553	0.0238095
GO:0030540	female genitalia development	Biological process	1	14	42	13692	23.2857	0.0421185	1	1.37553	0.0238095
GO:0060231	mesenchymal to epithelial transition	Biological process	1	14	42	13692	23.2857	0.0421185	1	1.37553	0.0238095
GO:0071498	cellular response to fluid shear stress	Biological process	1	14	42	13692	23.2857	0.0421185	1	1.37553	0.0238095
GO:0090136	epithelial cell-cell adhesion	Biological process	1	14	42	13692	23.2857	0.0421185	1	1.37553	0.0238095
GO:0030111	regulation of Wnt signaling pathway	Biological process	3	257	42	13692	3.80545	0.0438708	1	1.35782	0.0714286
GO:0035556	intracellular signal transduction	Biological process	11	2072	42	13692	1.73069	0.0439396	1	1.35714	0.261905
GO:0072331	signal transduction by p53 class mediator	Biological process	2	109	42	13692	5.98165	0.0439826	1	1.35672	0.047619
GO:0003206	cardiac chamber morphogenesis	Biological process	2	110	42	13692	5.92727	0.0447116	1	1.34958	0.047619
GO:0003012	muscle system process	Biological process	3	259	42	13692	3.77606	0.0447201	1	1.3495	0.0714286
GO:0007141	male meiosis I	Biological process	1	15	42	13692	21.7333	0.0450598	1	1.34621	0.0238095
GO:0009261	ribonucleotide catabolic process	Biological process	1	15	42	13692	21.7333	0.0450598	1	1.34621	0.0238095
GO:0021692	cerebellar Purkinje cell layer morphogenesis	Biological process	1	15	42	13692	21.7333	0.0450598	1	1.34621	0.0238095
GO:0046068	cGMP metabolic process	Biological process	1	15	42	13692	21.7333	0.0450598	1	1.34621	0.0238095
GO:0060544	regulation of necroptotic process	Biological process	1	15	42	13692	21.7333	0.0450598	1	1.34621	0.0238095
GO:2000463	positive regulation of excitatory postsynaptic potential	Biological process	1	15	42	13692	21.7333	0.0450598	1	1.34621	0.0238095
GO:0051641	cellular localization	Biological process	11	2088	42	13692	1.71743	0.0461126	1	1.33618	0.261905
GO:0006974	cellular response to DNA damage stimulus	Biological process	5	646	42	13692	2.52322	0.0464271	1	1.33323	0.119048
GO:0097190	apoptotic signaling pathway	Biological process	4	449	42	13692	2.90423	0.0479491	1	1.31922	0.0952381
GO:0006525	arginine metabolic process	Biological process	1	16	42	13692	20.375	0.0479923	1	1.31883	0.0238095
GO:0010613	positive regulation of cardiac muscle hypertrophy	Biological process	1	16	42	13692	20.375	0.0479923	1	1.31883	0.0238095
GO:0019511	peptidyl-proline hydroxylation	Biological process	1	16	42	13692	20.375	0.0479923	1	1.31883	0.0238095
GO:0035561	regulation of chromatin binding	Biological process	1	16	42	13692	20.375	0.0479923	1	1.31883	0.0238095
GO:0099068	postsynapse assembly	Biological process	1	16	42	13692	20.375	0.0479923	1	1.31883	0.0238095
GO:1904861	excitatory synapse assembly	Biological process	1	16	42	13692	20.375	0.0479923	1	1.31883	0.0238095
GO:0030902	hindbrain development	Biological process	2	115	42	13692	5.66957	0.0484242	1	1.31494	0.047619
GO:0051219	phosphoprotein binding	Molecular function	3	75	45	13434	11.9413	0.00200409	1	2.69808	0.0666667
GO:0001227	DNA-binding transcription repressor activity, RNA polymerase II-specific	Molecular function	4	196	45	13434	6.09252	0.00410369	1	2.38683	0.0888889
GO:0016597	amino acid binding	Molecular function	2	37	45	13434	16.1369	0.00678272	1	2.1686	0.0444444
GO:0001784	phosphotyrosine residue binding	Molecular function	2	38	45	13434	15.7123	0.00714437	1	2.14604	0.0444444
GO:1990939	ATP-dependent microtubule motor activity	Molecular function	2	38	45	13434	15.7123	0.00714437	1	2.14604	0.0444444
GO:0045309	protein phosphorylated amino acid binding	Molecular function	2	47	45	13434	12.7035	0.0107784	1	1.96744	0.0444444
GO:0031406	carboxylic acid binding	Molecular function	3	140	45	13434	6.39714	0.0114224	1	1.94224	0.0666667
GO:0043177	organic acid binding	Molecular function	3	149	45	13434	6.01074	0.0135039	1	1.86954	0.0666667
GO:0015631	tubulin binding	Molecular function	4	279	45	13434	4.28005	0.0139136	1	1.85656	0.0888889
GO:0005488	binding	Molecular function	42	10783	45	13434	1.16279	0.0141862	1	1.84813	0.933333
GO:0019899	enzyme binding	Molecular function	11	1681	45	13434	1.95352	0.0203717	1	1.69097	0.244444
GO:0003777	microtubule motor activity	Molecular function	2	70	45	13434	8.52952	0.0229385	1	1.63943	0.0444444
GO:0005085	guanyl-nucleotide exchange factor activity	Molecular function	3	187	45	13434	4.7893	0.0245558	1	1.60985	0.0666667
GO:0005515	protein binding	Molecular function	30	6927	45	13434	1.29291	0.0290825	1	1.53637	0.666667
GO:0019869	chloride channel inhibitor activity	Molecular function	1	10	45	13434	29.8533	0.0330075	1	1.48139	0.0222222
GO:0030159	receptor signaling complex scaffold activity	Molecular function	1	10	45	13434	29.8533	0.0330075	1	1.48139	0.0222222
GO:0045294	alpha-catenin binding	Molecular function	1	10	45	13434	29.8533	0.0330075	1	1.48139	0.0222222
GO:0019215	intermediate filament binding	Molecular function	1	11	45	13434	27.1394	0.0362491	1	1.4407	0.0222222
GO:0004725	protein tyrosine phosphatase activity	Molecular function	2	91	45	13434	6.56117	0.0372177	1	1.42925	0.0444444
GO:0008569	ATP-dependent microtubule motor activity, minus-end-directed	Molecular function	1	12	45	13434	24.8778	0.03948	1	1.40362	0.0222222
GO:0017081	chloride channel regulator activity	Molecular function	1	12	45	13434	24.8778	0.03948	1	1.40362	0.0222222
GO:0030553	cGMP binding	Molecular function	1	12	45	13434	24.8778	0.03948	1	1.40362	0.0222222
GO:0031543	peptidyl-proline dioxygenase activity	Molecular function	1	12	45	13434	24.8778	0.03948	1	1.40362	0.0222222
GO:0019903	protein phosphatase binding	Molecular function	2	97	45	13434	6.15533	0.0417881	1	1.37895	0.0444444
GO:0010314	phosphatidylinositol-5-phosphate binding	Molecular function	1	13	45	13434	22.9641	0.0427004	1	1.36957	0.0222222
GO:0035255	ionotropic glutamate receptor binding	Molecular function	1	13	45	13434	22.9641	0.0427004	1	1.36957	0.0222222
GO:0043021	ribonucleoprotein complex binding	Molecular function	2	102	45	13434	5.85359	0.04575	1	1.33961	0.0444444
GO:0047555	3',5'-cyclic-GMP phosphodiesterase activity	Molecular function	1	14	45	13434	21.3238	0.0459102	1	1.33809	0.0222222
GO:0070300	phosphatidic acid binding	Molecular function	1	14	45	13434	21.3238	0.0459102	1	1.33809	0.0222222
GO:0032991	protein-containing complex	Cellular component	20	4285	40	14137	1.64959	0.00702047	1	2.15363	0.5
GO:0005871	kinesin complex	Cellular component	2	46	40	14137	15.3663	0.00746845	1	2.12677	0.05
GO:0120111	neuron projection cytoplasm	Cellular component	2	52	40	14137	13.5933	0.00946667	1	2.0238	0.05
GO:0000784	nuclear chromosome, telomeric region	Cellular component	2	66	40	14137	10.7098	0.0149376	1	1.82572	0.05
GO:0005634	nucleus	Cellular component	22	5305	40	14137	1.46566	0.0182304	1	1.7392	0.55
GO:0000781	chromosome, telomeric region	Cellular component	2	89	40	14137	7.94213	0.0261828	1	1.58198	0.05
GO:0005815	microtubule organizing center	Cellular component	5	607	40	14137	2.91124	0.0273164	1	1.56358	0.125
GO:0098687	chromosomal region	Cellular component	3	240	40	14137	4.41781	0.0301045	1	1.52137	0.075
GO:0000974	Prp19 complex	Cellular component	1	11	40	14137	32.1295	0.0306981	1	1.51289	0.025
GO:0005665	RNA polymerase II, core complex	Cellular component	1	12	40	14137	29.4521	0.0334428	1	1.4757	0.025
GO:0036477	somatodendritic compartment	Cellular component	4	437	40	14137	3.23501	0.0342678	1	1.46511	0.1
GO:0070161	anchoring junction	Cellular component	3	255	40	14137	4.15794	0.0351079	1	1.4546	0.075
GO:0005875	microtubule associated complex	Cellular component	2	110	40	14137	6.42591	0.0386265	1	1.41312	0.05
GO:0005662	DNA replication factor A complex	Cellular component	1	14	40	14137	25.2446	0.0389096	1	1.40994	0.025
GO:0005813	centrosome	Cellular component	4	493	40	14137	2.86755	0.049698	1	1.30366	0.1
GO:0032839	dendrite cytoplasm	Cellular component	1	18	40	14137	19.6347	0.0497528	1	1.30318	0.025

## Sheet: down_S_vs_C
#Column "GO.ID" stands for the ID of gene ontology term
#Column "Term" stands for the name of gene ontology term
#Column "Ontology" stands for the ontology of GOID belongs to
#Column "Count" stands for the number of DE genes associated with the listed GOID
#Column "Pop.Hits" stands for the number of background population genes associated with the listed GOID
#Column "List.Total" stands for the total number of DE genes
#Column "Pop.Total" stands for the total number of background population genes
#Column "Fold.Enrichment" stands for the Fold Enrichment value of the GOID, it equals (Count/Pop.Hits)/(List.Total/Pop.Total)
#Column "Pvalue" stands for the significance testing value of the GOID
#Column "FDR" stands for the false discovery rate of the GOID, using Benjamini & Hochberg (1995) method
#Column "Enrichment.Score" stands for the Enrichment Score value of the GOID, it equals (-log10(Pvalue))
#Column "Gene.Ratio" stands for the Gene Ratio value genes associated with the GOID, it equals (Count/List.Total)
#Column "GENES" stands for the DE genes associated with the GOID
GO.ID	Term	Ontology	Count	Pop.Hits	List.Total	Pop.Total	Fold.Enrichment	Pvalue	FDR	Enrichment.Score	Gene.Ratio
GO:0051173	positive regulation of nitrogen compound metabolic process	Biological process	46	2512	139	13692	1.80381	2.08484e-05	0.107835	4.68093	0.330935
GO:0031325	positive regulation of cellular metabolic process	Biological process	46	2614	139	13692	1.73342	5.83384e-05	0.107835	4.23405	0.330935
GO:0006807	nitrogen compound metabolic process	Biological process	100	7640	139	13692	1.28931	6.06531e-05	0.107835	4.21715	0.719424
GO:0010604	positive regulation of macromolecule metabolic process	Biological process	46	2639	139	13692	1.717	7.41769e-05	0.107835	4.12973	0.330935
GO:0090132	epithelium migration	Biological process	10	231	139	13692	4.26422	0.000122626	0.142614	3.91142	0.0719424
GO:0090130	tissue migration	Biological process	10	237	139	13692	4.15627	0.000151289	0.146625	3.82019	0.0719424
GO:0040012	regulation of locomotion	Biological process	19	754	139	13692	2.48219	0.000218945	0.167988	3.65967	0.136691
GO:0009893	positive regulation of metabolic process	Biological process	47	2847	139	13692	1.62616	0.00023111	0.167988	3.63618	0.338129
GO:0009891	positive regulation of biosynthetic process	Biological process	31	1598	139	13692	1.9109	0.000262246	0.168132	3.58129	0.223022
GO:0043542	endothelial cell migration	Biological process	8	166	139	13692	4.74716	0.000289134	0.168132	3.5389	0.057554
GO:0048522	positive regulation of cellular process	Biological process	61	4101	139	13692	1.46518	0.000329728	0.174306	3.48184	0.438849
GO:0010646	regulation of cell communication	Biological process	42	2500	139	13692	1.65486	0.000400777	0.176138	3.3971	0.302158
GO:0031328	positive regulation of cellular biosynthetic process	Biological process	30	1576	139	13692	1.87507	0.000465703	0.176138	3.33189	0.215827
GO:0023051	regulation of signaling	Biological process	42	2523	139	13692	1.63977	0.000488392	0.176138	3.31123	0.302158
GO:1901362	organic cyclic compound biosynthetic process	Biological process	49	3107	139	13692	1.55348	0.000488771	0.176138	3.31089	0.352518
GO:0009966	regulation of signal transduction	Biological process	38	2211	139	13692	1.69296	0.000539723	0.176138	3.26783	0.273381
GO:0010631	epithelial cell migration	Biological process	9	229	139	13692	3.87132	0.000546016	0.176138	3.26279	0.0647482
GO:0010557	positive regulation of macromolecule biosynthetic process	Biological process	29	1520	139	13692	1.87934	0.000569367	0.176138	3.24461	0.208633
GO:0072359	circulatory system development	Biological process	19	819	139	13692	2.28519	0.00061248	0.176138	3.21291	0.136691
GO:2000145	regulation of cell motility	Biological process	17	700	139	13692	2.39223	0.000728719	0.176138	3.13744	0.122302
GO:0010628	positive regulation of gene expression	Biological process	30	1627	139	13692	1.81629	0.000791689	0.176138	3.10145	0.215827
GO:1902679	negative regulation of RNA biosynthetic process	Biological process	21	978	139	13692	2.11511	0.000851803	0.176138	3.06966	0.151079
GO:1903507	negative regulation of nucleic acid-templated transcription	Biological process	21	978	139	13692	2.11511	0.000851803	0.176138	3.06966	0.151079
GO:0051253	negative regulation of RNA metabolic process	Biological process	22	1049	139	13692	2.06585	0.000866763	0.176138	3.0621	0.158273
GO:0060255	regulation of macromolecule metabolic process	Biological process	64	4520	139	13692	1.39474	0.000896999	0.176138	3.04721	0.460432
GO:0051247	positive regulation of protein metabolic process	Biological process	25	1269	139	13692	1.94058	0.000924302	0.176138	3.03419	0.179856
GO:0002009	morphogenesis of an epithelium	Biological process	12	410	139	13692	2.88303	0.000958512	0.176138	3.0184	0.0863309
GO:0010558	negative regulation of macromolecule biosynthetic process	Biological process	23	1128	139	13692	2.0085	0.000959342	0.176138	3.01803	0.165468
GO:0034654	nucleobase-containing compound biosynthetic process	Biological process	46	2950	139	13692	1.53599	0.00102958	0.176138	2.98734	0.330935
GO:0035239	tube morphogenesis	Biological process	16	660	139	13692	2.38797	0.00107064	0.176138	2.97036	0.115108
GO:0010647	positive regulation of cell communication	Biological process	25	1283	139	13692	1.9194	0.00108108	0.176138	2.96614	0.179856
GO:0030334	regulation of cell migration	Biological process	16	662	139	13692	2.38075	0.0011051	0.176138	2.9566	0.115108
GO:0045893	positive regulation of transcription, DNA-templated	Biological process	25	1288	139	13692	1.91195	0.00114244	0.176138	2.94217	0.179856
GO:0048870	cell motility	Biological process	24	1215	139	13692	1.94575	0.00114287	0.176138	2.942	0.172662
GO:0051674	localization of cell	Biological process	24	1215	139	13692	1.94575	0.00114287	0.176138	2.942	0.172662
GO:0023056	positive regulation of signaling	Biological process	25	1290	139	13692	1.90898	0.00116782	0.176138	2.93263	0.179856
GO:0040011	locomotion	Biological process	26	1368	139	13692	1.87214	0.00122028	0.176138	2.91354	0.18705
GO:0001843	neural tube closure	Biological process	5	80	139	13692	6.15647	0.00131037	0.176138	2.8826	0.0359712
GO:0001759	organ induction	Biological process	3	22	139	13692	13.4323	0.00136888	0.176138	2.86364	0.0215827
GO:0060606	tube closure	Biological process	5	81	139	13692	6.08047	0.00138535	0.176138	2.85844	0.0359712
GO:0043085	positive regulation of catalytic activity	Biological process	21	1018	139	13692	2.032	0.00141169	0.176138	2.85026	0.151079
GO:1903506	regulation of nucleic acid-templated transcription	Biological process	40	2492	139	13692	1.58112	0.0014515	0.176138	2.83818	0.28777
GO:0045862	positive regulation of proteolysis	Biological process	9	264	139	13692	3.35808	0.00148961	0.176138	2.82693	0.0647482
GO:0035295	tube development	Biological process	18	815	139	13692	2.17554	0.00150068	0.176138	2.82371	0.129496
GO:2001141	regulation of RNA biosynthetic process	Biological process	40	2497	139	13692	1.57795	0.00150909	0.176138	2.82128	0.28777
GO:0018130	heterocycle biosynthetic process	Biological process	46	3004	139	13692	1.50838	0.00152807	0.176138	2.81586	0.330935
GO:0001667	ameboidal-type cell migration	Biological process	10	319	139	13692	3.08789	0.00153873	0.176138	2.81284	0.0719424
GO:0033688	regulation of osteoblast proliferation	Biological process	3	23	139	13692	12.8483	0.00156258	0.176138	2.80616	0.0215827
GO:0071559	response to transforming growth factor beta	Biological process	7	167	139	13692	4.12889	0.00157062	0.176138	2.80393	0.0503597
GO:0032774	RNA biosynthetic process	Biological process	41	2588	139	13692	1.56053	0.00160271	0.176138	2.79514	0.294964
GO:0051270	regulation of cellular component movement	Biological process	17	753	139	13692	2.22385	0.00161597	0.176138	2.79157	0.122302
GO:0019438	aromatic compound biosynthetic process	Biological process	46	3012	139	13692	1.50437	0.0016178	0.176138	2.79107	0.330935
GO:0010629	negative regulation of gene expression	Biological process	25	1321	139	13692	1.86419	0.00162875	0.176138	2.78815	0.179856
GO:0051171	regulation of nitrogen compound metabolic process	Biological process	61	4341	139	13692	1.38418	0.00163568	0.176138	2.7863	0.438849
GO:0043170	macromolecule metabolic process	Biological process	90	7139	139	13692	1.24182	0.00170657	0.177265	2.76788	0.647482
GO:0032270	positive regulation of cellular protein metabolic process	Biological process	23	1179	139	13692	1.92161	0.00172632	0.177265	2.76288	0.165468
GO:0016477	cell migration	Biological process	22	1107	139	13692	1.95761	0.00173759	0.177265	2.76005	0.158273
GO:0014020	primary neural tube formation	Biological process	5	86	139	13692	5.72695	0.00180858	0.181326	2.74266	0.0359712
GO:0009890	negative regulation of biosynthetic process	Biological process	23	1191	139	13692	1.90225	0.00196915	0.193782	2.70572	0.165468
GO:1902895	positive regulation of pri-miRNA transcription by RNA polymerase II	Biological process	3	25	139	13692	11.8204	0.00199947	0.193782	2.69908	0.0215827
GO:1902680	positive regulation of RNA biosynthetic process	Biological process	25	1345	139	13692	1.83092	0.00208652	0.195695	2.68058	0.179856
GO:1903508	positive regulation of nucleic acid-templated transcription	Biological process	25	1345	139	13692	1.83092	0.00208652	0.195695	2.68058	0.179856
GO:0006357	regulation of transcription by RNA polymerase II	Biological process	29	1653	139	13692	1.72813	0.00212802	0.19642	2.67202	0.208633
GO:0010632	regulation of epithelial cell migration	Biological process	7	177	139	13692	3.89562	0.00218666	0.198678	2.66022	0.0503597
GO:0044237	cellular metabolic process	Biological process	99	8118	139	13692	1.20126	0.00224611	0.20094	2.64857	0.71223
GO:0010605	negative regulation of macromolecule metabolic process	Biological process	33	1981	139	13692	1.6409	0.0023521	0.207234	2.62854	0.23741
GO:0001568	blood vessel development	Biological process	13	519	139	13692	2.46733	0.00239587	0.207656	2.62054	0.0935252
GO:0033687	osteoblast proliferation	Biological process	3	27	139	13692	10.9448	0.00250544	0.207656	2.60112	0.0215827
GO:0038061	NIK/NF-kappaB signaling	Biological process	5	93	139	13692	5.29589	0.0025509	0.207656	2.59331	0.0359712
GO:0044238	primary metabolic process	Biological process	98	8037	139	13692	1.20111	0.00255355	0.207656	2.59285	0.705036
GO:0007417	central nervous system development	Biological process	15	653	139	13692	2.26272	0.00259316	0.207656	2.58617	0.107914
GO:0001841	neural tube formation	Biological process	5	94	139	13692	5.23955	0.0026726	0.207656	2.57307	0.0359712
GO:0062013	positive regulation of small molecule metabolic process	Biological process	5	94	139	13692	5.23955	0.0026726	0.207656	2.57307	0.0359712
GO:0045934	negative regulation of nucleobase-containing compound metabolic process	Biological process	22	1146	139	13692	1.89099	0.00267686	0.207656	2.57237	0.158273
GO:0019222	regulation of metabolic process	Biological process	66	4889	139	13692	1.32977	0.00272636	0.207656	2.56442	0.47482
GO:0097659	nucleic acid-templated transcription	Biological process	40	2578	139	13692	1.52837	0.00276718	0.207656	2.55796	0.28777
GO:0023052	signaling	Biological process	62	4521	139	13692	1.35086	0.00277614	0.207656	2.55656	0.446043
GO:1905207	regulation of cardiocyte differentiation	Biological process	3	28	139	13692	10.554	0.00278541	0.207656	2.55511	0.0215827
GO:0007420	brain development	Biological process	12	469	139	13692	2.52035	0.00295701	0.214926	2.52915	0.0863309
GO:0009889	regulation of biosynthetic process	Biological process	45	3014	139	13692	1.47069	0.0029683	0.214926	2.52749	0.323741
GO:0080090	regulation of primary metabolic process	Biological process	61	4442	139	13692	1.35271	0.00299381	0.214926	2.52378	0.438849
GO:0070848	response to growth factor	Biological process	12	471	139	13692	2.50965	0.00306076	0.217052	2.51417	0.0863309
GO:1905114	cell surface receptor signaling pathway involved in cell-cell signaling	Biological process	11	411	139	13692	2.63635	0.00312944	0.219249	2.50453	0.0791367
GO:0040017	positive regulation of locomotion	Biological process	11	412	139	13692	2.62995	0.00318786	0.219695	2.4965	0.0791367
GO:0007165	signal transduction	Biological process	58	4181	139	13692	1.36647	0.00323629	0.219695	2.48995	0.417266
GO:0045892	negative regulation of transcription, DNA-templated	Biological process	19	948	139	13692	1.97423	0.00332867	0.219695	2.47773	0.136691
GO:0045944	positive regulation of transcription by RNA polymerase II	Biological process	20	1020	139	13692	1.93144	0.00332918	0.219695	2.47766	0.143885
GO:1902930	regulation of alcohol biosynthetic process	Biological process	3	30	139	13692	9.85036	0.00340134	0.219695	2.46835	0.0215827
GO:0006366	transcription by RNA polymerase II	Biological process	29	1707	139	13692	1.67346	0.00342871	0.219695	2.46487	0.208633
GO:0021915	neural tube development	Biological process	6	144	139	13692	4.10432	0.00348612	0.219695	2.45766	0.0431655
GO:0007154	cell communication	Biological process	62	4563	139	13692	1.33842	0.00353045	0.219695	2.45217	0.446043
GO:0010556	regulation of macromolecule biosynthetic process	Biological process	43	2869	139	13692	1.47635	0.0035582	0.219695	2.44877	0.309353
GO:0001944	vasculature development	Biological process	13	544	139	13692	2.35395	0.00358587	0.219695	2.44541	0.0935252
GO:0006355	regulation of transcription, DNA-templated	Biological process	38	2448	139	13692	1.52906	0.00363173	0.219695	2.43989	0.273381
GO:0031327	negative regulation of cellular biosynthetic process	Biological process	22	1176	139	13692	1.84275	0.00366587	0.219695	2.43582	0.158273
GO:0051347	positive regulation of transferase activity	Biological process	12	482	139	13692	2.45237	0.00368562	0.219695	2.43349	0.0863309
GO:0031323	regulation of cellular metabolic process	Biological process	62	4573	139	13692	1.3355	0.00373478	0.219695	2.42774	0.446043
GO:0010092	specification of animal organ identity	Biological process	3	31	139	13692	9.53261	0.00373806	0.219695	2.42735	0.0215827
GO:0044271	cellular nitrogen compound biosynthetic process	Biological process	50	3487	139	13692	1.41244	0.0037403	0.219695	2.42709	0.359712
GO:0035051	cardiocyte differentiation	Biological process	5	103	139	13692	4.78173	0.00396468	0.226653	2.40179	0.0359712
GO:0007369	gastrulation	Biological process	6	148	139	13692	3.99339	0.00398783	0.226653	2.39926	0.0431655
GO:0051254	positive regulation of RNA metabolic process	Biological process	25	1413	139	13692	1.74281	0.00402795	0.226653	2.39492	0.179856
GO:0007166	cell surface receptor signaling pathway	Biological process	32	1968	139	13692	1.60168	0.0040588	0.226653	2.3916	0.230216
GO:0031128	developmental induction	Biological process	3	32	139	13692	9.23471	0.00409441	0.226653	2.38781	0.0215827
GO:0072358	cardiovascular system development	Biological process	13	553	139	13692	2.31564	0.00411725	0.226653	2.38539	0.0935252
GO:0001704	formation of primary germ layer	Biological process	5	104	139	13692	4.73575	0.00413159	0.226653	2.38388	0.0359712
GO:0048583	regulation of response to stimulus	Biological process	43	2895	139	13692	1.46309	0.00422771	0.229758	2.37389	0.309353
GO:0045540	regulation of cholesterol biosynthetic process	Biological process	2	10	139	13692	19.7007	0.00436528	0.229995	2.35999	0.0143885
GO:0048340	paraxial mesoderm morphogenesis	Biological process	2	10	139	13692	19.7007	0.00436528	0.229995	2.35999	0.0143885
GO:0106118	regulation of sterol biosynthetic process	Biological process	2	10	139	13692	19.7007	0.00436528	0.229995	2.35999	0.0143885
GO:1902893	regulation of pri-miRNA transcription by RNA polymerase II	Biological process	3	33	139	13692	8.95487	0.00447073	0.229995	2.34962	0.0215827
GO:0007492	endoderm development	Biological process	4	66	139	13692	5.96991	0.00450613	0.229995	2.3462	0.028777
GO:0010468	regulation of gene expression	Biological process	46	3168	139	13692	1.43029	0.00458546	0.229995	2.33862	0.330935
GO:0043010	camera-type eye development	Biological process	8	256	139	13692	3.07824	0.00460001	0.229995	2.33724	0.057554
GO:0051172	negative regulation of nitrogen compound metabolic process	Biological process	30	1824	139	13692	1.62012	0.00466436	0.229995	2.33121	0.215827
GO:0048518	positive regulation of biological process	Biological process	62	4614	139	13692	1.32363	0.00468571	0.229995	2.32922	0.446043
GO:0030111	regulation of Wnt signaling pathway	Biological process	8	257	139	13692	3.06626	0.00470807	0.229995	2.32716	0.057554
GO:0044093	positive regulation of molecular function	Biological process	23	1277	139	13692	1.77414	0.0047252	0.229995	2.32558	0.165468
GO:0035556	intracellular signal transduction	Biological process	33	2072	139	13692	1.56883	0.0048183	0.229995	2.31711	0.23741
GO:0030335	positive regulation of cell migration	Biological process	10	374	139	13692	2.63379	0.00482376	0.229995	2.31661	0.0719424
GO:0003156	regulation of animal organ formation	Biological process	3	34	139	13692	8.69149	0.00486735	0.229995	2.31271	0.0215827
GO:0071704	organic substance metabolic process	Biological process	100	8371	139	13692	1.17672	0.00487144	0.229995	2.31234	0.719424
GO:0009892	negative regulation of metabolic process	Biological process	34	2163	139	13692	1.54837	0.00513496	0.229995	2.28946	0.244604
GO:0031589	cell-substrate adhesion	Biological process	8	262	139	13692	3.00774	0.00527797	0.229995	2.27753	0.057554
GO:0003159	morphogenesis of an endothelium	Biological process	2	11	139	13692	17.9097	0.00529997	0.229995	2.27573	0.0143885
GO:0031958	corticosteroid receptor signaling pathway	Biological process	2	11	139	13692	17.9097	0.00529997	0.229995	2.27573	0.0143885
GO:0042135	neurotransmitter catabolic process	Biological process	2	11	139	13692	17.9097	0.00529997	0.229995	2.27573	0.0143885
GO:0042921	glucocorticoid receptor signaling pathway	Biological process	2	11	139	13692	17.9097	0.00529997	0.229995	2.27573	0.0143885
GO:0045722	positive regulation of gluconeogenesis	Biological process	2	11	139	13692	17.9097	0.00529997	0.229995	2.27573	0.0143885
GO:0060396	growth hormone receptor signaling pathway	Biological process	2	11	139	13692	17.9097	0.00529997	0.229995	2.27573	0.0143885
GO:0061154	endothelial tube morphogenesis	Biological process	2	11	139	13692	17.9097	0.00529997	0.229995	2.27573	0.0143885
GO:0071378	cellular response to growth hormone stimulus	Biological process	2	11	139	13692	17.9097	0.00529997	0.229995	2.27573	0.0143885
GO:0072683	T cell extravasation	Biological process	2	11	139	13692	17.9097	0.00529997	0.229995	2.27573	0.0143885
GO:1905208	negative regulation of cardiocyte differentiation	Biological process	2	11	139	13692	17.9097	0.00529997	0.229995	2.27573	0.0143885
GO:0006694	steroid biosynthetic process	Biological process	5	111	139	13692	4.4371	0.00544342	0.23447	2.26413	0.0359712
GO:0051492	regulation of stress fiber assembly	Biological process	4	70	139	13692	5.62878	0.00555715	0.235481	2.25515	0.028777
GO:0090630	activation of GTPase activity	Biological process	4	70	139	13692	5.62878	0.00555715	0.235481	2.25515	0.028777
GO:0001838	embryonic epithelial tube formation	Biological process	5	112	139	13692	4.39748	0.00565228	0.235481	2.24778	0.0359712
GO:0060322	head development	Biological process	12	509	139	13692	2.32229	0.00566344	0.235481	2.24692	0.0863309
GO:0070830	bicellular tight junction assembly	Biological process	3	36	139	13692	8.20863	0.00572264	0.235481	2.2424	0.0215827
GO:0032147	activation of protein kinase activity	Biological process	7	211	139	13692	3.26789	0.00574792	0.235481	2.24049	0.0503597
GO:0048729	tissue morphogenesis	Biological process	12	510	139	13692	2.31773	0.00575034	0.235481	2.24031	0.0863309
GO:0006928	movement of cell or subcellular component	Biological process	26	1532	139	13692	1.67173	0.00579425	0.235619	2.237	0.18705
GO:0048514	blood vessel morphogenesis	Biological process	11	447	139	13692	2.42403	0.0058552	0.236444	2.23246	0.0791367
GO:0030177	positive regulation of Wnt signaling pathway	Biological process	5	114	139	13692	4.32033	0.00608686	0.242306	2.21561	0.0359712
GO:0071560	cellular response to transforming growth factor beta stimulus	Biological process	6	162	139	13692	3.64828	0.00617073	0.242306	2.20966	0.0431655
GO:0051252	regulation of RNA metabolic process	Biological process	40	2697	139	13692	1.46094	0.00623788	0.242306	2.20496	0.28777
GO:0000291	nuclear-transcribed mRNA catabolic process, exonucleolytic	Biological process	2	12	139	13692	16.4173	0.00631783	0.242306	2.19943	0.0143885
GO:0010893	positive regulation of steroid biosynthetic process	Biological process	2	12	139	13692	16.4173	0.00631783	0.242306	2.19943	0.0143885
GO:1905809	negative regulation of synapse organization	Biological process	2	12	139	13692	16.4173	0.00631783	0.242306	2.19943	0.0143885
GO:2000147	positive regulation of cell motility	Biological process	10	390	139	13692	2.52573	0.00643187	0.242306	2.19166	0.0719424
GO:2000113	negative regulation of cellular macromolecule biosynthetic process	Biological process	20	1083	139	13692	1.81909	0.00646857	0.242306	2.18919	0.143885
GO:0050790	regulation of catalytic activity	Biological process	28	1705	139	13692	1.61765	0.00649967	0.242306	2.18711	0.201439
GO:0048523	negative regulation of cellular process	Biological process	50	3581	139	13692	1.37536	0.00653982	0.242306	2.18443	0.359712
GO:0072175	epithelial tube formation	Biological process	5	116	139	13692	4.24584	0.00654445	0.242306	2.18413	0.0359712
GO:0042060	wound healing	Biological process	8	272	139	13692	2.89716	0.00657492	0.242306	2.18211	0.057554
GO:0045599	negative regulation of fat cell differentiation	Biological process	3	38	139	13692	7.7766	0.00666253	0.242306	2.17636	0.0215827
GO:0061614	pri-miRNA transcription by RNA polymerase II	Biological process	3	38	139	13692	7.7766	0.00666253	0.242306	2.17636	0.0215827
GO:0044260	cellular macromolecule metabolic process	Biological process	78	6209	139	13692	1.23744	0.00672641	0.242306	2.17222	0.561151
GO:0006351	transcription, DNA-templated	Biological process	38	2539	139	13692	1.47426	0.00678193	0.242306	2.16865	0.273381
GO:0009967	positive regulation of signal transduction	Biological process	21	1165	139	13692	1.7756	0.00690575	0.242306	2.16079	0.151079
GO:0031326	regulation of cellular biosynthetic process	Biological process	43	2973	139	13692	1.42471	0.00693042	0.242306	2.15924	0.309353
GO:0045935	positive regulation of nucleobase-containing compound metabolic process	Biological process	26	1554	139	13692	1.64807	0.00696308	0.242306	2.1572	0.18705
GO:0060562	epithelial tube morphogenesis	Biological process	8	275	139	13692	2.86556	0.00700757	0.242306	2.15443	0.057554
GO:0016055	Wnt signaling pathway	Biological process	9	334	139	13692	2.65429	0.00703553	0.242306	2.1527	0.0647482
GO:2000060	positive regulation of ubiquitin-dependent protein catabolic process	Biological process	4	75	139	13692	5.25353	0.00708619	0.242306	2.14959	0.028777
GO:0120192	tight junction assembly	Biological process	3	39	139	13692	7.5772	0.00716482	0.242306	2.14479	0.0215827
GO:0051272	positive regulation of cellular component movement	Biological process	10	397	139	13692	2.4812	0.0072549	0.242306	2.13937	0.0719424
GO:2000058	regulation of ubiquitin-dependent protein catabolic process	Biological process	5	119	139	13692	4.13881	0.00727533	0.242306	2.13815	0.0359712
GO:0198738	cell-cell signaling by wnt	Biological process	9	336	139	13692	2.63849	0.0073042	0.242306	2.13643	0.0647482
GO:0051338	regulation of transferase activity	Biological process	15	731	139	13692	2.02128	0.00730857	0.242306	2.13617	0.107914
GO:0071363	cellular response to growth factor stimulus	Biological process	11	461	139	13692	2.35041	0.00732051	0.242306	2.13546	0.0791367
GO:0031098	stress-activated protein kinase signaling cascade	Biological process	7	221	139	13692	3.12002	0.0073489	0.242306	2.13378	0.0503597
GO:0006337	nucleosome disassembly	Biological process	2	13	139	13692	15.1544	0.00741711	0.242306	2.12977	0.0143885
GO:0007350	blastoderm segmentation	Biological process	2	13	139	13692	15.1544	0.00741711	0.242306	2.12977	0.0143885
GO:0048172	regulation of short-term neuronal synaptic plasticity	Biological process	2	13	139	13692	15.1544	0.00741711	0.242306	2.12977	0.0143885
GO:1902932	positive regulation of alcohol biosynthetic process	Biological process	2	13	139	13692	15.1544	0.00741711	0.242306	2.12977	0.0143885
GO:2000811	negative regulation of anoikis	Biological process	2	13	139	13692	15.1544	0.00741711	0.242306	2.12977	0.0143885
GO:0008360	regulation of cell shape	Biological process	5	120	139	13692	4.10432	0.00753112	0.244656	2.12314	0.0359712
GO:0030900	forebrain development	Biological process	8	279	139	13692	2.82448	0.00761759	0.246091	2.11818	0.057554
GO:0032872	regulation of stress-activated MAPK cascade	Biological process	6	171	139	13692	3.45627	0.0079694	0.256033	2.09857	0.0431655
GO:0001678	cellular glucose homeostasis	Biological process	4	78	139	13692	5.05147	0.00812501	0.25818	2.09018	0.028777
GO:0110020	regulation of actomyosin structure organization	Biological process	4	78	139	13692	5.05147	0.00812501	0.25818	2.09018	0.028777
GO:0010595	positive regulation of endothelial cell migration	Biological process	4	79	139	13692	4.98752	0.00849229	0.266862	2.07098	0.028777
GO:0034446	substrate adhesion-dependent cell spreading	Biological process	4	79	139	13692	4.98752	0.00849229	0.266862	2.07098	0.028777
GO:0010888	negative regulation of lipid storage	Biological process	2	14	139	13692	14.0719	0.00859607	0.266862	2.0657	0.0143885
GO:0032986	protein-DNA complex disassembly	Biological process	2	14	139	13692	14.0719	0.00859607	0.266862	2.0657	0.0143885
GO:0070302	regulation of stress-activated protein kinase signaling cascade	Biological process	6	174	139	13692	3.39668	0.00864515	0.266862	2.06323	0.0431655
GO:0006139	nucleobase-containing compound metabolic process	Biological process	56	4176	139	13692	1.32093	0.0086736	0.266862	2.0618	0.402878
GO:0048701	embryonic cranial skeleton morphogenesis	Biological process	3	42	139	13692	7.03597	0.0088038	0.267793	2.05533	0.0215827
GO:0045732	positive regulation of protein catabolic process	Biological process	6	175	139	13692	3.37727	0.00887928	0.267793	2.05162	0.0431655
GO:1901360	organic cyclic compound metabolic process	Biological process	59	4457	139	13692	1.30395	0.00888127	0.267793	2.05153	0.42446
GO:0019219	regulation of nucleobase-containing compound metabolic process	Biological process	42	2927	139	13692	1.41344	0.00888806	0.267793	2.05119	0.302158
GO:0044087	regulation of cellular component biogenesis	Biological process	15	751	139	13692	1.96745	0.00925468	0.276112	2.03364	0.107914
GO:0032231	regulation of actin filament bundle assembly	Biological process	4	81	139	13692	4.86438	0.00925912	0.276112	2.03343	0.028777
GO:0120193	tight junction organization	Biological process	3	43	139	13692	6.87234	0.00939484	0.278729	2.02711	0.0215827
GO:0030038	contractile actin filament bundle assembly	Biological process	4	82	139	13692	4.80505	0.00965889	0.282244	2.01507	0.028777
GO:0042133	neurotransmitter metabolic process	Biological process	4	82	139	13692	4.80505	0.00965889	0.282244	2.01507	0.028777
GO:0043149	stress fiber assembly	Biological process	4	82	139	13692	4.80505	0.00965889	0.282244	2.01507	0.028777
GO:0031498	chromatin disassembly	Biological process	2	15	139	13692	13.1338	0.00985299	0.285051	2.00643	0.0143885
GO:1904467	regulation of tumor necrosis factor secretion	Biological process	2	15	139	13692	13.1338	0.00985299	0.285051	2.00643	0.0143885
GO:0016070	RNA metabolic process	Biological process	46	3298	139	13692	1.37391	0.00991353	0.285382	2.00377	0.330935
GO:0016126	sterol biosynthetic process	Biological process	3	44	139	13692	6.71615	0.0100085	0.286697	1.99963	0.0215827
GO:1901222	regulation of NIK/NF-kappaB signaling	Biological process	4	83	139	13692	4.74716	0.0100697	0.286715	1.99698	0.028777
GO:0010594	regulation of endothelial cell migration	Biological process	5	129	139	13692	3.81797	0.0101214	0.286715	1.99476	0.0359712
GO:2000112	regulation of cellular macromolecule biosynthetic process	Biological process	40	2776	139	13692	1.41936	0.0101998	0.286715	1.99141	0.28777
GO:0009058	biosynthetic process	Biological process	58	4392	139	13692	1.30082	0.0102152	0.286715	1.99076	0.417266
GO:0034641	cellular nitrogen compound metabolic process	Biological process	62	4765	139	13692	1.28168	0.0102557	0.286715	1.98904	0.446043
GO:0035148	tube formation	Biological process	5	130	139	13692	3.7886	0.0104425	0.290541	1.9812	0.0359712
GO:0043297	apical junction assembly	Biological process	3	45	139	13692	6.56691	0.010645	0.291985	1.97285	0.0215827
GO:0060324	face development	Biological process	3	45	139	13692	6.56691	0.010645	0.291985	1.97285	0.0215827
GO:2000736	regulation of stem cell differentiation	Biological process	3	45	139	13692	6.56691	0.010645	0.291985	1.97285	0.0215827
GO:0001654	eye development	Biological process	8	297	139	13692	2.6533	0.0108704	0.296768	1.96375	0.057554
GO:0003158	endothelium development	Biological process	4	85	139	13692	4.63546	0.0109251	0.296866	1.96158	0.028777
GO:2000737	negative regulation of stem cell differentiation	Biological process	2	16	139	13692	12.3129	0.0111862	0.301301	1.95132	0.0143885
GO:0030162	regulation of proteolysis	Biological process	12	557	139	13692	2.12216	0.0111919	0.301301	1.9511	0.0863309
GO:0045913	positive regulation of carbohydrate metabolic process	Biological process	3	46	139	13692	6.42415	0.0113045	0.30154	1.94675	0.0215827
GO:0050919	negative chemotaxis	Biological process	3	46	139	13692	6.42415	0.0113045	0.30154	1.94675	0.0215827
GO:0007507	heart development	Biological process	10	425	139	13692	2.31773	0.0113914	0.302469	1.94342	0.0719424
GO:0150063	visual system development	Biological process	8	300	139	13692	2.62676	0.0114996	0.303955	1.93932	0.057554
GO:1901576	organic substance biosynthetic process	Biological process	57	4327	139	13692	1.2976	0.0117214	0.306246	1.93102	0.410072
GO:0048519	negative regulation of biological process	Biological process	53	3960	139	13692	1.31836	0.0117395	0.306246	1.93035	0.381295
GO:0001525	angiogenesis	Biological process	9	363	139	13692	2.44224	0.011754	0.306246	1.92981	0.0647482
GO:0016331	morphogenesis of embryonic epithelium	Biological process	5	134	139	13692	3.67551	0.0117969	0.306246	1.92823	0.0359712
GO:0009880	embryonic pattern specification	Biological process	3	47	139	13692	6.28746	0.0119871	0.308429	1.92129	0.0215827
GO:0050810	regulation of steroid biosynthetic process	Biological process	3	47	139	13692	6.28746	0.0119871	0.308429	1.92129	0.0215827
GO:0031324	negative regulation of cellular metabolic process	Biological process	30	1952	139	13692	1.51389	0.0120413	0.308459	1.91933	0.215827
GO:0045860	positive regulation of protein kinase activity	Biological process	9	366	139	13692	2.42222	0.0123517	0.311431	1.90827	0.0647482
GO:0048880	sensory system development	Biological process	8	304	139	13692	2.5922	0.0123798	0.311431	1.90729	0.057554
GO:0060218	hematopoietic stem cell differentiation	Biological process	2	17	139	13692	11.5887	0.0125941	0.311431	1.89983	0.0143885
GO:0060416	response to growth hormone	Biological process	2	17	139	13692	11.5887	0.0125941	0.311431	1.89983	0.0143885
GO:1900746	regulation of vascular endothelial growth factor signaling pathway	Biological process	2	17	139	13692	11.5887	0.0125941	0.311431	1.89983	0.0143885
GO:2000209	regulation of anoikis	Biological process	2	17	139	13692	11.5887	0.0125941	0.311431	1.89983	0.0143885
GO:0051403	stress-activated MAPK cascade	Biological process	6	189	139	13692	3.1271	0.0126518	0.311431	1.89785	0.0431655
GO:0033674	positive regulation of kinase activity	Biological process	10	432	139	13692	2.28018	0.0126613	0.311431	1.89752	0.0719424
GO:0002011	morphogenesis of an epithelial sheet	Biological process	3	48	139	13692	6.15647	0.0126929	0.311431	1.89644	0.0215827
GO:0055024	regulation of cardiac muscle tissue development	Biological process	3	48	139	13692	6.15647	0.0126929	0.311431	1.89644	0.0215827
GO:0040013	negative regulation of locomotion	Biological process	7	247	139	13692	2.7916	0.0130398	0.3186	1.88473	0.0503597
GO:0046328	regulation of JNK cascade	Biological process	5	138	139	13692	3.56897	0.0132663	0.322461	1.87725	0.0359712
GO:0042176	regulation of protein catabolic process	Biological process	8	308	139	13692	2.55853	0.0133088	0.322461	1.87586	0.057554
GO:2000573	positive regulation of DNA biosynthetic process	Biological process	3	49	139	13692	6.03083	0.013422	0.323855	1.87218	0.0215827
GO:0045859	regulation of protein kinase activity	Biological process	12	572	139	13692	2.06651	0.0135824	0.32637	1.86702	0.0863309
GO:0003205	cardiac chamber development	Biological process	5	139	139	13692	3.54329	0.0136521	0.326695	1.8648	0.0359712
GO:0032148	activation of protein kinase B activity	Biological process	2	18	139	13692	10.9448	0.0140749	0.327588	1.85155	0.0143885
GO:0045940	positive regulation of steroid metabolic process	Biological process	2	18	139	13692	10.9448	0.0140749	0.327588	1.85155	0.0143885
GO:0048339	paraxial mesoderm development	Biological process	2	18	139	13692	10.9448	0.0140749	0.327588	1.85155	0.0143885
GO:0060602	branch elongation of an epithelium	Biological process	2	18	139	13692	10.9448	0.0140749	0.327588	1.85155	0.0143885
GO:1990774	tumor necrosis factor secretion	Biological process	2	18	139	13692	10.9448	0.0140749	0.327588	1.85155	0.0143885
GO:2000725	regulation of cardiac muscle cell differentiation	Biological process	2	18	139	13692	10.9448	0.0140749	0.327588	1.85155	0.0143885
GO:0009894	regulation of catabolic process	Biological process	13	645	139	13692	1.98534	0.0140837	0.327588	1.85128	0.0935252
GO:1903052	positive regulation of proteolysis involved in cellular protein catabolic process	Biological process	4	92	139	13692	4.28277	0.0142831	0.3309	1.84518	0.028777
GO:0046483	heterocycle metabolic process	Biological process	56	4278	139	13692	1.28943	0.0145085	0.334789	1.83838	0.402878
GO:0048598	embryonic morphogenesis	Biological process	11	510	139	13692	2.12459	0.0148094	0.340381	1.82946	0.0791367
GO:0072678	T cell migration	Biological process	3	51	139	13692	5.79433	0.0149508	0.342279	1.82534	0.0215827
GO:0016202	regulation of striated muscle tissue development	Biological process	4	94	139	13692	4.19164	0.0153498	0.348169	1.8139	0.028777
GO:1901652	response to peptide	Biological process	7	256	139	13692	2.69346	0.0155994	0.348169	1.80689	0.0503597
GO:0090304	nucleic acid metabolic process	Biological process	50	3743	139	13692	1.31584	0.0156103	0.348169	1.80659	0.359712
GO:0051497	negative regulation of stress fiber assembly	Biological process	2	19	139	13692	10.3688	0.0156272	0.348169	1.80612	0.0143885
GO:0060039	pericardium development	Biological process	2	19	139	13692	10.3688	0.0156272	0.348169	1.80612	0.0143885
GO:0090181	regulation of cholesterol metabolic process	Biological process	2	19	139	13692	10.3688	0.0156272	0.348169	1.80612	0.0143885
GO:1902547	regulation of cellular response to vascular endothelial growth factor stimulus	Biological process	2	19	139	13692	10.3688	0.0156272	0.348169	1.80612	0.0143885
GO:0048646	anatomical structure formation involved in morphogenesis	Biological process	16	874	139	13692	1.80327	0.0157481	0.348249	1.80277	0.115108
GO:0021536	diencephalon development	Biological process	3	52	139	13692	5.6829	0.0157506	0.348249	1.8027	0.0215827
GO:0008152	metabolic process	Biological process	102	8834	139	13692	1.13735	0.0161255	0.353489	1.79249	0.733813
GO:0009057	macromolecule catabolic process	Biological process	18	1028	139	13692	1.72477	0.016133	0.353489	1.79228	0.129496
GO:0032870	cellular response to hormone stimulus	Biological process	10	449	139	13692	2.19384	0.0161895	0.353489	1.79077	0.0719424
GO:2000026	regulation of multicellular organismal development	Biological process	24	1502	139	13692	1.57396	0.0162307	0.353489	1.78966	0.172662
GO:0009725	response to hormone	Biological process	11	518	139	13692	2.09178	0.0164445	0.356809	1.78398	0.0791367
GO:0060828	regulation of canonical Wnt signaling pathway	Biological process	6	201	139	13692	2.94041	0.0166825	0.360628	1.77774	0.0431655
GO:0048634	regulation of muscle organ development	Biological process	4	97	139	13692	4.062	0.017042	0.36568	1.76848	0.028777
GO:1901861	regulation of muscle tissue development	Biological process	4	97	139	13692	4.062	0.017042	0.36568	1.76848	0.028777
GO:0061311	cell surface receptor signaling pathway involved in heart development	Biological process	2	20	139	13692	9.85036	0.0172493	0.367416	1.76323	0.0143885
GO:1900117	regulation of execution phase of apoptosis	Biological process	2	20	139	13692	9.85036	0.0172493	0.367416	1.76323	0.0143885
GO:0043549	regulation of kinase activity	Biological process	13	663	139	13692	1.93144	0.0173163	0.367496	1.76155	0.0935252
GO:1903670	regulation of sprouting angiogenesis	Biological process	3	54	139	13692	5.47242	0.0174213	0.368053	1.75892	0.0215827
GO:0007254	JNK cascade	Biological process	5	148	139	13692	3.32782	0.017469	0.368053	1.75773	0.0359712
GO:1901564	organonitrogen compound metabolic process	Biological process	65	5163	139	13692	1.24012	0.0175964	0.369397	1.75458	0.467626
GO:0043632	modification-dependent macromolecule catabolic process	Biological process	11	524	139	13692	2.06782	0.0177574	0.371436	1.75062	0.0791367
GO:0006725	cellular aromatic compound metabolic process	Biological process	56	4323	139	13692	1.27601	0.0179805	0.374756	1.7452	0.402878
GO:0050793	regulation of developmental process	Biological process	29	1930	139	13692	1.48011	0.0181354	0.376633	1.74147	0.208633
GO:0042733	embryonic digit morphogenesis	Biological process	3	55	139	13692	5.37292	0.0182923	0.377197	1.73773	0.0215827
GO:0046889	positive regulation of lipid biosynthetic process	Biological process	3	55	139	13692	5.37292	0.0182923	0.377197	1.73773	0.0215827
GO:0051241	negative regulation of multicellular organismal process	Biological process	16	890	139	13692	1.77085	0.0183799	0.377665	1.73566	0.115108
GO:0032434	regulation of proteasomal ubiquitin-dependent protein catabolic process	Biological process	4	100	139	13692	3.94014	0.0188466	0.379772	1.72477	0.028777
GO:0009303	rRNA transcription	Biological process	2	21	139	13692	9.38129	0.0189396	0.379772	1.72263	0.0143885
GO:0030212	hyaluronan metabolic process	Biological process	2	21	139	13692	9.38129	0.0189396	0.379772	1.72263	0.0143885
GO:0032232	negative regulation of actin filament bundle assembly	Biological process	2	21	139	13692	9.38129	0.0189396	0.379772	1.72263	0.0143885
GO:0045672	positive regulation of osteoclast differentiation	Biological process	2	21	139	13692	9.38129	0.0189396	0.379772	1.72263	0.0143885
GO:0071425	hematopoietic stem cell proliferation	Biological process	2	21	139	13692	9.38129	0.0189396	0.379772	1.72263	0.0143885
GO:0071634	regulation of transforming growth factor beta production	Biological process	2	21	139	13692	9.38129	0.0189396	0.379772	1.72263	0.0143885
GO:0044249	cellular biosynthetic process	Biological process	55	4243	139	13692	1.27686	0.0190752	0.381176	1.71953	0.395683
GO:0048645	animal organ formation	Biological process	3	56	139	13692	5.27698	0.0191872	0.382101	1.71699	0.0215827
GO:0045598	regulation of fat cell differentiation	Biological process	4	101	139	13692	3.90113	0.0194735	0.386062	1.71056	0.028777
GO:0043066	negative regulation of apoptotic process	Biological process	12	602	139	13692	1.96353	0.0195189	0.386062	1.70955	0.0863309
GO:0009611	response to wounding	Biological process	8	331	139	13692	2.38075	0.0196687	0.387707	1.70622	0.057554
GO:0003231	cardiac ventricle development	Biological process	4	102	139	13692	3.86289	0.0201131	0.395127	1.69652	0.028777
GO:0043903	regulation of symbiosis, encompassing mutualism through parasitism	Biological process	5	154	139	13692	3.19817	0.020372	0.397199	1.69097	0.0359712
GO:0051128	regulation of cellular component organization	Biological process	28	1865	139	13692	1.47887	0.0204773	0.397199	1.68873	0.201439
GO:0001702	gastrulation with mouth forming second	Biological process	2	22	139	13692	8.95487	0.0206967	0.397199	1.6841	0.0143885
GO:0010586	miRNA metabolic process	Biological process	2	22	139	13692	8.95487	0.0206967	0.397199	1.6841	0.0143885
GO:0043276	anoikis	Biological process	2	22	139	13692	8.95487	0.0206967	0.397199	1.6841	0.0143885
GO:0060487	lung epithelial cell differentiation	Biological process	2	22	139	13692	8.95487	0.0206967	0.397199	1.6841	0.0143885
GO:0070306	lens fiber cell differentiation	Biological process	2	22	139	13692	8.95487	0.0206967	0.397199	1.6841	0.0143885
GO:0048738	cardiac muscle tissue development	Biological process	5	155	139	13692	3.17754	0.0208846	0.399436	1.68017	0.0359712
GO:0043161	proteasome-mediated ubiquitin-dependent protein catabolic process	Biological process	8	335	139	13692	2.35232	0.0209643	0.399436	1.67852	0.057554
GO:0033627	cell adhesion mediated by integrin	Biological process	3	58	139	13692	5.09501	0.0210487	0.399436	1.67678	0.0215827
GO:0043434	response to peptide hormone	Biological process	6	212	139	13692	2.78784	0.021088	0.399436	1.67596	0.0431655
GO:0007169	transmembrane receptor protein tyrosine kinase signaling pathway	Biological process	10	470	139	13692	2.09582	0.0215026	0.403749	1.66751	0.0719424
GO:1902531	regulation of intracellular signal transduction	Biological process	21	1298	139	13692	1.59366	0.0215033	0.403749	1.66749	0.151079
GO:0090287	regulation of cellular response to growth factor stimulus	Biological process	6	213	139	13692	2.77475	0.021524	0.403749	1.66708	0.0431655
GO:0031401	positive regulation of protein modification process	Biological process	16	908	139	13692	1.73575	0.021734	0.406376	1.66286	0.115108
GO:0006796	phosphate-containing compound metabolic process	Biological process	35	2473	139	13692	1.39411	0.021827	0.406808	1.66101	0.251799
GO:0032680	regulation of tumor necrosis factor production	Biological process	4	105	139	13692	3.75252	0.0221092	0.407937	1.65543	0.028777
GO:1903555	regulation of tumor necrosis factor superfamily cytokine production	Biological process	4	105	139	13692	3.75252	0.0221092	0.407937	1.65543	0.028777
GO:0008610	lipid biosynthetic process	Biological process	9	405	139	13692	2.18897	0.0223417	0.407937	1.65088	0.0647482
GO:0000578	embryonic axis specification	Biological process	2	23	139	13692	8.56553	0.022519	0.407937	1.64745	0.0143885
GO:0007097	nuclear migration	Biological process	2	23	139	13692	8.56553	0.022519	0.407937	1.64745	0.0143885
GO:0060479	lung cell differentiation	Biological process	2	23	139	13692	8.56553	0.022519	0.407937	1.64745	0.0143885
GO:0060740	prostate gland epithelium morphogenesis	Biological process	2	23	139	13692	8.56553	0.022519	0.407937	1.64745	0.0143885
GO:0071604	transforming growth factor beta production	Biological process	2	23	139	13692	8.56553	0.022519	0.407937	1.64745	0.0143885
GO:1902186	regulation of viral release from host cell	Biological process	2	23	139	13692	8.56553	0.022519	0.407937	1.64745	0.0143885
GO:1904888	cranial skeletal system development	Biological process	3	60	139	13692	4.92518	0.0230059	0.415463	1.63816	0.0215827
GO:0051246	regulation of protein metabolic process	Biological process	31	2140	139	13692	1.42692	0.0233379	0.419222	1.63194	0.223022
GO:0043069	negative regulation of programmed cell death	Biological process	12	618	139	13692	1.91269	0.0233901	0.419222	1.63097	0.0863309
GO:0061041	regulation of wound healing	Biological process	4	107	139	13692	3.68238	0.0235049	0.419222	1.62884	0.028777
GO:1903364	positive regulation of cellular protein catabolic process	Biological process	4	107	139	13692	3.68238	0.0235049	0.419222	1.62884	0.028777
GO:0030278	regulation of ossification	Biological process	5	160	139	13692	3.07824	0.0235745	0.419222	1.62756	0.0359712
GO:0010033	response to organic substance	Biological process	29	1973	139	13692	1.44785	0.0237848	0.420589	1.6237	0.208633
GO:0034330	cell junction organization	Biological process	6	218	139	13692	2.71111	0.023796	0.420589	1.6235	0.0431655
GO:0007399	nervous system development	Biological process	25	1640	139	13692	1.50158	0.0241047	0.42369	1.6179	0.179856
GO:0007160	cell-matrix adhesion	Biological process	5	161	139	13692	3.05912	0.024138	0.42369	1.6173	0.0359712
GO:0032640	tumor necrosis factor production	Biological process	4	108	139	13692	3.64828	0.0242225	0.42369	1.61578	0.028777
GO:0006793	phosphorus metabolic process	Biological process	35	2492	139	13692	1.38348	0.0242629	0.42369	1.61506	0.251799
GO:0060512	prostate gland morphogenesis	Biological process	2	24	139	13692	8.20863	0.024405	0.424896	1.61252	0.0143885
GO:0009056	catabolic process	Biological process	27	1812	139	13692	1.46777	0.0249395	0.430922	1.60311	0.194245
GO:0071706	tumor necrosis factor superfamily cytokine production	Biological process	4	109	139	13692	3.61481	0.0249531	0.430922	1.60287	0.028777
GO:0018108	peptidyl-tyrosine phosphorylation	Biological process	7	282	139	13692	2.44512	0.0249735	0.430922	1.60252	0.0503597
GO:0071333	cellular response to glucose stimulus	Biological process	3	62	139	13692	4.7663	0.0250588	0.431115	1.60104	0.0215827
GO:0009719	response to endogenous stimulus	Biological process	17	1002	139	13692	1.67122	0.0252269	0.432552	1.59814	0.122302
GO:0061138	morphogenesis of a branching epithelium	Biological process	5	163	139	13692	3.02158	0.0252911	0.432552	1.59703	0.0359712
GO:0000122	negative regulation of transcription by RNA polymerase II	Biological process	13	699	139	13692	1.83197	0.0254433	0.432894	1.59443	0.0935252
GO:0010634	positive regulation of epithelial cell migration	Biological process	4	110	139	13692	3.58195	0.025697	0.432894	1.59012	0.028777
GO:0031032	actomyosin structure organization	Biological process	5	164	139	13692	3.00316	0.0258807	0.432894	1.58702	0.0359712
GO:0008543	fibroblast growth factor receptor signaling pathway	Biological process	3	63	139	13692	4.69065	0.0261211	0.432894	1.58301	0.0215827
GO:0071326	cellular response to monosaccharide stimulus	Biological process	3	63	139	13692	4.69065	0.0261211	0.432894	1.58301	0.0215827
GO:0071331	cellular response to hexose stimulus	Biological process	3	63	139	13692	4.69065	0.0261211	0.432894	1.58301	0.0215827
GO:0018212	peptidyl-tyrosine modification	Biological process	7	285	139	13692	2.41939	0.0262594	0.432894	1.58072	0.0503597
GO:0019076	viral release from host cell	Biological process	2	25	139	13692	7.88029	0.0263533	0.432894	1.57916	0.0143885
GO:0035890	exit from host	Biological process	2	25	139	13692	7.88029	0.0263533	0.432894	1.57916	0.0143885
GO:0035891	exit from host cell	Biological process	2	25	139	13692	7.88029	0.0263533	0.432894	1.57916	0.0143885
GO:0048596	embryonic camera-type eye morphogenesis	Biological process	2	25	139	13692	7.88029	0.0263533	0.432894	1.57916	0.0143885
GO:0051647	nucleus localization	Biological process	2	25	139	13692	7.88029	0.0263533	0.432894	1.57916	0.0143885
GO:0052126	movement in host environment	Biological process	2	25	139	13692	7.88029	0.0263533	0.432894	1.57916	0.0143885
GO:0052192	movement in environment of other organism involved in symbiotic interaction	Biological process	2	25	139	13692	7.88029	0.0263533	0.432894	1.57916	0.0143885
GO:0090090	negative regulation of canonical Wnt signaling pathway	Biological process	4	111	139	13692	3.54968	0.0264542	0.433327	1.57751	0.028777
GO:0016043	cellular component organization	Biological process	59	4691	139	13692	1.23891	0.0266665	0.435579	1.57403	0.42446
GO:0033993	response to lipid	Biological process	10	488	139	13692	2.01852	0.0269881	0.439596	1.56883	0.0719424
GO:0002088	lens development in camera-type eye	Biological process	3	64	139	13692	4.61736	0.0272073	0.441929	1.56531	0.0215827
GO:0006468	protein phosphorylation	Biological process	23	1494	139	13692	1.51645	0.0274124	0.44402	1.56205	0.165468
GO:0010467	gene expression	Biological process	51	3954	139	13692	1.27053	0.0275698	0.445329	1.55957	0.366906
GO:0030010	establishment of cell polarity	Biological process	4	113	139	13692	3.48685	0.0280084	0.449914	1.55271	0.028777
GO:0046890	regulation of lipid biosynthetic process	Biological process	4	113	139	13692	3.48685	0.0280084	0.449914	1.55271	0.028777
GO:0044265	cellular macromolecule catabolic process	Biological process	15	860	139	13692	1.71809	0.0281061	0.450239	1.5512	0.107914
GO:0110110	positive regulation of animal organ morphogenesis	Biological process	3	65	139	13692	4.54632	0.0283174	0.452378	1.54795	0.0215827
GO:1903050	regulation of proteolysis involved in cellular protein catabolic process	Biological process	5	169	139	13692	2.91431	0.0289607	0.461388	1.53819	0.0359712
GO:0009987	cellular process	Biological process	131	12212	139	13692	1.05666	0.0291836	0.463479	1.53486	0.942446
GO:0043405	regulation of MAP kinase activity	Biological process	6	229	139	13692	2.58088	0.0293489	0.463479	1.53241	0.0431655
GO:0019218	regulation of steroid metabolic process	Biological process	3	66	139	13692	4.47744	0.0294512	0.463479	1.5309	0.0215827
GO:0043255	regulation of carbohydrate biosynthetic process	Biological process	3	66	139	13692	4.47744	0.0294512	0.463479	1.5309	0.0215827
GO:0045926	negative regulation of growth	Biological process	5	170	139	13692	2.89716	0.0296034	0.463479	1.52866	0.0359712
GO:0007265	Ras protein signal transduction	Biological process	8	358	139	13692	2.2012	0.0296115	0.463479	1.52854	0.057554
GO:0060429	epithelium development	Biological process	15	866	139	13692	1.70618	0.0296499	0.463479	1.52798	0.107914
GO:0010907	positive regulation of glucose metabolic process	Biological process	2	27	139	13692	7.29656	0.030431	0.469926	1.51668	0.0143885
GO:0032212	positive regulation of telomere maintenance via telomerase	Biological process	2	27	139	13692	7.29656	0.030431	0.469926	1.51668	0.0143885
GO:0045601	regulation of endothelial cell differentiation	Biological process	2	27	139	13692	7.29656	0.030431	0.469926	1.51668	0.0143885
GO:0001505	regulation of neurotransmitter levels	Biological process	6	231	139	13692	2.55853	0.0304427	0.469926	1.51652	0.0431655
GO:0071310	cellular response to organic substance	Biological process	25	1676	139	13692	1.46933	0.0304664	0.469926	1.51618	0.179856
GO:0032436	positive regulation of proteasomal ubiquitin-dependent protein catabolic process	Biological process	3	67	139	13692	4.41061	0.0306089	0.470875	1.51415	0.0215827
GO:0000209	protein polyubiquitination	Biological process	5	172	139	13692	2.86348	0.0309157	0.474339	1.50982	0.0359712
GO:0051240	positive regulation of multicellular organismal process	Biological process	20	1267	139	13692	1.55491	0.0310643	0.475365	1.50774	0.143885
GO:0071322	cellular response to carbohydrate stimulus	Biological process	3	68	139	13692	4.34575	0.0317902	0.485197	1.49771	0.0215827
GO:0048706	embryonic skeletal system development	Biological process	4	118	139	13692	3.3391	0.0321285	0.485442	1.49311	0.028777
GO:0002820	negative regulation of adaptive immune response	Biological process	2	28	139	13692	7.03597	0.0325576	0.485442	1.48735	0.0143885
GO:0003401	axis elongation	Biological process	2	28	139	13692	7.03597	0.0325576	0.485442	1.48735	0.0143885
GO:0043030	regulation of macrophage activation	Biological process	2	28	139	13692	7.03597	0.0325576	0.485442	1.48735	0.0143885
GO:0051973	positive regulation of telomerase activity	Biological process	2	28	139	13692	7.03597	0.0325576	0.485442	1.48735	0.0143885
GO:0055025	positive regulation of cardiac muscle tissue development	Biological process	2	28	139	13692	7.03597	0.0325576	0.485442	1.48735	0.0143885
GO:0061036	positive regulation of cartilage development	Biological process	2	28	139	13692	7.03597	0.0325576	0.485442	1.48735	0.0143885
GO:1904358	positive regulation of telomere maintenance via telomere lengthening	Biological process	2	28	139	13692	7.03597	0.0325576	0.485442	1.48735	0.0143885
GO:1905953	negative regulation of lipid localization	Biological process	2	28	139	13692	7.03597	0.0325576	0.485442	1.48735	0.0143885
GO:0006511	ubiquitin-dependent protein catabolic process	Biological process	10	504	139	13692	1.95444	0.0326515	0.485597	1.4861	0.0719424
GO:0001763	morphogenesis of a branching structure	Biological process	5	175	139	13692	2.81439	0.0329518	0.488211	1.48212	0.0359712
GO:0042035	regulation of cytokine biosynthetic process	Biological process	3	69	139	13692	4.28277	0.0329952	0.488211	1.48155	0.0215827
GO:0007167	enzyme linked receptor protein signaling pathway	Biological process	13	726	139	13692	1.76384	0.0331859	0.489787	1.47905	0.0935252
GO:0034329	cell junction assembly	Biological process	5	177	139	13692	2.78259	0.0343547	0.505754	1.46401	0.0359712
GO:0034661	ncRNA catabolic process	Biological process	2	29	139	13692	6.79335	0.0347409	0.510147	1.45916	0.0143885
GO:0071375	cellular response to peptide hormone stimulus	Biological process	5	178	139	13692	2.76695	0.0350699	0.511323	1.45507	0.0359712
GO:0051271	negative regulation of cellular component movement	Biological process	6	239	139	13692	2.47289	0.0350847	0.511323	1.45488	0.0431655
GO:1901342	regulation of vasculature development	Biological process	6	239	139	13692	2.47289	0.0350847	0.511323	1.45488	0.0431655
GO:0001934	positive regulation of protein phosphorylation	Biological process	13	733	139	13692	1.74699	0.0354461	0.515297	1.45043	0.0935252
GO:0045596	negative regulation of cell differentiation	Biological process	10	512	139	13692	1.9239	0.0357775	0.517771	1.44639	0.0719424
GO:0002064	epithelial cell development	Biological process	5	179	139	13692	2.7515	0.0357943	0.517771	1.44619	0.0359712
GO:0060070	canonical Wnt signaling pathway	Biological process	6	241	139	13692	2.45237	0.0363128	0.52352	1.43994	0.0431655
GO:0016049	cell growth	Biological process	7	306	139	13692	2.25335	0.0365447	0.52352	1.43718	0.0503597
GO:0019941	modification-dependent protein catabolic process	Biological process	10	514	139	13692	1.91641	0.0365906	0.52352	1.43663	0.0719424
GO:0006084	acetyl-CoA metabolic process	Biological process	2	30	139	13692	6.56691	0.0369794	0.52352	1.43204	0.0143885
GO:0021983	pituitary gland development	Biological process	2	30	139	13692	6.56691	0.0369794	0.52352	1.43204	0.0143885
GO:0030224	monocyte differentiation	Biological process	2	30	139	13692	6.56691	0.0369794	0.52352	1.43204	0.0143885
GO:1903131	mononuclear cell differentiation	Biological process	2	30	139	13692	6.56691	0.0369794	0.52352	1.43204	0.0143885
GO:1903672	positive regulation of sprouting angiogenesis	Biological process	2	30	139	13692	6.56691	0.0369794	0.52352	1.43204	0.0143885
GO:0044283	small molecule biosynthetic process	Biological process	10	515	139	13692	1.91269	0.037002	0.52352	1.43177	0.0719424
GO:0071396	cellular response to lipid	Biological process	8	375	139	13692	2.10141	0.0374068	0.52736	1.42705	0.057554
GO:0048585	negative regulation of response to stimulus	Biological process	19	1212	139	13692	1.5442	0.0374548	0.52736	1.42649	0.136691
GO:1903532	positive regulation of secretion by cell	Biological process	6	243	139	13692	2.43219	0.0375683	0.527681	1.42518	0.0431655
GO:1901617	organic hydroxy compound biosynthetic process	Biological process	5	182	139	13692	2.70614	0.0380228	0.532777	1.41996	0.0359712
GO:0010648	negative regulation of cell communication	Biological process	16	974	139	13692	1.61813	0.0381331	0.533038	1.4187	0.115108
GO:1901575	organic substance catabolic process	Biological process	23	1545	139	13692	1.4664	0.0383112	0.534244	1.41667	0.165468
GO:0045216	cell-cell junction organization	Biological process	4	125	139	13692	3.15212	0.0384645	0.535098	1.41494	0.028777
GO:0023014	signal transduction by protein phosphorylation	Biological process	11	592	139	13692	1.8303	0.0386067	0.535794	1.41334	0.0791367
GO:0023057	negative regulation of signaling	Biological process	16	977	139	13692	1.61316	0.0390485	0.538599	1.4084	0.115108
GO:0030857	negative regulation of epithelial cell differentiation	Biological process	2	31	139	13692	6.35507	0.0392719	0.538599	1.40592	0.0143885
GO:0051642	centrosome localization	Biological process	2	31	139	13692	6.35507	0.0392719	0.538599	1.40592	0.0143885
GO:0061842	microtubule organizing center localization	Biological process	2	31	139	13692	6.35507	0.0392719	0.538599	1.40592	0.0143885
GO:0090503	RNA phosphodiester bond hydrolysis, exonucleolytic	Biological process	2	31	139	13692	6.35507	0.0392719	0.538599	1.40592	0.0143885
GO:0032874	positive regulation of stress-activated MAPK cascade	Biological process	4	126	139	13692	3.1271	0.039424	0.539414	1.40424	0.028777
GO:0045639	positive regulation of myeloid cell differentiation	Biological process	3	75	139	13692	3.94014	0.0407175	0.552519	1.39022	0.0215827
GO:0009059	macromolecule biosynthetic process	Biological process	46	3583	139	13692	1.26463	0.0407369	0.552519	1.39001	0.330935
GO:0022607	cellular component assembly	Biological process	30	2153	139	13692	1.37255	0.0408042	0.552519	1.38929	0.215827
GO:0016310	phosphorylation	Biological process	26	1809	139	13692	1.41575	0.0408687	0.552519	1.38861	0.18705
GO:0043412	macromolecule modification	Biological process	42	3220	139	13692	1.28483	0.0410024	0.552519	1.38719	0.302158
GO:0051091	positive regulation of DNA-binding transcription factor activity	Biological process	5	186	139	13692	2.64795	0.041124	0.552519	1.3859	0.0359712
GO:0030308	negative regulation of cell growth	Biological process	4	128	139	13692	3.07824	0.041384	0.552519	1.38317	0.028777
GO:0070304	positive regulation of stress-activated protein kinase signaling cascade	Biological process	4	128	139	13692	3.07824	0.041384	0.552519	1.38317	0.028777
GO:0006221	pyrimidine nucleotide biosynthetic process	Biological process	2	32	139	13692	6.15647	0.0416171	0.552519	1.38073	0.0143885
GO:0045747	positive regulation of Notch signaling pathway	Biological process	2	32	139	13692	6.15647	0.0416171	0.552519	1.38073	0.0143885
GO:0048048	embryonic eye morphogenesis	Biological process	2	32	139	13692	6.15647	0.0416171	0.552519	1.38073	0.0143885
GO:0060323	head morphogenesis	Biological process	2	32	139	13692	6.15647	0.0416171	0.552519	1.38073	0.0143885
GO:1901998	toxin transport	Biological process	2	32	139	13692	6.15647	0.0416171	0.552519	1.38073	0.0143885
GO:0060548	negative regulation of cell death	Biological process	12	676	139	13692	1.74858	0.0422447	0.559574	1.37423	0.0863309
GO:1903034	regulation of response to wounding	Biological process	4	129	139	13692	3.05438	0.0423844	0.560148	1.37279	0.028777
GO:0050730	regulation of peptidyl-tyrosine phosphorylation	Biological process	5	188	139	13692	2.61978	0.0427306	0.563444	1.36926	0.0359712
GO:0051017	actin filament bundle assembly	Biological process	4	130	139	13692	3.03088	0.0433984	0.566514	1.36253	0.028777
GO:0006304	DNA modification	Biological process	3	77	139	13692	3.8378	0.0434771	0.566514	1.36174	0.0215827
GO:0044344	cellular response to fibroblast growth factor stimulus	Biological process	3	77	139	13692	3.8378	0.0434771	0.566514	1.36174	0.0215827
GO:0051897	positive regulation of protein kinase B signaling	Biological process	3	77	139	13692	3.8378	0.0434771	0.566514	1.36174	0.0215827
GO:0071774	response to fibroblast growth factor	Biological process	3	77	139	13692	3.8378	0.0434771	0.566514	1.36174	0.0215827
GO:0008202	steroid metabolic process	Biological process	5	189	139	13692	2.60592	0.043548	0.566514	1.36103	0.0359712
GO:0019538	protein metabolic process	Biological process	55	4435	139	13692	1.22158	0.0437659	0.568078	1.35886	0.395683
GO:1901565	organonitrogen compound catabolic process	Biological process	16	992	139	13692	1.58877	0.0438671	0.568123	1.35786	0.115108
GO:0038084	vascular endothelial growth factor signaling pathway	Biological process	2	33	139	13692	5.96991	0.0440136	0.568753	1.35641	0.0143885
GO:0045184	establishment of protein localization	Biological process	20	1318	139	13692	1.49474	0.0442105	0.570032	1.35447	0.143885
GO:0071840	cellular component organization or biogenesis	Biological process	59	4817	139	13692	1.2065	0.0446254	0.573719	1.35042	0.42446
GO:0009968	negative regulation of signal transduction	Biological process	15	915	139	13692	1.61481	0.0447012	0.573719	1.34968	0.107914
GO:0042089	cytokine biosynthetic process	Biological process	3	78	139	13692	3.7886	0.0448912	0.573719	1.34784	0.0215827
GO:0055007	cardiac muscle cell differentiation	Biological process	3	78	139	13692	3.7886	0.0448912	0.573719	1.34784	0.0215827
GO:0010498	proteasomal protein catabolic process	Biological process	8	390	139	13692	2.02059	0.0453471	0.576815	1.34345	0.057554
GO:0043401	steroid hormone mediated signaling pathway	Biological process	4	132	139	13692	2.98496	0.0454673	0.576815	1.3423	0.028777
GO:0061572	actin filament bundle organization	Biological process	4	132	139	13692	2.98496	0.0454673	0.576815	1.3423	0.028777
GO:0061061	muscle structure development	Biological process	9	462	139	13692	1.9189	0.0458457	0.576815	1.3387	0.0647482
GO:0022603	regulation of anatomical structure morphogenesis	Biological process	13	762	139	13692	1.68051	0.0459986	0.576815	1.33726	0.0935252
GO:0032609	interferon-gamma production	Biological process	3	79	139	13692	3.74064	0.046328	0.576815	1.33416	0.0215827
GO:0042107	cytokine metabolic process	Biological process	3	79	139	13692	3.74064	0.046328	0.576815	1.33416	0.0215827
GO:0007423	sensory organ development	Biological process	9	463	139	13692	1.91476	0.0463658	0.576815	1.3338	0.0647482
GO:0001558	regulation of cell growth	Biological process	6	256	139	13692	2.30868	0.0464068	0.576815	1.33342	0.0431655
GO:0038083	peptidyl-tyrosine autophosphorylation	Biological process	2	34	139	13692	5.79433	0.0464602	0.576815	1.33292	0.0143885
GO:0048168	regulation of neuronal synaptic plasticity	Biological process	2	34	139	13692	5.79433	0.0464602	0.576815	1.33292	0.0143885
GO:0060428	lung epithelium development	Biological process	2	34	139	13692	5.79433	0.0464602	0.576815	1.33292	0.0143885
GO:0007179	transforming growth factor beta receptor signaling pathway	Biological process	4	133	139	13692	2.96251	0.0465222	0.576815	1.33234	0.028777
GO:0050731	positive regulation of peptidyl-tyrosine phosphorylation	Biological process	4	133	139	13692	2.96251	0.0465222	0.576815	1.33234	0.028777
GO:0043062	extracellular structure organization	Biological process	6	257	139	13692	2.29969	0.047136	0.581603	1.32665	0.0431655
GO:0045597	positive regulation of cell differentiation	Biological process	12	688	139	13692	1.71809	0.0471932	0.581603	1.32612	0.0863309
GO:0044248	cellular catabolic process	Biological process	23	1579	139	13692	1.43482	0.0472084	0.581603	1.32598	0.165468
GO:0048017	inositol lipid-mediated signaling	Biological process	4	134	139	13692	2.94041	0.0475906	0.583789	1.32248	0.028777
GO:1904018	positive regulation of vasculature development	Biological process	4	134	139	13692	2.94041	0.0475906	0.583789	1.32248	0.028777
GO:1903362	regulation of cellular protein catabolic process	Biological process	5	194	139	13692	2.53875	0.0477758	0.583789	1.32079	0.0359712
GO:2000278	regulation of DNA biosynthetic process	Biological process	3	80	139	13692	3.69388	0.0477874	0.583789	1.32069	0.0215827
GO:0001764	neuron migration	Biological process	4	135	139	13692	2.91863	0.0486727	0.589395	1.31271	0.028777
GO:0071495	cellular response to endogenous stimulus	Biological process	15	926	139	13692	1.59563	0.0487196	0.589395	1.3123	0.107914
GO:0031076	embryonic camera-type eye development	Biological process	2	35	139	13692	5.62878	0.0489557	0.589395	1.3102	0.0143885
GO:0046782	regulation of viral transcription	Biological process	2	35	139	13692	5.62878	0.0489557	0.589395	1.3102	0.0143885
GO:0072528	pyrimidine-containing compound biosynthetic process	Biological process	2	35	139	13692	5.62878	0.0489557	0.589395	1.3102	0.0143885
GO:0098781	ncRNA transcription	Biological process	2	35	139	13692	5.62878	0.0489557	0.589395	1.3102	0.0143885
GO:2001222	regulation of neuron migration	Biological process	2	35	139	13692	5.62878	0.0489557	0.589395	1.3102	0.0143885
GO:0007229	integrin-mediated signaling pathway	Biological process	3	81	139	13692	3.64828	0.0492692	0.591943	1.30742	0.0215827
GO:0007155	cell adhesion	Biological process	15	929	139	13692	1.59048	0.0498585	0.597788	1.30226	0.107914
GO:0043531	ADP binding	Molecular function	3	23	146	13434	12.0018	0.00189875	1	2.72153	0.0205479
GO:0005520	insulin-like growth factor binding	Molecular function	3	25	146	13434	11.0416	0.00242707	1	2.61492	0.0205479
GO:0005178	integrin binding	Molecular function	5	98	146	13434	4.69458	0.00427911	1	2.36865	0.0342466
GO:0070410	co-SMAD binding	Molecular function	2	10	146	13434	18.4027	0.0049855	1	2.30229	0.0136986
GO:0031994	insulin-like growth factor I binding	Molecular function	2	11	146	13434	16.7298	0.00605013	1	2.21824	0.0136986
GO:0035497	cAMP response element binding	Molecular function	2	13	146	13434	14.156	0.00845896	1	2.07268	0.0136986
GO:0030296	protein tyrosine kinase activator activity	Molecular function	2	14	146	13434	13.1448	0.00979891	1	2.00882	0.0136986
GO:0140110	transcription regulator activity	Molecular function	22	1236	146	13434	1.63778	0.0142208	1	1.84708	0.150685
GO:0001102	RNA polymerase II activating transcription factor binding	Molecular function	3	47	146	13434	5.87321	0.014385	1	1.84209	0.0205479
GO:0019902	phosphatase binding	Molecular function	5	133	146	13434	3.45916	0.0150007	1	1.82389	0.0342466
GO:0042802	identical protein binding	Molecular function	23	1321	146	13434	1.60206	0.0155753	1	1.80756	0.157534
GO:0001085	RNA polymerase II transcription factor binding	Molecular function	5	139	146	13434	3.30985	0.0178296	1	1.74886	0.0342466
GO:0001067	regulatory region nucleic acid binding	Molecular function	16	831	146	13434	1.77162	0.0184513	1	1.73397	0.109589
GO:0044212	transcription regulatory region DNA binding	Molecular function	16	831	146	13434	1.77162	0.0184513	1	1.73397	0.109589
GO:0005518	collagen binding	Molecular function	3	52	146	13434	5.30848	0.0188529	1	1.72462	0.0205479
GO:0043548	phosphatidylinositol 3-kinase binding	Molecular function	2	20	146	13434	9.20137	0.0196079	1	1.70757	0.0136986
GO:0070412	R-SMAD binding	Molecular function	2	20	146	13434	9.20137	0.0196079	1	1.70757	0.0136986
GO:0044877	protein-containing complex binding	Molecular function	15	772	146	13434	1.78783	0.020691	1	1.68422	0.10274
GO:0019903	protein phosphatase binding	Molecular function	4	97	146	13434	3.79438	0.0213013	1	1.67159	0.0273973
GO:0005104	fibroblast growth factor receptor binding	Molecular function	2	23	146	13434	8.00119	0.0255627	1	1.59239	0.0136986
GO:0070273	phosphatidylinositol-4-phosphate binding	Molecular function	2	23	146	13434	8.00119	0.0255627	1	1.59239	0.0136986
GO:0008201	heparin binding	Molecular function	4	103	146	13434	3.57335	0.0258725	1	1.58716	0.0273973
GO:0043425	bHLH transcription factor binding	Molecular function	2	24	146	13434	7.66781	0.0276909	1	1.55766	0.0136986
GO:0003712	transcription coregulator activity	Molecular function	9	397	146	13434	2.08595	0.0293315	1	1.53267	0.0616438
GO:0035091	phosphatidylinositol binding	Molecular function	6	215	146	13434	2.56782	0.0299897	1	1.52303	0.0410959
GO:0016504	peptidase activator activity	Molecular function	2	27	146	13434	6.81583	0.0344806	1	1.46243	0.0136986
GO:0003690	double-stranded DNA binding	Molecular function	15	834	146	13434	1.65492	0.0375361	1	1.42555	0.10274
GO:0001228	DNA-binding transcription activator activity, RNA polymerase II-specific	Molecular function	8	353	146	13434	2.0853	0.0389134	1	1.4099	0.0547945
GO:0016417	S-acyltransferase activity	Molecular function	2	29	146	13434	6.34577	0.0393279	1	1.4053	0.0136986
GO:0043028	cysteine-type endopeptidase regulator activity involved in apoptotic process	Molecular function	2	29	146	13434	6.34577	0.0393279	1	1.4053	0.0136986
GO:0008047	enzyme activator activity	Molecular function	8	359	146	13434	2.05044	0.0422762	1	1.3739	0.0547945
GO:0050839	cell adhesion molecule binding	Molecular function	5	177	146	13434	2.59926	0.0439428	1	1.35711	0.0342466
GO:0042162	telomeric DNA binding	Molecular function	2	31	146	13434	5.93637	0.0444167	1	1.35245	0.0136986
GO:0042805	actinin binding	Molecular function	2	31	146	13434	5.93637	0.0444167	1	1.35245	0.0136986
GO:0051879	Hsp90 protein binding	Molecular function	2	31	146	13434	5.93637	0.0444167	1	1.35245	0.0136986
GO:0043565	sequence-specific DNA binding	Molecular function	17	1008	146	13434	1.55182	0.0464322	1	1.33318	0.116438
GO:0033613	activating transcription factor binding	Molecular function	3	76	146	13434	3.63212	0.0497702	1	1.30303	0.0205479
GO:0005912	adherens junction	Cellular component	13	243	146	14137	5.18014	1.39075e-06	0.000906122	5.85675	0.0890411
GO:0070161	anchoring junction	Cellular component	13	255	146	14137	4.93637	2.37827e-06	0.000906122	5.62374	0.0890411
GO:0030054	cell junction	Cellular component	21	687	146	14137	2.95983	7.65735e-06	0.00174964	5.11592	0.143836
GO:0005925	focal adhesion	Cellular component	9	133	146	14137	6.55232	9.58168e-06	0.00174964	5.01856	0.0616438
GO:0005924	cell-substrate adherens junction	Cellular component	9	136	146	14137	6.40779	1.14806e-05	0.00174964	4.94004	0.0616438
GO:0030055	cell-substrate junction	Cellular component	9	140	146	14137	6.22471	1.45054e-05	0.00184219	4.83847	0.0616438
GO:0005911	cell-cell junction	Cellular component	11	348	146	14137	3.06068	0.00097431	0.106061	3.0113	0.0753425
GO:0005622	intracellular	Cellular component	125	10700	146	14137	1.13118	0.00221061	0.16024	2.65549	0.856164
GO:0044424	intracellular part	Cellular component	125	10700	146	14137	1.13118	0.00221061	0.16024	2.65549	0.856164
GO:0001725	stress fiber	Cellular component	4	54	146	14137	7.1725	0.00231318	0.16024	2.63579	0.0273973
GO:0097517	contractile actin filament bundle	Cellular component	4	54	146	14137	7.1725	0.00231318	0.16024	2.63579	0.0273973
GO:0032432	actin filament bundle	Cellular component	4	60	146	14137	6.45525	0.00340073	0.215946	2.46843	0.0273973
GO:0042641	actomyosin	Cellular component	4	62	146	14137	6.24702	0.00382912	0.224445	2.4169	0.0273973
GO:0043229	intracellular organelle	Cellular component	111	9319	146	14137	1.15334	0.00519399	0.235248	2.2845	0.760274
GO:0070603	SWI/SNF superfamily-type complex	Cellular component	4	68	146	14137	5.69581	0.0053305	0.235248	2.27323	0.0273973
GO:0031258	lamellipodium membrane	Cellular component	2	11	146	14137	17.6052	0.00548086	0.235248	2.26115	0.0136986
GO:0071564	npBAF complex	Cellular component	2	11	146	14137	17.6052	0.00548086	0.235248	2.26115	0.0136986
GO:0031965	nuclear membrane	Cellular component	7	206	146	14137	3.2903	0.00555703	0.235248	2.25516	0.0479452
GO:0005634	nucleus	Cellular component	70	5305	146	14137	1.27767	0.00623075	0.248896	2.20546	0.479452
GO:0031527	filopodium membrane	Cellular component	2	12	146	14137	16.1381	0.00653269	0.248896	2.18491	0.0136986
GO:0043226	organelle	Cellular component	113	9589	146	14137	1.14106	0.00695473	0.252357	2.15772	0.773973
GO:0031252	cell leading edge	Cellular component	8	272	146	14137	2.8479	0.00728883	0.252459	2.13734	0.0547945
GO:0036464	cytoplasmic ribonucleoprotein granule	Cellular component	6	170	146	14137	3.41749	0.00841801	0.273912	2.07479	0.0410959
GO:0005913	cell-cell adherens junction	Cellular component	4	78	146	14137	4.96558	0.00862715	0.273912	2.06413	0.0273973
GO:0035770	ribonucleoprotein granule	Cellular component	6	180	146	14137	3.22763	0.0109701	0.316174	1.95979	0.0410959
GO:1904949	ATPase complex	Cellular component	4	84	146	14137	4.61089	0.0111308	0.316174	1.95347	0.0273973
GO:0030027	lamellipodium	Cellular component	5	130	146	14137	3.72418	0.011203	0.316174	1.95067	0.0342466
GO:0071782	endoplasmic reticulum tubular network	Cellular component	2	17	146	14137	11.3916	0.0130147	0.354185	1.88557	0.0136986
GO:0031461	cullin-RING ubiquitin ligase complex	Cellular component	5	139	146	14137	3.48305	0.0146273	0.384344	1.83484	0.0342466
GO:0016514	SWI/SNF complex	Cellular component	2	19	146	14137	10.1925	0.0161453	0.41009	1.79195	0.0136986
GO:0044428	nuclear part	Cellular component	49	3621	146	14137	1.3103	0.0191585	0.470927	1.71764	0.335616
GO:0005635	nuclear envelope	Cellular component	8	329	146	14137	2.3545	0.0209233	0.498235	1.67937	0.0547945
GO:0032991	protein-containing complex	Cellular component	56	4285	146	14137	1.26544	0.0225	0.519545	1.64782	0.383562
GO:0005938	cell cortex	Cellular component	6	214	146	14137	2.71483	0.0236951	0.531048	1.62534	0.0410959
GO:1902494	catalytic complex	Cellular component	19	1134	146	14137	1.62235	0.024398	0.53118	1.61265	0.130137
GO:0044665	MLL1/2 complex	Cellular component	2	26	146	14137	7.44837	0.0292789	0.584378	1.53345	0.0136986
GO:0071339	MLL1 complex	Cellular component	2	26	146	14137	7.44837	0.0292789	0.584378	1.53345	0.0136986
GO:0000932	P-body	Cellular component	3	65	146	14137	4.46902	0.0295979	0.584378	1.52874	0.0205479
GO:0005654	nucleoplasm	Cellular component	39	2831	146	14137	1.33392	0.0301456	0.584378	1.52078	0.267123
GO:0008305	integrin complex	Cellular component	2	27	146	14137	7.1725	0.0314106	0.584378	1.50292	0.0136986
GO:0000790	nuclear chromatin	Cellular component	7	291	146	14137	2.32921	0.0314429	0.584378	1.50248	0.0479452
GO:0098978	glutamatergic synapse	Cellular component	6	232	146	14137	2.50419	0.0333519	0.605099	1.47688	0.0410959
GO:0080008	Cul4-RING E3 ubiquitin ligase complex	Cellular component	2	29	146	14137	6.67785	0.0358509	0.633089	1.4455	0.0136986
GO:0043231	intracellular membrane-bounded organelle	Cellular component	93	7927	146	14137	1.136	0.0365563	0.633089	1.43704	0.636986
GO:0043227	membrane-bounded organelle	Cellular component	98	8439	146	14137	1.12445	0.0384957	0.641455	1.41459	0.671233
GO:0016324	apical plasma membrane	Cellular component	5	181	146	14137	2.67483	0.0396956	0.641455	1.40126	0.0342466
GO:0044454	nuclear chromosome part	Cellular component	9	443	146	14137	1.96718	0.0403402	0.641455	1.39426	0.0616438
GO:0044464	cell part	Cellular component	135	12383	146	14137	1.05563	0.0410543	0.641455	1.38664	0.924658
GO:0005667	transcription factor complex	Cellular component	7	309	146	14137	2.19353	0.0413609	0.641455	1.38341	0.0479452
GO:0008180	COP9 signalosome	Cellular component	2	32	146	14137	6.0518	0.0429321	0.641455	1.36722	0.0136986
GO:0098636	protein complex involved in cell adhesion	Cellular component	2	32	146	14137	6.0518	0.0429321	0.641455	1.36722	0.0136986
GO:0031981	nuclear lumen	Cellular component	43	3275	146	14137	1.27134	0.0462592	0.666099	1.3348	0.294521
GO:0031253	cell projection membrane	Cellular component	5	189	146	14137	2.56161	0.0463297	0.666099	1.33414	0.0342466
GO:0005923	bicellular tight junction	Cellular component	3	79	146	14137	3.67704	0.048337	0.682088	1.31572	0.0205479
