# Supplementary material for: Genome-Wide Analysis of LncRNA in Bovine Mammary Epithelial Cell Injuries Induced by Escherichia Coli and Staphylococcus Aureus
Source: Int J Mol Sci. 2021 Sep 8;22(18):9719. doi: 10.3390/ijms22189719 (PMC8470725; doi:10.3390/ijms22189719)
Supplement: Supplementary file 1 [file ijms-22-09719-s001.zip › Table S6 The top 10 KEGG pathways enriched for the targets of significantly downregulated expressed lncRNAs..xlsx]

## Sheet: up_E_vs_C
#Column "PathwayID" stands for Pathway identifiers used in KEGG
#Column "Definition" stands for the definition of the PathwayID
#Column "OriginalWebSite"stands for The map's website,the nodes with red frame and red symbol are associated with the DE genes, green nodes have no significance
#Column "p-value"
"Fisher-Pvalue" stands for the enrichment p-value of the PathwayID used Fisher's exact test
#Column "SelectionCounts" stands for the Count of the DE genes' entities directly associated with the listed PathwayID
#Column "SelectionSize" stands for the total number of the DE genes' entities
#Column "Count" stands for the count of the chosen background population genes' entities associated with the listed PathwayID
#Column "Size" stands for the total number of chosen background population genes' entities
#Column "FDR" stands for the false discovery rate of the PathwayID
#Column "Enrichment_Score" stands for the Enrichment Score value of the PathwayID, it equals "-log10(Pvalue)"
#Column "GeneRatio" stands for the Gene Ratio value of the PathwayID, it equals "SelectionCounts/SelectionSize"
#Column "GENES" stands for the DE genes associated with the PathwayID
PathwayID	Definition	OriginalWebSite	Fisher-Pvalue	SelectionCounts	SelectionSize	Count	Size	FDR	Enrichment_Score	GeneRatio	Genes
bta00220	Arginine biosynthesis	http://www.genome.jp/kegg-bin/show_pathway?bta00220+518752+280726	0.00232265	2	28	20	7707	0.687503	2.63402	0.071429	ARG2//ASS1
bta04810	Regulation of actin cytoskeleton	http://www.genome.jp/kegg-bin/show_pathway?bta04810+522269+518180+530239+281478	0.00678614	4	28	212	7707	1	2.16838	0.142857	ACTN4//CRKL//FGF23//SCIN
bta00330	Arginine and proline metabolism	http://www.genome.jp/kegg-bin/show_pathway?bta00330+518752+518288	0.0140024	2	28	50	7707	1	1.8538	0.071429	ARG2//P4HA1
bta04520	Adherens junction	http://www.genome.jp/kegg-bin/show_pathway?bta04520+522269+281848	0.0243336	2	28	67	7707	1	1.61379	0.071429	ACTN4//IGF1R
bta05218	Melanoma	http://www.genome.jp/kegg-bin/show_pathway?bta05218+530239+281848	0.027107	2	28	71	7707	1	1.56692	0.071429	FGF23//IGF1R
bta05220	Chronic myeloid leukemia	http://www.genome.jp/kegg-bin/show_pathway?bta05220+518180+529631	0.0278196	2	28	72	7707	1	1.55565	0.071429	CRKL//RUNX1
bta01230	Biosynthesis of amino acids	http://www.genome.jp/kegg-bin/show_pathway?bta01230+518752+280726	0.0300026	2	28	75	7707	1	1.52284	0.071429	ARG2//ASS1
bta04510	Focal adhesion	http://www.genome.jp/kegg-bin/show_pathway?bta04510+522269+518180+281848	0.0359153	3	28	202	7707	1	1.44472	0.107143	ACTN4//CRKL//IGF1R
bta04666	Fc gamma R-mediated phagocytosis	http://www.genome.jp/kegg-bin/show_pathway?bta04666+518180+281478	0.0385644	2	28	86	7707	1	1.41381	0.071429	CRKL//SCIN
bta04015	Rap1 signaling pathway	http://www.genome.jp/kegg-bin/show_pathway?bta04015+518180+530239+281848	0.0415267	3	28	214	7707	1	1.38167	0.107143	CRKL//FGF23//IGF1R

## Sheet: down_E_vs_C
#Column "PathwayID" stands for Pathway identifiers used in KEGG
#Column "Definition" stands for the definition of the PathwayID
#Column "OriginalWebSite"stands for The map's website,the nodes with red frame and red symbol are associated with the DE genes, green nodes have no significance
#Column "p-value"
"Fisher-Pvalue" stands for the enrichment p-value of the PathwayID used Fisher's exact test
#Column "SelectionCounts" stands for the Count of the DE genes' entities directly associated with the listed PathwayID
#Column "SelectionSize" stands for the total number of the DE genes' entities
#Column "Count" stands for the count of the chosen background population genes' entities associated with the listed PathwayID
#Column "Size" stands for the total number of chosen background population genes' entities
#Column "FDR" stands for the false discovery rate of the PathwayID
#Column "Enrichment_Score" stands for the Enrichment Score value of the PathwayID, it equals "-log10(Pvalue)"
#Column "GeneRatio" stands for the Gene Ratio value of the PathwayID, it equals "SelectionCounts/SelectionSize"
#Column "GENES" stands for the DE genes associated with the PathwayID
PathwayID	Definition	OriginalWebSite	Fisher-Pvalue	SelectionCounts	SelectionSize	Count	Size	FDR	Enrichment_Score	GeneRatio
bta04071	Sphingolipid signaling pathway	http://www.genome.jp/kegg-bin/show_pathway?bta04071+527263+515159+541140+282308+286877	0.00109773	5	50	122	7707	0.254542	2.95951	0.1
bta04012	ErbB signaling pathway	http://www.genome.jp/kegg-bin/show_pathway?bta04012+100295476+541140+281361+282308	0.00234907	4	50	87	7707	0.254542	2.6291	0.08
bta05161	Hepatitis B	http://www.genome.jp/kegg-bin/show_pathway?bta05161+537782+281713+541140+282308+531079	0.00257982	5	50	148	7707	0.254542	2.58841	0.1
bta04725	Cholinergic synapse	http://www.genome.jp/kegg-bin/show_pathway?bta04725+281713+527263+541140+282308	0.00564073	4	50	111	7707	0.417414	2.24866	0.08
bta04611	Platelet activation	http://www.genome.jp/kegg-bin/show_pathway?bta04611+527263+282308+528478+286877	0.00720119	4	50	119	7707	0.426311	2.1426	0.08
bta04664	Fc epsilon RI signaling pathway	http://www.genome.jp/kegg-bin/show_pathway?bta04664+527263+541140+282308	0.00996919	3	50	69	7707	0.442906	2.00134	0.06
bta04910	Insulin signaling pathway	http://www.genome.jp/kegg-bin/show_pathway?bta04910+541140+282308+528478+286877	0.0116979	4	50	137	7707	0.442906	1.93189	0.08
bta04530	Tight junction	http://www.genome.jp/kegg-bin/show_pathway?bta04530+541209+541140+528478+286877	0.0119904	4	50	138	7707	0.442906	1.92117	0.08
bta04072	Phospholipase D signaling pathway	http://www.genome.jp/kegg-bin/show_pathway?bta04072+527263+515159+541140+282308	0.0141705	4	50	145	7707	0.442906	1.84862	0.08
bta04710	Circadian rhythm	http://www.genome.jp/kegg-bin/show_pathway?bta04710+530705+281713	0.0170139	2	50	31	7707	0.442906	1.7692	0.04
bta05215	Prostate cancer	http://www.genome.jp/kegg-bin/show_pathway?bta05215+281713+541140+282308	0.0185952	3	50	87	7707	0.442906	1.7306	0.06
bta04022	cGMP-PKG signaling pathway	http://www.genome.jp/kegg-bin/show_pathway?bta04022+281713+515159+520448+282308	0.0226063	4	50	167	7707	0.442906	1.64577	0.08
bta04211	Longevity regulating pathway - mammal	http://www.genome.jp/kegg-bin/show_pathway?bta04211+281713+541140+282308	0.0234248	3	50	95	7707	0.442906	1.63032	0.06
bta04915	Estrogen signaling pathway	http://www.genome.jp/kegg-bin/show_pathway?bta04915+281713+541140+282308	0.0260721	3	50	99	7707	0.442906	1.58383	0.06
bta04960	Aldosterone-regulated sodium reabsorption	http://www.genome.jp/kegg-bin/show_pathway?bta04960+541140+282308	0.0262371	2	50	39	7707	0.442906	1.58109	0.04
bta04916	Melanogenesis	http://www.genome.jp/kegg-bin/show_pathway?bta04916+281713+541140+508008	0.0267581	3	50	100	7707	0.442906	1.57255	0.06
bta04933	AGE-RAGE signaling pathway in diabetic complications	http://www.genome.jp/kegg-bin/show_pathway?bta04933+541140+282308+286877	0.0303332	3	50	105	7707	0.442906	1.51808	0.06
bta04660	T cell receptor signaling pathway	http://www.genome.jp/kegg-bin/show_pathway?bta04660+527263+541140+282308	0.0318307	3	50	107	7707	0.442906	1.49715	0.06
bta04931	Insulin resistance	http://www.genome.jp/kegg-bin/show_pathway?bta04931+281713+282308+286877	0.0357423	3	50	112	7707	0.442906	1.44682	0.06
bta04919	Thyroid hormone signaling pathway	http://www.genome.jp/kegg-bin/show_pathway?bta04919+541140+525389+282308	0.0365532	3	50	113	7707	0.442906	1.43707	0.06
bta04330	Notch signaling pathway	http://www.genome.jp/kegg-bin/show_pathway?bta04330+783681+521194	0.0384974	2	50	48	7707	0.442906	1.41457	0.04
bta04930	Type II diabetes mellitus	http://www.genome.jp/kegg-bin/show_pathway?bta04930+282308+286877	0.0384974	2	50	48	7707	0.442906	1.41457	0.04
bta04650	Natural killer cell mediated cytotoxicity	http://www.genome.jp/kegg-bin/show_pathway?bta04650+527263+541140+282308	0.0398919	3	50	117	7707	0.442906	1.39912	0.06
bta05205	Proteoglycans in cancer	http://www.genome.jp/kegg-bin/show_pathway?bta05205+541140+282308+100337338+508008	0.0400809	4	50	200	7707	0.442906	1.39706	0.08
bta00330	Arginine and proline metabolism	http://www.genome.jp/kegg-bin/show_pathway?bta00330+783525+504987	0.0414684	2	50	50	7707	0.442906	1.38228	0.04
bta04270	Vascular smooth muscle contraction	http://www.genome.jp/kegg-bin/show_pathway?bta04270+515159+520448+100337338	0.0416178	3	50	119	7707	0.442906	1.38072	0.06
bta05213	Endometrial cancer	http://www.genome.jp/kegg-bin/show_pathway?bta05213+541140+282308	0.0429855	2	50	51	7707	0.442906	1.36668	0.04
bta04722	Neurotrophin signaling pathway	http://www.genome.jp/kegg-bin/show_pathway?bta04722+541140+282308+506066	0.046096	3	50	124	7707	0.442906	1.33634	0.06
bta04810	Regulation of actin cytoskeleton	http://www.genome.jp/kegg-bin/show_pathway?bta04810+515159+541140+282308+100337338	0.0479263	4	50	212	7707	0.442906	1.31943	0.08
bta04360	Axon guidance	http://www.genome.jp/kegg-bin/show_pathway?bta04360+527263+541140+537455	0.0488938	3	50	127	7707	0.442906	1.31075	0.06
bta04015	Rap1 signaling pathway	http://www.genome.jp/kegg-bin/show_pathway?bta04015+541140+282308+528478+286877	0.0493118	4	50	214	7707	0.442906	1.30705	0.08

## Sheet: up_S_vs_C
#Column "PathwayID" stands for Pathway identifiers used in KEGG
#Column "Definition" stands for the definition of the PathwayID
#Column "OriginalWebSite"stands for The map's website,the nodes with red frame and red symbol are associated with the DE genes, green nodes have no significance
#Column "p-value"
"Fisher-Pvalue" stands for the enrichment p-value of the PathwayID used Fisher's exact test
#Column "SelectionCounts" stands for the Count of the DE genes' entities directly associated with the listed PathwayID
#Column "SelectionSize" stands for the total number of the DE genes' entities
#Column "Count" stands for the count of the chosen background population genes' entities associated with the listed PathwayID
#Column "Size" stands for the total number of chosen background population genes' entities
#Column "FDR" stands for the false discovery rate of the PathwayID
#Column "Enrichment_Score" stands for the Enrichment Score value of the PathwayID, it equals "-log10(Pvalue)"
#Column "GeneRatio" stands for the Gene Ratio value of the PathwayID, it equals "SelectionCounts/SelectionSize"
#Column "GENES" stands for the DE genes associated with the PathwayID
PathwayID	Definition	OriginalWebSite	Fisher-Pvalue	SelectionCounts	SelectionSize	Count	Size	FDR	Enrichment_Score	GeneRatio	Genes
bta05412	Arrhythmogenic right ventricular cardiomyopathy (ARVC)	http://www.genome.jp/kegg-bin/show_pathway?bta05412+535951+537784	0.0162579	2	22	69	7707	1	1.78894	0.090909	ITGA1//PKP2
bta04510	Focal adhesion	http://www.genome.jp/kegg-bin/show_pathway?bta04510+518180+535951+281647	0.0189242	3	22	202	7707	1	1.72298	0.136364	CRKL//ITGA1//XIAP
bta05222	Small cell lung cancer	http://www.genome.jp/kegg-bin/show_pathway?bta05222+538436+281647	0.0240703	2	22	85	7707	1	1.61852	0.090909	CCNE2//XIAP
bta04724	Glutamatergic synapse	http://www.genome.jp/kegg-bin/show_pathway?bta04724+535362+512428	0.0419855	2	22	115	7707	1	1.3769	0.090909	GRM7//SHANK3
bta04110	Cell cycle	http://www.genome.jp/kegg-bin/show_pathway?bta04110+538436+513523	0.0488001	2	22	125	7707	1	1.31158	0.090909	CCNE2//ORC1

## Sheet: down_S_vs_C
#Column "PathwayID" stands for Pathway identifiers used in KEGG
#Column "Definition" stands for the definition of the PathwayID
#Column "OriginalWebSite"stands for The map's website,the nodes with red frame and red symbol are associated with the DE genes, green nodes have no significance
#Column "p-value"
"Fisher-Pvalue" stands for the enrichment p-value of the PathwayID used Fisher's exact test
#Column "SelectionCounts" stands for the Count of the DE genes' entities directly associated with the listed PathwayID
#Column "SelectionSize" stands for the total number of the DE genes' entities
#Column "Count" stands for the count of the chosen background population genes' entities associated with the listed PathwayID
#Column "Size" stands for the total number of chosen background population genes' entities
#Column "FDR" stands for the false discovery rate of the PathwayID
#Column "Enrichment_Score" stands for the Enrichment Score value of the PathwayID, it equals "-log10(Pvalue)"
#Column "GeneRatio" stands for the Gene Ratio value of the PathwayID, it equals "SelectionCounts/SelectionSize"
#Column "GENES" stands for the DE genes associated with the PathwayID
PathwayID	Definition	OriginalWebSite	Fisher-Pvalue	SelectionCounts	SelectionSize	Count	Size	FDR	Enrichment_Score	GeneRatio	Genes
bta04510	Focal adhesion	http://www.genome.jp/kegg-bin/show_pathway?bta04510+281848+281873+281875+513673+282308+506270+517456+282654+281647	4.95728e-05	9	66	202	7707	0.0119325	4.30476	0.136364	IGF1R//ITGA5//ITGAV//PAK2//PIK3R2//PTK2//PXN//TNXB//XIAP
bta05222	Small cell lung cancer	http://www.genome.jp/kegg-bin/show_pathway?bta05222+537782+281875+616115+282308+506270+281647	8.06248e-05	6	66	85	7707	0.0119325	4.09353	0.090909	APAF1//ITGAV//NFKB1//PIK3R2//PTK2//XIAP
bta05161	Hepatitis B	http://www.genome.jp/kegg-bin/show_pathway?bta05161+537782+513928+281713+511951+616115+282308+531079	0.000252204	7	66	148	7707	0.0208934	3.59825	0.106061	APAF1//ATF6B//CREB1//DDB1//NFKB1//PIK3R2//TIRAP
bta05205	Proteoglycans in cancer	http://www.genome.jp/kegg-bin/show_pathway?bta05205+538624+281848+281873+281875+282308+506270+517456+530005	0.000282344	8	66	200	7707	0.0208934	3.54922	0.121212	FRS2//IGF1R//ITGA5//ITGAV//PIK3R2//PTK2//PXN//WNT5A
bta04810	Regulation of actin cytoskeleton	http://www.genome.jp/kegg-bin/show_pathway?bta04810+281160+515159+281873+281875+513673+282308+506270+517456	0.00041841	8	66	212	7707	0.0239312	3.3784	0.121212	FGF1//GNA12//ITGA5//ITGAV//PAK2//PIK3R2//PTK2//PXN
bta05100	Bacterial invasion of epithelial cells	http://www.genome.jp/kegg-bin/show_pathway?bta05100+281873+282308+506270+517456+100140583	0.000485092	5	66	77	7707	0.0239312	3.31418	0.075758	ITGA5//PIK3R2//PTK2//PXN//SEPT9
bta04151	PI3K-Akt signaling pathway	http://www.genome.jp/kegg-bin/show_pathway?bta04151+513928+281713+281160+281848+281873+281875+616115+282308+506270+282654	0.000609184	10	66	343	7707	0.0257598	3.21525	0.151515	ATF6B//CREB1//FGF1//IGF1R//ITGA5//ITGAV//NFKB1//PIK3R2//PTK2//TNXB
bta05203	Viral carcinogenesis	http://www.genome.jp/kegg-bin/show_pathway?bta05203+513928+506402+281713+511951+347700+616115+282308+517456	0.000827611	8	66	235	7707	0.0306216	3.08217	0.121212	ATF6B//CHD4//CREB1//DDB1//EIF2AK2//NFKB1//PIK3R2//PXN
bta04211	Longevity regulating pathway - mammal	http://www.genome.jp/kegg-bin/show_pathway?bta04211+513928+281713+281848+616115+282308	0.00126383	5	66	95	7707	0.0415661	2.89831	0.075758	ATF6B//CREB1//IGF1R//NFKB1//PIK3R2
bta05200	Pathways in cancer	http://www.genome.jp/kegg-bin/show_pathway?bta05200+281160+515159+281848+281875+616115+282308+506270+515125+530005+281647	0.00185862	10	66	397	7707	0.055015	2.73081	0.151515	FGF1//GNA12//IGF1R//ITGAV//NFKB1//PIK3R2//PTK2//SMAD3//WNT5A//XIAP
bta04210	Apoptosis	http://www.genome.jp/kegg-bin/show_pathway?bta04210+537782+616115+282308+281647	0.00520273	4	66	82	7707	0.129741	2.28377	0.060606	APAF1//NFKB1//PIK3R2//XIAP
bta04120	Ubiquitin mediated proteolysis	http://www.genome.jp/kegg-bin/show_pathway?bta04120+510331+511951+540642+616130+281647	0.00600208	5	66	136	7707	0.129741	2.2217	0.075758	CUL5//DDB1//FBXW11//MGRN1//XIAP
bta04012	ErbB signaling pathway	http://www.genome.jp/kegg-bin/show_pathway?bta04012+281361+513673+282308+506270	0.0064137	4	66	87	7707	0.129741	2.19289	0.060606	NRG1//PAK2//PIK3R2//PTK2
bta05215	Prostate cancer	http://www.genome.jp/kegg-bin/show_pathway?bta05215+281713+281848+616115+282308	0.0064137	4	66	87	7707	0.129741	2.19289	0.060606	CREB1//IGF1R//NFKB1//PIK3R2
bta04550	Signaling pathways regulating pluripotency of stem cells	http://www.genome.jp/kegg-bin/show_pathway?bta04550+281848+282308+515125+530005+510844	0.00657469	5	66	139	7707	0.129741	2.18213	0.075758	IGF1R//PIK3R2//SMAD3//WNT5A//ZFHX3
bta05030	Cocaine addiction	http://www.genome.jp/kegg-bin/show_pathway?bta05030+513928+281713+616115	0.00932082	3	66	51	7707	0.165482	2.03055	0.045455	ATF6B//CREB1//NFKB1
bta04390	Hippo signaling pathway	http://www.genome.jp/kegg-bin/show_pathway?bta04390+540642+281160+527964+515125+530005	0.00950405	5	66	152	7707	0.165482	2.02209	0.075758	FBXW11//FGF1//PARD3//SMAD3//WNT5A
bta04370	VEGF signaling pathway	http://www.genome.jp/kegg-bin/show_pathway?bta04370+282308+506270+517456	0.0138631	3	66	59	7707	0.209986	1.85814	0.045455	PIK3R2//PTK2//PXN
bta04014	Ras signaling pathway	http://www.genome.jp/kegg-bin/show_pathway?bta04014+281160+281848+616115+513673+282308+514554	0.0146263	6	66	234	7707	0.209986	1.83487	0.090909	FGF1//IGF1R//NFKB1//PAK2//PIK3R2//PLD1
bta04668	TNF signaling pathway	http://www.genome.jp/kegg-bin/show_pathway?bta04668+513928+281713+616115+282308	0.014819	4	66	111	7707	0.209986	1.82918	0.060606	ATF6B//CREB1//NFKB1//PIK3R2
bta05202	Transcriptional misregulation in cancer	http://www.genome.jp/kegg-bin/show_pathway?bta05202+505766+532555+281848+616115+506270	0.0148977	5	66	170	7707	0.209986	1.82688	0.075758	BMP2K//GOLPH3L//IGF1R//NFKB1//PTK2
bta04670	Leukocyte transendothelial migration	http://www.genome.jp/kegg-bin/show_pathway?bta04670+281258+282308+506270+517456	0.0181657	4	66	118	7707	0.230806	1.74075	0.060606	F11R//PIK3R2//PTK2//PXN
bta05212	Pancreatic cancer	http://www.genome.jp/kegg-bin/show_pathway?bta05212+616115+282308+515125	0.018707	3	66	66	7707	0.230806	1.728	0.045455	NFKB1//PIK3R2//SMAD3
bta04520	Adherens junction	http://www.genome.jp/kegg-bin/show_pathway?bta04520+281848+527964+515125	0.0194663	3	66	67	7707	0.230806	1.71072	0.045455	IGF1R//PARD3//SMAD3
bta04071	Sphingolipid signaling pathway	http://www.genome.jp/kegg-bin/show_pathway?bta04071+515159+616115+282308+514554	0.0202735	4	66	122	7707	0.230806	1.69307	0.060606	GNA12//NFKB1//PIK3R2//PLD1
bta04152	AMPK signaling pathway	http://www.genome.jp/kegg-bin/show_pathway?bta04152+281590+281713+281848+282308	0.0202735	4	66	122	7707	0.230806	1.69307	0.060606	ACACA//CREB1//IGF1R//PIK3R2
bta04062	Chemokine signaling pathway	http://www.genome.jp/kegg-bin/show_pathway?bta04062+616115+527964+282308+506270+517456	0.0220488	5	66	188	7707	0.239683	1.65661	0.075758	NFKB1//PARD3//PIK3R2//PTK2//PXN
bta05218	Melanoma	http://www.genome.jp/kegg-bin/show_pathway?bta05218+281160+281848+282308	0.0226727	3	66	71	7707	0.239683	1.6445	0.045455	FGF1//IGF1R//PIK3R2
bta05166	HTLV-I infection	http://www.genome.jp/kegg-bin/show_pathway?bta05166+281713+616115+282308+515125+530005+281647	0.0270193	6	66	269	7707	0.273393	1.56833	0.090909	CREB1//NFKB1//PIK3R2//SMAD3//WNT5A//XIAP
bta05133	Pertussis	http://www.genome.jp/kegg-bin/show_pathway?bta05133+281873+616115+531079	0.0279905	3	66	77	7707	0.273393	1.55299	0.045455	ITGA5//NFKB1//TIRAP
bta04710	Circadian rhythm	http://www.genome.jp/kegg-bin/show_pathway?bta04710+281713+540642	0.0286324	2	66	31	7707	0.273393	1.54314	0.030303	CREB1//FBXW11
bta04530	Tight junction	http://www.genome.jp/kegg-bin/show_pathway?bta04530+541209+281258+404108+527964	0.0301816	4	66	138	7707	0.276963	1.52026	0.060606	AMOTL1//F11R//MYH9//PARD3
bta04925	Aldosterone synthesis and secretion	http://www.genome.jp/kegg-bin/show_pathway?bta04925+513928+281713+538447	0.0308777	3	66	80	7707	0.276963	1.51035	0.045455	ATF6B//CREB1//PRKD3
bta04512	ECM-receptor interaction	http://www.genome.jp/kegg-bin/show_pathway?bta04512+281873+281875+282654	0.0318737	3	66	81	7707	0.277489	1.49657	0.045455	ITGA5//ITGAV//TNXB
bta04015	Rap1 signaling pathway	http://www.genome.jp/kegg-bin/show_pathway?bta04015+281160+281848+527964+282308+538447	0.0358455	5	66	214	7707	0.30315	1.44557	0.075758	FGF1//IGF1R//PARD3//PIK3R2//PRKD3
bta00620	Pyruvate metabolism	http://www.genome.jp/kegg-bin/show_pathway?bta00620+281590+512723	0.0416689	2	66	38	7707	0.342	1.38019	0.030303	ACACA//DLAT
bta04064	NF-kappa B signaling pathway	http://www.genome.jp/kegg-bin/show_pathway?bta04064+616115+531079+281647	0.04275	3	66	91	7707	0.342	1.36906	0.045455	NFKB1//TIRAP//XIAP
