# Supplementary material for: Genome-Wide Analysis of LncRNA in Bovine Mammary Epithelial Cell Injuries Induced by Escherichia Coli and Staphylococcus Aureus
Source: Int J Mol Sci. 2021 Sep 8;22(18):9719. doi: 10.3390/ijms22189719 (PMC8470725; doi:10.3390/ijms22189719)
Supplement: Supplementary file 1 [file ijms-22-09719-s001.zip › Table S7 The target genes of lncRNA.xlsx]

## Sheet: mi_lnc_out
lncRNA	miRNA	Tot.Score	Tot.Energy	Max.Score	Max.Energy	Strand	Len1	Len2	Positions
XR_003030972.1	bta-miR-6501	883	-152.18	155	-33.45	51	23	4549	71 1253 2795 1322 3717 3207
XR_001501642.2	bta-miR-6501	144	-22.26	144	-22.26	54	23	916	241
XR_238901.4	bta-miR-6529b	140	-21.83	140	-21.83	295	20	484	288
XR_814230.3	bta-miR-6529b	141	-20.52	141	-20.52	303	20	1065	178
XR_139556.5	bta-miR-2287	303	-63.63	152	-32.4	331	21	1713	160 585
XR_003031756.1	bta-miR-10182-5p	447	-90.53	153	-37.94	364	24	2716	185 295 2145
XR_816568.3	bta-miR-10182-5p	151	-31.32	151	-31.32	370	24	653	361
XR_003030972.1	bta-miR-10182-5p	143	-36.26	143	-36.26	374	24	4549	4240
XR_003031756.1	bta-miR-10182-3p	287	-52.91	145	-27.82	383	22	2716	303 90
NR_046265.1	bta-miR-10182-3p	158	-41.67	158	-41.67	384	22	1638	442
XR_003033236.1	bta-miR-10182-3p	142	-23.05	142	-23.05	391	22	4973	2963
XR_003030972.1	bta-miR-10182-3p	289	-57.12	146	-31.3	393	22	4549	174 4398
XR_003034771.1	bta-miR-1224	143	-31.66	143	-31.66	476	21	2783	1934
XR_003029639.1	bta-miR-1224	156	-30.58	156	-30.58	480	21	627	60
XR_003029425.1	bta-miR-2290	157	-26.67	157	-26.67	777	20	726	535
XR_814230.3	bta-miR-11971	297	-52.29	153	-29.37	797	20	1065	550 16
XR_003035614.1	bta-miR-12031	148	-27.87	148	-27.87	855	22	892	239
XR_003031756.1	bta-miR-6517	588	-111.71	151	-32.78	991	23	2716	540 1 806 82
XR_816568.3	bta-miR-6517	144	-21.58	144	-21.58	997	23	653	11
XR_001501642.2	bta-miR-6517	291	-50.39	146	-25.4	1004	23	916	230 200
XR_814230.3	bta-miR-6517	161	-40.11	161	-40.11	1006	23	1065	268
XR_816568.3	bta-miR-10171-3p	159	-27.87	159	-27.87	1016	22	653	19
XR_003030972.1	bta-miR-10171-3p	454	-76.97	154	-29.64	1020	22	4549	830 4272 2268
XR_001500243.2	bta-miR-10171-3p	311	-52.3	162	-30.81	1021	22	4447	554 1842
XR_814230.3	bta-miR-10171-3p	151	-20.09	151	-20.09	1025	22	1065	492
NR_046265.1	bta-miR-2291	153	-33.56	153	-33.56	1125	24	1638	509
XR_003031756.1	bta-miR-10162-5p	447	-73.54	154	-28.81	1200	23	2716	2 1559 1900
XR_003033236.1	bta-miR-10162-5p	304	-48.51	162	-25.54	1208	23	4973	4667 2612
XR_805191.3	bta-miR-10162-5p	160	-30.15	160	-30.15	1209	23	1011	849
NR_046265.1	bta-miR-2295	164	-33.15	164	-33.15	1277	21	1638	398
XR_816568.3	bta-miR-2295	145	-25.24	145	-25.24	1282	21	653	501
XR_003030972.1	bta-miR-2295	150	-34.69	150	-34.69	1286	21	4549	2270
XR_003031756.1	bta-miR-11972	150	-27.41	150	-27.41	1314	21	2716	378
NR_046265.1	bta-miR-11972	463	-104.7	165	-38.02	1315	21	1638	1081 86 190
XR_139556.5	bta-miR-11972	281	-50.05	141	-28.46	1319	21	1713	974 1
XR_816568.3	bta-miR-11972	143	-29.98	143	-29.98	1320	21	653	314
XR_003033236.1	bta-miR-11972	284	-55.12	144	-29.42	1322	21	4973	3817 4582
XR_003030972.1	bta-miR-11972	734	-153.2	153	-37.29	1324	21	4549	675 85 3073 194 3016
XR_001500243.2	bta-miR-11972	723	-140.52	157	-33.31	1325	21	4447	1519 928 2379 1062 3320
XR_814230.3	bta-miR-11972	613	-124.25	165	-33.21	1329	21	1065	206 26 222 844
XR_003035614.1	bta-miR-11972	162	-30.71	162	-30.71	1330	21	892	28
XR_003031756.1	bta-miR-12030	428	-82.63	147	-29.61	1352	19	2716	4 2462 300
NR_046265.1	bta-miR-12030	572	-114.39	146	-31.57	1353	19	1638	1079 433 159 98
XR_003030972.1	bta-miR-12030	148	-32.87	148	-32.87	1362	19	4549	625
XR_003035614.1	bta-miR-12030	141	-25.08	141	-25.08	1368	19	892	248
XR_003030972.1	bta-miR-1301	152	-29.21	152	-29.21	1571	24	4549	3214
XR_814230.3	bta-miR-1301	288	-45.15	144	-25.01	1576	24	1065	381 758
XR_816568.3	bta-miR-12049	145	-23.37	145	-23.37	1586	21	653	489
XR_003030972.1	bta-miR-12049	716	-122.12	148	-28.19	1590	21	4549	713 224 242 280 110
XR_003035614.1	bta-miR-12049	283	-52.36	142	-27	1596	21	892	864 570
XR_001495249.2	bta-miR-10175-5p	150	-25.11	150	-25.11	1660	20	500	230
XR_003035614.1	bta-miR-10175-3p	164	-29.21	164	-29.21	1691	23	892	223
NR_046265.1	bta-miR-3154	144	-26.06	144	-26.06	1771	21	1638	956
XR_238901.4	bta-miR-3154	141	-28.46	141	-28.46	1777	21	484	84
XR_003031756.1	bta-miR-12056	146	-21.22	146	-21.22	1846	21	2716	1876
XR_139556.5	bta-miR-12056	142	-25.71	142	-25.71	1851	21	1713	1325
XR_003033236.1	bta-miR-12056	452	-90.01	170	-39.8	1854	21	4973	4578 3177 1818
XR_001500243.2	bta-miR-12056	445	-78.34	153	-31.99	1857	21	4447	302 947 1851
XR_814230.3	bta-miR-12056	150	-24.92	150	-24.92	1861	21	1065	504
XR_003035614.1	bta-miR-12056	142	-39.09	142	-39.09	1862	21	892	36
XR_003031756.1	bta-miR-12014	149	-31.37	149	-31.37	1903	22	2716	98
NR_046265.1	bta-miR-12014	449	-99	162	-36.51	1904	22	1638	855 439 112
XR_003033236.1	bta-miR-12014	295	-59.12	150	-31.34	1911	22	4973	2628 2231
XR_003030972.1	bta-miR-12014	457	-99.66	157	-38.32	1913	22	4549	3120 1434 2785
XR_001501642.2	bta-miR-12014	151	-24.72	151	-24.72	1916	22	916	353
NR_046265.1	bta-miR-7860	295	-54.94	152	-29.73	1980	21	1638	979 491
XR_001495249.2	bta-miR-7860	170	-27.43	170	-27.43	1983	21	500	19
NR_046265.1	bta-miR-10177-5p	1032	-191.47	165	-32.61	2132	22	1638	633 416 264 144 504 189 470
XR_003030972.1	bta-miR-10177-5p	431	-72.96	147	-26.55	2141	22	4549	74 2780 1994
XR_816568.3	bta-miR-2299-3p	148	-28.52	148	-28.52	2175	21	653	20
XR_003035614.1	bta-miR-2300a-5p	145	-21.04	145	-21.04	2204	22	892	559
XR_003031756.1	bta-miR-3141	141	-26.29	141	-26.29	2454	18	2716	2455
XR_139556.5	bta-miR-3141	157	-26.31	157	-26.31	2459	18	1713	122
XR_001501642.2	bta-miR-3141	150	-25.3	150	-25.3	2467	18	916	10
XR_814230.3	bta-miR-3141	312	-57.94	158	-30.07	2469	18	1065	208 27
NR_046265.1	bta-miR-2892	298	-58.15	155	-31.67	2512	22	1638	87 482
XR_001501642.2	bta-miR-2301	145	-27.26	145	-27.26	2543	20	916	345
NR_046265.1	bta-miR-2302	455	-86.82	155	-31.34	2550	21	1638	659 482 329
XR_003030972.1	bta-miR-2302	151	-29.26	151	-29.26	2559	21	4549	3016
XR_001501642.2	bta-miR-2302	153	-25.35	153	-25.35	2562	21	916	287
XR_003030972.1	bta-miR-12034	293	-52.7	153	-29.44	2806	19	4549	3917 120
XR_001501642.2	bta-miR-12034	140	-25.09	140	-25.09	2809	19	916	237
XR_814230.3	bta-miR-12034	145	-25.03	145	-25.03	2811	19	1065	229
XR_805191.3	bta-miR-11973	145	-22.89	145	-22.89	2824	22	1011	816
XR_003031756.1	bta-miR-2305	759	-147.55	168	-33.99	2834	20	2716	1506 851 562 2133 117
NR_046265.1	bta-miR-2305	438	-93.91	152	-37.74	2835	20	1638	39 1063 399
XR_003029639.1	bta-miR-2305	141	-22.5	141	-22.5	2836	20	627	240
XR_001495249.2	bta-miR-2305	141	-23.43	141	-23.43	2838	20	500	270
XR_139556.5	bta-miR-2305	284	-62.43	143	-38.1	2839	20	1713	1320 152
XR_003033236.1	bta-miR-2305	461	-89.72	162	-37.03	2842	20	4973	2960 3483 257
XR_805191.3	bta-miR-2305	145	-34.65	145	-34.65	2843	20	1011	319
XR_003030972.1	bta-miR-2305	434	-93.49	150	-36.64	2844	20	4549	825 4277 4412
XR_001500243.2	bta-miR-2305	1060	-231.67	164	-39.94	2845	20	4447	649 1863 2389 2376 944 2562 2411
XR_001501642.2	bta-miR-2305	148	-32.91	148	-32.91	2847	20	916	263
XR_814230.3	bta-miR-2305	462	-98.15	157	-42.21	2849	20	1065	840 700 824
XR_003035614.1	bta-miR-2305	141	-33.75	141	-33.75	2850	20	892	34
XR_003031756.1	bta-miR-2306	321	-58.28	162	-29.43	3081	22	2716	1555 151
XR_816568.3	bta-miR-2306	143	-31.23	143	-31.23	3087	22	653	120
XR_003030972.1	bta-miR-2306	607	-108.6	162	-34.11	3091	22	4549	1514 3370 1461 1032
XR_003031756.1	bta-miR-296-3p	602	-96.89	162	-24.85	3138	22	2716	2241 2021 2119 856
NR_046265.1	bta-miR-296-3p	167	-28.48	167	-28.48	3139	22	1638	639
XR_816568.3	bta-miR-296-3p	155	-29.98	155	-29.98	3144	22	653	133
XR_238901.4	bta-miR-296-3p	144	-20.99	144	-20.99	3145	22	484	156
XR_003030972.1	bta-miR-296-3p	147	-26.24	147	-26.24	3148	22	4549	852
XR_139556.5	bta-miR-12010	458	-87.04	161	-32.04	3219	23	1713	509 176 197
XR_816568.3	bta-miR-12010	154	-27.74	154	-27.74	3220	23	653	521
XR_805191.3	bta-miR-12010	147	-29.17	147	-29.17	3223	23	1011	226
XR_003030613.1	bta-miR-12010	179	-32.39	179	-32.39	3226	23	2253	2059
XR_814230.3	bta-miR-12010	140	-22.81	140	-22.81	3229	23	1065	1038
XR_003035614.1	bta-miR-12010	147	-27.28	147	-27.28	3230	23	892	135
XR_003029639.1	bta-miR-2309	294	-51.48	148	-26.16	3368	23	627	315 65
XR_816568.3	bta-miR-2309	149	-29.16	149	-29.16	3372	23	653	306
XR_805191.3	bta-miR-2309	165	-32.81	165	-32.81	3375	23	1011	405
XR_003030972.1	bta-miR-2309	309	-61.04	160	-35.92	3376	23	4549	815 4411
XR_001500243.2	bta-miR-2309	599	-112.89	168	-33.39	3377	23	4447	1427 1457 2026 564
XR_814230.3	bta-miR-2309	439	-75.43	153	-27.87	3381	23	1065	209 529 651
XR_805191.3	bta-miR-151-5p	151	-32.35	151	-32.35	3413	21	1011	575
NR_046265.1	bta-miR-12027	285	-60.37	145	-33.21	3443	22	1638	1040 709
XR_003030972.1	bta-miR-12027	295	-53.6	155	-29.16	3452	22	4549	223 1935
XR_003035614.1	bta-miR-12027	286	-56.36	145	-29.01	3458	22	892	124 177
XR_003030972.1	bta-miR-2313-5p	288	-55.42	147	-33.81	4003	22	4549	68 1250
XR_001501642.2	bta-miR-2313-5p	140	-24.65	140	-24.65	4006	22	916	257
XR_003029425.1	bta-miR-2313-3p	144	-24.49	144	-24.49	4026	20	726	564
NR_046265.1	bta-miR-2316	141	-32.72	141	-32.72	4184	23	1638	437
XR_003033236.1	bta-miR-2316	429	-78.45	145	-27.39	4191	23	4973	1454 4380 3999
XR_805191.3	bta-miR-2316	142	-26.06	142	-26.06	4192	23	1011	666
XR_001501642.2	bta-miR-2316	149	-28.93	149	-28.93	4196	23	916	42
XR_003035614.1	bta-miR-2316	596	-117.41	153	-33.28	4199	23	892	166 216 847 575
XR_001501642.2	bta-miR-326	140	-20.62	140	-20.62	4272	20	916	187
XR_003031756.1	bta-miR-1343-5p	162	-41.83	162	-41.83	4278	22	2716	105
NR_046265.1	bta-miR-1343-5p	306	-66.78	158	-40.63	4279	22	1638	265 451
XR_001495249.2	bta-miR-1343-5p	146	-25.36	146	-25.36	4282	22	500	18
XR_805191.3	bta-miR-1343-5p	146	-22.37	146	-22.37	4287	22	1011	1
XR_003030972.1	bta-miR-1343-5p	286	-64.39	146	-34.63	4288	22	4549	4251 1995
XR_001500243.2	bta-miR-1343-5p	284	-54.45	144	-30.59	4289	22	4447	2230 1280
XR_814230.3	bta-miR-1343-5p	297	-67.89	156	-35.09	4293	22	1065	730 196
XR_003035614.1	bta-miR-1343-5p	149	-37.28	149	-37.28	4294	22	892	808
XR_001501642.2	bta-miR-1343-3p	175	-31.15	175	-31.15	4310	20	916	97
XR_003031756.1	bta-miR-6528	151	-23.37	151	-23.37	4335	20	2716	1906
XR_238901.4	bta-miR-6528	140	-25.63	140	-25.63	4342	20	484	97
XR_001501642.2	bta-miR-6528	164	-26.52	164	-26.52	4348	20	916	309
XR_003032445.1	bta-miR-129-5p	282	-44.8	142	-22.95	4357	22	220	15 74
XR_816568.3	bta-miR-129-5p	144	-20.1	144	-20.1	4360	22	653	98
XR_003033236.1	bta-miR-12046	424	-68.98	142	-24.05	4476	20	4973	4100 4033 4123
XR_003035614.1	bta-miR-12046	144	-22.76	144	-22.76	4484	20	892	469
XR_003031756.1	bta-miR-11975	141	-32.01	141	-32.01	4658	20	2716	2154
NR_046265.1	bta-miR-11975	458	-91.93	163	-34.72	4659	20	1638	283 975 87
XR_816568.3	bta-miR-11975	141	-34.53	141	-34.53	4664	20	653	67
XR_001501642.2	bta-miR-11975	145	-41.96	145	-41.96	4671	20	916	12
NR_046265.1	bta-miR-7180	144	-24.04	144	-24.04	4678	24	1638	198
XR_003029639.1	bta-miR-214	292	-47.48	152	-26.43	4698	22	627	269 296
XR_003033236.1	bta-miR-214	463	-69.22	162	-28.18	4704	22	4973	3664 2901 2611
XR_001500243.2	bta-miR-199a-5p	151	-33.87	151	-33.87	4745	22	4447	1275
XR_001500243.2	bta-miR-199a-5p	151	-33.87	151	-33.87	17817	22	4447	1275
XR_816568.3	bta-miR-12050	141	-32.08	141	-32.08	4778	23	653	380
XR_003035614.1	bta-miR-12050	140	-25.79	140	-25.79	4788	23	892	467
XR_003030972.1	bta-miR-34a	146	-24.73	146	-24.73	4801	22	4549	3150
XR_003033236.1	bta-miR-2320-5p	1197	-214.65	161	-36.18	4837	23	4973	3353 4259 1599 4796 4733 2270 2643 3811
XR_003030972.1	bta-miR-2320-5p	911	-165.09	167	-35.02	4839	23	4549	3113 2786 670 387 2729 2810
XR_003030972.1	bta-miR-11974	445	-73.67	156	-25.28	4896	24	4549	1978 4224 261
XR_003030613.1	bta-miR-11974	150	-30.27	150	-30.27	4898	24	2253	1605
NR_046265.1	bta-miR-10180-3p	145	-28.43	145	-28.43	5020	20	1638	28
NR_046265.1	bta-miR-10180-3p	145	-28.43	145	-28.43	5039	20	1638	28
XR_805191.3	bta-miR-10180-3p	152	-30.18	152	-30.18	5028	20	1011	295
XR_805191.3	bta-miR-10180-3p	152	-30.18	152	-30.18	5047	20	1011	295
XR_814230.3	bta-miR-10180-3p	144	-26.25	144	-26.25	5034	20	1065	539
XR_814230.3	bta-miR-10180-3p	144	-26.25	144	-26.25	5053	20	1065	539
NR_046265.1	bta-miR-10180-3p	145	-28.43	145	-28.43	5020	20	1638	28
NR_046265.1	bta-miR-10180-3p	145	-28.43	145	-28.43	5039	20	1638	28
XR_805191.3	bta-miR-10180-3p	152	-30.18	152	-30.18	5028	20	1011	295
XR_805191.3	bta-miR-10180-3p	152	-30.18	152	-30.18	5047	20	1011	295
XR_814230.3	bta-miR-10180-3p	144	-26.25	144	-26.25	5034	20	1065	539
XR_814230.3	bta-miR-10180-3p	144	-26.25	144	-26.25	5053	20	1065	539
XR_238901.4	bta-miR-669	148	-24.08	148	-24.08	5102	22	484	214
XR_816568.3	bta-miR-12036	442	-73.92	151	-28.6	5443	24	653	280 45 475
XR_003033236.1	bta-miR-12036	477	-106.61	176	-39.75	5445	24	4973	4855 4051 4088
XR_003030972.1	bta-miR-12036	429	-71.37	145	-24.54	5447	24	4549	3440 2986 2800
XR_001501642.2	bta-miR-12036	144	-24.07	144	-24.07	5450	24	916	227
XR_003035614.1	bta-miR-12036	287	-62.85	147	-34.5	5453	24	892	571 194
NR_046265.1	bta-miR-6521	283	-54.11	142	-31.93	5609	23	1638	748 168
XR_816568.3	bta-miR-6521	141	-26.78	141	-26.78	5614	23	653	190
XR_814230.3	bta-miR-6521	145	-25.1	145	-25.1	5623	23	1065	143
XR_003035614.1	bta-miR-6521	300	-53.42	154	-27.03	5624	23	892	669 274
NR_046265.1	bta-miR-10020	312	-46.87	157	-23.68	5628	22	1638	1007 226
XR_003031756.1	bta-miR-11976	146	-32.54	146	-32.54	5646	21	2716	2153
NR_046265.1	bta-miR-11976	603	-131.02	165	-35.71	5647	21	1638	281 975 86 861
XR_816568.3	bta-miR-11976	141	-34.53	141	-34.53	5652	21	653	66
XR_001501642.2	bta-miR-11976	146	-43.54	146	-43.54	5659	21	916	11
XR_003031756.1	bta-miR-1306	294	-69.35	152	-34.95	5760	21	2716	2523 2535
XR_003031756.1	bta-miR-2324	1029	-189.26	153	-32	5779	23	2716	740 2236 2178 1589 561 1983 853
NR_046265.1	bta-miR-2324	303	-61.71	152	-32.68	5780	23	1638	395 635
XR_001495249.2	bta-miR-2324	151	-28.32	151	-28.32	5783	23	500	217
XR_139556.5	bta-miR-2324	436	-70.96	148	-24.91	5784	23	1713	149 347 373
XR_003033236.1	bta-miR-2324	286	-48.67	144	-24.95	5787	23	4973	248 3444
XR_003030972.1	bta-miR-2324	739	-139.68	155	-37.87	5789	23	4549	4324 850 515 1691 4405
XR_001500243.2	bta-miR-2324	1036	-200.26	152	-35.38	5790	23	4447	2475 932 2383 2504 510 1641 649
XR_814230.3	bta-miR-2324	287	-49.08	147	-25.79	5794	23	1065	798 1041
XR_238901.4	bta-miR-2326	146	-24.37	146	-24.37	5862	20	484	370
XR_816568.3	bta-miR-2327	152	-30.93	152	-30.93	5880	24	653	301
NR_046265.1	bta-miR-138	336	-51.32	173	-30.63	5894	23	1638	319 1269
NR_046265.1	bta-miR-138	336	-51.32	173	-30.63	10872	23	1638	319 1269
XR_816568.3	bta-miR-138	287	-51.94	144	-26	5899	23	653	66 387
XR_816568.3	bta-miR-138	287	-51.94	144	-26	10877	23	653	66 387
XR_003031756.1	bta-miR-328	287	-47.44	145	-24.37	5969	22	2716	781 1460
XR_003035614.1	bta-miR-328	141	-30.58	141	-30.58	5985	22	892	431
XR_003031756.1	bta-miR-2328-5p	431	-78.86	146	-31.99	6007	21	2716	2529 172 1341
XR_805191.3	bta-miR-2328-5p	162	-34.08	162	-34.08	6016	21	1011	679
XR_003030972.1	bta-miR-2328-5p	589	-131.89	155	-38.52	6017	21	4549	563 1 1526 182
XR_003030613.1	bta-miR-2328-5p	154	-21.51	154	-21.51	6019	21	2253	225
XR_814230.3	bta-miR-2328-5p	289	-63.33	148	-35.11	6022	21	1065	259 622
XR_003035614.1	bta-miR-2328-5p	750	-151.29	160	-35.68	6023	21	892	117 855 730 871 466
XR_003032445.1	bta-miR-2328-3p	146	-27.72	146	-27.72	6029	21	220	70
XR_816568.3	bta-miR-2328-3p	141	-25.04	141	-25.04	6032	21	653	206
XR_003030972.1	bta-miR-2328-3p	150	-35.11	150	-35.11	6036	21	4549	34
XR_003035614.1	bta-miR-2328-3p	153	-33.3	153	-33.3	6042	21	892	487
NR_046265.1	bta-miR-2901	285	-49.5	143	-25.27	6046	21	1638	452 1050
XR_003031756.1	bta-miR-2899	146	-24.54	146	-24.54	6064	18	2716	2364
NR_046265.1	bta-miR-2899	147	-24.7	147	-24.7	6065	18	1638	856
XR_816568.3	bta-miR-2899	140	-26.69	140	-26.69	6070	18	653	29
XR_001501642.2	bta-miR-2899	146	-28.64	146	-28.64	6077	18	916	243
XR_003035614.1	bta-miR-2899	286	-52	146	-29.32	6080	18	892	89 141
XR_003031756.1	bta-miR-12057	750	-126.72	177	-30.88	6121	21	2716	1909 2066 2162 628 1506
NR_046265.1	bta-miR-2330-5p	161	-32.03	161	-32.03	6198	23	1638	458
XR_139556.5	bta-miR-2330-5p	299	-59.9	155	-31.55	6202	23	1713	399 872
XR_805191.3	bta-miR-2330-5p	143	-31.78	143	-31.78	6206	23	1011	247
XR_003035614.1	bta-miR-2330-5p	142	-21.47	142	-21.47	6213	23	892	662
XR_814230.3	bta-miR-150	163	-30.49	163	-30.49	6250	23	1065	619
XR_238901.4	bta-miR-371	147	-22.49	147	-22.49	6337	23	484	240
XR_003034771.1	bta-miR-7865	282	-44.96	142	-23.4	6385	19	2783	1926 591
NR_046265.1	bta-miR-7865	140	-27.18	140	-27.18	6388	19	1638	44
XR_003029639.1	bta-miR-7865	150	-25.79	150	-25.79	6389	19	627	240
XR_139556.5	bta-miR-7865	286	-51.45	144	-27.19	6392	19	1713	703 182
XR_805191.3	bta-miR-7865	156	-37.83	156	-37.83	6396	19	1011	306
XR_001501642.2	bta-miR-7865	147	-24.05	147	-24.05	6400	19	916	309
XR_814230.3	bta-miR-7865	281	-52.97	141	-28.67	6402	19	1065	214 794
XR_816568.3	bta-miR-2900	426	-78.61	146	-28.06	6431	20	653	311 26 199
XR_814230.3	bta-miR-2900	598	-108.5	159	-31.92	6440	20	1065	208 181 22 846
XR_003029639.1	bta-miR-21-3p	329	-44.33	166	-22.2	6560	22	627	267 429
NR_046265.1	bta-miR-2331-5p	293	-47.09	152	-25.55	6578	23	1638	697 153
XR_003032445.1	bta-miR-2331-5p	143	-21.77	143	-21.77	6580	23	220	8
XR_003033236.1	bta-miR-2331-5p	144	-20.68	144	-20.68	6585	23	4973	2110
XR_003030972.1	bta-miR-2331-5p	447	-76.4	156	-27.95	6587	23	4549	2199 2762 1101
XR_003035614.1	bta-miR-2331-5p	283	-50.81	143	-26.61	6593	23	892	202 869
XR_003035614.1	bta-miR-2331-3p	144	-25.5	144	-25.5	6612	21	892	231
XR_001501642.2	bta-miR-2333	145	-25.36	145	-25.36	6685	21	916	245
XR_814230.3	bta-miR-2333	153	-21.79	153	-21.79	6687	21	1065	773
XR_003031756.1	bta-miR-12059	452	-84.38	158	-36.13	6767	21	2716	1344 358 2532
XR_003035614.1	bta-miR-12059	1057	-190.33	160	-33.25	6783	21	892	207 309 503 109 519 429 781
XR_003029425.1	bta-miR-4523	141	-25.38	141	-25.38	6800	21	726	212
XR_001501642.2	bta-miR-2334	293	-40.79	148	-20.4	6818	22	916	146 810
XR_003031756.1	bta-miR-423-3p	147	-26.9	147	-26.9	6843	24	2716	876
NR_046265.1	bta-miR-423-3p	312	-57.94	165	-32.46	6844	24	1638	10 425
XR_001495249.2	bta-miR-423-3p	141	-22.7	141	-22.7	6847	24	500	1
XR_805191.3	bta-miR-423-3p	146	-21.45	146	-21.45	6852	24	1011	259
NR_046265.1	bta-miR-2338	146	-23.44	146	-23.44	7053	23	1638	510
XR_001495249.2	bta-miR-2338	159	-24.81	159	-24.81	7056	23	500	211
XR_139556.5	bta-miR-2338	434	-72.45	146	-25.76	7057	23	1713	659 732 145
XR_003030972.1	bta-miR-324	287	-60.92	146	-35.4	7119	23	4549	1329 3163
XR_003035614.1	bta-miR-324	141	-27.21	141	-27.21	7125	23	892	757
XR_139556.5	bta-miR-744	148	-29.39	148	-29.39	7152	22	1713	178
XR_816568.3	bta-miR-744	142	-24.97	142	-24.97	7153	22	653	308
XR_003029425.1	bta-miR-744	145	-24.02	145	-24.02	7161	22	726	404
XR_816568.3	bta-miR-10183-5p	143	-30.59	143	-30.59	7229	22	653	37
NR_046265.1	bta-miR-2886	446	-85.17	163	-31.91	7281	18	1638	80 122 869
XR_238901.4	bta-miR-2886	142	-20.59	142	-20.59	7287	18	484	455
XR_003030972.1	bta-miR-2886	449	-79.71	159	-29.26	7290	18	4549	128 178 368
XR_238901.4	bta-miR-10173-5p	157	-27.94	157	-27.94	7477	22	484	103
XR_001501642.2	bta-miR-10173-5p	146	-30.97	146	-30.97	7483	22	916	287
XR_816568.3	bta-miR-10179-5p	150	-32.98	150	-32.98	7609	22	653	81
XR_003029425.1	bta-miR-10179-5p	148	-22.19	148	-22.19	7617	22	726	406
XR_814230.3	bta-miR-10179-5p	307	-49.42	162	-28.48	7618	22	1065	713 775
XR_003035614.1	bta-miR-2349	154	-31.53	154	-31.53	7752	23	892	546
NR_046265.1	bta-miR-2348	143	-21.84	143	-21.84	7756	21	1638	1053
XR_238901.4	bta-miR-2348	287	-48.45	145	-24.64	7762	21	484	224 116
XR_003030972.1	bta-miR-2348	441	-90.13	151	-30.96	7765	21	4549	2272 596 136
XR_003031756.1	bta-miR-11978	291	-47.68	151	-23.95	8040	22	2716	1142 1198
XR_805191.3	bta-miR-11978	291	-50.49	148	-28.35	8049	22	1011	39 462
XR_003030972.1	bta-miR-11978	734	-138.85	155	-33.69	8050	22	4549	338 1 1367 1967 561
XR_003035614.1	bta-miR-11978	1350	-252.47	155	-31.23	8056	22	892	517 310 585 782 206 504 415 529 546
NR_046265.1	bta-miR-2904	157	-23.01	157	-23.01	8098	19	1638	160
NR_046265.1	bta-miR-2904	157	-23.01	157	-23.01	14463	19	1638	160
NR_046265.1	bta-miR-2904	157	-23.01	157	-23.01	14482	19	1638	160
XR_001495249.2	bta-miR-2904	294	-50.19	151	-25.71	8101	19	500	9 225
XR_001495249.2	bta-miR-2904	294	-50.19	151	-25.71	14466	19	500	9 225
XR_001495249.2	bta-miR-2904	294	-50.19	151	-25.71	14485	19	500	9 225
XR_238901.4	bta-miR-2904	146	-28.45	146	-28.45	8104	19	484	126
XR_238901.4	bta-miR-2904	146	-28.45	146	-28.45	14469	19	484	126
XR_238901.4	bta-miR-2904	146	-28.45	146	-28.45	14488	19	484	126
XR_001500243.2	bta-miR-2904	142	-20.92	142	-20.92	8108	19	4447	3332
XR_001500243.2	bta-miR-2904	142	-20.92	142	-20.92	14473	19	4447	3332
XR_001500243.2	bta-miR-2904	142	-20.92	142	-20.92	14492	19	4447	3332
XR_001501642.2	bta-miR-2904	151	-32.38	151	-32.38	8110	19	916	93
XR_001501642.2	bta-miR-2904	151	-32.38	151	-32.38	14475	19	916	93
XR_001501642.2	bta-miR-2904	151	-32.38	151	-32.38	14494	19	916	93
XR_816568.3	bta-miR-375	153	-21.44	153	-21.44	8274	23	653	249
XR_001495249.2	bta-miR-12053	149	-23.71	149	-23.71	8329	22	500	172
XR_139556.5	bta-miR-12053	172	-30.89	172	-30.89	8330	22	1713	337
XR_814230.3	bta-miR-12053	297	-54.12	157	-29.07	8340	22	1065	188 754
XR_003030972.1	bta-miR-6775	288	-72.05	146	-39.92	8411	25	4549	569 232
XR_003035614.1	bta-miR-10181-5p	161	-29.76	161	-29.76	8436	21	892	27
NR_046265.1	bta-miR-12026	147	-28.61	147	-28.61	8478	20	1638	458
XR_003030613.1	bta-miR-12026	143	-37.11	143	-37.11	8489	20	2253	1807
XR_003030972.1	bta-miR-12032	923	-168.4	161	-35.76	8563	21	4549	123 3491 1607 1519 258 1009
XR_001501642.2	bta-miR-12032	280	-48.62	140	-27.1	8566	21	916	74 225
XR_003035614.1	bta-miR-12032	154	-33.14	154	-33.14	8569	21	892	403
XR_003031756.1	bta-miR-2889	600	-101.49	155	-29.88	8686	21	2716	701 1842 598 523
NR_046265.1	bta-miR-2889	144	-33.29	144	-33.29	8687	21	1638	163
XR_003033236.1	bta-miR-2889	293	-54.43	153	-27.63	8694	21	4973	4822 4098
XR_003030972.1	bta-miR-2889	146	-32.57	146	-32.57	8696	21	4549	234
XR_003035614.1	bta-miR-2889	303	-63.5	161	-33.73	8702	21	892	575 195
NR_046265.1	bta-miR-12004	140	-20.08	140	-20.08	8839	23	1638	885
XR_001495249.2	bta-miR-12004	161	-33.01	161	-33.01	8842	23	500	140
XR_816568.3	bta-miR-12004	430	-76.06	146	-28.19	8844	23	653	98 493 152
XR_238901.4	bta-miR-12004	152	-26.61	152	-26.61	8845	23	484	287
XR_003033236.1	bta-miR-12004	591	-130.24	151	-38.33	8846	23	4973	4104 4853 4155 4003
XR_003030972.1	bta-miR-12004	861	-168.37	145	-32.16	8848	23	4549	1343 579 1428 1718 4293 4390
XR_003035614.1	bta-miR-12004	286	-46.48	145	-23.98	8854	23	892	429 785
XR_003031756.1	bta-miR-2360	312	-63.44	164	-38.61	8857	22	2716	328 861
NR_046265.1	bta-miR-2360	161	-31.32	161	-31.32	8858	22	1638	851
XR_003029639.1	bta-miR-2360	145	-26.01	145	-26.01	8859	22	627	376
XR_003032445.1	bta-miR-2360	143	-24.92	143	-24.92	8860	22	220	118
XR_001495249.2	bta-miR-2360	167	-28.84	167	-28.84	8861	22	500	47
XR_139556.5	bta-miR-2360	160	-25.23	160	-25.23	8862	22	1713	973
XR_805191.3	bta-miR-2360	142	-33.64	142	-33.64	8866	22	1011	976
XR_001500243.2	bta-miR-2360	1676	-271.98	167	-28.06	8868	22	4447	2379 645 978 789 1061 827 1419 559 1856 2692 2523
XR_003029425.1	bta-miR-2360	286	-50.03	143	-27.23	8871	22	726	442 540
XR_814230.3	bta-miR-2360	166	-27.16	166	-27.16	8872	22	1065	220
XR_003035614.1	bta-miR-2360	172	-35.98	172	-35.98	8873	22	892	141
XR_001495249.2	bta-miR-12015	157	-29.43	157	-29.43	8937	20	500	244
XR_003031756.1	bta-miR-2364	632	-98.82	167	-33.01	9104	23	2716	1600 2182 1379 42
XR_139556.5	bta-miR-2364	626	-106.45	178	-29.88	9109	23	1713	852 590 58 222
XR_816568.3	bta-miR-2364	158	-27.63	158	-27.63	9110	23	653	30
XR_003035614.1	bta-miR-2364	142	-26.06	142	-26.06	9120	23	892	378
XR_238901.4	bta-miR-184	142	-27.62	142	-27.62	9149	22	484	82
XR_003035614.1	bta-miR-211	430	-65.78	145	-22.82	9177	21	892	521 107 588
XR_003031756.1	bta-miR-2888	140	-39.81	140	-39.81	9218	19	2716	858
XR_003031756.1	bta-miR-2888	140	-39.81	140	-39.81	11289	19	2716	858
XR_139556.5	bta-miR-2888	142	-30.79	142	-30.79	9223	19	1713	154
XR_139556.5	bta-miR-2888	142	-30.79	142	-30.79	11294	19	1713	154
XR_003033236.1	bta-miR-2888	311	-63.12	167	-35.31	9226	19	4973	2952 255
XR_003033236.1	bta-miR-2888	311	-63.12	167	-35.31	11297	19	4973	2952 255
XR_003030972.1	bta-miR-2888	141	-23.23	141	-23.23	9228	19	4549	2435
XR_003030972.1	bta-miR-2888	141	-23.23	141	-23.23	11299	19	4549	2435
XR_001500243.2	bta-miR-2888	760	-157.41	157	-36.48	9229	19	4447	3839 2575 2391 938 648
XR_001500243.2	bta-miR-2888	760	-157.41	157	-36.48	11300	19	4447	3839 2575 2391 938 648
XR_814230.3	bta-miR-2888	142	-31.74	142	-31.74	9233	19	1065	842
XR_814230.3	bta-miR-2888	142	-31.74	142	-31.74	11304	19	1065	842
XR_003035614.1	bta-miR-2888	156	-40.45	156	-40.45	9234	19	892	32
XR_003035614.1	bta-miR-2888	156	-40.45	156	-40.45	11305	19	892	32
XR_816568.3	bta-miR-493	177	-29.69	177	-29.69	9528	22	653	41
XR_003030972.1	bta-miR-665	312	-58.21	168	-30.74	9551	20	4549	3991 1474
NR_046265.1	bta-miR-431	142	-28.08	142	-28.08	9561	23	1638	127
XR_003035614.1	bta-miR-127	151	-25.3	151	-25.3	9614	22	892	583
NR_046265.1	bta-miR-432	148	-32.42	148	-32.42	9618	23	1638	496
XR_238901.4	bta-miR-432	141	-29.68	141	-29.68	9624	23	484	140
XR_805191.3	bta-miR-432	295	-61.26	152	-36.92	9626	23	1011	243 7
XR_003031756.1	bta-miR-370	296	-59.64	150	-33.01	9655	22	2716	1486 553
XR_816568.3	bta-miR-370	153	-32.91	153	-32.91	9661	22	653	82
XR_805191.3	bta-miR-370	157	-25.2	157	-25.2	9664	22	1011	820
XR_003030972.1	bta-miR-370	161	-22.02	161	-22.02	9665	22	4549	4171
XR_814230.3	bta-miR-370	147	-20.34	147	-20.34	9670	22	1065	391
XR_003035614.1	bta-miR-370	157	-28.27	157	-28.27	9671	22	892	160
XR_001495249.2	bta-miR-541	161	-25.58	161	-25.58	10495	22	500	264
XR_003030972.1	bta-miR-541	294	-53.16	152	-31.53	10501	22	4549	675 511
XR_001501642.2	bta-miR-541	144	-24.28	144	-24.28	10504	22	916	152
XR_238901.4	bta-miR-412	298	-46.73	152	-23.64	10574	23	484	371 266
XR_003034771.1	bta-miR-1247-5p	147	-27.08	147	-27.08	10679	22	2783	1687
XR_003031756.1	bta-miR-1247-5p	150	-29.61	150	-29.61	10681	22	2716	526
XR_003033236.1	bta-miR-1247-5p	301	-58.91	156	-33.31	10689	22	4973	4837 42
XR_003030972.1	bta-miR-1247-5p	747	-159.9	157	-38.38	10691	22	4549	282 226 702 377 463
XR_003035614.1	bta-miR-1247-5p	145	-36.23	145	-36.23	10697	22	892	555
NR_046265.1	bta-miR-138	336	-51.32	173	-30.63	5894	23	1638	319 1269
NR_046265.1	bta-miR-138	336	-51.32	173	-30.63	10872	23	1638	319 1269
XR_816568.3	bta-miR-138	287	-51.94	144	-26	5899	23	653	66 387
XR_816568.3	bta-miR-138	287	-51.94	144	-26	10877	23	653	66 387
XR_001495249.2	bta-miR-2368-5p	140	-22.68	140	-22.68	10894	20	500	231
XR_805191.3	bta-miR-2368-5p	140	-29.88	140	-29.88	10899	20	1011	293
XR_001501642.2	bta-miR-2368-5p	145	-24.84	145	-24.84	10903	20	916	9
XR_805191.3	bta-let-7g	154	-22.44	154	-22.44	11108	22	1011	374
XR_003031756.1	bta-miR-2373-5p	298	-50.65	153	-28.99	11251	21	2716	600 701
NR_046265.1	bta-miR-2373-5p	157	-24.31	157	-24.31	11252	21	1638	334
XR_003035614.1	bta-miR-2373-5p	143	-30.28	143	-30.28	11267	21	892	578
XR_003031756.1	bta-miR-2888	140	-39.81	140	-39.81	9218	19	2716	858
XR_003031756.1	bta-miR-2888	140	-39.81	140	-39.81	11289	19	2716	858
XR_139556.5	bta-miR-2888	142	-30.79	142	-30.79	9223	19	1713	154
XR_139556.5	bta-miR-2888	142	-30.79	142	-30.79	11294	19	1713	154
XR_003033236.1	bta-miR-2888	311	-63.12	167	-35.31	9226	19	4973	2952 255
XR_003033236.1	bta-miR-2888	311	-63.12	167	-35.31	11297	19	4973	2952 255
XR_003030972.1	bta-miR-2888	141	-23.23	141	-23.23	9228	19	4549	2435
XR_003030972.1	bta-miR-2888	141	-23.23	141	-23.23	11299	19	4549	2435
XR_001500243.2	bta-miR-2888	760	-157.41	157	-36.48	9229	19	4447	3839 2575 2391 938 648
XR_001500243.2	bta-miR-2888	760	-157.41	157	-36.48	11300	19	4447	3839 2575 2391 938 648
XR_814230.3	bta-miR-2888	142	-31.74	142	-31.74	9233	19	1065	842
XR_814230.3	bta-miR-2888	142	-31.74	142	-31.74	11304	19	1065	842
XR_003035614.1	bta-miR-2888	156	-40.45	156	-40.45	9234	19	892	32
XR_003035614.1	bta-miR-2888	156	-40.45	156	-40.45	11305	19	892	32
NR_046265.1	bta-miR-2374	451	-83.3	165	-30.3	11309	21	1638	94 199 1077
XR_139556.5	bta-miR-2374	456	-80.42	175	-33.73	11313	21	1713	151 515 1144
XR_003033236.1	bta-miR-2374	301	-56.37	152	-28.67	11316	21	4973	2175 4586
XR_805191.3	bta-miR-2374	145	-20.61	145	-20.61	11317	21	1011	828
XR_001500243.2	bta-miR-2374	289	-51.84	146	-30.72	11319	21	4447	4276 653
XR_814230.3	bta-miR-2374	140	-23.59	140	-23.59	11323	21	1065	1041
XR_003035614.1	bta-miR-2376	157	-28.01	157	-28.01	11419	23	892	391
XR_003031756.1	bta-miR-10167-3p	429	-72.39	144	-25.85	11498	21	2716	1983 1502 847
NR_046265.1	bta-miR-10167-3p	150	-24.22	150	-24.22	11499	21	1638	1063
XR_139556.5	bta-miR-10167-3p	306	-59.52	165	-38.93	11503	21	1713	117 438
XR_816568.3	bta-miR-10167-3p	152	-25.82	152	-25.82	11504	21	653	493
XR_805191.3	bta-miR-10167-3p	456	-102.04	159	-41.44	11507	21	1011	1 327 225
XR_003030972.1	bta-miR-10167-3p	159	-25.18	159	-25.18	11508	21	4549	823
XR_001500243.2	bta-miR-10167-3p	281	-60.44	141	-32.46	11509	21	4447	938 977
XR_003035614.1	bta-miR-10167-3p	316	-55.55	161	-33	11514	21	892	699 37
XR_816568.3	bta-miR-2378	160	-28.08	160	-28.08	11523	21	653	176
XR_139556.5	bta-miR-877	146	-24.59	146	-24.59	11541	20	1713	999
XR_003035614.1	bta-miR-11979	146	-29.73	146	-29.73	11571	22	892	225
XR_003035614.1	bta-miR-12051	430	-77.44	144	-29.21	11837	22	892	265 730 227
NR_046265.1	bta-miR-2381	146	-22.81	146	-22.81	11993	21	1638	138
XR_001495249.2	bta-miR-2381	147	-24.71	147	-24.71	11996	21	500	131
XR_805191.3	bta-miR-2381	151	-24.31	151	-24.31	12001	21	1011	825
XR_003030972.1	bta-miR-2381	595	-102.66	157	-28.14	12002	21	4549	1715 3890 2873 4055
NR_046265.1	bta-miR-1225-3p	293	-56.32	148	-36.14	12069	23	1638	371 289
XR_816568.3	bta-miR-1225-3p	140	-22.93	140	-22.93	12074	23	653	231
XR_003030972.1	bta-miR-1225-3p	291	-45.32	151	-23.66	12078	23	4549	148 1734
XR_001500243.2	bta-miR-1225-3p	144	-26.08	144	-26.08	12079	23	4447	1325
XR_001501642.2	bta-miR-1225-3p	151	-40.3	151	-40.3	12081	23	916	60
XR_814230.3	bta-miR-1225-3p	152	-26.17	152	-26.17	12083	23	1065	256
XR_003035614.1	bta-miR-1225-3p	155	-31.55	155	-31.55	12084	23	892	233
NR_046265.1	bta-miR-1842	149	-29.64	149	-29.64	12088	21	1638	931
XR_816568.3	bta-miR-1842	152	-28.88	152	-28.88	12093	21	653	37
XR_238901.4	bta-miR-1842	148	-21.37	148	-21.37	12094	21	484	289
XR_003029425.1	bta-miR-1842	142	-27.95	142	-27.95	12101	21	726	192
XR_003031756.1	bta-miR-2382-5p	427	-80.32	146	-32.95	12106	22	2716	708 2013 487
NR_046265.1	bta-miR-2382-5p	447	-77.03	154	-27.48	12107	22	1638	449 571 1052
XR_139556.5	bta-miR-2382-5p	142	-22.34	142	-22.34	12111	22	1713	543
XR_816568.3	bta-miR-2382-5p	309	-46.93	158	-23.82	12112	22	653	325 545
XR_805191.3	bta-miR-2382-5p	448	-79.5	155	-31.56	12115	22	1011	94 553 427
XR_003030972.1	bta-miR-2382-5p	285	-60.95	145	-33.43	12116	22	4549	4264 1073
XR_003035614.1	bta-miR-2382-3p	435	-103.05	152	-41.14	12141	24	892	281 544 220
XR_003030972.1	bta-miR-940	475	-81.33	172	-33.68	12154	21	4549	1196 4059 513
XR_001501642.2	bta-miR-940	142	-24.77	142	-24.77	12157	21	916	169
XR_003035614.1	bta-miR-940	315	-65.11	163	-35.62	12160	21	892	130 239
XR_003035614.1	bta-miR-193b	141	-22.27	141	-22.27	12236	24	892	403
XR_805191.3	bta-miR-10161-5p	289	-49.76	148	-25.76	12305	23	1011	936 554
XR_816568.3	bta-miR-484	300	-53.89	159	-29.08	12321	22	653	154 611
XR_238901.4	bta-miR-484	169	-26.96	169	-26.96	12322	22	484	288
XR_003033236.1	bta-miR-484	491	-92.3	182	-38.16	12323	22	4973	4835 4103 2742
XR_805191.3	bta-miR-484	141	-21.52	141	-21.52	12324	22	1011	722
XR_003035614.1	bta-miR-484	141	-21.84	141	-21.84	12331	22	892	782
XR_003029639.1	bta-miR-2387	313	-48.01	159	-24.18	12469	22	627	315 245
XR_003029425.1	bta-miR-2387	145	-23.06	145	-23.06	12481	22	726	485
XR_003031756.1	bta-miR-2388-5p	293	-57.04	151	-32.37	12505	23	2716	1345 514
NR_046265.1	bta-miR-2388-5p	147	-21.65	147	-21.65	12506	23	1638	1072
XR_805191.3	bta-miR-2388-5p	151	-27.75	151	-27.75	12514	23	1011	839
XR_814230.3	bta-miR-2388-5p	144	-29.1	144	-29.1	12520	23	1065	622
XR_003035614.1	bta-miR-2388-5p	730	-141.65	152	-35.46	12521	23	892	617 277 196 466 584
XR_001495249.2	bta-miR-2388-3p	144	-29.17	144	-29.17	12528	21	500	247
XR_003031756.1	bta-miR-2890	283	-51.01	142	-28.69	12619	20	2716	525 292
NR_046265.1	bta-miR-2890	287	-53.29	147	-31.27	12620	20	1638	783 444
XR_003033236.1	bta-miR-2890	734	-139.42	157	-30.44	12627	20	4973	4029 4383 2740 4833 3223
XR_805191.3	bta-miR-2890	142	-23.52	142	-23.52	12628	20	1011	31
XR_003030972.1	bta-miR-2890	296	-52.34	149	-29.7	12629	20	4549	316 1011
XR_001500243.2	bta-miR-2890	140	-31.26	140	-31.26	12630	20	4447	1308
XR_001501642.2	bta-miR-2890	149	-34.22	149	-34.22	12632	20	916	56
XR_814230.3	bta-miR-2890	145	-30.36	145	-30.36	12634	20	1065	153
XR_003035614.1	bta-miR-2890	459	-101.97	166	-38.32	12635	20	892	577 217 278
XR_001501642.2	bta-miR-12029	140	-20.67	140	-20.67	12689	22	916	201
XR_003029425.1	bta-miR-12029	140	-23.07	140	-23.07	12690	22	726	563
XR_816568.3	bta-miR-339a	143	-24.96	143	-24.96	12739	22	653	145
XR_003033236.1	bta-miR-339a	602	-118.82	161	-37.34	12741	22	4973	4846 2652 4140 3988
XR_001501642.2	bta-miR-339a	286	-48.21	146	-27.64	12746	22	916	216 804
XR_003035614.1	bta-miR-339a	298	-54.43	151	-29.46	12749	22	892	861 731
XR_003029639.1	bta-miR-2392	151	-28.11	151	-28.11	12849	22	627	19
XR_139556.5	bta-miR-2392	312	-51.91	170	-29.48	12852	22	1713	1324 586
XR_805191.3	bta-miR-2392	293	-45.74	149	-25.19	12856	22	1011	597 232
XR_003030972.1	bta-miR-2392	601	-117.82	155	-33.7	12857	22	4549	4274 825 3103 591
XR_001500243.2	bta-miR-2392	434	-86.32	149	-30.42	12858	22	4447	1559 3471 1978
XR_814230.3	bta-miR-2392	151	-30.27	151	-30.27	12862	22	1065	500
XR_003035614.1	bta-miR-2392	149	-27.49	149	-27.49	12863	22	892	366
NR_046265.1	bta-miR-1307	737	-140.45	160	-33.05	12867	22	1638	749 133 499 884 59
XR_816568.3	bta-miR-1307	143	-32.86	143	-32.86	12872	22	653	200
NR_046265.1	bta-miR-11981	144	-22.66	144	-22.66	13000	23	1638	1554
XR_001495249.2	bta-miR-11981	143	-26.35	143	-26.35	13003	23	500	14
XR_139556.5	bta-miR-11981	157	-31.57	157	-31.57	13004	23	1713	117
XR_816568.3	bta-miR-11981	140	-24.91	140	-24.91	13005	23	653	300
XR_001500243.2	bta-miR-11981	579	-134.82	147	-36.75	13010	23	4447	788 1521 1421 2694
XR_001501642.2	bta-miR-11981	297	-51.33	155	-26.27	13012	23	916	1 284
XR_814230.3	bta-miR-11981	338	-62.73	173	-31.7	13014	23	1065	206 22
XR_003035614.1	bta-miR-11981	162	-34.73	162	-34.73	13015	23	892	28
NR_046265.1	bta-miR-6715	140	-25.13	140	-25.13	13019	21	1638	903
XR_816568.3	bta-miR-2398	150	-23.2	150	-23.2	13252	22	653	78
XR_003031756.1	bta-miR-11982	156	-23.44	156	-23.44	13474	23	2716	1409
NR_046265.1	bta-miR-11982	449	-89.73	158	-33.13	13475	23	1638	749 58 136
XR_816568.3	bta-miR-11982	144	-28.75	144	-28.75	13480	23	653	192
XR_001501642.2	bta-miR-11982	152	-28.15	152	-28.15	13487	23	916	1
XR_003035614.1	bta-miR-11982	325	-72.02	169	-41.8	13490	23	892	276 176
NR_046265.1	bta-miR-1296	145	-22.15	145	-22.15	13551	22	1638	786
XR_001495249.2	bta-miR-1296	157	-28.19	157	-28.19	13554	22	500	255
XR_003033236.1	bta-miR-1296	289	-52.98	146	-30.04	13558	22	4973	2663 4006
XR_001501642.2	bta-miR-1296	144	-33.42	144	-33.42	13563	22	916	231
XR_003031756.1	bta-miR-346	148	-26.42	148	-26.42	13664	23	2716	2101
NR_046265.1	bta-miR-346	149	-22.23	149	-22.23	13665	23	1638	549
XR_003033236.1	bta-miR-346	894	-142.4	157	-29.22	13672	23	4973	2938 2749 400 1550 4348 1519
XR_805191.3	bta-miR-346	156	-27.72	156	-27.72	13673	23	1011	507
XR_003030972.1	bta-miR-346	599	-103.84	159	-32.06	13674	23	4549	3146 715 1823 2072
XR_003035614.1	bta-miR-346	155	-30.36	155	-30.36	13680	23	892	465
XR_238901.4	bta-miR-708	146	-20.36	146	-20.36	13728	23	484	421
XR_003031756.1	bta-miR-2885	142	-23.16	142	-23.16	13835	19	2716	2163
NR_046265.1	bta-miR-2885	573	-104.89	146	-28.25	13836	19	1638	23 780 382 585
XR_001500243.2	bta-miR-2885	146	-28.84	146	-28.84	13846	19	4447	2348
XR_238901.4	bta-miR-2406	140	-23.76	140	-23.76	13861	22	484	101
XR_814230.3	bta-miR-2406	150	-27.24	150	-27.24	13869	22	1065	1021
XR_003031756.1	bta-miR-12023	284	-76.86	144	-41.42	13873	18	2716	2533 2544
XR_003030972.1	bta-miR-12023	304	-52.87	157	-31.09	13883	18	4549	1 1970
XR_003035614.1	bta-miR-12023	602	-120.65	159	-32.01	13889	18	892	212 525 282 505
XR_003031756.1	bta-miR-2407	582	-104.43	150	-32.31	13949	22	2716	377 1583 2157 623
XR_001495249.2	bta-miR-2407	140	-27	140	-27	13953	22	500	57
XR_139556.5	bta-miR-2407	154	-33.21	154	-33.21	13954	22	1713	183
XR_238901.4	bta-miR-2407	142	-23.19	142	-23.19	13956	22	484	330
XR_805191.3	bta-miR-2407	150	-35.96	150	-35.96	13958	22	1011	541
XR_003035614.1	bta-miR-2407	151	-42.26	151	-42.26	13965	22	892	32
XR_814230.3	bta-miR-7864	173	-30.21	173	-30.21	13983	21	1065	58
XR_003035614.1	bta-miR-7864	440	-92.6	148	-35.57	13984	21	892	586 461 854
XR_003035614.1	bta-miR-483	155	-28.88	155	-28.88	14022	21	892	534
XR_816568.3	bta-miR-210	149	-24.65	149	-24.65	14050	23	653	3
XR_814230.3	bta-miR-2410	145	-25.07	145	-25.07	14078	22	1065	122
XR_003031756.1	bta-miR-1584-5p	574	-124.63	152	-32.88	14139	20	2716	721 748 1572 1508
NR_046265.1	bta-miR-1584-5p	159	-31.3	159	-31.3	14140	20	1638	95
XR_001495249.2	bta-miR-1584-5p	149	-30.99	149	-30.99	14143	20	500	218
XR_139556.5	bta-miR-1584-5p	459	-85.25	160	-32.68	14144	20	1713	152 516 1146
XR_816568.3	bta-miR-1584-5p	142	-35.59	142	-35.59	14145	20	653	32
XR_003033236.1	bta-miR-1584-5p	592	-109.75	158	-30.25	14147	20	4973	4586 2180 3830 4221
XR_805191.3	bta-miR-1584-5p	154	-27.52	154	-27.52	14148	20	1011	827
XR_003030972.1	bta-miR-1584-5p	1039	-196.05	165	-33.14	14149	20	4549	517 2122 864 640 1994 4365 1696
XR_001500243.2	bta-miR-1584-5p	441	-86.77	149	-33.14	14150	20	4447	4279 648 3474
XR_814230.3	bta-miR-1584-5p	143	-26.05	143	-26.05	14154	20	1065	1041
XR_003035614.1	bta-miR-1584-3p	440	-78.88	149	-28.35	14174	22	892	519 587 784
XR_003035614.1	bta-miR-92b	146	-29.68	146	-29.68	14212	22	892	621
XR_003031756.1	bta-miR-2412	434	-90.78	147	-32.32	14291	22	2716	474 718 1987
NR_046265.1	bta-miR-2412	161	-32.95	161	-32.95	14292	22	1638	92
XR_139556.5	bta-miR-2412	462	-92.41	173	-38.25	14296	22	1713	154 512 1143
XR_816568.3	bta-miR-2412	141	-35.78	141	-35.78	14297	22	653	27
XR_003033236.1	bta-miR-2412	609	-127.93	166	-39.33	14299	22	4973	4582 2178 3823 4215
XR_805191.3	bta-miR-2412	153	-24.44	153	-24.44	14300	22	1011	827
XR_003030972.1	bta-miR-2412	910	-180.36	168	-36.75	14301	22	4549	514 860 2123 4470 1694 3129
XR_001500243.2	bta-miR-2412	296	-63.04	151	-33.78	14302	22	4447	3459 642
XR_003031756.1	bta-miR-2413	171	-35.34	171	-35.34	14348	22	2716	102
NR_046265.1	bta-miR-2413	151	-34.34	151	-34.34	14349	22	1638	462
XR_003035614.1	bta-miR-197	140	-23.37	140	-23.37	14383	22	892	533
XR_003031756.1	bta-miR-760-5p	151	-24.18	151	-24.18	14405	22	2716	236
NR_046265.1	bta-miR-760-5p	294	-57.4	154	-34.8	14406	22	1638	371 170
XR_003032445.1	bta-miR-760-5p	153	-27.02	153	-27.02	14408	22	220	152
XR_003030972.1	bta-miR-760-5p	298	-66.93	156	-39.43	14415	22	4549	1545 1285
NR_046265.1	bta-miR-760-3p	140	-27.86	140	-27.86	14425	20	1638	928
XR_139556.5	bta-miR-760-3p	159	-21.32	159	-21.32	14429	20	1713	408
XR_003033236.1	bta-miR-760-3p	157	-24.6	157	-24.6	14432	20	4973	4107
XR_003030972.1	bta-miR-760-3p	866	-156.88	148	-35.39	14434	20	4549	4471 1833 4290 589 1714 1433
XR_001500243.2	bta-miR-760-3p	736	-125.03	164	-27.81	14435	20	4447	44 1488 4172 3320 104
NR_046265.1	bta-miR-2904	157	-23.01	157	-23.01	8098	19	1638	160
NR_046265.1	bta-miR-2904	157	-23.01	157	-23.01	14463	19	1638	160
NR_046265.1	bta-miR-2904	157	-23.01	157	-23.01	14482	19	1638	160
XR_001495249.2	bta-miR-2904	294	-50.19	151	-25.71	8101	19	500	9 225
XR_001495249.2	bta-miR-2904	294	-50.19	151	-25.71	14466	19	500	9 225
XR_001495249.2	bta-miR-2904	294	-50.19	151	-25.71	14485	19	500	9 225
XR_238901.4	bta-miR-2904	146	-28.45	146	-28.45	8104	19	484	126
XR_238901.4	bta-miR-2904	146	-28.45	146	-28.45	14469	19	484	126
XR_238901.4	bta-miR-2904	146	-28.45	146	-28.45	14488	19	484	126
XR_001500243.2	bta-miR-2904	142	-20.92	142	-20.92	8108	19	4447	3332
XR_001500243.2	bta-miR-2904	142	-20.92	142	-20.92	14473	19	4447	3332
XR_001500243.2	bta-miR-2904	142	-20.92	142	-20.92	14492	19	4447	3332
XR_001501642.2	bta-miR-2904	151	-32.38	151	-32.38	8110	19	916	93
XR_001501642.2	bta-miR-2904	151	-32.38	151	-32.38	14475	19	916	93
XR_001501642.2	bta-miR-2904	151	-32.38	151	-32.38	14494	19	916	93
NR_046265.1	bta-miR-2904	157	-23.01	157	-23.01	8098	19	1638	160
NR_046265.1	bta-miR-2904	157	-23.01	157	-23.01	14463	19	1638	160
NR_046265.1	bta-miR-2904	157	-23.01	157	-23.01	14482	19	1638	160
XR_001495249.2	bta-miR-2904	294	-50.19	151	-25.71	8101	19	500	9 225
XR_001495249.2	bta-miR-2904	294	-50.19	151	-25.71	14466	19	500	9 225
XR_001495249.2	bta-miR-2904	294	-50.19	151	-25.71	14485	19	500	9 225
XR_238901.4	bta-miR-2904	146	-28.45	146	-28.45	8104	19	484	126
XR_238901.4	bta-miR-2904	146	-28.45	146	-28.45	14469	19	484	126
XR_238901.4	bta-miR-2904	146	-28.45	146	-28.45	14488	19	484	126
XR_001500243.2	bta-miR-2904	142	-20.92	142	-20.92	8108	19	4447	3332
XR_001500243.2	bta-miR-2904	142	-20.92	142	-20.92	14473	19	4447	3332
XR_001500243.2	bta-miR-2904	142	-20.92	142	-20.92	14492	19	4447	3332
XR_001501642.2	bta-miR-2904	151	-32.38	151	-32.38	8110	19	916	93
XR_001501642.2	bta-miR-2904	151	-32.38	151	-32.38	14475	19	916	93
XR_001501642.2	bta-miR-2904	151	-32.38	151	-32.38	14494	19	916	93
NR_046265.1	bta-miR-10185-5p	751	-151.08	168	-35.88	14539	22	1638	273 1061 28 87 1096
XR_001501642.2	bta-miR-10185-5p	160	-32.93	160	-32.93	14551	22	916	9
XR_814230.3	bta-miR-12043	295	-48.98	148	-25.5	14667	20	1065	190 757
NR_046265.1	bta-miR-2415-5p	149	-35.63	149	-35.63	14767	21	1638	449
XR_805191.3	bta-miR-2415-5p	292	-54.65	147	-28.29	14775	21	1011	104 551
XR_814230.3	bta-miR-2415-5p	146	-32.02	146	-32.02	14781	21	1065	240
XR_003029639.1	bta-miR-2415-3p	155	-26.12	155	-26.12	14787	21	627	288
XR_003031756.1	bta-miR-12039	606	-118.61	160	-31.31	14861	22	2716	1 803 80 182
XR_001501642.2	bta-miR-12039	163	-42.17	163	-42.17	14874	22	916	230
XR_003031756.1	bta-miR-2902	310	-52.47	158	-27.13	14880	21	2716	688 845
XR_001495249.2	bta-miR-2902	144	-26.37	144	-26.37	14884	21	500	131
XR_139556.5	bta-miR-2902	144	-25.34	144	-25.34	14885	21	1713	3
XR_238901.4	bta-miR-2902	162	-26.96	162	-26.96	14887	21	484	434
XR_003030972.1	bta-miR-2902	154	-40.68	154	-40.68	14890	21	4549	591
XR_001500243.2	bta-miR-2902	308	-71.34	162	-35.74	14891	21	4447	867 958
NR_046265.1	bta-miR-149-5p	456	-77.67	166	-29.91	14900	23	1638	885 226 932
XR_003030972.1	bta-miR-149-5p	314	-57.32	171	-34.71	14909	23	4549	1344 1570
XR_001501642.2	bta-miR-149-5p	141	-25.62	141	-25.62	14912	23	916	220
XR_003035614.1	bta-miR-149-5p	427	-74.88	146	-29.74	14915	23	892	197 404 429
XR_003031756.1	bta-miR-149-3p	588	-112.69	153	-30.68	14918	22	2716	2416 2055 1904 751
XR_003029639.1	bta-miR-149-3p	156	-31.22	156	-31.22	14920	22	627	237
XR_001495249.2	bta-miR-149-3p	142	-25.16	142	-25.16	14922	22	500	21
XR_139556.5	bta-miR-149-3p	433	-80.21	150	-28.79	14923	22	1713	697 1 181
XR_805191.3	bta-miR-149-3p	145	-24.08	145	-24.08	14927	22	1011	308
XR_003030972.1	bta-miR-149-3p	1307	-246.01	154	-36.45	14928	22	4549	3093 4456 4104 743 1640 2266 991 4403 4272
XR_001501642.2	bta-miR-149-3p	150	-28.73	150	-28.73	14931	22	916	306
XR_814230.3	bta-miR-149-3p	285	-59.12	145	-34.41	14933	22	1065	208 706
XR_003032445.1	bta-miR-129	282	-44.8	142	-22.95	15339	22	220	15 74
XR_816568.3	bta-miR-129	144	-20.1	144	-20.1	15342	22	653	98
XR_003034771.1	bta-miR-2422	155	-36.01	155	-36.01	15353	22	2783	1609
XR_003035614.1	bta-miR-2422	140	-28.18	140	-28.18	15371	22	892	138
NR_046265.1	bta-miR-1843	150	-27.02	150	-27.02	15375	24	1638	137
XR_003029639.1	bta-miR-1843	151	-21.74	151	-21.74	15376	24	627	106
XR_816568.3	bta-miR-1843	145	-23.51	145	-23.51	15380	24	653	235
XR_003033236.1	bta-miR-1843	454	-81.89	158	-33.09	15382	24	4973	4054 4763 4853
XR_003035614.1	bta-miR-12013	149	-27.81	149	-27.81	15580	22	892	661
NR_046265.1	bta-miR-6525	150	-28.96	150	-28.96	15584	20	1638	804
XR_003029639.1	bta-miR-6525	149	-26.45	149	-26.45	15585	20	627	441
XR_003031756.1	bta-miR-671	141	-30.55	141	-30.55	15602	23	2716	2475
XR_003029639.1	bta-miR-671	156	-29.28	156	-29.28	15604	23	627	168
XR_003030972.1	bta-miR-671	744	-137.61	161	-32.85	15612	23	4549	1070 4456 2680 4282 4394
XR_001501642.2	bta-miR-671	141	-26.97	141	-26.97	15615	23	916	90
XR_003029425.1	bta-miR-671	290	-53.16	147	-28.61	15616	23	726	455 412
XR_003031756.1	bta-miR-331-3p	151	-22.91	151	-22.91	15678	21	2716	2581
XR_001500243.2	bta-miR-331-3p	169	-33.79	169	-33.79	15689	21	4447	1310
XR_814230.3	bta-miR-331-3p	145	-23.49	145	-23.49	15693	21	1065	613
XR_003031756.1	bta-miR-615	451	-104.62	154	-37.24	15735	22	2716	704 608 294
XR_139556.5	bta-miR-615	148	-30.29	148	-30.29	15740	22	1713	64
XR_003035614.1	bta-miR-1291	141	-23.08	141	-23.08	15846	24	892	400
XR_003031756.1	bta-miR-2428	302	-48.61	159	-24.41	15887	21	2716	742 474
XR_003029639.1	bta-miR-2428	157	-29.47	157	-29.47	15889	21	627	251
XR_139556.5	bta-miR-2428	292	-44.92	149	-24.51	15892	21	1713	51 209
XR_805191.3	bta-miR-2428	153	-31.83	153	-31.83	15896	21	1011	321
XR_003035614.1	bta-miR-2428	324	-54.51	165	-28.91	15903	21	892	134 241
NR_046265.1	bta-miR-2430	143	-27.79	143	-27.79	16040	23	1638	314
XR_238901.4	bta-miR-2430	152	-21.71	152	-21.71	16046	23	484	384
XR_001501642.2	bta-miR-2430	307	-61.07	162	-33.01	16052	23	916	80 179
XR_003035614.1	bta-miR-2431-3p	159	-22.88	159	-22.88	16093	23	892	640
NR_046265.1	bta-miR-2433	604	-120.82	156	-32.31	16154	23	1638	150 24 386 78
XR_238901.4	bta-miR-2433	309	-70.76	164	-40.92	16160	23	484	216 41
XR_003031756.1	bta-miR-1835	158	-23.71	158	-23.71	16248	22	2716	1125
XR_003032445.1	bta-miR-1835	145	-24.68	145	-24.68	16251	22	220	77
XR_003033236.1	bta-miR-1835	149	-32.26	149	-32.26	16256	22	4973	3842
XR_805191.3	bta-miR-1835	146	-25.07	146	-25.07	16257	22	1011	834
XR_003031756.1	bta-miR-2436-5p	140	-26.9	140	-26.9	16286	22	2716	234
NR_046265.1	bta-miR-2436-5p	620	-117.81	163	-34.91	16287	22	1638	388 146 583 494
XR_139556.5	bta-miR-2436-5p	155	-29.16	155	-29.16	16291	22	1713	1025
XR_805191.3	bta-miR-2436-5p	286	-51.32	143	-28.46	16295	22	1011	4 374
XR_003030972.1	bta-miR-2436-5p	576	-109.74	150	-29.93	16296	22	4549	2279 3084 125 3982
XR_814230.3	bta-miR-2436-5p	149	-23.1	149	-23.1	16301	22	1065	109
XR_003031756.1	bta-miR-2436-3p	285	-57.64	145	-30.36	16305	22	2716	2515 300
NR_046265.1	bta-miR-2436-3p	471	-78.6	158	-31.94	16306	22	1638	71 357 708
XR_003030972.1	bta-miR-2436-3p	763	-161.24	162	-41.87	16315	22	4549	165 280 374 706 254
XR_003035614.1	bta-miR-2436-3p	430	-103.93	147	-38.55	16321	22	892	862 498 227
XR_003031756.1	bta-miR-2438	605	-102.97	167	-29.46	16552	23	2716	707 845 2276 2013
NR_046265.1	bta-miR-2438	304	-48.97	154	-25.63	16553	23	1638	398 1063
XR_003029639.1	bta-miR-2438	156	-25.08	156	-25.08	16554	23	627	555
XR_139556.5	bta-miR-2438	154	-21.71	154	-21.71	16557	23	1713	377
XR_816568.3	bta-miR-2438	146	-23.87	146	-23.87	16558	23	653	330
XR_805191.3	bta-miR-2438	284	-53.35	143	-29.7	16561	23	1011	316 826
XR_001500243.2	bta-miR-2438	767	-131.81	166	-33.67	16563	23	4447	2406 2066 1541 2563 2516
XR_001501642.2	bta-miR-2438	158	-22.34	158	-22.34	16565	23	916	261
XR_003031756.1	bta-miR-658	592	-107.15	151	-31.83	16609	25	2716	618 544 2147 2444
NR_046265.1	bta-miR-658	779	-164.94	178	-41.11	16610	25	1638	269 1090 86 718 664
XR_003032445.1	bta-miR-658	147	-22.11	147	-22.11	16612	25	220	99
XR_139556.5	bta-miR-658	161	-32.52	161	-32.52	16614	25	1713	178
XR_001501642.2	bta-miR-658	164	-33.19	164	-33.19	16622	25	916	6
XR_814230.3	bta-miR-658	147	-23.24	147	-23.24	16624	25	1065	707
XR_805191.3	bta-miR-2439-5p	141	-23.98	141	-23.98	16675	22	1011	815
XR_003035614.1	bta-miR-1281	903	-155.97	158	-28.79	16720	17	892	874 468 723 536 862 222
XR_003031756.1	bta-miR-2442	894	-150.72	159	-28.11	16761	22	2716	1441 861 1046 2056 627 696
NR_046265.1	bta-miR-2442	445	-86.39	155	-33.25	16762	22	1638	1087 472 851
XR_139556.5	bta-miR-2442	298	-50.2	154	-28.33	16766	22	1713	525 899
XR_816568.3	bta-miR-2442	151	-25.79	151	-25.79	16767	22	653	13
XR_238901.4	bta-miR-2442	163	-30.65	163	-30.65	16768	22	484	67
XR_805191.3	bta-miR-2442	577	-101.87	153	-32.95	16770	22	1011	238 552 974 3
XR_001500243.2	bta-miR-2442	786	-122.67	173	-28.93	16772	22	4447	2690 2523 1060 488 2280
XR_003029425.1	bta-miR-2442	160	-22.81	160	-22.81	16775	22	726	442
XR_814230.3	bta-miR-2442	141	-27.44	141	-27.44	16776	22	1065	672
NR_046265.1	bta-miR-11985	283	-62.55	143	-33.64	16781	20	1638	64 250
XR_003033236.1	bta-miR-11985	141	-24.74	141	-24.74	16788	20	4973	4352
XR_003035614.1	bta-miR-11985	143	-27.69	143	-27.69	16796	20	892	597
XR_003031756.1	bta-miR-1249	146	-20.48	146	-20.48	16799	22	2716	1201
NR_046265.1	bta-miR-1249	148	-28.13	148	-28.13	16800	22	1638	366
XR_003030972.1	bta-miR-1249	145	-32.66	145	-32.66	16809	22	4549	1967
XR_003035614.1	bta-miR-1249	159	-33.17	159	-33.17	16815	22	892	862
XR_805191.3	bta-miR-2443	142	-25.49	142	-25.49	16865	24	1011	400
NR_046265.1	bta-miR-2894	297	-51.84	153	-27.47	16971	21	1638	229 621
XR_816568.3	bta-miR-2894	152	-36.11	152	-36.11	16976	21	653	289
XR_805191.3	bta-miR-2894	143	-22.69	143	-22.69	16979	21	1011	832
XR_003030972.1	bta-miR-2894	881	-151.97	154	-34.57	16980	21	4549	3110 577 125 437 4074 3155
XR_001501642.2	bta-miR-2894	146	-24.71	146	-24.71	16983	21	916	228
XR_003035614.1	bta-miR-2894	285	-61.75	144	-36.92	16986	21	892	406 578
NR_046265.1	bta-miR-10170-5p	146	-34.69	146	-34.69	17123	22	1638	940
XR_238901.4	bta-miR-10170-5p	140	-29.82	140	-29.82	17129	22	484	458
XR_805191.3	bta-miR-10170-5p	143	-27.95	143	-27.95	17131	22	1011	25
XR_003035614.1	bta-miR-10170-5p	450	-76.9	158	-30.22	17138	22	892	180 277 795
NR_046265.1	bta-miR-4449	154	-31.57	154	-31.57	17180	22	1638	163
XR_001495249.2	bta-miR-4449	144	-20.53	144	-20.53	17183	22	500	1
XR_816568.3	bta-miR-4449	161	-33.05	161	-33.05	17185	22	653	359
XR_003030972.1	bta-miR-4449	307	-57.29	154	-33.73	17189	22	4549	525 210
XR_001501642.2	bta-miR-4449	142	-29.09	142	-29.09	17192	22	916	197
XR_003029425.1	bta-miR-4449	146	-30.07	146	-30.07	17193	22	726	569
XR_814230.3	bta-miR-4449	288	-52.16	146	-26.49	17194	22	1065	600 153
XR_003035614.1	bta-miR-4449	430	-87.48	144	-33.18	17195	22	892	279 156 802
XR_139556.5	bta-miR-2447	305	-59.21	163	-36.8	17222	22	1713	1017 163
XR_001501642.2	bta-miR-2447	141	-21.92	141	-21.92	17230	22	916	176
XR_003029425.1	bta-miR-2447	304	-48.52	163	-27.84	17231	22	726	413 492
XR_003031756.1	bta-miR-1777a	435	-99.52	148	-35.6	17274	20	2716	561 1983 2454
NR_046265.1	bta-miR-1777a	428	-93	144	-35.93	17275	20	1638	391 146 279
XR_139556.5	bta-miR-1777a	141	-27.68	141	-27.68	17279	20	1713	267
XR_003030972.1	bta-miR-1777a	140	-35.75	140	-35.75	17284	20	4549	3087
XR_001500243.2	bta-miR-1777a	309	-65.97	157	-33.59	17285	20	4447	1524 2383
XR_001501642.2	bta-miR-1777a	140	-26.39	140	-26.39	17287	20	916	9
XR_814230.3	bta-miR-1777a	298	-56.13	149	-31.48	17289	20	1065	210 646
XR_003035614.1	bta-miR-1777a	287	-69.1	147	-36.1	17290	20	892	32 139
XR_003031756.1	bta-miR-2451	294	-58.23	154	-32.36	17293	22	2716	648 707
XR_001495249.2	bta-miR-2451	150	-22.06	150	-22.06	17297	22	500	301
NR_046265.1	bta-miR-2449	296	-48.5	151	-26.41	17408	20	1638	853 1553
XR_001495249.2	bta-miR-2449	147	-23.18	147	-23.18	17411	20	500	49
XR_001500243.2	bta-miR-2449	1058	-175.3	164	-34.3	17418	20	4447	647 1063 2377 563 827 787 1861
XR_814230.3	bta-miR-2449	164	-28.75	164	-28.75	17422	20	1065	223
XR_814230.3	bta-miR-2453	289	-59.92	147	-33.8	17479	23	1065	187 225
XR_003030972.1	bta-miR-27a-5p	480	-82.47	172	-32.08	17645	22	4549	2725 2784 1995
XR_003031756.1	bta-miR-2881	286	-54.77	143	-29.22	17711	18	2716	121 380
NR_046265.1	bta-miR-2881	148	-30.14	148	-30.14	17712	18	1638	1083
XR_816568.3	bta-miR-2881	152	-37.77	152	-37.77	17717	18	653	315
XR_001500243.2	bta-miR-2881	583	-123.71	151	-36.73	17722	18	4447	2381 1521 2578 932
XR_003030613.1	bta-miR-2881	144	-30.66	144	-30.66	17723	18	2253	1749
XR_814230.3	bta-miR-2881	452	-86.48	157	-29.55	17726	18	1065	207 28 845
XR_003035614.1	bta-miR-2881	300	-69.13	158	-35.89	17727	18	892	30 139
XR_816568.3	bta-miR-12035	322	-55.15	170	-30.18	17736	23	653	153 125
XR_003035614.1	bta-miR-12035	291	-45.34	147	-25.07	17746	23	892	244 602
XR_003031756.1	bta-miR-2454-5p	610	-115.95	161	-34.96	17749	23	2716	1984 1745 2457 899
NR_046265.1	bta-miR-2454-5p	146	-22.3	146	-22.3	17750	23	1638	392
XR_003029639.1	bta-miR-2454-5p	143	-28.35	143	-28.35	17751	23	627	65
XR_139556.5	bta-miR-2454-5p	582	-122.16	149	-33.16	17754	23	1713	511 53 929 199
XR_816568.3	bta-miR-2454-5p	142	-28.82	142	-28.82	17755	23	653	521
XR_238901.4	bta-miR-2454-5p	297	-55.95	155	-29.87	17756	23	484	41 216
XR_003033236.1	bta-miR-2454-5p	738	-160.38	151	-35.85	17757	23	4973	3354 2655 2846 3828 4293
XR_805191.3	bta-miR-2454-5p	302	-61.41	157	-30.92	17758	23	1011	402 962
XR_003030972.1	bta-miR-2454-5p	584	-123.11	150	-31.9	17759	23	4549	1291 2868 4319 4399
XR_001500243.2	bta-miR-2454-5p	1499	-294.31	170	-37.66	17760	23	4447	1517 2498 3461 1471 1397 1862 648 2471 3319 2375
XR_001501642.2	bta-miR-2454-5p	142	-25.96	142	-25.96	17762	23	916	94
XR_003029425.1	bta-miR-2454-5p	171	-33.66	171	-33.66	17763	23	726	525
XR_814230.3	bta-miR-2454-5p	153	-27.14	153	-27.14	17764	23	1065	644
XR_003035614.1	bta-miR-2454-5p	287	-52.18	147	-29.61	17765	23	892	141 816
XR_003031756.1	bta-miR-2454-3p	302	-49.09	154	-25.95	17768	20	2716	358 1923
XR_001495249.2	bta-miR-2454-3p	152	-28.55	152	-28.55	17772	20	500	140
XR_814230.3	bta-miR-2454-3p	149	-28.24	149	-28.24	17783	20	1065	616
XR_003035614.1	bta-miR-2454-3p	599	-101.73	156	-30.07	17784	20	892	464 311 213 524
XR_001500243.2	bta-miR-199a-5p	151	-33.87	151	-33.87	4745	22	4447	1275
XR_001500243.2	bta-miR-199a-5p	151	-33.87	151	-33.87	17817	22	4447	1275
XR_003031756.1	bta-miR-2882	142	-29.47	142	-29.47	17844	19	2716	305
XR_238901.4	bta-miR-2882	141	-23.61	141	-23.61	17851	19	484	39
XR_003033236.1	bta-miR-2882	143	-34.92	143	-34.92	17852	19	4973	3794
XR_003030972.1	bta-miR-2882	477	-90.91	168	-32.87	17854	19	4549	119 253 169
XR_001501642.2	bta-miR-2882	141	-25.48	141	-25.48	17857	19	916	237
XR_003031756.1	bta-miR-2455	474	-79.34	166	-29.13	17863	22	2716	838 43 1884
XR_003029639.1	bta-miR-2455	160	-28.17	160	-28.17	17865	22	627	326
XR_816568.3	bta-miR-2455	141	-32.27	141	-32.27	17869	22	653	1
XR_238901.4	bta-miR-2455	142	-22.19	142	-22.19	17870	22	484	445
XR_001500243.2	bta-miR-2455	321	-62.78	166	-40.66	17874	22	4447	806 114
XR_814230.3	bta-miR-2455	163	-24.88	163	-24.88	17878	22	1065	1028
XR_003035614.1	bta-miR-2455	297	-50.7	156	-26.66	17879	22	892	382 1
XR_139556.5	bta-miR-10178-5p	287	-55.8	144	-30.96	17887	22	1713	1004 163
XR_805191.3	bta-miR-10178-5p	155	-27.58	155	-27.58	17891	22	1011	671
XR_003030972.1	bta-miR-10178-5p	882	-161.89	160	-32.56	17892	22	4549	1620 2766 1698 211 438 32
XR_001501642.2	bta-miR-10178-5p	151	-29.25	151	-29.25	17895	22	916	97
XR_003035614.1	bta-miR-10178-5p	434	-80.55	151	-32.31	17898	22	892	205 299 585
XR_816568.3	bta-miR-339b	143	-24.96	143	-24.96	17907	20	653	147
XR_003033236.1	bta-miR-339b	448	-83.63	155	-35.75	17909	20	4973	4846 2653 4141
XR_001501642.2	bta-miR-339b	140	-26.65	140	-26.65	17914	20	916	218
XR_003035614.1	bta-miR-339b	295	-53.35	151	-28.92	17917	20	892	863 730
XR_003031756.1	bta-miR-6535	284	-63.96	142	-33.99	17920	22	2716	562 753
XR_001495249.2	bta-miR-6535	144	-29.39	144	-29.39	17924	22	500	21
XR_238901.4	bta-miR-6535	146	-26.05	146	-26.05	17927	22	484	97
XR_805191.3	bta-miR-6535	172	-31.84	172	-31.84	17929	22	1011	551
XR_003030613.1	bta-miR-6535	169	-34.5	169	-34.5	17932	22	2253	1748
XR_003035614.1	bta-miR-6535	140	-30.3	140	-30.3	17936	22	892	142
XR_001495249.2	bta-miR-12007	302	-56.86	156	-31.35	18114	22	500	141 363
XR_003035614.1	bta-miR-12007	289	-49.45	149	-27.29	18126	22	892	214 549
XR_816568.3	bta-miR-6120-3p	143	-28.9	143	-28.9	18192	22	653	405
XR_003031756.1	bta-miR-874	153	-35.94	153	-35.94	18224	22	2716	2470
XR_003033236.1	bta-miR-874	745	-138.26	156	-33.73	18232	22	4973	2190 4025 2932 4380 2658
XR_003035614.1	bta-miR-874	301	-53.15	158	-31.07	18240	22	892	41 405
XR_003031756.1	bta-miR-2460	599	-99.41	161	-26.4	18281	22	2716	293 1491 805 1539
XR_001501642.2	bta-miR-2460	153	-32.43	153	-32.43	18294	22	916	89
XR_003035614.1	bta-miR-2460	144	-27.88	144	-27.88	18297	22	892	230
NR_046265.1	bta-miR-145	150	-22.7	150	-22.7	18339	23	1638	738
XR_003031756.1	bta-miR-1777b	148	-37.84	148	-37.84	18376	20	2716	560
NR_046265.1	bta-miR-1777b	297	-65.8	149	-36.51	18377	20	1638	277 1083
XR_001495249.2	bta-miR-1777b	142	-26.04	142	-26.04	18380	20	500	17
XR_139556.5	bta-miR-1777b	304	-65.31	152	-37.84	18381	20	1713	120 266
XR_816568.3	bta-miR-1777b	147	-33.61	147	-33.61	18382	20	653	316
XR_805191.3	bta-miR-1777b	140	-24.39	140	-24.39	18385	20	1011	540
XR_003030972.1	bta-miR-1777b	141	-22.4	141	-22.4	18386	20	4549	190
XR_001500243.2	bta-miR-1777b	300	-67.71	152	-36.44	18387	20	4447	1523 2382
XR_001501642.2	bta-miR-1777b	153	-33.18	153	-33.18	18389	20	916	16
XR_814230.3	bta-miR-1777b	290	-59.28	146	-31.64	18391	20	1065	209 645
XR_003035614.1	bta-miR-1777b	315	-67.21	164	-34.56	18392	20	892	31 138
XR_001501642.2	bta-miR-2461-5p	144	-34.01	144	-34.01	18408	23	916	214
XR_003035614.1	bta-miR-2461-5p	144	-25.21	144	-25.21	18411	23	892	769
NR_046265.1	bta-miR-2461-3p	153	-23.61	153	-23.61	18415	22	1638	516
XR_003031756.1	bta-miR-2285ah-5p	923	-169.13	158	-35.1	18452	22	2716	1508 677 850 547 2172 1982
XR_003030972.1	bta-miR-2285ah-5p	432	-70.36	146	-25.29	18462	22	4549	1896 754 822
XR_001500243.2	bta-miR-2285ah-5p	1348	-242.9	168	-33.9	18463	22	4447	651 937 153 2391 3461 1521 1865 2410 2564
XR_003035614.1	bta-miR-2285ah-5p	141	-28.97	141	-28.97	18468	22	892	692
XR_814230.3	bta-miR-2464-5p	309	-47.8	157	-24.56	18657	24	1065	130 567
NR_046265.1	bta-miR-2466-5p	143	-24.44	143	-24.44	18738	23	1638	1049
XR_805191.3	bta-miR-2466-5p	141	-29.04	141	-29.04	18746	23	1011	562
XR_003031756.1	bta-miR-2466-3p	287	-57.38	144	-31.94	18756	22	2716	2319 2523
XR_805191.3	bta-miR-2466-3p	312	-47.21	160	-26.47	18765	22	1011	675 698
XR_001501642.2	bta-miR-2466-3p	164	-28.74	164	-28.74	18769	22	916	60
XR_003035614.1	bta-miR-2466-3p	458	-89.23	154	-32.75	18772	22	892	225 621 731
XR_816568.3	bta-miR-2467-5p	158	-20.31	158	-20.31	18781	22	653	138
XR_805191.3	bta-miR-2467-5p	153	-21.54	153	-21.54	18784	22	1011	381
XR_003030972.1	bta-miR-2467-5p	304	-46.66	155	-24.34	18785	22	4549	57 3185
XR_001500243.2	bta-miR-2467-5p	142	-20.9	142	-20.9	18786	22	4447	995
XR_003035614.1	bta-miR-2467-5p	146	-23.93	146	-23.93	18791	22	892	607
XR_003031756.1	bta-miR-2467-3p	606	-123.34	163	-32.41	18794	23	2716	1745 326 819 2464
NR_046265.1	bta-miR-2467-3p	304	-53.69	157	-28.37	18795	23	1638	1551 1089
XR_139556.5	bta-miR-2467-3p	575	-103.76	146	-30.9	18799	23	1713	974 115 392 693
XR_001501642.2	bta-miR-2467-3p	156	-37.85	156	-37.85	18807	23	916	245
XR_814230.3	bta-miR-2467-3p	142	-22.73	142	-22.73	18809	23	1065	221
XR_003035614.1	bta-miR-2467-3p	288	-49.3	145	-24.77	18810	23	892	136 816
XR_003035614.1	bta-miR-204	449	-67.9	165	-24.35	19133	22	892	6 587 521
XR_238901.4	bta-miR-2472	144	-21.23	144	-21.23	19181	22	484	66
XR_816568.3	bta-miR-2474	153	-27.98	153	-27.98	19218	22	653	25
XR_814230.3	bta-miR-2474	143	-29.57	143	-29.57	19227	22	1065	276
NR_046265.1	bta-miR-12061	140	-21.8	140	-21.8	19327	21	1638	783
XR_816568.3	bta-miR-12061	144	-24.57	144	-24.57	19332	21	653	18
NR_046265.1	bta-miR-10174-5p	144	-20.78	144	-20.78	19403	22	1638	1075
XR_003033236.1	bta-miR-10174-5p	156	-33.06	156	-33.06	19410	22	4973	4006
XR_001501642.2	bta-miR-10174-5p	148	-25.33	148	-25.33	19415	22	916	229
XR_003035614.1	bta-miR-10174-5p	141	-20.88	141	-20.88	19418	22	892	803
XR_003033236.1	bta-miR-12063	478	-72.87	177	-30.21	19771	19	4973	2261 1896 4084
NR_046265.1	bta-miR-12048	161	-32.34	161	-32.34	20220	23	1638	27
XR_003033236.1	bta-miR-504	627	-99.74	174	-32.89	20550	22	4973	4176 4622 1368 3862
XR_001501642.2	bta-miR-504	141	-25.22	141	-25.22	20555	22	916	389
XR_816568.3	bta-miR-6526	148	-23.44	148	-23.44	20605	22	653	91
XR_816568.3	bta-miR-6526	148	-23.44	148	-23.44	20643	22	653	91
XR_816568.3	bta-miR-6526	148	-23.44	148	-23.44	20662	22	653	91
XR_001501642.2	bta-miR-6526	142	-28.24	142	-28.24	20612	22	916	55
XR_001501642.2	bta-miR-6526	142	-28.24	142	-28.24	20650	22	916	55
XR_001501642.2	bta-miR-6526	142	-28.24	142	-28.24	20669	22	916	55
XR_003035614.1	bta-miR-6526	315	-50.57	166	-25.89	20615	22	892	384 486
XR_003035614.1	bta-miR-6526	315	-50.57	166	-25.89	20653	22	892	384 486
XR_003035614.1	bta-miR-6526	315	-50.57	166	-25.89	20672	22	892	384 486
XR_816568.3	bta-miR-6526	148	-23.44	148	-23.44	20605	22	653	91
XR_816568.3	bta-miR-6526	148	-23.44	148	-23.44	20643	22	653	91
XR_816568.3	bta-miR-6526	148	-23.44	148	-23.44	20662	22	653	91
XR_001501642.2	bta-miR-6526	142	-28.24	142	-28.24	20612	22	916	55
XR_001501642.2	bta-miR-6526	142	-28.24	142	-28.24	20650	22	916	55
XR_001501642.2	bta-miR-6526	142	-28.24	142	-28.24	20669	22	916	55
XR_003035614.1	bta-miR-6526	315	-50.57	166	-25.89	20615	22	892	384 486
XR_003035614.1	bta-miR-6526	315	-50.57	166	-25.89	20653	22	892	384 486
XR_003035614.1	bta-miR-6526	315	-50.57	166	-25.89	20672	22	892	384 486
XR_816568.3	bta-miR-6526	148	-23.44	148	-23.44	20605	22	653	91
XR_816568.3	bta-miR-6526	148	-23.44	148	-23.44	20643	22	653	91
XR_816568.3	bta-miR-6526	148	-23.44	148	-23.44	20662	22	653	91
XR_001501642.2	bta-miR-6526	142	-28.24	142	-28.24	20612	22	916	55
XR_001501642.2	bta-miR-6526	142	-28.24	142	-28.24	20650	22	916	55
XR_001501642.2	bta-miR-6526	142	-28.24	142	-28.24	20669	22	916	55
XR_003035614.1	bta-miR-6526	315	-50.57	166	-25.89	20615	22	892	384 486
XR_003035614.1	bta-miR-6526	315	-50.57	166	-25.89	20653	22	892	384 486
XR_003035614.1	bta-miR-6526	315	-50.57	166	-25.89	20672	22	892	384 486
XR_003029639.1	bta-miR-664a	160	-26.29	160	-26.29	20829	22	627	255
XR_816568.3	bta-miR-664a	288	-54.45	146	-27.95	20833	22	653	67 336
XR_003033236.1	bta-miR-664a	460	-84.76	163	-35.71	20835	22	4973	3885 4582 3934
XR_805191.3	bta-miR-664a	315	-53.95	166	-29.42	20836	22	1011	419 226
XR_001501642.2	bta-miR-664a	147	-26.82	147	-26.82	20840	22	916	168
XR_003035614.1	bta-miR-664a	454	-85.77	164	-34.1	20843	22	892	135 845 38
XR_805191.3	bta-miR-2486-5p	430	-83.63	148	-31.68	21235	23	1011	570 6 121
XR_814230.3	bta-miR-2486-5p	165	-26.41	165	-26.41	21241	23	1065	546
XR_003035614.1	bta-miR-188	146	-23.13	146	-23.13	21299	22	892	6

## Sheet: mi_mRNA_anno_out
miRNAID	transcriptID	Tot.Score	Tot.Energy	Max.Score	Max.Energy	Strand	Len1	Len2	Positions	TranID	Gene.stable.ID	Gene.description	Gene.name	APPRIS.annotation	Gene.Synonym	GO.term.name	GO.term.definition	KEGG.Pathway.and.Enzyme.ID
bta-miR-6501	ENSBTAT00000024803.6	171	-32.13	171	-32.13	51	23	3209	977	ENSBTAT00000024803	ENSBTAG00000018642	RCC1 domain containing 1 [Source:VGNC Symbol;Acc:VGNC:50153]	RCCD1	principal1		cytosol	The part of the cytoplasm that does not contain organelles but which does contain other particulate matter, such as protein complexes.
bta-miR-6501	ENSBTAT00000070122.1	150	-31.51	150	-31.51	80	23	588	372	ENSBTAT00000070122	ENSBTAG00000050194	interferon omega-1 [Source:NCBI gene (formerly Entrezgene);Acc:781778]		principal1		extracellular space	That part of a multicellular organism outside the cells proper, usually taken to be outside the plasma membranes, and occupied by fluid.
bta-miR-6501	ENSBTAT00000069179.1	168	-31.63	168	-31.63	89	23	2694	2482	ENSBTAT00000069179	ENSBTAG00000020040	lysophosphatidylcholine acyltransferase 4 [Source:VGNC Symbol;Acc:VGNC:30964]	LPCAT4	principal5		membrane	A lipid bilayer along with all the proteins and protein complexes embedded in it an attached to it.
bta-miR-6501	ENSBTAT00000082188.1	168	-31.63	168	-31.63	91	23	2324	2112	ENSBTAT00000082188	ENSBTAG00000020040	lysophosphatidylcholine acyltransferase 4 [Source:VGNC Symbol;Acc:VGNC:30964]	LPCAT4	alternative2		transferase activity, transferring acyl groups	Catalysis of the transfer of an acyl group from one compound (donor) to another (acceptor).
bta-miR-6501	ENSBTAT00000038215.5	169	-31	169	-31	112	23	8469	4888	ENSBTAT00000038215	ENSBTAG00000017840	bromodomain adjacent to zinc finger domain 2A [Source:VGNC Symbol;Acc:VGNC:26430]	BAZ2A	principal1		nucleus	A membrane-bounded organelle of eukaryotic cells in which chromosomes are housed and replicated. In most cells, the nucleus contains all of the cell's chromosomes except the organellar chromosomes, and is the site of RNA synthesis and processing. In some species, or in specialized cell types, RNA metabolism or DNA replication may be absent.
bta-miR-6501	ENSBTAT00000028432.6	153	-30.27	153	-30.27	152	23	5911	305	ENSBTAT00000028432	ENSBTAG00000021328	SPHK1 interactor, AKAP domain containing [Source:VGNC Symbol;Acc:VGNC:35212]	SPHKAP	principal5		cytoplasm	All of the contents of a cell excluding the plasma membrane and nucleus, but including other subcellular structures.
bta-miR-6501	ENSBTAT00000082762.1	153	-30.27	153	-30.27	153	23	5824	305	ENSBTAT00000082762	ENSBTAG00000021328	SPHK1 interactor, AKAP domain containing [Source:VGNC Symbol;Acc:VGNC:35212]	SPHKAP	alternative2
bta-miR-6501	ENSBTAT00000042694.4	174	-31.37	174	-31.37	212	23	1266	379	ENSBTAT00000042694	ENSBTAG00000007409	mast cell immunoglobulin like receptor 1 [Source:VGNC Symbol;Acc:VGNC:31476]	MILR1	principal1		membrane	A lipid bilayer along with all the proteins and protein complexes embedded in it an attached to it.
bta-miR-6501	ENSBTAT00000072776.1	181	-40.8	181	-40.8	280	23	4027	3438	ENSBTAT00000072776	ENSBTAG00000002939	furin, paired basic amino acid cleaving enzyme [Source:VGNC Symbol;Acc:VGNC:29146]	FURIN	principal1		membrane	A lipid bilayer along with all the proteins and protein complexes embedded in it an attached to it.
bta-miR-6501	ENSBTAT00000003826.4	181	-40.8	181	-40.8	281	23	3810	3767	ENSBTAT00000003826	ENSBTAG00000002939	furin, paired basic amino acid cleaving enzyme [Source:VGNC Symbol;Acc:VGNC:29146]	FURIN	principal1		membrane	A lipid bilayer along with all the proteins and protein complexes embedded in it an attached to it.
bta-miR-6501	ENSBTAT00000082844.1	181	-40.8	181	-40.8	282	23	3699	3656	ENSBTAT00000082844	ENSBTAG00000002939	furin, paired basic amino acid cleaving enzyme [Source:VGNC Symbol;Acc:VGNC:29146]	FURIN			membrane	A lipid bilayer along with all the proteins and protein complexes embedded in it an attached to it.
bta-miR-6501	ENSBTAT00000005745.4	171	-34.69	171	-34.69	349	23	1061	203	ENSBTAT00000005745	ENSBTAG00000004378	interleukin 23 subunit alpha [Source:VGNC Symbol;Acc:VGNC:30146]	IL23A	principal1		extracellular region	The space external to the outermost structure of a cell. For cells without external protective or external encapsulating structures this refers to space outside of the plasma membrane. This term covers the host cell environment outside an intracellular parasite.
bta-miR-6501	ENSBTAT00000081643.1	167	-33.65	167	-33.65	352	23	2572	2439	ENSBTAT00000081643	ENSBTAG00000014225	solute carrier family 5 member 9 [Source:VGNC Symbol;Acc:VGNC:34912]	SLC5A9	principal1		membrane	A lipid bilayer along with all the proteins and protein complexes embedded in it an attached to it.
bta-miR-6501	ENSBTAT00000033291.5	167	-33.65	167	-33.65	353	23	2422	2289	ENSBTAT00000033291	ENSBTAG00000014225	solute carrier family 5 member 9 [Source:VGNC Symbol;Acc:VGNC:34912]	SLC5A9	principal1		membrane	A lipid bilayer along with all the proteins and protein complexes embedded in it an attached to it.
bta-miR-6501	ENSBTAT00000085279.1	167	-33.65	167	-33.65	354	23	2271	2140	ENSBTAT00000085279	ENSBTAG00000014225	solute carrier family 5 member 9 [Source:VGNC Symbol;Acc:VGNC:34912]	SLC5A9			membrane	A lipid bilayer along with all the proteins and protein complexes embedded in it an attached to it.
bta-miR-6501	ENSBTAT00000028349.6	168	-34.97	168	-34.97	380	23	824	225	ENSBTAT00000028349	ENSBTAG00000021276	trefoil factor 3 [Source:VGNC Symbol;Acc:VGNC:35792]	TFF3	principal1		regulation of glucose metabolic process	Any process that modulates the rate, frequency or extent of glucose metabolism. Glucose metabolic processes are the chemical reactions and pathways involving glucose, the aldohexose gluco-hexose.
bta-miR-6501	ENSBTAT00000076999.1	162	-31	162	-31	436	23	2142	2054	ENSBTAT00000076999	ENSBTAG00000054324	TraB domain containing 2B [Source:NCBI gene (formerly Entrezgene);Acc:787081]	TRABD2B	principal1		membrane	A lipid bilayer along with all the proteins and protein complexes embedded in it an attached to it.
bta-miR-6501	ENSBTAT00000064291.2	157	-30.09	157	-30.09	499	23	2120	1815	ENSBTAT00000064291	ENSBTAG00000047955	zinc finger protein 774 [Source:VGNC Symbol;Acc:VGNC:50169]	ZNF774	principal1		RNA polymerase II cis-regulatory region sequence-specific DNA binding	Interacting selectively and non-covalently with a specific upstream regulatory DNA sequence (transcription factor recognition sequence or binding site) located in cis relative to the transcription start site (i.e., on the same strand of DNA) of a gene transcribed by RNA polymerase II.
bta-miR-6501	ENSBTAT00000064817.2	151	-32.38	151	-32.38	512	23	8153	4229	ENSBTAT00000064817	ENSBTAG00000009903	patched 1 [Source:NCBI gene (formerly Entrezgene);Acc:520994]	PTCH1	principal1		membrane	A lipid bilayer along with all the proteins and protein complexes embedded in it an attached to it.
bta-miR-6501	ENSBTAT00000013074.5	151	-32.38	151	-32.38	513	23	7997	4073	ENSBTAT00000013074	ENSBTAG00000009903	patched 1 [Source:NCBI gene (formerly Entrezgene);Acc:520994]	PTCH1			membrane	A lipid bilayer along with all the proteins and protein complexes embedded in it an attached to it.
bta-miR-6501	ENSBTAT00000085174.1	150	-32.52	150	-32.52	527	23	3992	255	ENSBTAT00000085174	ENSBTAG00000007079	lymphocyte cytosolic protein 1 [Source:VGNC Symbol;Acc:VGNC:30817]	LCP1	principal1		calcium ion binding	Interacting selectively and non-covalently with calcium ions (Ca2+).
bta-miR-6501	ENSBTAT00000068059.1	150	-32.52	150	-32.52	528	23	2814	1098	ENSBTAT00000068059	ENSBTAG00000007079	lymphocyte cytosolic protein 1 [Source:VGNC Symbol;Acc:VGNC:30817]	LCP1	principal1		calcium ion binding	Interacting selectively and non-covalently with calcium ions (Ca2+).
bta-miR-6501	ENSBTAT00000009308.3	150	-32.52	150	-32.52	529	23	1896	168	ENSBTAT00000009308	ENSBTAG00000007079	lymphocyte cytosolic protein 1 [Source:VGNC Symbol;Acc:VGNC:30817]	LCP1			integrin binding	Interacting selectively and non-covalently with an integrin.
bta-miR-6501	ENSBTAT00000003720.4	163	-33.52	163	-33.52	530	23	1767	427	ENSBTAT00000003720	ENSBTAG00000002868	G protein-coupled receptor 6 [Source:VGNC Symbol;Acc:VGNC:29592]	GPR6	principal1		membrane	A lipid bilayer along with all the proteins and protein complexes embedded in it an attached to it.
bta-miR-6501	ENSBTAT00000018834.5	336	-62.46	175	-31.74	537	23	2503	440 147	ENSBTAT00000018834	ENSBTAG00000014172	FYVE, RhoGEF and PH domain containing 2 [Source:VGNC Symbol;Acc:VGNC:28965]	FGD2	principal1		guanyl-nucleotide exchange factor activity	Stimulates the exchange of guanyl nucleotides associated with a GTPase. Under normal cellular physiological conditions, the concentration of GTP is higher than that of GDP, favoring the replacement of GDP by GTP in association with the GTPase.
bta-miR-6501	ENSBTAT00000081202.1	336	-62.46	175	-31.74	538	23	2410	440 147	ENSBTAT00000081202	ENSBTAG00000014172	FYVE, RhoGEF and PH domain containing 2 [Source:VGNC Symbol;Acc:VGNC:28965]	FGD2			cytoplasm	All of the contents of a cell excluding the plasma membrane and nucleus, but including other subcellular structures.
bta-miR-6501	ENSBTAT00000000419.5	161	-30.11	161	-30.11	541	23	3158	67	ENSBTAT00000000419	ENSBTAG00000000317	mitogen-activated protein kinase 8 interacting protein 1 [Source:VGNC Symbol;Acc:VGNC:31224]	MAPK8IP1	principal5		MAP-kinase scaffold activity	The binding activity of a molecule that functions as a physical support for the assembly of a multiprotein mitogen-activated protein kinase (MAPK) complex. Binds multiple kinases of the MAPKKK cascade, and also upstream signaling proteins, permitting those molecules to function in a coordinated way. Bringing together multiple enzymes and their substrates enables the signal to be transduced quickl…
bta-miR-6501	ENSBTAT00000065123.2	171	-30.06	171	-30.06	608	23	1878	1777	ENSBTAT00000065123	ENSBTAG00000002799	solute carrier family 39 member 5 [Source:VGNC Symbol;Acc:VGNC:34865]	SLC39A5	principal1		membrane	A lipid bilayer along with all the proteins and protein complexes embedded in it an attached to it.
bta-miR-6501	ENSBTAT00000010703.6	170	-31.04	170	-31.04	614	23	3196	937	ENSBTAT00000010703	ENSBTAG00000008142	interferon induced with helicase C domain 1 [Source:VGNC Symbol;Acc:VGNC:30048]	IFIH1	principal1		cytoplasm	All of the contents of a cell excluding the plasma membrane and nucleus, but including other subcellular structures.
bta-miR-6501	ENSBTAT00000075860.1	162	-30.25	162	-30.25	666	23	3990	2495	ENSBTAT00000075860	ENSBTAG00000016542	laminin subunit beta 3 [Source:VGNC Symbol;Acc:VGNC:30773]	LAMB3	principal5		cell migration	The controlled self-propelled movement of a cell from one site to a destination guided by molecular cues. Cell migration is a central process in the development and maintenance of multicellular organisms.
bta-miR-6501	ENSBTAT00000022005.6	162	-30.25	162	-30.25	667	23	3945	2464	ENSBTAT00000022005	ENSBTAG00000016542	laminin subunit beta 3 [Source:VGNC Symbol;Acc:VGNC:30773]	LAMB3	principal5		cell migration	The controlled self-propelled movement of a cell from one site to a destination guided by molecular cues. Cell migration is a central process in the development and maintenance of multicellular organisms.
bta-miR-6501	ENSBTAT00000069496.1	162	-30.25	162	-30.25	668	23	3507	2372	ENSBTAT00000069496	ENSBTAG00000016542	laminin subunit beta 3 [Source:VGNC Symbol;Acc:VGNC:30773]	LAMB3	alternative2
bta-miR-6501	ENSBTAT00000027714.5	162	-32.75	162	-32.75	705	23	2521	965	ENSBTAT00000027714	ENSBTAG00000020797	Cdk5 and Abl enzyme substrate 2 [Source:VGNC Symbol;Acc:VGNC:54414]	CABLES2	principal1		regulation of cell cycle	Any process that modulates the rate or extent of progression through the cell cycle.
bta-miR-6501	ENSBTAT00000013399.5	166	-30.15	166	-30.15	720	23	1033	450	ENSBTAT00000013399	ENSBTAG00000010155	regakine 1 [Source:NCBI gene (formerly Entrezgene);Acc:504773]		principal1		extracellular space	That part of a multicellular organism outside the cells proper, usually taken to be outside the plasma membranes, and occupied by fluid.
bta-miR-6501	ENSBTAT00000079191.1	168	-33.29	168	-33.29	791	23	4944	3261	ENSBTAT00000079191	ENSBTAG00000003061	laminin subunit alpha 5 [Source:VGNC Symbol;Acc:VGNC:30771]	LAMA5
bta-miR-6501	ENSBTAT00000077819.1	163	-35.16	163	-35.16	793	23	4648	1662	ENSBTAT00000077819	ENSBTAG00000027080	solute carrier family 8 member A3 [Source:VGNC Symbol;Acc:VGNC:34937]	SLC8A3	principal5		membrane	A lipid bilayer along with all the proteins and protein complexes embedded in it an attached to it.
bta-miR-6501	ENSBTAT00000022798.5	163	-35.16	163	-35.16	794	23	4604	1636	ENSBTAT00000022798	ENSBTAG00000027080	solute carrier family 8 member A3 [Source:VGNC Symbol;Acc:VGNC:34937]	SLC8A3	alternative1		membrane	A lipid bilayer along with all the proteins and protein complexes embedded in it an attached to it.
bta-miR-6501	ENSBTAT00000070708.1	163	-35.16	163	-35.16	795	23	5363	2377	ENSBTAT00000070708	ENSBTAG00000027080	solute carrier family 8 member A3 [Source:VGNC Symbol;Acc:VGNC:34937]	SLC8A3	principal5		membrane	A lipid bilayer along with all the proteins and protein complexes embedded in it an attached to it.
bta-miR-6501	ENSBTAT00000079972.1	163	-35.16	163	-35.16	796	23	5345	2377	ENSBTAT00000079972	ENSBTAG00000027080	solute carrier family 8 member A3 [Source:VGNC Symbol;Acc:VGNC:34937]	SLC8A3	alternative1		membrane	A lipid bilayer along with all the proteins and protein complexes embedded in it an attached to it.
bta-miR-6501	ENSBTAT00000002122.6	151	-36.02	151	-36.02	956	23	5181	4522	ENSBTAT00000002122	ENSBTAG00000001618	alpha kinase 3 [Source:VGNC Symbol;Acc:VGNC:25849]	ALPK3	principal1		nucleus	A membrane-bounded organelle of eukaryotic cells in which chromosomes are housed and replicated. In most cells, the nucleus contains all of the cell's chromosomes except the organellar chromosomes, and is the site of RNA synthesis and processing. In some species, or in specialized cell types, RNA metabolism or DNA replication may be absent.
bta-miR-6501	ENSBTAT00000015892.5	171	-34.93	171	-34.93	978	23	2558	2218	ENSBTAT00000015892	ENSBTAG00000011976	cytochrome P450, family 4, subfamily B, polypeptide 1 [Source:NCBI gene (formerly Entrezgene);Acc:540149]	CYP4B1	principal1		membrane	A lipid bilayer along with all the proteins and protein complexes embedded in it an attached to it.
bta-miR-6501	ENSBTAT00000014692.6	164	-30.48	164	-30.48	1035	23	2811	1879	ENSBTAT00000014692	ENSBTAG00000011064	aarF domain containing kinase 5 [Source:VGNC Symbol;Acc:VGNC:25641]	ADCK5	principal1
bta-miR-6501	ENSBTAT00000065547.2	152	-30.91	152	-30.91	1062	23	2879	371	ENSBTAT00000065547	ENSBTAG00000046498	Sad1 and UNC84 domain containing 1 [Source:NCBI gene (formerly Entrezgene);Acc:100847692]	SUN1	principal1		membrane	A lipid bilayer along with all the proteins and protein complexes embedded in it an attached to it.
bta-miR-6501	ENSBTAT00000007997.5	178	-41.03	178	-41.03	1130	23	2492	1747	ENSBTAT00000007997	ENSBTAG00000006086	matrix metallopeptidase 28 [Source:VGNC Symbol;Acc:VGNC:31528]	MMP28	principal1		extracellular space	That part of a multicellular organism outside the cells proper, usually taken to be outside the plasma membranes, and occupied by fluid.
bta-miR-6501	ENSBTAT00000073162.1	150	-31.86	150	-31.86	1194	23	2307	1844	ENSBTAT00000073162	ENSBTAG00000021490	WD repeat domain 4 [Source:VGNC Symbol;Acc:VGNC:36897]	WDR4	principal1		nucleus	A membrane-bounded organelle of eukaryotic cells in which chromosomes are housed and replicated. In most cells, the nucleus contains all of the cell's chromosomes except the organellar chromosomes, and is the site of RNA synthesis and processing. In some species, or in specialized cell types, RNA metabolism or DNA replication may be absent.
bta-miR-6501	ENSBTAT00000028643.5	150	-31.86	150	-31.86	1195	23	1185	722	ENSBTAT00000028643	ENSBTAG00000021490	WD repeat domain 4 [Source:VGNC Symbol;Acc:VGNC:36897]	WDR4			nucleus	A membrane-bounded organelle of eukaryotic cells in which chromosomes are housed and replicated. In most cells, the nucleus contains all of the cell's chromosomes except the organellar chromosomes, and is the site of RNA synthesis and processing. In some species, or in specialized cell types, RNA metabolism or DNA replication may be absent.
bta-miR-6501	ENSBTAT00000066491.1	158	-31.16	158	-31.16	1217	23	3589	1607	ENSBTAT00000066491	ENSBTAG00000013636	diacylglycerol kinase zeta [Source:VGNC Symbol;Acc:VGNC:54417]	DGKZ			transferase activity	Catalysis of the transfer of a group, e.g. a methyl group, glycosyl group, acyl group, phosphorus-containing, or other groups, from one compound (generally regarded as the donor) to another compound (generally regarded as the acceptor). Transferase is the systematic name for any enzyme of EC class 2.	00561+2.7.1.107
bta-miR-6501	ENSBTAT00000075478.1	158	-31.16	158	-31.16	1218	23	3504	1709	ENSBTAT00000075478	ENSBTAG00000013636	diacylglycerol kinase zeta [Source:VGNC Symbol;Acc:VGNC:54417]	DGKZ	principal1		transferase activity	Catalysis of the transfer of a group, e.g. a methyl group, glycosyl group, acyl group, phosphorus-containing, or other groups, from one compound (generally regarded as the donor) to another compound (generally regarded as the acceptor). Transferase is the systematic name for any enzyme of EC class 2.	00561+2.7.1.107
bta-miR-6501	ENSBTAT00000018128.6	158	-31.16	158	-31.16	1219	23	3457	2199	ENSBTAT00000018128	ENSBTAG00000013636	diacylglycerol kinase zeta [Source:VGNC Symbol;Acc:VGNC:54417]	DGKZ			nucleus	A membrane-bounded organelle of eukaryotic cells in which chromosomes are housed and replicated. In most cells, the nucleus contains all of the cell's chromosomes except the organellar chromosomes, and is the site of RNA synthesis and processing. In some species, or in specialized cell types, RNA metabolism or DNA replication may be absent.	00561+2.7.1.107
bta-miR-6501	ENSBTAT00000032726.4	153	-34.33	153	-34.33	1252	23	3424	2582	ENSBTAT00000032726	ENSBTAG00000011587	chromosome 26 C10orf90 homolog [Source:VGNC Symbol;Acc:VGNC:52692]	C26H10orf90	principal5		cytoplasm	All of the contents of a cell excluding the plasma membrane and nucleus, but including other subcellular structures.
bta-miR-6501	ENSBTAT00000067090.1	153	-34.33	153	-34.33	1253	23	3332	2490	ENSBTAT00000067090	ENSBTAG00000011587	chromosome 26 C10orf90 homolog [Source:VGNC Symbol;Acc:VGNC:52692]	C26H10orf90	alternative2		cytoplasm	All of the contents of a cell excluding the plasma membrane and nucleus, but including other subcellular structures.
bta-miR-6501	ENSBTAT00000079574.1	167	-30.59	167	-30.59	1305	23	3606	3406	ENSBTAT00000079574	ENSBTAG00000014169	protocadherin 19 [Source:VGNC Symbol;Acc:VGNC:32620]	PCDH19	principal5		membrane	A lipid bilayer along with all the proteins and protein complexes embedded in it an attached to it.
bta-miR-6501	ENSBTAT00000030214.5	167	-30.59	167	-30.59	1306	23	3465	3265	ENSBTAT00000030214	ENSBTAG00000014169	protocadherin 19 [Source:VGNC Symbol;Acc:VGNC:32620]	PCDH19	alternative1		membrane	A lipid bilayer along with all the proteins and protein complexes embedded in it an attached to it.
bta-miR-6501	ENSBTAT00000070881.1	156	-32.24	156	-32.24	1337	23	4513	2313	ENSBTAT00000070881	ENSBTAG00000005165	chondroitin sulfate N-acetylgalactosaminyltransferase 2 [Source:VGNC Symbol;Acc:VGNC:27760]	CSGALNACT2	principal1		membrane	A lipid bilayer along with all the proteins and protein complexes embedded in it an attached to it.
bta-miR-6501	ENSBTAT00000069185.1	175	-34.09	175	-34.09	1472	23	5107	4199	ENSBTAT00000069185	ENSBTAG00000003063	synaptojanin 1 [Source:VGNC Symbol;Acc:VGNC:35527]	SYNJ1	principal5		hydrolase activity	Catalysis of the hydrolysis of various bonds, e.g. C-O, C-N, C-C, phosphoric anhydride bonds, etc. Hydrolase is the systematic name for any enzyme of EC class 3.	04070+3.1.3.36
bta-miR-6501	ENSBTAT00000074850.1	175	-34.09	175	-34.09	1473	23	5083	4175	ENSBTAT00000074850	ENSBTAG00000003063	synaptojanin 1 [Source:VGNC Symbol;Acc:VGNC:35527]	SYNJ1	alternative2		hydrolase activity	Catalysis of the hydrolysis of various bonds, e.g. C-O, C-N, C-C, phosphoric anhydride bonds, etc. Hydrolase is the systematic name for any enzyme of EC class 3.	04070+3.1.3.36
bta-miR-6501	ENSBTAT00000003984.5	175	-34.09	175	-34.09	1474	23	5059	4151	ENSBTAT00000003984	ENSBTAG00000003063	synaptojanin 1 [Source:VGNC Symbol;Acc:VGNC:35527]	SYNJ1	alternative2		hydrolase activity	Catalysis of the hydrolysis of various bonds, e.g. C-O, C-N, C-C, phosphoric anhydride bonds, etc. Hydrolase is the systematic name for any enzyme of EC class 3.	04070+3.1.3.36
bta-miR-6501	ENSBTAT00000069919.1	175	-34.09	175	-34.09	1475	23	5059	4151	ENSBTAT00000069919	ENSBTAG00000003063	synaptojanin 1 [Source:VGNC Symbol;Acc:VGNC:35527]	SYNJ1	alternative2		hydrolase activity	Catalysis of the hydrolysis of various bonds, e.g. C-O, C-N, C-C, phosphoric anhydride bonds, etc. Hydrolase is the systematic name for any enzyme of EC class 3.	04070+3.1.3.36
bta-miR-6501	ENSBTAT00000066488.1	175	-34.09	175	-34.09	1476	23	4981	4073	ENSBTAT00000066488	ENSBTAG00000003063	synaptojanin 1 [Source:VGNC Symbol;Acc:VGNC:35527]	SYNJ1	alternative2		hydrolase activity	Catalysis of the hydrolysis of various bonds, e.g. C-O, C-N, C-C, phosphoric anhydride bonds, etc. Hydrolase is the systematic name for any enzyme of EC class 3.	04070+3.1.3.36
bta-miR-6501	ENSBTAT00000003985.6	175	-34.09	175	-34.09	1477	23	4513	4199	ENSBTAT00000003985	ENSBTAG00000003063	synaptojanin 1 [Source:VGNC Symbol;Acc:VGNC:35527]	SYNJ1	alternative2		hydrolase activity	Catalysis of the hydrolysis of various bonds, e.g. C-O, C-N, C-C, phosphoric anhydride bonds, etc. Hydrolase is the systematic name for any enzyme of EC class 3.	04070+3.1.3.36
bta-miR-6501	ENSBTAT00000066367.1	167	-30.78	167	-30.78	1479	23	5022	3934	ENSBTAT00000066367	ENSBTAG00000004282	autophagy and beclin 1 regulator 1 [Source:VGNC Symbol;Acc:VGNC:25858]	AMBRA1	alternative2
bta-miR-6501	ENSBTAT00000060968.3	167	-30.78	167	-30.78	1480	23	4926	3920	ENSBTAT00000060968	ENSBTAG00000004282	autophagy and beclin 1 regulator 1 [Source:VGNC Symbol;Acc:VGNC:25858]	AMBRA1	principal5		ubiquitin protein ligase binding	Interacting selectively and non-covalently with a ubiquitin protein ligase enzyme, any of the E3 proteins.
bta-miR-6501	ENSBTAT00000082172.1	167	-30.78	167	-30.78	1481	23	4596	3590	ENSBTAT00000082172	ENSBTAG00000004282	autophagy and beclin 1 regulator 1 [Source:VGNC Symbol;Acc:VGNC:25858]	AMBRA1
bta-miR-6501	ENSBTAT00000077419.1	167	-30.78	167	-30.78	1482	23	4476	3470	ENSBTAT00000077419	ENSBTAG00000004282	autophagy and beclin 1 regulator 1 [Source:VGNC Symbol;Acc:VGNC:25858]	AMBRA1
bta-miR-6501	ENSBTAT00000013790.6	159	-30.67	159	-30.67	1505	23	5423	192	ENSBTAT00000013790	ENSBTAG00000010444	erb-b2 receptor tyrosine kinase 3 [Source:VGNC Symbol;Acc:VGNC:28564]	ERBB3	principal1		membrane	A lipid bilayer along with all the proteins and protein complexes embedded in it an attached to it.
bta-miR-6501	ENSBTAT00000047505.4	159	-33.12	159	-33.12	1556	23	3991	2307	ENSBTAT00000047505	ENSBTAG00000005888	MAM domain containing glycosylphosphatidylinositol anchor 1 [Source:VGNC Symbol;Acc:VGNC:31331]	MDGA1	principal1		membrane	A lipid bilayer along with all the proteins and protein complexes embedded in it an attached to it.
bta-miR-6501	ENSBTAT00000014415.5	163	-31.71	163	-31.71	1571	23	5663	3619	ENSBTAT00000014415	ENSBTAG00000010863	decapping mRNA 1A [Source:VGNC Symbol;Acc:VGNC:27919]	DCP1A	principal1		nucleus	A membrane-bounded organelle of eukaryotic cells in which chromosomes are housed and replicated. In most cells, the nucleus contains all of the cell's chromosomes except the organellar chromosomes, and is the site of RNA synthesis and processing. In some species, or in specialized cell types, RNA metabolism or DNA replication may be absent.
bta-miR-6501	ENSBTAT00000030535.5	171	-33.9	171	-33.9	1600	23	1002	125	ENSBTAT00000030535	ENSBTAG00000004293	C-type lectin domain family 12 member B [Source:VGNC Symbol;Acc:VGNC:27424]	CLEC12B	principal1		membrane	A lipid bilayer along with all the proteins and protein complexes embedded in it an attached to it.
bta-miR-6501	ENSBTAT00000000184.5	172	-31.87	172	-31.87	1655	23	2857	338	ENSBTAT00000000184	ENSBTAG00000000160	cystathionine beta-synthase [Source:NCBI gene (formerly Entrezgene);Acc:514525]	CBS	principal1		lyase activity	Catalysis of the cleavage of C-C, C-O, C-N and other bonds by other means than by hydrolysis or oxidation, or conversely adding a group to a double bond. They differ from other enzymes in that two substrates are involved in one reaction direction, but only one in the other direction. When acting on the single substrate, a molecule is eliminated and this generates either a new double bond or a new…	00260+4.2.1.22
bta-miR-6501	ENSBTAT00000087445.1	172	-31.87	172	-31.87	1656	23	3022	503	ENSBTAT00000087445	ENSBTAG00000000160	cystathionine beta-synthase [Source:NCBI gene (formerly Entrezgene);Acc:514525]	CBS	principal1		lyase activity	Catalysis of the cleavage of C-C, C-O, C-N and other bonds by other means than by hydrolysis or oxidation, or conversely adding a group to a double bond. They differ from other enzymes in that two substrates are involved in one reaction direction, but only one in the other direction. When acting on the single substrate, a molecule is eliminated and this generates either a new double bond or a new…	00260+4.2.1.22
bta-miR-6501	ENSBTAT00000000855.6	151	-31.07	151	-31.07	1694	23	2059	847	ENSBTAT00000000855	ENSBTAG00000000658	WD repeat domain 97 [Source:VGNC Symbol;Acc:VGNC:53884]	WDR97	principal1
bta-miR-6501	ENSBTAT00000064700.2	170	-33.48	170	-33.48	1751	23	3513	2446	ENSBTAT00000064700	ENSBTAG00000046662	transient receptor potential cation channel subfamily M member 5 [Source:VGNC Symbol;Acc:VGNC:36391]	TRPM5	alternative2		membrane	A lipid bilayer along with all the proteins and protein complexes embedded in it an attached to it.
bta-miR-6501	ENSBTAT00000075032.1	170	-33.48	170	-33.48	1752	23	3525	2452	ENSBTAT00000075032	ENSBTAG00000046662	transient receptor potential cation channel subfamily M member 5 [Source:VGNC Symbol;Acc:VGNC:36391]	TRPM5	principal5		membrane	A lipid bilayer along with all the proteins and protein complexes embedded in it an attached to it.
bta-miR-6501	ENSBTAT00000069602.1	170	-33.48	170	-33.48	1753	23	3519	2446	ENSBTAT00000069602	ENSBTAG00000046662	transient receptor potential cation channel subfamily M member 5 [Source:VGNC Symbol;Acc:VGNC:36391]	TRPM5	alternative2		membrane	A lipid bilayer along with all the proteins and protein complexes embedded in it an attached to it.
bta-miR-6501	ENSBTAT00000011487.6	150	-32.59	150	-32.59	1889	23	2990	1086	ENSBTAT00000011487	ENSBTAG00000008719	protein kinase C delta [Source:VGNC Symbol;Acc:VGNC:33329]	PRKCD	alternative2		nucleus	A membrane-bounded organelle of eukaryotic cells in which chromosomes are housed and replicated. In most cells, the nucleus contains all of the cell's chromosomes except the organellar chromosomes, and is the site of RNA synthesis and processing. In some species, or in specialized cell types, RNA metabolism or DNA replication may be absent.	04070+2.7.11.13
bta-miR-6501	ENSBTAT00000078659.1	150	-32.59	150	-32.59	1890	23	2046	728	ENSBTAT00000078659	ENSBTAG00000008719	protein kinase C delta [Source:VGNC Symbol;Acc:VGNC:33329]	PRKCD	principal5		nucleus	A membrane-bounded organelle of eukaryotic cells in which chromosomes are housed and replicated. In most cells, the nucleus contains all of the cell's chromosomes except the organellar chromosomes, and is the site of RNA synthesis and processing. In some species, or in specialized cell types, RNA metabolism or DNA replication may be absent.	04070+2.7.11.13
bta-miR-6501	ENSBTAT00000039630.5	155	-33.71	155	-33.71	1935	23	2976	592	ENSBTAT00000039630	ENSBTAG00000027557	zinc finger protein 408 [Source:VGNC Symbol;Acc:VGNC:37269]	ZNF408	principal1
bta-miR-6501	ENSBTAT00000073462.1	155	-33.71	155	-33.71	1936	23	3012	628	ENSBTAT00000073462	ENSBTAG00000027557	zinc finger protein 408 [Source:VGNC Symbol;Acc:VGNC:37269]	ZNF408			regulation of transcription by RNA polymerase II	Any process that modulates the frequency, rate or extent of transcription mediated by RNA polymerase II.
bta-miR-6501	ENSBTAT00000027768.5	181	-39.53	181	-39.53	1938	23	1181	1112	ENSBTAT00000027768	ENSBTAG00000020836	CBY1 interacting BAR domain containing 2 [Source:VGNC Symbol;Acc:VGNC:28845]	CIBAR2	principal1	FAM92B	cytoskeleton	Any of the various filamentous elements that form the internal framework of cells, and typically remain after treatment of the cells with mild detergent to remove membrane constituents and soluble components of the cytoplasm. The term embraces intermediate filaments, microfilaments, microtubules, the microtrabecular lattice, and other structures characterized by a polymeric filamentous nature and…
bta-miR-6501	ENSBTAT00000030292.4	163	-35.15	163	-35.15	1950	23	2063	1229	ENSBTAT00000030292	ENSBTAG00000009412	sialic acid acetylesterase [Source:VGNC Symbol;Acc:VGNC:34613]	SIAE	principal1		hydrolase activity	Catalysis of the hydrolysis of various bonds, e.g. C-O, C-N, C-C, phosphoric anhydride bonds, etc. Hydrolase is the systematic name for any enzyme of EC class 3.
bta-miR-6501	ENSBTAT00000009406.5	166	-30.57	166	-30.57	1952	23	2004	37	ENSBTAT00000009406	ENSBTAG00000007148	coagulation factor II, thrombin [Source:VGNC Symbol;Acc:VGNC:28682]	F2	principal1		extracellular space	That part of a multicellular organism outside the cells proper, usually taken to be outside the plasma membranes, and occupied by fluid.
bta-miR-6501	ENSBTAT00000026303.5	163	-32.44	163	-32.44	1957	23	2354	658	ENSBTAT00000026303	ENSBTAG00000019735	cleavage and polyadenylation specific factor 3 [Source:VGNC Symbol;Acc:VGNC:27672]	CPSF3	principal1		RNA binding	Interacting selectively and non-covalently with an RNA molecule or a portion thereof.
bta-miR-6501	ENSBTAT00000082739.1	173	-30.73	173	-30.73	1999	23	9735	8950	ENSBTAT00000082739	ENSBTAG00000038442	WD repeat domain 87 [Source:VGNC Symbol;Acc:VGNC:52260]	WDR87	alternative2
bta-miR-6501	ENSBTAT00000054630.3	173	-30.73	173	-30.73	2000	23	9361	8576	ENSBTAT00000054630	ENSBTAG00000038442	WD repeat domain 87 [Source:VGNC Symbol;Acc:VGNC:52260]	WDR87	principal5
bta-miR-6501	ENSBTAT00000077709.1	163	-34.77	163	-34.77	2167	23	5885	4463	ENSBTAT00000077709	ENSBTAG00000004768	retinoic acid induced 1 [Source:VGNC Symbol;Acc:VGNC:33695]	RAI1	alternative2		metal ion binding	Interacting selectively and non-covalently with any metal ion.
bta-miR-6501	ENSBTAT00000086800.1	163	-34.77	163	-34.77	2168	23	5958	4536	ENSBTAT00000086800	ENSBTAG00000004768	retinoic acid induced 1 [Source:VGNC Symbol;Acc:VGNC:33695]	RAI1	alternative2		metal ion binding	Interacting selectively and non-covalently with any metal ion.
bta-miR-6501	ENSBTAT00000077817.1	163	-34.77	163	-34.77	2169	23	6326	4904	ENSBTAT00000077817	ENSBTAG00000004768	retinoic acid induced 1 [Source:VGNC Symbol;Acc:VGNC:33695]	RAI1	alternative2		metal ion binding	Interacting selectively and non-covalently with any metal ion.
bta-miR-6501	ENSBTAT00000006264.6	163	-34.77	163	-34.77	2170	23	5813	4391	ENSBTAT00000006264	ENSBTAG00000004768	retinoic acid induced 1 [Source:VGNC Symbol;Acc:VGNC:33695]	RAI1	alternative2		metal ion binding	Interacting selectively and non-covalently with any metal ion.
bta-miR-6501	ENSBTAT00000075155.1	163	-34.77	163	-34.77	2171	23	6461	4904	ENSBTAT00000075155	ENSBTAG00000004768	retinoic acid induced 1 [Source:VGNC Symbol;Acc:VGNC:33695]	RAI1	principal5		metal ion binding	Interacting selectively and non-covalently with any metal ion.
bta-miR-6501	ENSBTAT00000074443.1	163	-34.77	163	-34.77	2172	23	7272	4904	ENSBTAT00000074443	ENSBTAG00000004768	retinoic acid induced 1 [Source:VGNC Symbol;Acc:VGNC:33695]	RAI1			metal ion binding	Interacting selectively and non-covalently with any metal ion.
bta-miR-6501	ENSBTAT00000016659.6	168	-31.73	168	-31.73	2208	23	990	169	ENSBTAT00000016659	ENSBTAG00000016620	sialic acid binding Ig like lectin 15 [Source:VGNC Symbol;Acc:VGNC:34618]	SIGLEC15	principal1		membrane	A lipid bilayer along with all the proteins and protein complexes embedded in it an attached to it.
bta-miR-6501	ENSBTAT00000081610.1	155	-33.34	155	-33.34	2245	23	5033	4787	ENSBTAT00000081610	ENSBTAG00000009918	Gse1 coiled-coil protein [Source:VGNC Symbol;Acc:VGNC:55049]	GSE1	principal5
bta-miR-6501	ENSBTAT00000068800.1	155	-33.34	155	-33.34	2246	23	4919	4673	ENSBTAT00000068800	ENSBTAG00000009918	Gse1 coiled-coil protein [Source:VGNC Symbol;Acc:VGNC:55049]	GSE1	alternative2
bta-miR-6501	ENSBTAT00000013088.6	155	-33.34	155	-33.34	2249	23	4261	4015	ENSBTAT00000013088	ENSBTAG00000009918	Gse1 coiled-coil protein [Source:VGNC Symbol;Acc:VGNC:55049]	GSE1	alternative2
bta-miR-6501	ENSBTAT00000082297.1	160	-36.69	160	-36.69	2354	23	7995	1473	ENSBTAT00000082297	ENSBTAG00000012067	ectopic P-granules autophagy protein 5 homolog [Source:VGNC Symbol;Acc:VGNC:28531]	EPG5	principal5		cytoplasm	All of the contents of a cell excluding the plasma membrane and nucleus, but including other subcellular structures.
bta-miR-6501	ENSBTAT00000016012.5	160	-36.69	160	-36.69	2355	23	7650	1473	ENSBTAT00000016012	ENSBTAG00000012067	ectopic P-granules autophagy protein 5 homolog [Source:VGNC Symbol;Acc:VGNC:28531]	EPG5	alternative2		autophagy	The cellular catabolic process in which cells digest parts of their own cytoplasm; allows for both recycling of macromolecular constituents under conditions of cellular stress and remodeling the intracellular structure for cell differentiation.
bta-miR-6501	ENSBTAT00000074272.1	160	-36.69	160	-36.69	2356	23	7532	1490	ENSBTAT00000074272	ENSBTAG00000012067	ectopic P-granules autophagy protein 5 homolog [Source:VGNC Symbol;Acc:VGNC:28531]	EPG5	alternative2		autophagy	The cellular catabolic process in which cells digest parts of their own cytoplasm; allows for both recycling of macromolecular constituents under conditions of cellular stress and remodeling the intracellular structure for cell differentiation.
bta-miR-6501	ENSBTAT00000081437.1	160	-36.69	160	-36.69	2357	23	7098	1473	ENSBTAT00000081437	ENSBTAG00000012067	ectopic P-granules autophagy protein 5 homolog [Source:VGNC Symbol;Acc:VGNC:28531]	EPG5			autophagy	The cellular catabolic process in which cells digest parts of their own cytoplasm; allows for both recycling of macromolecular constituents under conditions of cellular stress and remodeling the intracellular structure for cell differentiation.
bta-miR-6501	ENSBTAT00000070582.1	157	-33.06	157	-33.06	2388	23	4336	2322	ENSBTAT00000070582	ENSBTAG00000012143	tectonin beta-propeller repeat containing 2 [Source:VGNC Symbol;Acc:VGNC:35729]	TECPR2	principal5		protein exit from endoplasmic reticulum	The directed movement of proteins from the endoplasmic reticulum.
bta-miR-6501	ENSBTAT00000071794.1	322	-66.53	165	-33.47	2389	23	4822	4698 2322	ENSBTAT00000071794	ENSBTAG00000012143	tectonin beta-propeller repeat containing 2 [Source:VGNC Symbol;Acc:VGNC:35729]	TECPR2
bta-miR-6501	ENSBTAT00000016110.5	157	-33.06	157	-33.06	2390	23	4306	2343	ENSBTAT00000016110	ENSBTAG00000012143	tectonin beta-propeller repeat containing 2 [Source:VGNC Symbol;Acc:VGNC:35729]	TECPR2	alternative2
bta-miR-6501	ENSBTAT00000023509.6	153	-34.46	153	-34.46	2425	23	1238	485	ENSBTAT00000023509	ENSBTAG00000017678	sprouty related EVH1 domain containing 3 [Source:VGNC Symbol;Acc:VGNC:52252]	SPRED3			membrane	A lipid bilayer along with all the proteins and protein complexes embedded in it an attached to it.
bta-miR-6501	ENSBTAT00000078216.1	153	-34.46	153	-34.46	2426	23	1057	304	ENSBTAT00000078216	ENSBTAG00000017678	sprouty related EVH1 domain containing 3 [Source:VGNC Symbol;Acc:VGNC:52252]	SPRED3			membrane	A lipid bilayer along with all the proteins and protein complexes embedded in it an attached to it.
bta-miR-6501	ENSBTAT00000066993.1	153	-34.46	153	-34.46	2427	23	1227	318	ENSBTAT00000066993	ENSBTAG00000017678	sprouty related EVH1 domain containing 3 [Source:VGNC Symbol;Acc:VGNC:52252]	SPRED3	principal1		membrane	A lipid bilayer along with all the proteins and protein complexes embedded in it an attached to it.
bta-miR-6501	ENSBTAT00000065585.2	325	-61.07	167	-30.71	2536	23	10350	1230 4099	ENSBTAT00000065585	ENSBTAG00000045727	epiplakin 1 [Source:NCBI gene (formerly Entrezgene);Acc:100337278]	EPPK1	principal1		cytoplasm	All of the contents of a cell excluding the plasma membrane and nucleus, but including other subcellular structures.
bta-miR-6501	ENSBTAT00000072422.1	175	-31.82	175	-31.82	2542	23	867	22	ENSBTAT00000072422	ENSBTAG00000007248					membrane	A lipid bilayer along with all the proteins and protein complexes embedded in it an attached to it.
bta-miR-6501	ENSBTAT00000024702.6	166	-30.71	166	-30.71	2557	23	9396	4844	ENSBTAT00000024702	ENSBTAG00000018560	dynein axonemal heavy chain 3 [Source:VGNC Symbol;Acc:VGNC:57348]	DNAH3			cytoplasm	All of the contents of a cell excluding the plasma membrane and nucleus, but including other subcellular structures.
bta-miR-6501	ENSBTAT00000067234.1	170	-32.25	170	-32.25	2574	23	11554	3892	ENSBTAT00000067234	ENSBTAG00000010534	myosin phosphatase Rho interacting protein [Source:VGNC Symbol;Acc:VGNC:57144]	MPRIP	alternative2
bta-miR-6501	ENSBTAT00000078256.1	170	-32.25	170	-32.25	2575	23	11488	3892	ENSBTAT00000078256	ENSBTAG00000010534	myosin phosphatase Rho interacting protein [Source:VGNC Symbol;Acc:VGNC:57144]	MPRIP	principal5		actin filament binding	Interacting selectively and non-covalently with an actin filament, also known as F-actin, a helical filamentous polymer of globular G-actin subunits.
bta-miR-6501	ENSBTAT00000069528.1	170	-32.25	170	-32.25	2576	23	11449	3787	ENSBTAT00000069528	ENSBTAG00000010534	myosin phosphatase Rho interacting protein [Source:VGNC Symbol;Acc:VGNC:57144]	MPRIP	alternative2
bta-miR-6501	ENSBTAT00000077435.1	170	-32.25	170	-32.25	2577	23	11287	3625	ENSBTAT00000077435	ENSBTAG00000010534	myosin phosphatase Rho interacting protein [Source:VGNC Symbol;Acc:VGNC:57144]	MPRIP	alternative2
bta-miR-6501	ENSBTAT00000068569.1	313	-62.21	157	-31.4	2725	23	2874	557 2763	ENSBTAT00000068569	ENSBTAG00000003564	hemopexin [Source:VGNC Symbol;Acc:VGNC:29949]	HPX	alternative2
bta-miR-6501	ENSBTAT00000004635.6	157	-31.4	157	-31.4	2726	23	2037	557	ENSBTAT00000004635	ENSBTAG00000003564	hemopexin [Source:VGNC Symbol;Acc:VGNC:29949]	HPX	principal5		extracellular space	That part of a multicellular organism outside the cells proper, usually taken to be outside the plasma membranes, and occupied by fluid.
bta-miR-6501	ENSBTAT00000053216.3	151	-32.87	151	-32.87	2831	23	1041	69	ENSBTAT00000053216	ENSBTAG00000040605	forkhead box L1 [Source:VGNC Symbol;Acc:VGNC:29092]	FOXL1	principal1		nucleus	A membrane-bounded organelle of eukaryotic cells in which chromosomes are housed and replicated. In most cells, the nucleus contains all of the cell's chromosomes except the organellar chromosomes, and is the site of RNA synthesis and processing. In some species, or in specialized cell types, RNA metabolism or DNA replication may be absent.
bta-miR-6501	ENSBTAT00000037047.4	154	-35.99	154	-35.99	2850	23	1836	151	ENSBTAT00000037047	ENSBTAG00000026139	armadillo repeat containing X-linked 1 [Source:VGNC Symbol;Acc:VGNC:50546]	ARMCX1	principal1		mitochondrion	A semiautonomous, self replicating organelle that occurs in varying numbers, shapes, and sizes in the cytoplasm of virtually all eukaryotic cells. It is notably the site of tissue respiration.
bta-miR-6501	ENSBTAT00000019663.6	165	-33.26	165	-33.26	2890	23	7799	5852	ENSBTAT00000019663	ENSBTAG00000014782	stabilin 1 [Source:VGNC Symbol;Acc:VGNC:35348]	STAB1	principal1		membrane	A lipid bilayer along with all the proteins and protein complexes embedded in it an attached to it.
bta-miR-6501	ENSBTAT00000052066.3	164	-32.27	164	-32.27	2900	23	2889	1395	ENSBTAT00000052066	ENSBTAG00000012555	RNA binding motif protein 15 [Source:VGNC Symbol;Acc:VGNC:33787]	RBM15	principal1		nucleus	A membrane-bounded organelle of eukaryotic cells in which chromosomes are housed and replicated. In most cells, the nucleus contains all of the cell's chromosomes except the organellar chromosomes, and is the site of RNA synthesis and processing. In some species, or in specialized cell types, RNA metabolism or DNA replication may be absent.
bta-miR-6501	ENSBTAT00000030958.5	154	-31.46	154	-31.46	2902	23	3994	3704	ENSBTAT00000030958	ENSBTAG00000008696	family with sequence similarity 120A [Source:VGNC Symbol;Acc:VGNC:99674]	FAM120A			nucleus	A membrane-bounded organelle of eukaryotic cells in which chromosomes are housed and replicated. In most cells, the nucleus contains all of the cell's chromosomes except the organellar chromosomes, and is the site of RNA synthesis and processing. In some species, or in specialized cell types, RNA metabolism or DNA replication may be absent.
bta-miR-6501	ENSBTAT00000073327.1	154	-31.46	154	-31.46	2903	23	4966	3312	ENSBTAT00000073327	ENSBTAG00000008696	family with sequence similarity 120A [Source:VGNC Symbol;Acc:VGNC:99674]	FAM120A	principal1
bta-miR-6501	ENSBTAT00000009477.6	165	-33.75	165	-33.75	2945	23	2604	2475	ENSBTAT00000009477	ENSBTAG00000007203	STT3 oligosaccharyltransferase complex catalytic subunit A [Source:VGNC Symbol;Acc:VGNC:35427]	STT3A	principal1		dolichyl-diphosphooligosaccharide-protein glycotransferase activity	Catalysis of the reaction: dolichyl diphosphooligosaccharide + protein L-asparagine = dolichyl diphosphate + a glycoprotein with the oligosaccharide chain attached by glycosylamine linkage to protein L-asparagine.
bta-miR-6501	ENSBTAT00000009155.5	170	-31.29	170	-31.29	2996	23	630	153	ENSBTAT00000009155	ENSBTAG00000025385			principal1
bta-miR-6501	ENSBTAT00000026536.5	162	-31.87	162	-31.87	3004	23	3114	2076	ENSBTAT00000026536	ENSBTAG00000019919			principal5		axoneme assembly	The assembly and organization of an axoneme, the bundle of microtubules and associated proteins that forms the core of cilia (also called flagella) in eukaryotic cells and is responsible for their movements.
bta-miR-6501	ENSBTAT00000021912.2	179	-36.07	179	-36.07	3089	23	1050	782	ENSBTAT00000021912	ENSBTAG00000016485	opsin 1, short wave sensitive [Source:VGNC Symbol;Acc:VGNC:32436]	OPN1SW	principal1		cellular response to UV-A	Any process that results in a change in state or activity of a cell (in terms of movement, secretion, enzyme production, gene expression, etc.) as a result of a UV-A radiation stimulus. UV-A radiation (UV-A light) spans the wavelengths 315 to 400 nm.
bta-miR-6501	ENSBTAT00000069764.1	168	-33.04	168	-33.04	3121	23	1209	897	ENSBTAT00000069764	ENSBTAG00000054772			principal1		oxidation-reduction process	A metabolic process that results in the removal or addition of one or more electrons to or from a substance, with or without the concomitant removal or addition of a proton or protons.
bta-miR-6501	ENSBTAT00000069415.1	177	-30.44	177	-30.44	3122	23	14784	8082	ENSBTAT00000069415	ENSBTAG00000006999	ryanodine receptor 1 [Source:VGNC Symbol;Acc:VGNC:34233]	RYR1	principal1		membrane	A lipid bilayer along with all the proteins and protein complexes embedded in it an attached to it.
bta-miR-6501	ENSBTAT00000069489.1	177	-30.44	177	-30.44	3123	23	14700	8064	ENSBTAT00000069489	ENSBTAG00000006999	ryanodine receptor 1 [Source:VGNC Symbol;Acc:VGNC:34233]	RYR1			membrane	A lipid bilayer along with all the proteins and protein complexes embedded in it an attached to it.
bta-miR-6501	ENSBTAT00000085142.1	177	-30.44	177	-30.44	3124	23	15081	8103	ENSBTAT00000085142	ENSBTAG00000006999	ryanodine receptor 1 [Source:VGNC Symbol;Acc:VGNC:34233]	RYR1			membrane	A lipid bilayer along with all the proteins and protein complexes embedded in it an attached to it.
bta-miR-6501	ENSBTAT00000086932.1	177	-30.44	177	-30.44	3125	23	15024	8082	ENSBTAT00000086932	ENSBTAG00000006999	ryanodine receptor 1 [Source:VGNC Symbol;Acc:VGNC:34233]	RYR1			membrane	A lipid bilayer along with all the proteins and protein complexes embedded in it an attached to it.
bta-miR-6501	ENSBTAT00000071274.1	177	-30.44	177	-30.44	3126	23	14874	8034	ENSBTAT00000071274	ENSBTAG00000006999	ryanodine receptor 1 [Source:VGNC Symbol;Acc:VGNC:34233]	RYR1			membrane	A lipid bilayer along with all the proteins and protein complexes embedded in it an attached to it.
bta-miR-6501	ENSBTAT00000009228.6	177	-30.44	177	-30.44	3127	23	15009	8079	ENSBTAT00000009228	ENSBTAG00000006999	ryanodine receptor 1 [Source:VGNC Symbol;Acc:VGNC:34233]	RYR1			membrane	A lipid bilayer along with all the proteins and protein complexes embedded in it an attached to it.
bta-miR-6501	ENSBTAT00000072499.1	177	-30.44	177	-30.44	3128	23	14676	8022	ENSBTAT00000072499	ENSBTAG00000006999	ryanodine receptor 1 [Source:VGNC Symbol;Acc:VGNC:34233]	RYR1			membrane	A lipid bilayer along with all the proteins and protein complexes embedded in it an attached to it.
bta-miR-6501	ENSBTAT00000076908.1	177	-30.44	177	-30.44	3129	23	14859	8091	ENSBTAT00000076908	ENSBTAG00000006999	ryanodine receptor 1 [Source:VGNC Symbol;Acc:VGNC:34233]	RYR1
bta-miR-6501	ENSBTAT00000070257.1	156	-34.22	156	-34.22	3139	23	2819	2041	ENSBTAT00000070257	ENSBTAG00000011964	DIS3 like 3'-5' exoribonuclease 2 [Source:VGNC Symbol;Acc:VGNC:28074]	DIS3L2	principal1		cytoplasm	All of the contents of a cell excluding the plasma membrane and nucleus, but including other subcellular structures.
bta-miR-6501	ENSBTAT00000038112.5	156	-34.22	156	-34.22	3140	23	3161	2025	ENSBTAT00000038112	ENSBTAG00000011964	DIS3 like 3'-5' exoribonuclease 2 [Source:VGNC Symbol;Acc:VGNC:28074]	DIS3L2	principal1		cytoplasm	All of the contents of a cell excluding the plasma membrane and nucleus, but including other subcellular structures.
bta-miR-6501	ENSBTAT00000069241.1	155	-33.25	155	-33.25	3155	23	3733	2776	ENSBTAT00000069241	ENSBTAG00000020964	striatin interacting protein 1 [Source:VGNC Symbol;Acc:VGNC:35422]	STRIP1	principal5		cytosol	The part of the cytoplasm that does not contain organelles but which does contain other particulate matter, such as protein complexes.
bta-miR-6501	ENSBTAT00000027922.6	155	-33.25	155	-33.25	3156	23	3637	2680	ENSBTAT00000027922	ENSBTAG00000020964	striatin interacting protein 1 [Source:VGNC Symbol;Acc:VGNC:35422]	STRIP1	alternative2
bta-miR-6501	ENSBTAT00000079006.1	155	-33.25	155	-33.25	3157	23	3532	2575	ENSBTAT00000079006	ENSBTAG00000020964	striatin interacting protein 1 [Source:VGNC Symbol;Acc:VGNC:35422]	STRIP1
bta-miR-6501	ENSBTAT00000028927.6	158	-30.93	158	-30.93	3162	23	5753	4954	ENSBTAT00000028927	ENSBTAG00000021700	MAP kinase activating death domain [Source:VGNC Symbol;Acc:VGNC:31134]	MADD	principal1		cytoplasm	All of the contents of a cell excluding the plasma membrane and nucleus, but including other subcellular structures.
bta-miR-6501	ENSBTAT00000020042.6	173	-31.67	173	-31.67	3207	23	6169	4175	ENSBTAT00000020042	ENSBTAG00000015058	cadherin 4 [Source:VGNC Symbol;Acc:VGNC:27104]	CDH4	principal1		membrane	A lipid bilayer along with all the proteins and protein complexes embedded in it an attached to it.
bta-miR-6501	ENSBTAT00000066095.2	178	-36.28	178	-36.28	3256	23	9666	8331	ENSBTAT00000066095	ENSBTAG00000047794	dynein axonemal heavy chain 1 [Source:VGNC Symbol;Acc:VGNC:28122]	DNAH1	principal5		cytoplasm	All of the contents of a cell excluding the plasma membrane and nucleus, but including other subcellular structures.
bta-miR-6501	ENSBTAT00000066899.1	178	-36.28	178	-36.28	3257	23	9609	8277	ENSBTAT00000066899	ENSBTAG00000047794	dynein axonemal heavy chain 1 [Source:VGNC Symbol;Acc:VGNC:28122]	DNAH1	alternative2		cytoplasm	All of the contents of a cell excluding the plasma membrane and nucleus, but including other subcellular structures.
bta-miR-6501	ENSBTAT00000045797.4	164	-33.3	164	-33.3	3260	23	1968	292	ENSBTAT00000045797	ENSBTAG00000032301	solute carrier family 26 member 7 [Source:VGNC Symbol;Acc:VGNC:34782]	SLC26A7	principal1		membrane	A lipid bilayer along with all the proteins and protein complexes embedded in it an attached to it.
bta-miR-6501	ENSBTAT00000014756.5	330	-68.62	170	-35.04	3536	23	3575	2079 3465	ENSBTAT00000014756	ENSBTAG00000011112	potassium two pore domain channel subfamily K member 5 [Source:VGNC Symbol;Acc:VGNC:30475]	KCNK5	principal1		membrane	A lipid bilayer along with all the proteins and protein complexes embedded in it an attached to it.
bta-miR-6501	ENSBTAT00000016391.6	171	-33.54	171	-33.54	3638	23	6142	2526	ENSBTAT00000016391	ENSBTAG00000012351	aryl hydrocarbon receptor nuclear translocator 2 [Source:NCBI gene (formerly Entrezgene);Acc:533445]	ARNT2	principal1		DNA binding	Any molecular function by which a gene product interacts selectively and non-covalently with DNA (deoxyribonucleic acid).
bta-miR-6501	ENSBTAT00000067011.1	160	-32.9	160	-32.9	3654	23	7472	6877	ENSBTAT00000067011	ENSBTAG00000005915	Scm like with four mbt domains 2 [Source:VGNC Symbol;Acc:VGNC:34516]	SFMBT2	principal1		nucleus	A membrane-bounded organelle of eukaryotic cells in which chromosomes are housed and replicated. In most cells, the nucleus contains all of the cell's chromosomes except the organellar chromosomes, and is the site of RNA synthesis and processing. In some species, or in specialized cell types, RNA metabolism or DNA replication may be absent.
bta-miR-6501	ENSBTAT00000084353.1	160	-32.9	160	-32.9	3655	23	7388	6793	ENSBTAT00000084353	ENSBTAG00000005915	Scm like with four mbt domains 2 [Source:VGNC Symbol;Acc:VGNC:34516]	SFMBT2	principal1		nucleus	A membrane-bounded organelle of eukaryotic cells in which chromosomes are housed and replicated. In most cells, the nucleus contains all of the cell's chromosomes except the organellar chromosomes, and is the site of RNA synthesis and processing. In some species, or in specialized cell types, RNA metabolism or DNA replication may be absent.
bta-miR-6501	ENSBTAT00000022752.6	152	-32.74	152	-32.74	3660	23	2432	340	ENSBTAT00000022752	ENSBTAG00000017115	transmembrane protein 41A [Source:VGNC Symbol;Acc:VGNC:36085]	TMEM41A	principal1
bta-miR-6501	ENSBTAT00000080192.1	152	-32.74	152	-32.74	3661	23	2474	382	ENSBTAT00000080192	ENSBTAG00000017115	transmembrane protein 41A [Source:VGNC Symbol;Acc:VGNC:36085]	TMEM41A			membrane	A lipid bilayer along with all the proteins and protein complexes embedded in it an attached to it.
bta-miR-6501	ENSBTAT00000083797.1	169	-31.93	169	-31.93	3716	23	9612	966	ENSBTAT00000083797	ENSBTAG00000050212	mucin 2, oligomeric mucus/gel-forming [Source:NCBI gene (formerly Entrezgene);Acc:789571]		principal1		extracellular space	That part of a multicellular organism outside the cells proper, usually taken to be outside the plasma membranes, and occupied by fluid.
bta-miR-6501	ENSBTAT00000085766.1	154	-31.44	154	-31.44	3754	23	735	446	ENSBTAT00000085766	ENSBTAG00000051698	L-xylulose reductase [Source:NCBI gene (formerly Entrezgene);Acc:112441469]		principal1
bta-miR-6501	ENSBTAT00000024635.6	305	-64.19	154	-32.71	3807	23	1209	43 188	ENSBTAT00000024635	ENSBTAG00000018507			principal1		membrane	A lipid bilayer along with all the proteins and protein complexes embedded in it an attached to it.
bta-miR-6501	ENSBTAT00000033880.5	153	-33.06	153	-33.06	3821	23	4235	2652	ENSBTAT00000033880	ENSBTAG00000008944	crumbs cell polarity complex component 1 [Source:VGNC Symbol;Acc:VGNC:27688]	CRB1	principal1		membrane	A lipid bilayer along with all the proteins and protein complexes embedded in it an attached to it.
bta-miR-6501	ENSBTAT00000020312.3	156	-34.39	156	-34.39	3875	23	4203	1545	ENSBTAT00000020312	ENSBTAG00000015271	receptor interacting serine/threonine kinase 2 [Source:VGNC Symbol;Acc:VGNC:33982]	RIPK2	principal1		signaling receptor binding	Interacting selectively and non-covalently with one or more specific sites on a receptor molecule, a macromolecule that undergoes combination with a hormone, neurotransmitter, drug or intracellular messenger to initiate a change in cell function.	04714+2.7.11.1
bta-miR-6501	ENSBTAT00000067849.1	150	-30.36	150	-30.36	3927	23	3115	2585	ENSBTAT00000067849	ENSBTAG00000051907	cytochrome b-245 alpha chain [Source:NCBI gene (formerly Entrezgene);Acc:281111]	CYBA	principal1		innate immune response	Innate immune responses are defense responses mediated by germline encoded components that directly recognize components of potential pathogens.
bta-miR-6501	ENSBTAT00000048342.4	164	-32.05	164	-32.05	3935	23	1004	129	ENSBTAT00000048342	ENSBTAG00000034091	leucine rich repeat containing 72 [Source:VGNC Symbol;Acc:VGNC:97282]	LRRC72	principal1
bta-miR-6501	ENSBTAT00000071198.1	151	-30.01	151	-30.01	4011	23	5067	4411	ENSBTAT00000071198	ENSBTAG00000021901	transient receptor potential cation channel subfamily M member 2 [Source:VGNC Symbol;Acc:VGNC:36389]	TRPM2	alternative2		membrane	A lipid bilayer along with all the proteins and protein complexes embedded in it an attached to it.
bta-miR-6501	ENSBTAT00000068083.1	151	-30.01	151	-30.01	4012	23	4965	4411	ENSBTAT00000068083	ENSBTAG00000021901	transient receptor potential cation channel subfamily M member 2 [Source:VGNC Symbol;Acc:VGNC:36389]	TRPM2	alternative2		membrane	A lipid bilayer along with all the proteins and protein complexes embedded in it an attached to it.
bta-miR-6501	ENSBTAT00000074148.1	151	-30.01	151	-30.01	4013	23	5088	4411	ENSBTAT00000074148	ENSBTAG00000021901	transient receptor potential cation channel subfamily M member 2 [Source:VGNC Symbol;Acc:VGNC:36389]	TRPM2	principal5		membrane	A lipid bilayer along with all the proteins and protein complexes embedded in it an attached to it.
bta-miR-6501	ENSBTAT00000029198.6	151	-30.01	151	-30.01	4014	23	4451	3795	ENSBTAT00000029198	ENSBTAG00000021901	transient receptor potential cation channel subfamily M member 2 [Source:VGNC Symbol;Acc:VGNC:36389]	TRPM2	alternative2		membrane	A lipid bilayer along with all the proteins and protein complexes embedded in it an attached to it.
bta-miR-6501	ENSBTAT00000053664.3	154	-31.44	154	-31.44	4029	23	2040	751	ENSBTAT00000053664	ENSBTAG00000008747	dicarbonyl/L-xylulose reductase [Source:NCBI gene (formerly Entrezgene);Acc:526937]	DCXR	principal1		oxidoreductase activity	Catalysis of an oxidation-reduction (redox) reaction, a reversible chemical reaction in which the oxidation state of an atom or atoms within a molecule is altered. One substrate acts as a hydrogen or electron donor and becomes oxidized, while the other acts as hydrogen or electron acceptor and becomes reduced.
bta-miR-6501	ENSBTAT00000075425.1	167	-30.07	167	-30.07	4045	23	1239	1106	ENSBTAT00000075425	ENSBTAG00000017765	glutathione S-transferase mu 1-like [Source:NCBI gene (formerly Entrezgene);Acc:615514]	GSTM1			glutathione metabolic process	The chemical reactions and pathways involving glutathione, the tripeptide glutamylcysteinylglycine, which acts as a coenzyme for some enzymes and as an antioxidant in the protection of sulfhydryl groups in enzymes and other proteins; it has a specific role in the reduction of hydrogen peroxide (H2O2) and oxidized ascorbate, and it participates in the gamma-glutamyl cycle.
bta-miR-6501	ENSBTAT00000023627.6	167	-30.07	167	-30.07	4046	23	1216	1083	ENSBTAT00000023627	ENSBTAG00000017765	glutathione S-transferase mu 1-like [Source:NCBI gene (formerly Entrezgene);Acc:615514]	GSTM1	alternative1		transferase activity	Catalysis of the transfer of a group, e.g. a methyl group, glycosyl group, acyl group, phosphorus-containing, or other groups, from one compound (generally regarded as the donor) to another compound (generally regarded as the acceptor). Transferase is the systematic name for any enzyme of EC class 2.	00983+2.5.1.18
bta-miR-6501	ENSBTAT00000045071.3	167	-30.07	167	-30.07	4047	23	1216	1083	ENSBTAT00000045071	ENSBTAG00000017765	glutathione S-transferase mu 1-like [Source:NCBI gene (formerly Entrezgene);Acc:615514]	GSTM1	alternative1		transferase activity	Catalysis of the transfer of a group, e.g. a methyl group, glycosyl group, acyl group, phosphorus-containing, or other groups, from one compound (generally regarded as the donor) to another compound (generally regarded as the acceptor). Transferase is the systematic name for any enzyme of EC class 2.	00983+2.5.1.18
bta-miR-6501	ENSBTAT00000045072.3	167	-30.07	167	-30.07	4048	23	1216	1083	ENSBTAT00000045072	ENSBTAG00000017765	glutathione S-transferase mu 1-like [Source:NCBI gene (formerly Entrezgene);Acc:615514]	GSTM1	alternative1		transferase activity	Catalysis of the transfer of a group, e.g. a methyl group, glycosyl group, acyl group, phosphorus-containing, or other groups, from one compound (generally regarded as the donor) to another compound (generally regarded as the acceptor). Transferase is the systematic name for any enzyme of EC class 2.	00983+2.5.1.18
bta-miR-6501	ENSBTAT00000002922.6	157	-31.26	157	-31.26	4075	23	3643	256	ENSBTAT00000002922	ENSBTAG00000002267	ankyrin repeat domain 40 [Source:VGNC Symbol;Acc:VGNC:25930]	ANKRD40	principal1
bta-miR-6501	ENSBTAT00000028263.5	164	-31.4	164	-31.4	4086	23	1665	1506	ENSBTAT00000028263	ENSBTAG00000021211	dermatopontin [Source:VGNC Symbol;Acc:VGNC:28191]	DPT	principal1		negative regulation of cell population proliferation	Any process that stops, prevents or reduces the rate or extent of cell proliferation.
bta-miR-6501	ENSBTAT00000026744.6	174	-31.4	174	-31.4	4117	23	5111	151	ENSBTAT00000026744	ENSBTAG00000020070	ATP binding cassette subfamily C member 3 [Source:VGNC Symbol;Acc:VGNC:25473]	ABCC3	principal1		membrane	A lipid bilayer along with all the proteins and protein complexes embedded in it an attached to it.
bta-miR-6501	ENSBTAT00000027897.6	172	-32.55	172	-32.55	4141	23	8917	480	ENSBTAT00000027897	ENSBTAG00000020944	piezo type mechanosensitive ion channel component 1 [Source:VGNC Symbol;Acc:VGNC:32864]	PIEZO1	principal5		membrane	A lipid bilayer along with all the proteins and protein complexes embedded in it an attached to it.
bta-miR-6501	ENSBTAT00000087298.1	172	-32.55	172	-32.55	4142	23	8845	480	ENSBTAT00000087298	ENSBTAG00000020944	piezo type mechanosensitive ion channel component 1 [Source:VGNC Symbol;Acc:VGNC:32864]	PIEZO1	alternative2		membrane	A lipid bilayer along with all the proteins and protein complexes embedded in it an attached to it.
bta-miR-6501	ENSBTAT00000086780.1	152	-32.65	152	-32.65	4157	23	3117	2491	ENSBTAT00000086780	ENSBTAG00000000816	PR/SET domain 1 [Source:VGNC Symbol;Acc:VGNC:33288]	PRDM1	principal1		nucleus	A membrane-bounded organelle of eukaryotic cells in which chromosomes are housed and replicated. In most cells, the nucleus contains all of the cell's chromosomes except the organellar chromosomes, and is the site of RNA synthesis and processing. In some species, or in specialized cell types, RNA metabolism or DNA replication may be absent.
bta-miR-6501	ENSBTAT00000001081.6	152	-32.65	152	-32.65	4158	23	4924	2149	ENSBTAT00000001081	ENSBTAG00000000816	PR/SET domain 1 [Source:VGNC Symbol;Acc:VGNC:33288]	PRDM1	principal1		nucleus	A membrane-bounded organelle of eukaryotic cells in which chromosomes are housed and replicated. In most cells, the nucleus contains all of the cell's chromosomes except the organellar chromosomes, and is the site of RNA synthesis and processing. In some species, or in specialized cell types, RNA metabolism or DNA replication may be absent.
bta-miR-6501	ENSBTAT00000016866.6	172	-30.45	172	-30.45	4201	23	1096	997	ENSBTAT00000016866	ENSBTAG00000012692	glutathione S-transferase Mu 1 [Source:NCBI gene (formerly Entrezgene);Acc:100295687]		principal1				00983+2.5.1.18
bta-miR-6501	ENSBTAT00000076703.1	156	-30.58	156	-30.58	4271	23	3511	1111	ENSBTAT00000076703	ENSBTAG00000021818	adhesion G protein-coupled receptor E5 [Source:VGNC Symbol;Acc:VGNC:55196]	ADGRE5			membrane	A lipid bilayer along with all the proteins and protein complexes embedded in it an attached to it.
bta-miR-6501	ENSBTAT00000029084.6	156	-30.58	156	-30.58	4272	23	3610	1390	ENSBTAT00000029084	ENSBTAG00000021818	adhesion G protein-coupled receptor E5 [Source:VGNC Symbol;Acc:VGNC:55196]	ADGRE5	alternative2		membrane	A lipid bilayer along with all the proteins and protein complexes embedded in it an attached to it.
bta-miR-6501	ENSBTAT00000029086.5	156	-30.58	156	-30.58	4273	23	3478	1258	ENSBTAT00000029086	ENSBTAG00000021818	adhesion G protein-coupled receptor E5 [Source:VGNC Symbol;Acc:VGNC:55196]	ADGRE5			membrane	A lipid bilayer along with all the proteins and protein complexes embedded in it an attached to it.
bta-miR-6501	ENSBTAT00000081548.1	156	-30.58	156	-30.58	4274	23	2643	1243	ENSBTAT00000081548	ENSBTAG00000021818	adhesion G protein-coupled receptor E5 [Source:VGNC Symbol;Acc:VGNC:55196]	ADGRE5			membrane	A lipid bilayer along with all the proteins and protein complexes embedded in it an attached to it.
bta-miR-6501	ENSBTAT00000081916.1	156	-30.58	156	-30.58	4275	23	2499	1165	ENSBTAT00000081916	ENSBTAG00000021818	adhesion G protein-coupled receptor E5 [Source:VGNC Symbol;Acc:VGNC:55196]	ADGRE5	principal5		membrane	A lipid bilayer along with all the proteins and protein complexes embedded in it an attached to it.
bta-miR-6501	ENSBTAT00000015842.5	165	-32.24	165	-32.24	4280	23	5059	1910	ENSBTAT00000015842	ENSBTAG00000011940	zinc finger protein 831 [Source:VGNC Symbol;Acc:VGNC:37355]	ZNF831	principal1
bta-miR-6501	ENSBTAT00000078473.1	165	-32.24	165	-32.24	4281	23	5343	2194	ENSBTAT00000078473	ENSBTAG00000011940	zinc finger protein 831 [Source:VGNC Symbol;Acc:VGNC:37355]	ZNF831	principal1
bta-miR-6501	ENSBTAT00000005426.6	168	-37.21	168	-37.21	4283	23	5391	4635	ENSBTAT00000005426	ENSBTAG00000004147	F-box DNA helicase 1 [Source:VGNC Symbol;Acc:VGNC:28896]	FBH1	alternative2	FBXO18	DNA binding	Any molecular function by which a gene product interacts selectively and non-covalently with DNA (deoxyribonucleic acid).
bta-miR-6501	ENSBTAT00000072418.1	331	-63.17	168	-32.24	4404	23	4021	2127 3565	ENSBTAT00000072418	ENSBTAG00000011680	papilin, proteoglycan like sulfated glycoprotein [Source:VGNC Symbol;Acc:VGNC:32571]	PAPLN	principal5		extracellular region	The space external to the outermost structure of a cell. For cells without external protective or external encapsulating structures this refers to space outside of the plasma membrane. This term covers the host cell environment outside an intracellular parasite.
bta-miR-6501	ENSBTAT00000015505.6	331	-63.17	168	-32.24	4405	23	3955	2061 3499	ENSBTAT00000015505	ENSBTAG00000011680	papilin, proteoglycan like sulfated glycoprotein [Source:VGNC Symbol;Acc:VGNC:32571]	PAPLN	alternative2		extracellular region	The space external to the outermost structure of a cell. For cells without external protective or external encapsulating structures this refers to space outside of the plasma membrane. This term covers the host cell environment outside an intracellular parasite.
bta-miR-6501	ENSBTAT00000072429.1	331	-63.17	168	-32.24	4406	23	3899	2127 3565	ENSBTAT00000072429	ENSBTAG00000011680	papilin, proteoglycan like sulfated glycoprotein [Source:VGNC Symbol;Acc:VGNC:32571]	PAPLN			extracellular region	The space external to the outermost structure of a cell. For cells without external protective or external encapsulating structures this refers to space outside of the plasma membrane. This term covers the host cell environment outside an intracellular parasite.
bta-miR-6501	ENSBTAT00000073573.1	156	-31.85	156	-31.85	4452	23	8186	6532	ENSBTAT00000073573	ENSBTAG00000006995	spectrin beta, non-erythrocytic 1 [Source:VGNC Symbol;Acc:VGNC:35253]	SPTBN1	principal5		cytoplasm	All of the contents of a cell excluding the plasma membrane and nucleus, but including other subcellular structures.
bta-miR-6501	ENSBTAT00000009208.6	156	-31.85	156	-31.85	4453	23	8298	6306	ENSBTAT00000009208	ENSBTAG00000006995	spectrin beta, non-erythrocytic 1 [Source:VGNC Symbol;Acc:VGNC:35253]	SPTBN1	principal5		cytoplasm	All of the contents of a cell excluding the plasma membrane and nucleus, but including other subcellular structures.
bta-miR-6501	ENSBTAT00000084404.1	156	-31.85	156	-31.85	4454	23	7481	6249	ENSBTAT00000084404	ENSBTAG00000006995	spectrin beta, non-erythrocytic 1 [Source:VGNC Symbol;Acc:VGNC:35253]	SPTBN1			cytoplasm	All of the contents of a cell excluding the plasma membrane and nucleus, but including other subcellular structures.
bta-miR-6501	ENSBTAT00000084367.1	156	-31.85	156	-31.85	4455	23	7815	6161	ENSBTAT00000084367	ENSBTAG00000006995	spectrin beta, non-erythrocytic 1 [Source:VGNC Symbol;Acc:VGNC:35253]	SPTBN1	alternative1		cytoplasm	All of the contents of a cell excluding the plasma membrane and nucleus, but including other subcellular structures.
bta-miR-6501	ENSBTAT00000007626.6	172	-30.39	172	-30.39	4556	23	2661	637	ENSBTAT00000007626	ENSBTAG00000005799	kirre like nephrin family adhesion molecule 1 [Source:VGNC Symbol;Acc:VGNC:30614]	KIRREL1	principal1		membrane	A lipid bilayer along with all the proteins and protein complexes embedded in it an attached to it.
bta-miR-6501	ENSBTAT00000017302.3	167	-30.55	167	-30.55	4611	23	2691	534	ENSBTAT00000017302	ENSBTAG00000013014	G protein-coupled receptor 61 [Source:VGNC Symbol;Acc:VGNC:29593]	GPR61	principal1		membrane	A lipid bilayer along with all the proteins and protein complexes embedded in it an attached to it.
bta-miR-6501	ENSBTAT00000016977.6	156	-31.94	156	-31.94	4669	23	3817	2093	ENSBTAT00000016977	ENSBTAG00000012771	colony stimulating factor 1 receptor [Source:VGNC Symbol;Acc:VGNC:27754]	CSF1R	principal1		membrane	A lipid bilayer along with all the proteins and protein complexes embedded in it an attached to it.
bta-miR-6501	ENSBTAT00000081821.1	173	-31.67	173	-31.67	4706	23	2459	13	ENSBTAT00000081821	ENSBTAG00000018901	cap binding complex dependent translation initiation factor [Source:VGNC Symbol;Acc:VGNC:27797]	CTIF	principal5		cytosol	The part of the cytoplasm that does not contain organelles but which does contain other particulate matter, such as protein complexes.
bta-miR-6501	ENSBTAT00000075732.1	173	-31.67	173	-31.67	4707	23	2200	13	ENSBTAT00000075732	ENSBTAG00000018901	cap binding complex dependent translation initiation factor [Source:VGNC Symbol;Acc:VGNC:27797]	CTIF	principal5		cytosol	The part of the cytoplasm that does not contain organelles but which does contain other particulate matter, such as protein complexes.
bta-miR-6501	ENSBTAT00000063012.2	155	-30.5	155	-30.5	4739	23	2688	358	ENSBTAT00000063012	ENSBTAG00000045699	catenin alpha 3 [Source:VGNC Symbol;Acc:VGNC:27800]	CTNNA3	principal1		cytoplasm	All of the contents of a cell excluding the plasma membrane and nucleus, but including other subcellular structures.
bta-miR-6501	ENSBTAT00000061243.3	151	-30.42	151	-30.42	4755	23	3273	662	ENSBTAT00000061243	ENSBTAG00000012166	transmembrane channel like 3 [Source:VGNC Symbol;Acc:VGNC:35919]	TMC3	principal1		membrane	A lipid bilayer along with all the proteins and protein complexes embedded in it an attached to it.
bta-miR-6501	ENSBTAT00000029161.5	153	-31.08	153	-31.08	4789	23	4866	4306	ENSBTAT00000029161	ENSBTAG00000021874	kinesin family member 14 [Source:VGNC Symbol;Acc:VGNC:30583]	KIF14	principal1		nucleotide binding	Interacting selectively and non-covalently with a nucleotide, any compound consisting of a nucleoside that is esterified with (ortho)phosphate or an oligophosphate at any hydroxyl group on the ribose or deoxyribose.
bta-miR-6501	ENSBTAT00000026157.6	172	-32.89	172	-32.89	4830	23	3204	286	ENSBTAT00000026157	ENSBTAG00000019634	p53-induced death domain protein 1 [Source:VGNC Symbol;Acc:VGNC:32863]	PIDD1	principal1		cytoplasm	All of the contents of a cell excluding the plasma membrane and nucleus, but including other subcellular structures.
bta-miR-6501	ENSBTAT00000001279.5	151	-30.08	151	-30.08	4838	23	3431	1918	ENSBTAT00000001279	ENSBTAG00000039702	Fc receptor like 3 [Source:VGNC Symbol;Acc:VGNC:50048]	FCRL3	principal1		integral component of plasma membrane	The component of the plasma membrane consisting of the gene products and protein complexes having at least some part of their peptide sequence embedded in the hydrophobic region of the membrane.
bta-miR-6501	ENSBTAT00000079830.1	315	-61.81	164	-31.23	4879	23	3026	2856 2876	ENSBTAT00000079830	ENSBTAG00000014355	MYCBP associated protein [Source:VGNC Symbol;Acc:VGNC:31786]	MYCBPAP	principal5
bta-miR-6501	ENSBTAT00000019089.6	315	-61.81	164	-31.23	4880	23	2990	2820 2840	ENSBTAT00000019089	ENSBTAG00000014355	MYCBP associated protein [Source:VGNC Symbol;Acc:VGNC:31786]	MYCBPAP	alternative2
bta-miR-6501	ENSBTAT00000021685.5	151	-31.06	151	-31.06	4886	23	1861	321	ENSBTAT00000021685	ENSBTAG00000016299	zinc finger protein 784 [Source:VGNC Symbol;Acc:VGNC:37344]	ZNF784	principal1		metal ion binding	Interacting selectively and non-covalently with any metal ion.
bta-miR-6501	ENSBTAT00000069016.1	151	-31.06	151	-31.06	4887	23	1993	905	ENSBTAT00000069016	ENSBTAG00000016299	zinc finger protein 784 [Source:VGNC Symbol;Acc:VGNC:37344]	ZNF784			metal ion binding	Interacting selectively and non-covalently with any metal ion.
bta-miR-6501	ENSBTAT00000074588.1	153	-37.08	153	-37.08	4921	23	2594	1568	ENSBTAT00000074588	ENSBTAG00000030403	FLT3 interacting zinc finger 1 [Source:VGNC Symbol;Acc:VGNC:52195]	FIZ1	alternative2
bta-miR-6501	ENSBTAT00000083018.1	153	-37.08	153	-37.08	4922	23	2493	1467	ENSBTAT00000083018	ENSBTAG00000030403	FLT3 interacting zinc finger 1 [Source:VGNC Symbol;Acc:VGNC:52195]	FIZ1	principal5		RNA polymerase II activating transcription factor binding	Interacting selectively and non-covalently with an RNA polymerase II transcription activating factor, a protein involved in positive regulation of transcription.
bta-miR-6501	ENSBTAT00000042929.3	153	-37.08	153	-37.08	4923	23	3073	1359	ENSBTAT00000042929	ENSBTAG00000030403	FLT3 interacting zinc finger 1 [Source:VGNC Symbol;Acc:VGNC:52195]	FIZ1	alternative2
bta-miR-6501	ENSBTAT00000079814.1	173	-32.72	173	-32.72	4941	23	5553	3409	ENSBTAT00000079814	ENSBTAG00000006902	potassium inwardly rectifying channel subfamily J member 5 [Source:VGNC Symbol;Acc:VGNC:30462]	KCNJ5	principal1		inward rectifier potassium channel activity	Enables the transmembrane transfer of a potassium ion by an inwardly-rectifying voltage-gated channel. An inwardly rectifying current-voltage relation is one where at any given driving force the inward flow of K+ ions exceeds the outward flow for the opposite driving force. The inward-rectification is due to a voltage-dependent block of the channel pore by a specific ligand or ligands, and as a r…
bta-miR-6501	ENSBTAT00000008038.6	167	-32.2	167	-32.2	5004	23	1604	204	ENSBTAT00000008038	ENSBTAG00000006121	SH3 domain binding kinase family member 2 [Source:VGNC Symbol;Acc:VGNC:34307]	SBK2	principal5		nucleotide binding	Interacting selectively and non-covalently with a nucleotide, any compound consisting of a nucleoside that is esterified with (ortho)phosphate or an oligophosphate at any hydroxyl group on the ribose or deoxyribose.
bta-miR-6501	ENSBTAT00000086107.1	167	-32.2	167	-32.2	5005	23	1657	257	ENSBTAT00000086107	ENSBTAG00000006121	SH3 domain binding kinase family member 2 [Source:VGNC Symbol;Acc:VGNC:34307]	SBK2	alternative2		nucleotide binding	Interacting selectively and non-covalently with a nucleotide, any compound consisting of a nucleoside that is esterified with (ortho)phosphate or an oligophosphate at any hydroxyl group on the ribose or deoxyribose.
bta-miR-6501	ENSBTAT00000003860.6	161	-33.84	161	-33.84	5006	23	1389	185	ENSBTAT00000003860	ENSBTAG00000002962	protein phosphatase, Mg2+/Mn2+ dependent 1M [Source:VGNC Symbol;Acc:VGNC:33217]	PPM1M	principal5		nucleus	A membrane-bounded organelle of eukaryotic cells in which chromosomes are housed and replicated. In most cells, the nucleus contains all of the cell's chromosomes except the organellar chromosomes, and is the site of RNA synthesis and processing. In some species, or in specialized cell types, RNA metabolism or DNA replication may be absent.	04660+3.1.3.16
bta-miR-6501	ENSBTAT00000085914.1	161	-33.84	161	-33.84	5007	23	1634	185	ENSBTAT00000085914	ENSBTAG00000002962	protein phosphatase, Mg2+/Mn2+ dependent 1M [Source:VGNC Symbol;Acc:VGNC:33217]	PPM1M	alternative2		protein dephosphorylation	The process of removing one or more phosphoric residues from a protein.	04660+3.1.3.16
bta-miR-6501	ENSBTAT00000072843.1	171	-35.82	171	-35.82	5019	23	4978	2600	ENSBTAT00000072843	ENSBTAG00000030885	scavenger receptor cysteine rich family member with 5 domains [Source:VGNC Symbol;Acc:VGNC:35310]	SSC5D	principal5		membrane	A lipid bilayer along with all the proteins and protein complexes embedded in it an attached to it.
bta-miR-6501	ENSBTAT00000043694.4	171	-35.82	171	-35.82	5020	23	4245	1867	ENSBTAT00000043694	ENSBTAG00000030885	scavenger receptor cysteine rich family member with 5 domains [Source:VGNC Symbol;Acc:VGNC:35310]	SSC5D	alternative2		membrane	A lipid bilayer along with all the proteins and protein complexes embedded in it an attached to it.
bta-miR-6501	ENSBTAT00000052106.3	171	-32.19	171	-32.19	5021	23	969	121	ENSBTAT00000052106	ENSBTAG00000051095	olfactory receptor family 51 subfamily S member 1 [Source:VGNC Symbol;Acc:VGNC:101131]	OR51S1	principal1		membrane	A lipid bilayer along with all the proteins and protein complexes embedded in it an attached to it.
bta-miR-6501	ENSBTAT00000022232.6	151	-31.47	151	-31.47	5048	23	2520	907	ENSBTAT00000022232	ENSBTAG00000016724	aminopeptidase like 1 [Source:VGNC Symbol;Acc:VGNC:32197]	NPEPL1	principal1		cytoplasm	All of the contents of a cell excluding the plasma membrane and nucleus, but including other subcellular structures.	00480+3.4.11.1
bta-miR-6501	ENSBTAT00000082768.1	152	-31.86	152	-31.86	5069	23	3787	2537	ENSBTAT00000082768	ENSBTAG00000008849	sortilin 1 [Source:VGNC Symbol;Acc:VGNC:35133]	SORT1	principal5		membrane	A lipid bilayer along with all the proteins and protein complexes embedded in it an attached to it.
bta-miR-6501	ENSBTAT00000011652.6	152	-31.86	152	-31.86	5070	23	3688	2537	ENSBTAT00000011652	ENSBTAG00000008849	sortilin 1 [Source:VGNC Symbol;Acc:VGNC:35133]	SORT1	alternative2		membrane	A lipid bilayer along with all the proteins and protein complexes embedded in it an attached to it.
bta-miR-6501	ENSBTAT00000015654.6	151	-36.83	151	-36.83	5098	23	5339	549	ENSBTAT00000015654	ENSBTAG00000011790	mediator complex subunit 14 [Source:VGNC Symbol;Acc:VGNC:31352]	MED14	principal5		nucleus	A membrane-bounded organelle of eukaryotic cells in which chromosomes are housed and replicated. In most cells, the nucleus contains all of the cell's chromosomes except the organellar chromosomes, and is the site of RNA synthesis and processing. In some species, or in specialized cell types, RNA metabolism or DNA replication may be absent.
bta-miR-6501	ENSBTAT00000083283.1	151	-36.83	151	-36.83	5099	23	5207	549	ENSBTAT00000083283	ENSBTAG00000011790	mediator complex subunit 14 [Source:VGNC Symbol;Acc:VGNC:31352]	MED14	alternative2		nucleus	A membrane-bounded organelle of eukaryotic cells in which chromosomes are housed and replicated. In most cells, the nucleus contains all of the cell's chromosomes except the organellar chromosomes, and is the site of RNA synthesis and processing. In some species, or in specialized cell types, RNA metabolism or DNA replication may be absent.
bta-miR-6501	ENSBTAT00000023907.4	176	-39.2	176	-39.2	5169	23	3913	1025	ENSBTAT00000023907	ENSBTAG00000017971	leucine rich repeat and fibronectin type III domain containing 2 [Source:VGNC Symbol;Acc:VGNC:30976]	LRFN2	principal1		membrane	A lipid bilayer along with all the proteins and protein complexes embedded in it an attached to it.
bta-miR-6501	ENSBTAT00000081803.1	160	-31.09	160	-31.09	5229	23	2628	1839	ENSBTAT00000081803	ENSBTAG00000053707			principal1
bta-miR-6501	ENSBTAT00000084373.1	167	-30.45	167	-30.45	5231	23	3282	1302	ENSBTAT00000084373	ENSBTAG00000017486	adenosine deaminase RNA specific B1 [Source:VGNC Symbol;Acc:VGNC:25636]	ADARB1	alternative2		RNA binding	Interacting selectively and non-covalently with an RNA molecule or a portion thereof.
bta-miR-6501	ENSBTAT00000023240.6	167	-30.45	167	-30.45	5232	23	3279	1299	ENSBTAT00000023240	ENSBTAG00000017486	adenosine deaminase RNA specific B1 [Source:VGNC Symbol;Acc:VGNC:25636]	ADARB1	principal5		cytoplasm	All of the contents of a cell excluding the plasma membrane and nucleus, but including other subcellular structures.
bta-miR-6501	ENSBTAT00000064393.2	150	-35.95	150	-35.95	5263	23	1188	519	ENSBTAT00000064393	ENSBTAG00000046739			principal1
bta-miR-6501	ENSBTAT00000016201.3	155	-30.07	155	-30.07	5265	23	1404	265	ENSBTAT00000016201	ENSBTAG00000033326	dipeptidase 1 [Source:VGNC Symbol;Acc:VGNC:49143]	DPEP1			membrane	A lipid bilayer along with all the proteins and protein complexes embedded in it an attached to it.
bta-miR-6501	ENSBTAT00000077319.1	155	-30.07	155	-30.07	5266	23	2069	794	ENSBTAT00000077319	ENSBTAG00000033326	dipeptidase 1 [Source:VGNC Symbol;Acc:VGNC:49143]	DPEP1	principal1
bta-miR-6501	ENSBTAT00000083412.1	155	-30.07	155	-30.07	5267	23	1858	719	ENSBTAT00000083412	ENSBTAG00000033326	dipeptidase 1 [Source:VGNC Symbol;Acc:VGNC:49143]	DPEP1			membrane	A lipid bilayer along with all the proteins and protein complexes embedded in it an attached to it.
bta-miR-6501	ENSBTAT00000076475.1	168	-31.88	168	-31.88	5272	23	1994	1080	ENSBTAT00000076475	ENSBTAG00000021057	transmembrane protein 190 [Source:VGNC Symbol;Acc:VGNC:36016]	TMEM190	principal5		membrane	A lipid bilayer along with all the proteins and protein complexes embedded in it an attached to it.
bta-miR-6501	ENSBTAT00000028044.3	168	-31.88	168	-31.88	5273	23	1324	410	ENSBTAT00000028044	ENSBTAG00000021057	transmembrane protein 190 [Source:VGNC Symbol;Acc:VGNC:36016]	TMEM190	alternative2
bta-miR-6501	ENSBTAT00000051911.3	167	-31.67	167	-31.67	5305	23	1694	433	ENSBTAT00000051911	ENSBTAG00000012273	family with sequence similarity 131 member A [Source:VGNC Symbol;Acc:VGNC:28727]	FAM131A	principal1
bta-miR-6501	ENSBTAT00000069582.1	167	-31.67	167	-31.67	5306	23	1698	437	ENSBTAT00000069582	ENSBTAG00000012273	family with sequence similarity 131 member A [Source:VGNC Symbol;Acc:VGNC:28727]	FAM131A
bta-miR-6501	ENSBTAT00000083893.1	167	-31.67	167	-31.67	5307	23	1734	473	ENSBTAT00000083893	ENSBTAG00000012273	family with sequence similarity 131 member A [Source:VGNC Symbol;Acc:VGNC:28727]	FAM131A
bta-miR-6501	ENSBTAT00000067756.1	167	-31.67	167	-31.67	5308	23	1077	398	ENSBTAT00000067756	ENSBTAG00000012273	family with sequence similarity 131 member A [Source:VGNC Symbol;Acc:VGNC:28727]	FAM131A
bta-miR-6501	ENSBTAT00000073486.1	151	-31.98	151	-31.98	5479	23	3394	2002	ENSBTAT00000073486	ENSBTAG00000054481	transmembrane protein 92 [Source:NCBI gene (formerly Entrezgene);Acc:507710]	TMEM92	principal5		membrane	A lipid bilayer along with all the proteins and protein complexes embedded in it an attached to it.
bta-miR-6501	ENSBTAT00000085783.1	151	-31.98	151	-31.98	5480	23	3084	1692	ENSBTAT00000085783	ENSBTAG00000054481	transmembrane protein 92 [Source:NCBI gene (formerly Entrezgene);Acc:507710]	TMEM92	alternative2		membrane	A lipid bilayer along with all the proteins and protein complexes embedded in it an attached to it.
bta-miR-6501	ENSBTAT00000082553.1	161	-33.23	161	-33.23	5482	23	2340	1331	ENSBTAT00000082553	ENSBTAG00000045834	Ras association domain family member 7 [Source:VGNC Symbol;Acc:VGNC:33763]	RASSF7	alternative2		signal transduction	The cellular process in which a signal is conveyed to trigger a change in the activity or state of a cell. Signal transduction begins with reception of a signal (e.g. a ligand binding to a receptor or receptor activation by a stimulus such as light), or for signal transduction in the absence of ligand, signal-withdrawal or the activity of a constitutively active receptor. Signal transduction ends…
bta-miR-6501	ENSBTAT00000075949.1	161	-33.23	161	-33.23	5483	23	2294	1331	ENSBTAT00000075949	ENSBTAG00000045834	Ras association domain family member 7 [Source:VGNC Symbol;Acc:VGNC:33763]	RASSF7	principal5		signal transduction	The cellular process in which a signal is conveyed to trigger a change in the activity or state of a cell. Signal transduction begins with reception of a signal (e.g. a ligand binding to a receptor or receptor activation by a stimulus such as light), or for signal transduction in the absence of ligand, signal-withdrawal or the activity of a constitutively active receptor. Signal transduction ends…
bta-miR-6501	ENSBTAT00000087099.1	161	-33.23	161	-33.23	5484	23	2182	1331	ENSBTAT00000087099	ENSBTAG00000045834	Ras association domain family member 7 [Source:VGNC Symbol;Acc:VGNC:33763]	RASSF7	alternative2		signal transduction	The cellular process in which a signal is conveyed to trigger a change in the activity or state of a cell. Signal transduction begins with reception of a signal (e.g. a ligand binding to a receptor or receptor activation by a stimulus such as light), or for signal transduction in the absence of ligand, signal-withdrawal or the activity of a constitutively active receptor. Signal transduction ends…
bta-miR-6501	ENSBTAT00000065506.2	161	-33.23	161	-33.23	5485	23	1620	769	ENSBTAT00000065506	ENSBTAG00000045834	Ras association domain family member 7 [Source:VGNC Symbol;Acc:VGNC:33763]	RASSF7	alternative2		signal transduction	The cellular process in which a signal is conveyed to trigger a change in the activity or state of a cell. Signal transduction begins with reception of a signal (e.g. a ligand binding to a receptor or receptor activation by a stimulus such as light), or for signal transduction in the absence of ligand, signal-withdrawal or the activity of a constitutively active receptor. Signal transduction ends…
bta-miR-6501	ENSBTAT00000080590.1	159	-32.85	159	-32.85	5541	23	5543	5082	ENSBTAT00000080590	ENSBTAG00000006132	DENN domain containing 3 [Source:VGNC Symbol;Acc:VGNC:27998]	DENND3	principal5		guanyl-nucleotide exchange factor activity	Stimulates the exchange of guanyl nucleotides associated with a GTPase. Under normal cellular physiological conditions, the concentration of GTP is higher than that of GDP, favoring the replacement of GDP by GTP in association with the GTPase.
bta-miR-6501	ENSBTAT00000055027.3	154	-33.94	154	-33.94	5566	23	966	87	ENSBTAT00000055027	ENSBTAG00000037886	olfactory receptor family 51 subfamily G member 4 [Source:VGNC Symbol;Acc:VGNC:101103]	OR51G4	principal1		membrane	A lipid bilayer along with all the proteins and protein complexes embedded in it an attached to it.
bta-miR-6501	ENSBTAT00000000461.5	163	-31.51	163	-31.51	5569	23	1508	379	ENSBTAT00000000461	ENSBTAG00000000355	oxidoreductase like domain containing 1 [Source:VGNC Symbol;Acc:VGNC:32511]	OXLD1	principal1
bta-miR-6501	ENSBTAT00000007968.6	167	-30.43	167	-30.43	5582	23	3272	2362	ENSBTAT00000007968	ENSBTAG00000006064	break repair meiotic recombinase recruitment factor 1 [Source:VGNC Symbol;Acc:VGNC:52729]	BRME1	principal1	C7H19orf57
bta-miR-6501	ENSBTAT00000029172.4	179	-35.06	179	-35.06	5605	23	2331	994	ENSBTAT00000029172	ENSBTAG00000021884	CXXC finger protein 1 [Source:VGNC Symbol;Acc:VGNC:27859]	CXXC1	principal1		methylated histone binding	Interacting selectively and non-covalently with a histone in which a residue has been modified by methylation. Histones are any of a group of water-soluble proteins found in association with the DNA of eukaroytic chromosomes.
bta-miR-6501	ENSBTAT00000002478.6	168	-30.3	168	-30.3	5614	23	4884	1917	ENSBTAT00000002478	ENSBTAG00000001906	FA complementation group A [Source:VGNC Symbol;Acc:VGNC:28852]	FANCA	principal1		interstrand cross-link repair	Removal of a DNA interstrand crosslink (a covalent attachment of DNA bases on opposite strands of the DNA) and restoration of the DNA. DNA interstrand crosslinks occur when both strands of duplex DNA are covalently tethered together (e.g. by an exogenous or endogenous agent), thus preventing the strand unwinding necessary for essential DNA functions such as transcription and replication.
bta-miR-6501	ENSBTAT00000065859.2	156	-31.6	156	-31.6	5621	23	945	432	ENSBTAT00000065859	ENSBTAG00000047489	olfactory receptor family 52 subfamily AD member 1 [Source:VGNC Symbol;Acc:VGNC:101167]	OR52AD1	principal1		membrane	A lipid bilayer along with all the proteins and protein complexes embedded in it an attached to it.
bta-miR-6501	ENSBTAT00000020259.5	180	-35.51	180	-35.51	5630	23	4844	3180	ENSBTAT00000020259	ENSBTAG00000015224	treacle ribosome biogenesis factor 1 [Source:VGNC Symbol;Acc:VGNC:35700]	TCOF1	principal5		nucleolus	A small, dense body one or more of which are present in the nucleus of eukaryotic cells. It is rich in RNA and protein, is not bounded by a limiting membrane, and is not seen during mitosis. Its prime function is the transcription of the nucleolar DNA into 45S ribosomal-precursor RNA, the processing of this RNA into 5.8S, 18S, and 28S components of ribosomal RNA, and the association of these comp…
bta-miR-6501	ENSBTAT00000070090.1	180	-35.51	180	-35.51	5631	23	4652	2988	ENSBTAT00000070090	ENSBTAG00000015224	treacle ribosome biogenesis factor 1 [Source:VGNC Symbol;Acc:VGNC:35700]	TCOF1	alternative2
bta-miR-6501	ENSBTAT00000072043.1	180	-35.51	180	-35.51	5632	23	4523	2859	ENSBTAT00000072043	ENSBTAG00000015224	treacle ribosome biogenesis factor 1 [Source:VGNC Symbol;Acc:VGNC:35700]	TCOF1	alternative2
bta-miR-6501	ENSBTAT00000003278.5	167	-32.15	167	-32.15	5646	23	6655	5125	ENSBTAT00000003278	ENSBTAG00000002527	zinc finger SWIM-type containing 4 [Source:VGNC Symbol;Acc:VGNC:37384]	ZSWIM4	principal1		zinc ion binding	Interacting selectively and non-covalently with zinc (Zn) ions.
bta-miR-6501	ENSBTAT00000076077.1	173	-34.29	173	-34.29	5674	23	3814	2486	ENSBTAT00000076077	ENSBTAG00000014211	forkhead box P4 [Source:VGNC Symbol;Acc:VGNC:29103]	FOXP4	principal5		nucleus	A membrane-bounded organelle of eukaryotic cells in which chromosomes are housed and replicated. In most cells, the nucleus contains all of the cell's chromosomes except the organellar chromosomes, and is the site of RNA synthesis and processing. In some species, or in specialized cell types, RNA metabolism or DNA replication may be absent.
bta-miR-6501	ENSBTAT00000070319.1	173	-34.29	173	-34.29	5675	23	3496	2168	ENSBTAT00000070319	ENSBTAG00000014211	forkhead box P4 [Source:VGNC Symbol;Acc:VGNC:29103]	FOXP4	alternative2		nucleus	A membrane-bounded organelle of eukaryotic cells in which chromosomes are housed and replicated. In most cells, the nucleus contains all of the cell's chromosomes except the organellar chromosomes, and is the site of RNA synthesis and processing. In some species, or in specialized cell types, RNA metabolism or DNA replication may be absent.
bta-miR-6501	ENSBTAT00000018905.6	173	-34.29	173	-34.29	5676	23	3790	1730	ENSBTAT00000018905	ENSBTAG00000014211	forkhead box P4 [Source:VGNC Symbol;Acc:VGNC:29103]	FOXP4	alternative2		nucleus	A membrane-bounded organelle of eukaryotic cells in which chromosomes are housed and replicated. In most cells, the nucleus contains all of the cell's chromosomes except the organellar chromosomes, and is the site of RNA synthesis and processing. In some species, or in specialized cell types, RNA metabolism or DNA replication may be absent.
bta-miR-6501	ENSBTAT00000010988.6	161	-30.67	161	-30.67	5725	23	4243	3163	ENSBTAT00000010988	ENSBTAG00000008341	arylsulfatase B [Source:VGNC Symbol;Acc:VGNC:26176]	ARSB	principal1		catalytic activity	Catalysis of a biochemical reaction at physiological temperatures. In biologically catalyzed reactions, the reactants are known as substrates, and the catalysts are naturally occurring macromolecular substances known as enzymes. Enzymes possess specific binding sites for substrates, and are usually composed wholly or largely of protein, but RNA that has catalytic activity (ribozyme) is often also…
bta-miR-6501	ENSBTAT00000020166.6	171	-32.75	171	-32.75	5741	23	2262	277	ENSBTAT00000020166	ENSBTAG00000015160	phospholipase D family member 4 [Source:VGNC Symbol;Acc:VGNC:32998]	PLD4	principal1		catalytic activity	Catalysis of a biochemical reaction at physiological temperatures. In biologically catalyzed reactions, the reactants are known as substrates, and the catalysts are naturally occurring macromolecular substances known as enzymes. Enzymes possess specific binding sites for substrates, and are usually composed wholly or largely of protein, but RNA that has catalytic activity (ribozyme) is often also…
bta-miR-6501	ENSBTAT00000074483.1	171	-32.75	171	-32.75	5742	23	2122	277	ENSBTAT00000074483	ENSBTAG00000015160	phospholipase D family member 4 [Source:VGNC Symbol;Acc:VGNC:32998]	PLD4			nucleus	A membrane-bounded organelle of eukaryotic cells in which chromosomes are housed and replicated. In most cells, the nucleus contains all of the cell's chromosomes except the organellar chromosomes, and is the site of RNA synthesis and processing. In some species, or in specialized cell types, RNA metabolism or DNA replication may be absent.
bta-miR-6501	ENSBTAT00000071430.1	153	-31.5	153	-31.5	5848	23	2471	1193	ENSBTAT00000071430	ENSBTAG00000046869	ribonuclease/angiogenin inhibitor 1 [Source:NCBI gene (formerly Entrezgene);Acc:517087]	RNH1	principal1		cytoplasm	All of the contents of a cell excluding the plasma membrane and nucleus, but including other subcellular structures.
bta-miR-6501	ENSBTAT00000020671.4	151	-32.03	151	-32.03	5852	23	1989	1650	ENSBTAT00000020671	ENSBTAG00000015559	ERI1 exoribonuclease family member 3 [Source:VGNC Symbol;Acc:VGNC:55169]	ERI3	principal1		nucleic acid binding	Interacting selectively and non-covalently with any nucleic acid.
bta-miR-6501	ENSBTAT00000034295.4	151	-32.03	151	-32.03	5854	23	1045	724	ENSBTAT00000034295	ENSBTAG00000015559	ERI1 exoribonuclease family member 3 [Source:VGNC Symbol;Acc:VGNC:55169]	ERI3			nucleic acid binding	Interacting selectively and non-covalently with any nucleic acid.
bta-miR-6501	ENSBTAT00000036400.4	164	-30.3	164	-30.3	5913	23	2196	1964	ENSBTAT00000036400	ENSBTAG00000021235	NUT family member 2G [Source:NCBI gene (formerly Entrezgene);Acc:617539]		principal1
bta-miR-6501	ENSBTAT00000063232.2	171	-32.19	171	-32.19	5930	23	969	121	ENSBTAT00000063232	ENSBTAG00000052372	olfactory receptor family 51 subfamily S member 1B [Source:VGNC Symbol;Acc:VGNC:101132]	OR51S1B	principal1		membrane	A lipid bilayer along with all the proteins and protein complexes embedded in it an attached to it.
bta-miR-6501	ENSBTAT00000001205.4	166	-35.69	166	-35.69	5939	23	2320	1878	ENSBTAT00000001205	ENSBTAG00000000911	ubiquitin conjugating enzyme E2 H [Source:VGNC Symbol;Acc:VGNC:36583]	UBE2H	principal1		ubiquitin-protein transferase activity	Catalysis of the transfer of ubiquitin from one protein to another via the reaction X-Ub + Y --> Y-Ub + X, where both X-Ub and Y-Ub are covalent linkages.
bta-miR-6501	ENSBTAT00000027077.6	166	-33.98	166	-33.98	6062	23	1684	172	ENSBTAT00000027077	ENSBTAG00000020318	dysbindin domain containing 1 [Source:VGNC Symbol;Acc:VGNC:27891]	DBNDD1	principal1
bta-miR-6501	ENSBTAT00000067470.1	166	-33.98	166	-33.98	6063	23	1740	311	ENSBTAT00000067470	ENSBTAG00000020318	dysbindin domain containing 1 [Source:VGNC Symbol;Acc:VGNC:27891]	DBNDD1			cytoplasm	All of the contents of a cell excluding the plasma membrane and nucleus, but including other subcellular structures.
bta-miR-6501	ENSBTAT00000075567.1	166	-33.98	166	-33.98	6064	23	462	33	ENSBTAT00000075567	ENSBTAG00000020318	dysbindin domain containing 1 [Source:VGNC Symbol;Acc:VGNC:27891]	DBNDD1			cytoplasm	All of the contents of a cell excluding the plasma membrane and nucleus, but including other subcellular structures.
bta-miR-6501	ENSBTAT00000002019.5	165	-32.49	165	-32.49	6065	23	3520	711	ENSBTAT00000002019	ENSBTAG00000053807	2',5'-oligoadenylate synthetase 1, 40/46kDa [Source:NCBI gene (formerly Entrezgene);Acc:347699]	OAS1X	principal1		cytoplasm	All of the contents of a cell excluding the plasma membrane and nucleus, but including other subcellular structures.
bta-miR-6501	ENSBTAT00000044986.3	161	-31.56	161	-31.56	6075	23	1584	737	ENSBTAT00000044986	ENSBTAG00000037527	2',5'-oligoadenylate synthetase 1, 40/46kDa [Source:NCBI gene (formerly Entrezgene);Acc:519922]	OAS1Z	principal1	OAS1	cytoplasm	All of the contents of a cell excluding the plasma membrane and nucleus, but including other subcellular structures.
bta-miR-6501	ENSBTAT00000014523.4	163	-30.12	163	-30.12	6080	23	2145	1339	ENSBTAT00000014523	ENSBTAG00000010934	ribonucleic acid export 1 [Source:VGNC Symbol;Acc:VGNC:33692]	RAE1	principal1		cellular response to organic cyclic compound	Any process that results in a change in state or activity of a cell (in terms of movement, secretion, enzyme production, gene expression, etc.) as a result of an organic cyclic compound stimulus.
bta-miR-6501	ENSBTAT00000072066.1	163	-30.12	163	-30.12	6081	23	2058	1252	ENSBTAT00000072066	ENSBTAG00000010934	ribonucleic acid export 1 [Source:VGNC Symbol;Acc:VGNC:33692]	RAE1			spindle pole	Either of the ends of a spindle, where spindle microtubules are organized; usually contains a microtubule organizing center and accessory molecules, spindle microtubules and astral microtubules.
bta-miR-6501	ENSBTAT00000005564.5	160	-30.53	160	-30.53	6125	23	2115	1195	ENSBTAT00000005564	ENSBTAG00000004247	rabphilin 3A [Source:VGNC Symbol;Acc:VGNC:34106]	RPH3A	principal1		membrane	A lipid bilayer along with all the proteins and protein complexes embedded in it an attached to it.
bta-miR-6501	ENSBTAT00000042889.3	168	-30.59	168	-30.59	6183	23	4066	3279	ENSBTAT00000042889	ENSBTAG00000004556	solute carrier family 2 member 3 [Source:NCBI gene (formerly Entrezgene);Acc:282358]	SLC2A3	principal1		membrane	A lipid bilayer along with all the proteins and protein complexes embedded in it an attached to it.
bta-miR-6501	ENSBTAT00000085215.1	151	-31.07	151	-31.07	6280	23	3471	3446	ENSBTAT00000085215	ENSBTAG00000052950	synapse differentiation inducing 1 like [Source:VGNC Symbol;Acc:VGNC:35520]	SYNDIG1L			membrane	A lipid bilayer along with all the proteins and protein complexes embedded in it an attached to it.
bta-miR-6501	ENSBTAT00000073337.1	151	-31.07	151	-31.07	6281	23	3366	3341	ENSBTAT00000073337	ENSBTAG00000052950	synapse differentiation inducing 1 like [Source:VGNC Symbol;Acc:VGNC:35520]	SYNDIG1L			membrane	A lipid bilayer along with all the proteins and protein complexes embedded in it an attached to it.
bta-miR-6501	ENSBTAT00000083867.1	151	-31.07	151	-31.07	6282	23	3332	3307	ENSBTAT00000083867	ENSBTAG00000052950	synapse differentiation inducing 1 like [Source:VGNC Symbol;Acc:VGNC:35520]	SYNDIG1L			membrane	A lipid bilayer along with all the proteins and protein complexes embedded in it an attached to it.
bta-miR-6501	ENSBTAT00000069184.1	151	-31.07	151	-31.07	6283	23	3046	3021	ENSBTAT00000069184	ENSBTAG00000052950	synapse differentiation inducing 1 like [Source:VGNC Symbol;Acc:VGNC:35520]	SYNDIG1L	principal1		membrane	A lipid bilayer along with all the proteins and protein complexes embedded in it an attached to it.
bta-miR-6501	ENSBTAT00000005527.6	151	-31.07	151	-31.07	6284	23	2685	2660	ENSBTAT00000005527	ENSBTAG00000052950	synapse differentiation inducing 1 like [Source:VGNC Symbol;Acc:VGNC:35520]	SYNDIG1L	principal1		membrane	A lipid bilayer along with all the proteins and protein complexes embedded in it an attached to it.
bta-miR-6501	ENSBTAT00000026309.6	153	-30.86	153	-30.86	6290	23	3010	967	ENSBTAT00000026309	ENSBTAG00000019742	forkhead box J2 [Source:VGNC Symbol;Acc:VGNC:29090]	FOXJ2	principal1		nucleus	A membrane-bounded organelle of eukaryotic cells in which chromosomes are housed and replicated. In most cells, the nucleus contains all of the cell's chromosomes except the organellar chromosomes, and is the site of RNA synthesis and processing. In some species, or in specialized cell types, RNA metabolism or DNA replication may be absent.
bta-miR-6501	ENSBTAT00000036072.5	161	-30.56	161	-30.56	6312	23	1823	1270	ENSBTAT00000036072	ENSBTAG00000012439	guanylate cyclase activator 1B [Source:VGNC Symbol;Acc:VGNC:29715]	GUCA1B	principal1		metal ion binding	Interacting selectively and non-covalently with any metal ion.
bta-miR-6501	ENSBTAT00000075570.1	153	-30.61	153	-30.61	6322	23	1888	1082	ENSBTAT00000075570	ENSBTAG00000034796	testis expressed 264, ER-phagy receptor [Source:VGNC Symbol;Acc:VGNC:35765]	TEX264	alternative2
bta-miR-6501	ENSBTAT00000077961.1	319	-61.58	166	-30.97	6323	23	4641	1988 544	ENSBTAT00000077961	ENSBTAG00000034796	testis expressed 264, ER-phagy receptor [Source:VGNC Symbol;Acc:VGNC:35765]	TEX264	principal5
bta-miR-6501	ENSBTAT00000083114.1	319	-61.58	166	-30.97	6324	23	4726	2073 629	ENSBTAT00000083114	ENSBTAG00000034796	testis expressed 264, ER-phagy receptor [Source:VGNC Symbol;Acc:VGNC:35765]	TEX264	principal5		signaling receptor activity	Receiving a signal and transmitting it in the cell to initiate a change in cell activity. A signal is a physical entity or change in state that is used to transfer information in order to trigger a response.
bta-miR-6501	ENSBTAT00000049255.2	153	-30.61	153	-30.61	6325	23	1644	839	ENSBTAT00000049255	ENSBTAG00000034796	testis expressed 264, ER-phagy receptor [Source:VGNC Symbol;Acc:VGNC:35765]	TEX264	alternative2
bta-miR-6501	ENSBTAT00000011454.5	163	-30.29	163	-30.29	6357	23	3373	788	ENSBTAT00000011454	ENSBTAG00000008690	solute carrier family 6 member 9 [Source:NCBI gene (formerly Entrezgene);Acc:282368]	SLC6A9	principal1	glyT-1	membrane	A lipid bilayer along with all the proteins and protein complexes embedded in it an attached to it.
bta-miR-6501	ENSBTAT00000079705.1	163	-30.29	163	-30.29	6358	23	3128	543	ENSBTAT00000079705	ENSBTAG00000008690	solute carrier family 6 member 9 [Source:NCBI gene (formerly Entrezgene);Acc:282368]	SLC6A9		glyT-1	membrane	A lipid bilayer along with all the proteins and protein complexes embedded in it an attached to it.
bta-miR-6501	ENSBTAT00000087022.1	163	-30.29	163	-30.29	6359	23	2208	630	ENSBTAT00000087022	ENSBTAG00000008690	solute carrier family 6 member 9 [Source:NCBI gene (formerly Entrezgene);Acc:282368]	SLC6A9		glyT-1	membrane	A lipid bilayer along with all the proteins and protein complexes embedded in it an attached to it.
bta-miR-6501	ENSBTAT00000007938.4	163	-30.29	163	-30.29	6360	23	1905	414	ENSBTAT00000007938	ENSBTAG00000008690	solute carrier family 6 member 9 [Source:NCBI gene (formerly Entrezgene);Acc:282368]	SLC6A9		glyT-1	membrane	A lipid bilayer along with all the proteins and protein complexes embedded in it an attached to it.
bta-miR-6501	ENSBTAT00000007157.6	159	-32.56	159	-32.56	6378	23	1529	651	ENSBTAT00000007157	ENSBTAG00000005439	family with sequence similarity 102 member B [Source:VGNC Symbol;Acc:VGNC:54425]	FAM102B	principal1
bta-miR-6501	ENSBTAT00000016836.6	158	-32.58	158	-32.58	6395	23	2547	1269	ENSBTAT00000016836	ENSBTAG00000012671	TNFAIP3 interacting protein 1 [Source:VGNC Symbol;Acc:VGNC:36180]	TNIP1	principal1		positive regulation of transcription by RNA polymerase II	Any process that activates or increases the frequency, rate or extent of transcription from an RNA polymerase II promoter.
bta-miR-6501	ENSBTAT00000008398.6	155	-30.46	155	-30.46	6430	23	4024	67	ENSBTAT00000008398	ENSBTAG00000006405	partner and localizer of BRCA2 [Source:VGNC Symbol;Acc:VGNC:32556]	PALB2	principal1		DNA binding	Any molecular function by which a gene product interacts selectively and non-covalently with DNA (deoxyribonucleic acid).
bta-miR-6501	ENSBTAT00000029274.4	326	-64.12	165	-32.26	6449	23	6770	476 2848	ENSBTAT00000029274	ENSBTAG00000021957	latent transforming growth factor beta binding protein 2 [Source:VGNC Symbol;Acc:VGNC:31072]	LTBP2	principal5		calcium ion binding	Interacting selectively and non-covalently with calcium ions (Ca2+).
bta-miR-6501	ENSBTAT00000077781.1	326	-64.12	165	-32.26	6450	23	5682	373 2745	ENSBTAT00000077781	ENSBTAG00000021957	latent transforming growth factor beta binding protein 2 [Source:VGNC Symbol;Acc:VGNC:31072]	LTBP2	alternative2		calcium ion binding	Interacting selectively and non-covalently with calcium ions (Ca2+).
bta-miR-6501	ENSBTAT00000076312.1	326	-64.12	165	-32.26	6451	23	5529	10 2382	ENSBTAT00000076312	ENSBTAG00000021957	latent transforming growth factor beta binding protein 2 [Source:VGNC Symbol;Acc:VGNC:31072]	LTBP2	alternative2		calcium ion binding	Interacting selectively and non-covalently with calcium ions (Ca2+).
bta-miR-6501	ENSBTAT00000060944.3	151	-31.15	151	-31.15	6523	23	1125	93	ENSBTAT00000060944	ENSBTAG00000044115	ripply transcriptional repressor 1 [Source:VGNC Symbol;Acc:VGNC:33985]	RIPPLY1	principal1		nucleus	A membrane-bounded organelle of eukaryotic cells in which chromosomes are housed and replicated. In most cells, the nucleus contains all of the cell's chromosomes except the organellar chromosomes, and is the site of RNA synthesis and processing. In some species, or in specialized cell types, RNA metabolism or DNA replication may be absent.
bta-miR-6501	ENSBTAT00000054366.3	164	-32.27	164	-32.27	6524	23	774	27	ENSBTAT00000054366	ENSBTAG00000038931	thiosulfate sulfurtransferase like domain containing 3 [Source:VGNC Symbol;Acc:VGNC:56753]	TSTD3	principal1		transferase activity	Catalysis of the transfer of a group, e.g. a methyl group, glycosyl group, acyl group, phosphorus-containing, or other groups, from one compound (generally regarded as the donor) to another compound (generally regarded as the acceptor). Transferase is the systematic name for any enzyme of EC class 2.	00920+2.8.1.1
bta-miR-6501	ENSBTAT00000080822.1	167	-30.34	167	-30.34	6593	23	354	151	ENSBTAT00000080822	ENSBTAG00000049275			principal1		cytoplasmic vesicle	A vesicle found in the cytoplasm of a cell.
bta-miR-6501	ENSBTAT00000000558.6	151	-32.42	151	-32.42	6637	23	1789	1187	ENSBTAT00000000558	ENSBTAG00000000435	TARBP2 subunit of RISC loading complex [Source:VGNC Symbol;Acc:VGNC:35602]	TARBP2	principal1		double-stranded RNA binding	Interacting selectively and non-covalently with double-stranded RNA.
bta-miR-6501	ENSBTAT00000004885.5	152	-33.7	152	-33.7	6649	23	3640	96	ENSBTAT00000004885	ENSBTAG00000003752	solute carrier family 25 member 24 [Source:VGNC Symbol;Acc:VGNC:55682]	SLC25A24	principal1		ATP transmembrane transporter activity	Enables the transfer of ATP, adenosine triphosphate, from one side of a membrane to the other.
bta-miR-6501	ENSBTAT00000012078.6	153	-32.19	153	-32.19	6652	23	1118	749	ENSBTAT00000012078	ENSBTAG00000009163	transmembrane protein 234 [Source:VGNC Symbol;Acc:VGNC:36047]	TMEM234	principal1
bta-miR-6501	ENSBTAT00000071491.1	153	-32.19	153	-32.19	6653	23	1375	1006	ENSBTAT00000071491	ENSBTAG00000009163	transmembrane protein 234 [Source:VGNC Symbol;Acc:VGNC:36047]	TMEM234
bta-miR-6501	ENSBTAT00000010737.6	151	-30.5	151	-30.5	6655	23	1950	55	ENSBTAT00000010737	ENSBTAG00000008169	chromosome 24 C18orf54 homolog [Source:VGNC Symbol;Acc:VGNC:52683]	C24H18orf54	alternative2
bta-miR-6501	ENSBTAT00000073968.1	151	-30.5	151	-30.5	6656	23	1980	55	ENSBTAT00000073968	ENSBTAG00000008169	chromosome 24 C18orf54 homolog [Source:VGNC Symbol;Acc:VGNC:52683]	C24H18orf54	principal5
bta-miR-6501	ENSBTAT00000019719.5	172	-33.6	172	-33.6	6703	23	2973	2527	ENSBTAT00000019719	ENSBTAG00000014809	annexin A6 [Source:VGNC Symbol;Acc:VGNC:25968]	ANXA6	principal1
bta-miR-6501	ENSBTAT00000069517.1	172	-33.6	172	-33.6	6704	23	2871	2425	ENSBTAT00000069517	ENSBTAG00000014809	annexin A6 [Source:VGNC Symbol;Acc:VGNC:25968]	ANXA6	principal1
bta-miR-6501	ENSBTAT00000068847.1	172	-33.6	172	-33.6	6705	23	3744	3298	ENSBTAT00000068847	ENSBTAG00000014809	annexin A6 [Source:VGNC Symbol;Acc:VGNC:25968]	ANXA6			GTP binding	Interacting selectively and non-covalently with GTP, guanosine triphosphate.
bta-miR-6501	ENSBTAT00000008967.6	157	-30.77	157	-30.77	6717	23	12640	11685	ENSBTAT00000008967	ENSBTAG00000006823	cardiomyopathy associated 5 [Source:VGNC Symbol;Acc:VGNC:27491]	CMYA5	principal1		cytosol	The part of the cytoplasm that does not contain organelles but which does contain other particulate matter, such as protein complexes.
bta-miR-6501	ENSBTAT00000076900.1	157	-30.77	157	-30.77	6719	23	13458	11428	ENSBTAT00000076900	ENSBTAG00000006823	cardiomyopathy associated 5 [Source:VGNC Symbol;Acc:VGNC:27491]	CMYA5
bta-miR-6501	ENSBTAT00000004161.4	164	-31.33	164	-31.33	6760	23	928	513	ENSBTAT00000004161	ENSBTAG00000003205	ribosomal protein L35 [Source:NCBI gene (formerly Entrezgene);Acc:515534]	RPL35	alternative1
bta-miR-6501	ENSBTAT00000008588.6	168	-32.44	168	-32.44	6763	23	1125	134	ENSBTAT00000008588	ENSBTAG00000006539	signal regulatory protein beta 2 [Source:NCBI gene (formerly Entrezgene);Acc:786236]	SIRPB2	principal1		membrane	A lipid bilayer along with all the proteins and protein complexes embedded in it an attached to it.
bta-miR-6501	ENSBTAT00000001692.6	303	-60.13	152	-30.09	6883	23	4269	3964 16	ENSBTAT00000001692	ENSBTAG00000001283	RIC1 homolog, RAB6A GEF complex partner 1 [Source:VGNC Symbol;Acc:VGNC:33959]	RIC1	principal1		membrane	A lipid bilayer along with all the proteins and protein complexes embedded in it an attached to it.
bta-miR-6501	ENSBTAT00000081392.1	303	-60.13	152	-30.09	6884	23	4239	3934 16	ENSBTAT00000081392	ENSBTAG00000001283	RIC1 homolog, RAB6A GEF complex partner 1 [Source:VGNC Symbol;Acc:VGNC:33959]	RIC1			membrane	A lipid bilayer along with all the proteins and protein complexes embedded in it an attached to it.
bta-miR-6501	ENSBTAT00000077593.1	303	-60.13	152	-30.09	6885	23	4230	3925 16	ENSBTAT00000077593	ENSBTAG00000001283	RIC1 homolog, RAB6A GEF complex partner 1 [Source:VGNC Symbol;Acc:VGNC:33959]	RIC1			membrane	A lipid bilayer along with all the proteins and protein complexes embedded in it an attached to it.
bta-miR-6501	ENSBTAT00000080494.1	303	-60.13	152	-30.09	6886	23	4158	3853 16	ENSBTAT00000080494	ENSBTAG00000001283	RIC1 homolog, RAB6A GEF complex partner 1 [Source:VGNC Symbol;Acc:VGNC:33959]	RIC1			membrane	A lipid bilayer along with all the proteins and protein complexes embedded in it an attached to it.
bta-miR-6501	ENSBTAT00000024657.6	334	-63.7	169	-33.02	6944	23	2034	1493 781	ENSBTAT00000024657	ENSBTAG00000018524	anti-Mullerian hormone receptor type 2 [Source:VGNC Symbol;Acc:VGNC:54403]	AMHR2	principal1		membrane	A lipid bilayer along with all the proteins and protein complexes embedded in it an attached to it.
bta-miR-6501	ENSBTAT00000080737.1	157	-34.64	157	-34.64	6958	23	4798	1285	ENSBTAT00000080737	ENSBTAG00000000603	junctional adhesion molecule 2 [Source:VGNC Symbol;Acc:VGNC:50011]	JAM2	principal1		membrane	A lipid bilayer along with all the proteins and protein complexes embedded in it an attached to it.
bta-miR-6501	ENSBTAT00000000795.5	157	-34.64	157	-34.64	6959	23	870	619	ENSBTAT00000000795	ENSBTAG00000000603	junctional adhesion molecule 2 [Source:VGNC Symbol;Acc:VGNC:50011]	JAM2			membrane	A lipid bilayer along with all the proteins and protein complexes embedded in it an attached to it.
bta-miR-6501	ENSBTAT00000016016.6	152	-30.51	152	-30.51	6974	23	2221	1564	ENSBTAT00000016016	ENSBTAG00000012073	VOPP1 WW domain binding protein [Source:VGNC Symbol;Acc:VGNC:49588]	VOPP1	principal1		endosome	A vacuole to which materials ingested by endocytosis are delivered.
bta-miR-6501	ENSBTAT00000007993.4	161	-33.73	161	-33.73	6988	23	1362	159	ENSBTAT00000007993	ENSBTAG00000006082	deoxyribonuclease 2, lysosomal [Source:VGNC Symbol;Acc:VGNC:28136]	DNASE2	principal1		hydrolase activity	Catalysis of the hydrolysis of various bonds, e.g. C-O, C-N, C-C, phosphoric anhydride bonds, etc. Hydrolase is the systematic name for any enzyme of EC class 3.
bta-miR-6501	ENSBTAT00000004058.4	170	-31.69	170	-31.69	7036	23	6205	6049	ENSBTAT00000004058	ENSBTAG00000003121	FERM and PDZ domain containing 3 [Source:VGNC Symbol;Acc:VGNC:52781]	FRMPD3	principal1		cytoskeleton	Any of the various filamentous elements that form the internal framework of cells, and typically remain after treatment of the cells with mild detergent to remove membrane constituents and soluble components of the cytoplasm. The term embraces intermediate filaments, microfilaments, microtubules, the microtrabecular lattice, and other structures characterized by a polymeric filamentous nature and…
bta-miR-6501	ENSBTAT00000078240.1	155	-30.74	155	-30.74	7063	23	747	324	ENSBTAT00000078240	ENSBTAG00000006077	retbindin [Source:VGNC Symbol;Acc:VGNC:34192]	RTBDN			signaling receptor activity	Receiving a signal and transmitting it in the cell to initiate a change in cell activity. A signal is a physical entity or change in state that is used to transfer information in order to trigger a response.
bta-miR-6501	ENSBTAT00000007986.5	155	-30.74	155	-30.74	7064	23	672	249	ENSBTAT00000007986	ENSBTAG00000006077	retbindin [Source:VGNC Symbol;Acc:VGNC:34192]	RTBDN	principal1
bta-miR-6501	ENSBTAT00000011769.6	178	-31.48	178	-31.48	7215	23	2029	1670	ENSBTAT00000011769	ENSBTAG00000008940	neuronal pentraxin 1 [Source:VGNC Symbol;Acc:VGNC:32218]	NPTX1	principal1		plasma membrane	The membrane surrounding a cell that separates the cell from its external environment. It consists of a phospholipid bilayer and associated proteins.
bta-miR-6501	ENSBTAT00000024427.3	162	-32.54	162	-32.54	7260	23	1996	454	ENSBTAT00000024427	ENSBTAG00000018362	transmembrane protein 109 [Source:VGNC Symbol;Acc:VGNC:35949]	TMEM109	principal1		membrane	A lipid bilayer along with all the proteins and protein complexes embedded in it an attached to it.
bta-miR-6501	ENSBTAT00000075000.1	171	-31.54	171	-31.54	7269	23	3028	40	ENSBTAT00000075000	ENSBTAG00000021968	midline 2 [Source:NCBI gene (formerly Entrezgene);Acc:616821]	MID2	principal1		cytoplasm	All of the contents of a cell excluding the plasma membrane and nucleus, but including other subcellular structures.
bta-miR-6501	ENSBTAT00000010432.5	164	-32.1	164	-32.1	7302	23	2295	74	ENSBTAT00000010432	ENSBTAG00000007935	calcium binding and coiled-coil domain 2 [Source:VGNC Symbol;Acc:VGNC:26703]	CALCOCO2	principal1		PML body	A class of nuclear body; they react against SP100 auto-antibodies (PML, promyelocytic leukemia); cells typically contain 10-30 PML bodies per nucleus; alterations in the localization of PML bodies occurs after viral infection.
bta-miR-6501	ENSBTAT00000055584.3	165	-31.07	165	-31.07	7315	23	3288	2239	ENSBTAT00000055584	ENSBTAG00000015715	SPOC domain containing 1 [Source:VGNC Symbol;Acc:VGNC:56150]	SPOCD1	principal1		transcription, DNA-templated	The cellular synthesis of RNA on a template of DNA.
bta-miR-6501	ENSBTAT00000014519.4	159	-30.96	159	-30.96	7322	23	1308	843	ENSBTAT00000014519	ENSBTAG00000010930	neuropeptide FF receptor 1 [Source:VGNC Symbol;Acc:VGNC:32199]	NPFFR1	principal1		membrane	A lipid bilayer along with all the proteins and protein complexes embedded in it an attached to it.
bta-miR-6501	ENSBTAT00000055990.3	152	-30.54	152	-30.54	7323	23	924	332	ENSBTAT00000055990	ENSBTAG00000052245	olfactory receptor family 9 subfamily G member 10 [Source:NCBI gene (formerly Entrezgene);Acc:100301259]		principal1		membrane	A lipid bilayer along with all the proteins and protein complexes embedded in it an attached to it.
bta-miR-6501	ENSBTAT00000012436.5	163	-30.96	163	-30.96	7327	23	1637	1296	ENSBTAT00000012436	ENSBTAG00000009451	Jun dimerization protein 2 [Source:VGNC Symbol;Acc:VGNC:30374]	JDP2	principal1		DNA binding	Any molecular function by which a gene product interacts selectively and non-covalently with DNA (deoxyribonucleic acid).
bta-miR-6501	ENSBTAT00000038011.5	151	-31.61	151	-31.61	7340	23	5074	232	ENSBTAT00000038011	ENSBTAG00000010657	adhesion G protein-coupled receptor B2 [Source:VGNC Symbol;Acc:VGNC:25659]	ADGRB2	principal5		membrane	A lipid bilayer along with all the proteins and protein complexes embedded in it an attached to it.
bta-miR-6501	ENSBTAT00000075193.1	151	-31.61	151	-31.61	7341	23	4975	232	ENSBTAT00000075193	ENSBTAG00000010657	adhesion G protein-coupled receptor B2 [Source:VGNC Symbol;Acc:VGNC:25659]	ADGRB2	alternative2		membrane	A lipid bilayer along with all the proteins and protein complexes embedded in it an attached to it.
bta-miR-6501	ENSBTAT00000071209.1	151	-31.61	151	-31.61	7342	23	4909	232	ENSBTAT00000071209	ENSBTAG00000010657	adhesion G protein-coupled receptor B2 [Source:VGNC Symbol;Acc:VGNC:25659]	ADGRB2	alternative2		membrane	A lipid bilayer along with all the proteins and protein complexes embedded in it an attached to it.
bta-miR-6501	ENSBTAT00000010607.5	152	-31.65	152	-31.65	7420	23	2442	1964	ENSBTAT00000010607	ENSBTAG00000008064	VPS37C subunit of ESCRT-I [Source:VGNC Symbol;Acc:VGNC:36821]	VPS37C	principal1		calcium-dependent protein binding	Interacting selectively and non-covalently with any protein or protein complex (a complex of two or more proteins that may include other nonprotein molecules), in the presence of calcium.
bta-miR-6501	ENSBTAT00000036826.3	152	-30.05	152	-30.05	7426	23	1764	1601	ENSBTAT00000036826	ENSBTAG00000011811	transportin 2 [Source:VGNC Symbol;Acc:VGNC:36200]	TNPO2			cytoplasm	All of the contents of a cell excluding the plasma membrane and nucleus, but including other subcellular structures.
bta-miR-6501	ENSBTAT00000016981.4	159	-31.56	159	-31.56	7455	23	3860	1755	ENSBTAT00000016981	ENSBTAG00000012777	serum response factor [Source:VGNC Symbol;Acc:VGNC:35277]	SRF	principal1		nucleus	A membrane-bounded organelle of eukaryotic cells in which chromosomes are housed and replicated. In most cells, the nucleus contains all of the cell's chromosomes except the organellar chromosomes, and is the site of RNA synthesis and processing. In some species, or in specialized cell types, RNA metabolism or DNA replication may be absent.
bta-miR-6501	ENSBTAT00000026522.5	163	-32.66	163	-32.66	7466	23	7718	5947	ENSBTAT00000026522	ENSBTAG00000019908	cullin 9 [Source:VGNC Symbol;Acc:VGNC:27836]	CUL9	principal1		cytoplasm	All of the contents of a cell excluding the plasma membrane and nucleus, but including other subcellular structures.
bta-miR-6501	ENSBTAT00000084426.1	167	-32.79	167	-32.79	7471	23	438	262	ENSBTAT00000084426	ENSBTAG00000048600			principal1		proteolysis	The hydrolysis of proteins into smaller polypeptides and/or amino acids by cleavage of their peptide bonds.
bta-miR-6501	ENSBTAT00000076106.1	183	-34.18	183	-34.18	7533	23	3252	2153	ENSBTAT00000076106	ENSBTAG00000010366	hypocretin receptor 1 [Source:VGNC Symbol;Acc:VGNC:29781]	HCRTR1	principal1		orexin receptor activity	Combining with orexin to initiate a change in cell activity.
bta-miR-6501	ENSBTAT00000063442.2	154	-30.77	154	-30.77	7557	23	5658	322	ENSBTAT00000063442	ENSBTAG00000046107	tau tubulin kinase 1 [Source:NCBI gene (formerly Entrezgene);Acc:786439]	TTBK1	principal5		cytoplasm	All of the contents of a cell excluding the plasma membrane and nucleus, but including other subcellular structures.
bta-miR-6501	ENSBTAT00000069610.1	154	-30.77	154	-30.77	7558	23	5388	322	ENSBTAT00000069610	ENSBTAG00000046107	tau tubulin kinase 1 [Source:NCBI gene (formerly Entrezgene);Acc:786439]	TTBK1	alternative2		ATP binding	Interacting selectively and non-covalently with ATP, adenosine 5'-triphosphate, a universally important coenzyme and enzyme regulator.
bta-miR-6501	ENSBTAT00000086647.1	164	-30.35	164	-30.35	7584	23	1427	1012	ENSBTAT00000086647	ENSBTAG00000004777	S100 calcium binding protein B [Source:VGNC Symbol;Acc:VGNC:34248]	S100B	principal1		learning or memory	The acquisition and processing of information and/or the storage and retrieval of this information over time.
bta-miR-6501	ENSBTAT00000006275.6	164	-30.35	164	-30.35	7585	23	1408	1065	ENSBTAT00000006275	ENSBTAG00000004777	S100 calcium binding protein B [Source:VGNC Symbol;Acc:VGNC:34248]	S100B	principal1
bta-miR-6501	ENSBTAT00000008384.3	162	-31.57	162	-31.57	7592	23	2753	2083	ENSBTAT00000008384	ENSBTAG00000006393	ferrochelatase [Source:VGNC Symbol;Acc:VGNC:28943]	FECH	principal5		ferrochelatase activity	Catalysis of the reaction: protoheme = Fe(2+) + protoporphyrin IX.	00860+4.99.1.1
bta-miR-6501	ENSBTAT00000028224.6	165	-31.17	165	-31.17	7605	23	4897	253	ENSBTAT00000028224	ENSBTAG00000021177	ADAM metallopeptidase with thrombospondin type 1 motif 14 [Source:VGNC Symbol;Acc:VGNC:25618]	ADAMTS14	principal1		metal ion binding	Interacting selectively and non-covalently with any metal ion.
bta-miR-6501	ENSBTAT00000046575.3	159	-30.88	159	-30.88	7620	23	2942	28	ENSBTAT00000046575	ENSBTAG00000032808	Fas ligand [Source:VGNC Symbol;Acc:VGNC:28870]	FASLG	principal1		nucleus	A membrane-bounded organelle of eukaryotic cells in which chromosomes are housed and replicated. In most cells, the nucleus contains all of the cell's chromosomes except the organellar chromosomes, and is the site of RNA synthesis and processing. In some species, or in specialized cell types, RNA metabolism or DNA replication may be absent.
bta-miR-6501	ENSBTAT00000024553.6	153	-30.64	153	-30.64	7646	23	6288	5046	ENSBTAT00000024553	ENSBTAG00000018449	nuclear mitotic apparatus protein 1 [Source:VGNC Symbol;Acc:VGNC:32348]	NUMA1	principal1		centrosome	A structure comprised of a core structure (in most organisms, a pair of centrioles) and peripheral material from which a microtubule-based structure, such as a spindle apparatus, is organized. Centrosomes occur close to the nucleus during interphase in many eukaryotic cells, though in animal cells it changes continually during the cell-division cycle.
bta-miR-6501	ENSBTAT00000026884.6	156	-40.24	156	-40.24	7647	23	1747	315	ENSBTAT00000026884	ENSBTAG00000020184	aquaporin 8 [Source:VGNC Symbol;Acc:VGNC:26050]	AQP8	principal1		membrane	A lipid bilayer along with all the proteins and protein complexes embedded in it an attached to it.
bta-miR-6501	ENSBTAT00000007685.5	347	-61.83	183	-31.2	7686	23	4704	1747 3408	ENSBTAT00000007685	ENSBTAG00000005842	ATP binding cassette subfamily C member 10 [Source:VGNC Symbol;Acc:VGNC:25469]	ABCC10	principal1		membrane	A lipid bilayer along with all the proteins and protein complexes embedded in it an attached to it.
bta-miR-6501	ENSBTAT00000071105.1	151	-30.74	151	-30.74	7687	23	1860	921	ENSBTAT00000071105	ENSBTAG00000016899	ELOVL fatty acid elongase 1 [Source:NCBI gene (formerly Entrezgene);Acc:540348]	ELOVL1	principal1		nucleus	A membrane-bounded organelle of eukaryotic cells in which chromosomes are housed and replicated. In most cells, the nucleus contains all of the cell's chromosomes except the organellar chromosomes, and is the site of RNA synthesis and processing. In some species, or in specialized cell types, RNA metabolism or DNA replication may be absent.	00062+2.3.1.199
bta-miR-6501	ENSBTAT00000022477.6	151	-30.74	151	-30.74	7688	23	1047	921	ENSBTAT00000022477	ENSBTAG00000016899	ELOVL fatty acid elongase 1 [Source:NCBI gene (formerly Entrezgene);Acc:540348]	ELOVL1			nucleus	A membrane-bounded organelle of eukaryotic cells in which chromosomes are housed and replicated. In most cells, the nucleus contains all of the cell's chromosomes except the organellar chromosomes, and is the site of RNA synthesis and processing. In some species, or in specialized cell types, RNA metabolism or DNA replication may be absent.
bta-miR-6501	ENSBTAT00000012940.6	151	-30.74	151	-30.74	7692	23	1290	351	ENSBTAT00000012940	ENSBTAG00000016899	ELOVL fatty acid elongase 1 [Source:NCBI gene (formerly Entrezgene);Acc:540348]	ELOVL1			membrane	A lipid bilayer along with all the proteins and protein complexes embedded in it an attached to it.	00062+2.3.1.199
bta-miR-6501	ENSBTAT00000005143.5	170	-32.21	170	-32.21	7744	23	525	450	ENSBTAT00000005143	ENSBTAG00000003937	40S ribosomal protein S13-like [Source:NCBI gene (formerly Entrezgene);Acc:504858]		principal1		structural constituent of ribosome	The action of a molecule that contributes to the structural integrity of the ribosome.
bta-miR-6501	ENSBTAT00000000843.5	166	-31.16	166	-31.16	7777	23	1628	41	ENSBTAT00000000843	ENSBTAG00000000641	src kinase associated phosphoprotein 1 [Source:VGNC Symbol;Acc:VGNC:54484]	SKAP1	principal1		cytoplasm	All of the contents of a cell excluding the plasma membrane and nucleus, but including other subcellular structures.
bta-miR-6501	ENSBTAT00000071156.1	150	-30.24	150	-30.24	7781	23	3164	2219	ENSBTAT00000071156	ENSBTAG00000011189	tight junction associated protein 1 [Source:VGNC Symbol;Acc:VGNC:35880]	TJAP1	principal5		trans-Golgi network	The network of interconnected tubular and cisternal structures located within the Golgi apparatus on the side distal to the endoplasmic reticulum, from which secretory vesicles emerge. The trans-Golgi network is important in the later stages of protein secretion where it is thought to play a key role in the sorting and targeting of secreted proteins to the correct destination.
bta-miR-6501	ENSBTAT00000072606.1	150	-30.24	150	-30.24	7782	23	3134	2189	ENSBTAT00000072606	ENSBTAG00000011189	tight junction associated protein 1 [Source:VGNC Symbol;Acc:VGNC:35880]	TJAP1	alternative2		bicellular tight junction	An occluding cell-cell junction that is composed of a branching network of sealing strands that completely encircles the apical end of each cell in an epithelial sheet; the outer leaflets of the two interacting plasma membranes are seen to be tightly apposed where sealing strands are present. Each sealing strand is composed of a long row of transmembrane adhesion proteins embedded in each of the …
bta-miR-6501	ENSBTAT00000035977.4	150	-30.24	150	-30.24	7783	23	2718	1777	ENSBTAT00000035977	ENSBTAG00000011189	tight junction associated protein 1 [Source:VGNC Symbol;Acc:VGNC:35880]	TJAP1	alternative2		bicellular tight junction	An occluding cell-cell junction that is composed of a branching network of sealing strands that completely encircles the apical end of each cell in an epithelial sheet; the outer leaflets of the two interacting plasma membranes are seen to be tightly apposed where sealing strands are present. Each sealing strand is composed of a long row of transmembrane adhesion proteins embedded in each of the …
bta-miR-6501	ENSBTAT00000009070.6	154	-30.97	154	-30.97	7794	23	4260	2333	ENSBTAT00000009070	ENSBTAG00000006904	tensin 2 [Source:VGNC Symbol;Acc:VGNC:36208]	TNS2			intracellular signal transduction	The process in which a signal is passed on to downstream components within the cell, which become activated themselves to further propagate the signal and finally trigger a change in the function or state of the cell.
bta-miR-6501	ENSBTAT00000080918.1	154	-30.97	154	-30.97	7795	23	4284	2357	ENSBTAT00000080918	ENSBTAG00000006904	tensin 2 [Source:VGNC Symbol;Acc:VGNC:36208]	TNS2			intracellular signal transduction	The process in which a signal is passed on to downstream components within the cell, which become activated themselves to further propagate the signal and finally trigger a change in the function or state of the cell.
bta-miR-6501	ENSBTAT00000071970.1	154	-30.97	154	-30.97	7796	23	4352	2455	ENSBTAT00000071970	ENSBTAG00000006904	tensin 2 [Source:VGNC Symbol;Acc:VGNC:36208]	TNS2	principal1		intracellular signal transduction	The process in which a signal is passed on to downstream components within the cell, which become activated themselves to further propagate the signal and finally trigger a change in the function or state of the cell.
bta-miR-6501	ENSBTAT00000034028.3	162	-34.11	162	-34.11	7950	23	1912	1392	ENSBTAT00000034028	ENSBTAG00000024493	dehydrogenase/reductase 3 [Source:VGNC Symbol;Acc:VGNC:97260]	DHRS3	principal1		membrane	A lipid bilayer along with all the proteins and protein complexes embedded in it an attached to it.
bta-miR-6501	ENSBTAT00000005510.5	152	-32.35	152	-32.35	7958	23	2989	1095	ENSBTAT00000005510	ENSBTAG00000004206	leucine rich repeat containing 55 [Source:VGNC Symbol;Acc:VGNC:31022]	LRRC55	principal1		membrane	A lipid bilayer along with all the proteins and protein complexes embedded in it an attached to it.
bta-miR-6501	ENSBTAT00000073197.1	159	-32.18	159	-32.18	7968	23	1143	823	ENSBTAT00000073197	ENSBTAG00000051351	ubiquitin associated protein 1 like [Source:NCBI gene (formerly Entrezgene);Acc:783141]	UBAP1L	principal1		ESCRT I complex	An endosomal sorting complex required for transport. It consists of the class E vacuolar protein sorting (Vps) proteins and interacts with ubiquitinated cargoes.
bta-miR-6501	ENSBTAT00000045527.4	156	-30.5	156	-30.5	8024	23	10000	6122	ENSBTAT00000045527	ENSBTAG00000000152	RAN binding protein 2 [Source:NCBI gene (formerly Entrezgene);Acc:785768]	RANBP2	alternative2		metal ion binding	Interacting selectively and non-covalently with any metal ion.
bta-miR-6501	ENSBTAT00000068436.1	156	-30.5	156	-30.5	8025	23	9325	6261	ENSBTAT00000068436	ENSBTAG00000000152	RAN binding protein 2 [Source:NCBI gene (formerly Entrezgene);Acc:785768]	RANBP2	principal5		metal ion binding	Interacting selectively and non-covalently with any metal ion.
bta-miR-6501	ENSBTAT00000081918.1	183	-32.26	183	-32.26	8141	23	6294	322	ENSBTAT00000081918	ENSBTAG00000023843	Ral GEF with PH domain and SH3 binding motif 1 [Source:VGNC Symbol;Acc:VGNC:33704]	RALGPS1	principal5		guanyl-nucleotide exchange factor activity	Stimulates the exchange of guanyl nucleotides associated with a GTPase. Under normal cellular physiological conditions, the concentration of GTP is higher than that of GDP, favoring the replacement of GDP by GTP in association with the GTPase.
bta-miR-6501	ENSBTAT00000081224.1	183	-32.26	183	-32.26	8142	23	6201	322	ENSBTAT00000081224	ENSBTAG00000023843	Ral GEF with PH domain and SH3 binding motif 1 [Source:VGNC Symbol;Acc:VGNC:33704]	RALGPS1			guanyl-nucleotide exchange factor activity	Stimulates the exchange of guanyl nucleotides associated with a GTPase. Under normal cellular physiological conditions, the concentration of GTP is higher than that of GDP, favoring the replacement of GDP by GTP in association with the GTPase.
bta-miR-6501	ENSBTAT00000074080.1	183	-32.26	183	-32.26	8143	23	6084	322	ENSBTAT00000074080	ENSBTAG00000023843	Ral GEF with PH domain and SH3 binding motif 1 [Source:VGNC Symbol;Acc:VGNC:33704]	RALGPS1	alternative1		guanyl-nucleotide exchange factor activity	Stimulates the exchange of guanyl nucleotides associated with a GTPase. Under normal cellular physiological conditions, the concentration of GTP is higher than that of GDP, favoring the replacement of GDP by GTP in association with the GTPase.
bta-miR-6501	ENSBTAT00000061364.3	183	-32.26	183	-32.26	8144	23	1847	126	ENSBTAT00000061364	ENSBTAG00000023843	Ral GEF with PH domain and SH3 binding motif 1 [Source:VGNC Symbol;Acc:VGNC:33704]	RALGPS1			guanyl-nucleotide exchange factor activity	Stimulates the exchange of guanyl nucleotides associated with a GTPase. Under normal cellular physiological conditions, the concentration of GTP is higher than that of GDP, favoring the replacement of GDP by GTP in association with the GTPase.
bta-miR-6501	ENSBTAT00000075387.1	154	-30.18	154	-30.18	8161	23	7466	1345	ENSBTAT00000075387	ENSBTAG00000014284	alpha kinase 2 [Source:VGNC Symbol;Acc:VGNC:25848]	ALPK2	principal5		transferase activity	Catalysis of the transfer of a group, e.g. a methyl group, glycosyl group, acyl group, phosphorus-containing, or other groups, from one compound (generally regarded as the donor) to another compound (generally regarded as the acceptor). Transferase is the systematic name for any enzyme of EC class 2.
bta-miR-6501	ENSBTAT00000018977.6	154	-30.18	154	-30.18	8162	23	6940	1263	ENSBTAT00000018977	ENSBTAG00000014284	alpha kinase 2 [Source:VGNC Symbol;Acc:VGNC:25848]	ALPK2	alternative2		transferase activity	Catalysis of the transfer of a group, e.g. a methyl group, glycosyl group, acyl group, phosphorus-containing, or other groups, from one compound (generally regarded as the donor) to another compound (generally regarded as the acceptor). Transferase is the systematic name for any enzyme of EC class 2.
bta-miR-6501	ENSBTAT00000020956.4	155	-33.37	155	-33.37	8193	23	1691	652	ENSBTAT00000020956	ENSBTAG00000015784	hyaluronan and proteoglycan link protein 2 [Source:VGNC Symbol;Acc:VGNC:29750]	HAPLN2	principal1		extracellular region	The space external to the outermost structure of a cell. For cells without external protective or external encapsulating structures this refers to space outside of the plasma membrane. This term covers the host cell environment outside an intracellular parasite.
bta-miR-6501	ENSBTAT00000015677.5	173	-38.66	173	-38.66	8216	23	3006	51	ENSBTAT00000015677	ENSBTAG00000011810	angiopoietin like 2 [Source:VGNC Symbol;Acc:VGNC:25891]	ANGPTL2	principal1		extracellular space	That part of a multicellular organism outside the cells proper, usually taken to be outside the plasma membranes, and occupied by fluid.
bta-miR-6501	ENSBTAT00000085282.1	173	-38.66	173	-38.66	8217	23	2019	79	ENSBTAT00000085282	ENSBTAG00000011810	angiopoietin like 2 [Source:VGNC Symbol;Acc:VGNC:25891]	ANGPTL2			extracellular region	The space external to the outermost structure of a cell. For cells without external protective or external encapsulating structures this refers to space outside of the plasma membrane. This term covers the host cell environment outside an intracellular parasite.
bta-miR-6501	ENSBTAT00000078788.1	163	-33.26	163	-33.26	8234	23	8621	4867	ENSBTAT00000078788	ENSBTAG00000007823	thyroglobulin [Source:VGNC Symbol;Acc:VGNC:35798]	TG	principal5		hormone activity	The action characteristic of a hormone, any substance formed in very small amounts in one specialized organ or group of cells and carried (sometimes in the bloodstream) to another organ or group of cells in the same organism, upon which it has a specific regulatory action. The term was originally applied to agents with a stimulatory physiological action in vertebrate animals (as opposed to a chal…
bta-miR-6501	ENSBTAT00000074445.1	163	-33.26	163	-33.26	8235	23	8763	5009	ENSBTAT00000074445	ENSBTAG00000007823	thyroglobulin [Source:VGNC Symbol;Acc:VGNC:35798]	TG	alternative2		extracellular region	The space external to the outermost structure of a cell. For cells without external protective or external encapsulating structures this refers to space outside of the plasma membrane. This term covers the host cell environment outside an intracellular parasite.
bta-miR-6501	ENSBTAT00000086418.1	163	-33.26	163	-33.26	8236	23	7644	4025	ENSBTAT00000086418	ENSBTAG00000007823	thyroglobulin [Source:VGNC Symbol;Acc:VGNC:35798]	TG	alternative2		extracellular region	The space external to the outermost structure of a cell. For cells without external protective or external encapsulating structures this refers to space outside of the plasma membrane. This term covers the host cell environment outside an intracellular parasite.
bta-miR-6501	ENSBTAT00000069423.1	163	-33.26	163	-33.26	8237	23	7614	4025	ENSBTAT00000069423	ENSBTAG00000007823	thyroglobulin [Source:VGNC Symbol;Acc:VGNC:35798]	TG	alternative2		extracellular region	The space external to the outermost structure of a cell. For cells without external protective or external encapsulating structures this refers to space outside of the plasma membrane. This term covers the host cell environment outside an intracellular parasite.
bta-miR-6501	ENSBTAT00000010295.5	163	-33.26	163	-33.26	8238	23	8283	4646	ENSBTAT00000010295	ENSBTAG00000007823	thyroglobulin [Source:VGNC Symbol;Acc:VGNC:35798]	TG	alternative2		hormone activity	The action characteristic of a hormone, any substance formed in very small amounts in one specialized organ or group of cells and carried (sometimes in the bloodstream) to another organ or group of cells in the same organism, upon which it has a specific regulatory action. The term was originally applied to agents with a stimulatory physiological action in vertebrate animals (as opposed to a chal…
bta-miR-6501	ENSBTAT00000009144.5	309	-62.86	159	-31.84	8354	23	2001	177 1007	ENSBTAT00000009144	ENSBTAG00000006957	solute carrier family 2 member 8 [Source:VGNC Symbol;Acc:VGNC:34803]	SLC2A8	principal1		membrane	A lipid bilayer along with all the proteins and protein complexes embedded in it an attached to it.
bta-miR-6501	ENSBTAT00000017982.5	166	-32.29	166	-32.29	8356	23	3557	2747	ENSBTAT00000017982	ENSBTAG00000013523	oxysterol binding protein like 7 [Source:VGNC Symbol;Acc:VGNC:32465]	OSBPL7	principal1		cytosol	The part of the cytoplasm that does not contain organelles but which does contain other particulate matter, such as protein complexes.
bta-miR-6501	ENSBTAT00000009152.3	170	-31.29	170	-31.29	8391	23	597	120	ENSBTAT00000009152	ENSBTAG00000006963	ribosomal protein L12 [Source:NCBI gene (formerly Entrezgene);Acc:404133]	RPL12	principal1
bta-miR-6501	ENSBTAT00000017067.5	153	-31.19	153	-31.19	8413	23	2990	2758	ENSBTAT00000017067	ENSBTAG00000012844	leucine rich repeat and sterile alpha motif containing 1 [Source:VGNC Symbol;Acc:VGNC:31045]	LRSAM1	principal1		cytoplasm	All of the contents of a cell excluding the plasma membrane and nucleus, but including other subcellular structures.
bta-miR-6501	ENSBTAT00000017069.6	159	-37.27	159	-37.27	8465	23	2982	897	ENSBTAT00000017069	ENSBTAG00000012847	niban apoptosis regulator 2 [Source:VGNC Symbol;Acc:VGNC:54427]	NIBAN2	principal1	FAM129B	transcription coactivator activity	A protein or a member of a complex that interacts specifically and non-covalently with a DNA-bound DNA-binding transcription factor to activate the transcription of specific genes. Coactivators often act by altering chromatin structure and modifications. For example, one class of transcription coregulators modifies chromatin structure through covalent modification of histones. A second ATP-depend…
bta-miR-6501	ENSBTAT00000008502.5	160	-32.72	160	-32.72	8484	23	711	638	ENSBTAT00000008502	ENSBTAG00000006487	ribosomal protein S9 [Source:VGNC Symbol;Acc:VGNC:34152]	RPS9	principal1		translation regulator activity	Any molecular function involved in the initiation, activation, perpetuation, repression or termination of polypeptide synthesis at the ribosome.
bta-miR-6501	ENSBTAT00000025834.5	485	-95.37	167	-33.82	8517	23	2379	1323 360 985	ENSBTAT00000025834	ENSBTAG00000019388	KIAA2013 ortholog [Source:NCBI gene (formerly Entrezgene);Acc:506454]	KIAA2013	principal1		membrane	A lipid bilayer along with all the proteins and protein complexes embedded in it an attached to it.
bta-miR-6501	ENSBTAT00000027587.4	165	-34.47	165	-34.47	8565	23	6045	5016	ENSBTAT00000027587	ENSBTAG00000020700	chloride voltage-gated channel 6 [Source:VGNC Symbol;Acc:VGNC:27400]	CLCN6	principal1		membrane	A lipid bilayer along with all the proteins and protein complexes embedded in it an attached to it.
bta-miR-6501	ENSBTAT00000007504.6	150	-34.8	150	-34.8	8637	23	1385	510	ENSBTAT00000007504	ENSBTAG00000005714	actin alpha cardiac muscle 1 [Source:VGNC Symbol;Acc:VGNC:25574]	ACTC1	principal1
bta-miR-6501	ENSBTAT00000077762.1	150	-34.8	150	-34.8	8638	23	2106	1235	ENSBTAT00000077762	ENSBTAG00000005714	actin alpha cardiac muscle 1 [Source:VGNC Symbol;Acc:VGNC:25574]	ACTC1	principal1
bta-miR-6501	ENSBTAT00000086577.1	150	-34.8	150	-34.8	8639	23	1179	440	ENSBTAT00000086577	ENSBTAG00000005714	actin alpha cardiac muscle 1 [Source:VGNC Symbol;Acc:VGNC:25574]	ACTC1			ATP binding	Interacting selectively and non-covalently with ATP, adenosine 5'-triphosphate, a universally important coenzyme and enzyme regulator.
bta-miR-6501	ENSBTAT00000031330.5	167	-32.36	167	-32.36	8681	23	5115	252	ENSBTAT00000031330	ENSBTAG00000008827	SPARC (osteonectin), cwcv and kazal like domains proteoglycan 2 [Source:VGNC Symbol;Acc:VGNC:35226]	SPOCK2	principal5		extracellular region	The space external to the outermost structure of a cell. For cells without external protective or external encapsulating structures this refers to space outside of the plasma membrane. This term covers the host cell environment outside an intracellular parasite.
bta-miR-6501	ENSBTAT00000066919.1	167	-32.36	167	-32.36	8682	23	1275	39	ENSBTAT00000066919	ENSBTAG00000008827	SPARC (osteonectin), cwcv and kazal like domains proteoglycan 2 [Source:VGNC Symbol;Acc:VGNC:35226]	SPOCK2	alternative2
bta-miR-6501	ENSBTAT00000015264.4	155	-31.28	155	-31.28	8685	23	3134	728	ENSBTAT00000015264	ENSBTAG00000000619	keratin 74 [Source:VGNC Symbol;Acc:VGNC:30738]	KRT74	alternative2		intermediate filament	A cytoskeletal structure that forms a distinct elongated structure, characteristically 10 nm in diameter, that occurs in the cytoplasm of eukaryotic cells. Intermediate filaments form a fibrous system, composed of chemically heterogeneous subunits and involved in mechanically integrating the various components of the cytoplasmic space. Intermediate filaments may be divided into five chemically di…
bta-miR-6501	ENSBTAT00000012845.4	155	-30.69	155	-30.69	8741	23	1994	1053	ENSBTAT00000012845	ENSBTAG00000009743	p53 and DNA damage regulated 1 [Source:VGNC Symbol;Acc:VGNC:32716]	PDRG1	principal1
bta-miR-6501	ENSBTAT00000042960.2	163	-33.55	163	-33.55	8750	23	2713	1299	ENSBTAT00000042960	ENSBTAG00000009617	solute carrier family 2 member 1 [Source:VGNC Symbol;Acc:VGNC:34796]	SLC2A1	principal5		long-chain fatty acid transporter activity	Enables the transfer of long-chain fatty acids from one side of a membrane to the other. A long-chain fatty acid is a fatty acid with a chain length between C13 and C22.
bta-miR-6501	ENSBTAT00000068903.1	163	-33.55	163	-33.55	8751	23	1473	1059	ENSBTAT00000068903	ENSBTAG00000009617	solute carrier family 2 member 1 [Source:VGNC Symbol;Acc:VGNC:34796]	SLC2A1	alternative1		membrane	A lipid bilayer along with all the proteins and protein complexes embedded in it an attached to it.
bta-miR-6501	ENSBTAT00000021660.5	167	-30.87	167	-30.87	8793	23	5654	3927	ENSBTAT00000021660	ENSBTAG00000016283	transmembrane protein 63C [Source:VGNC Symbol;Acc:VGNC:36105]	TMEM63C	principal5		membrane	A lipid bilayer along with all the proteins and protein complexes embedded in it an attached to it.
bta-miR-6501	ENSBTAT00000068444.1	167	-30.87	167	-30.87	8794	23	5669	3942	ENSBTAT00000068444	ENSBTAG00000016283	transmembrane protein 63C [Source:VGNC Symbol;Acc:VGNC:36105]	TMEM63C	alternative2		membrane	A lipid bilayer along with all the proteins and protein complexes embedded in it an attached to it.
bta-miR-6501	ENSBTAT00000000187.6	162	-30.52	162	-30.52	8804	23	1613	1172	ENSBTAT00000000187	ENSBTAG00000000163	DNA damage inducible transcript 4 [Source:VGNC Symbol;Acc:VGNC:27948]	DDIT4	principal1		14-3-3 protein binding	Interacting selectively and non-covalently with a 14-3-3 protein. A 14-3-3 protein is any of a large family of approximately 30kDa acidic proteins which exist primarily as homo- and heterodimers within all eukaryotic cells, and have been implicated in the modulation of distinct biological processes by binding to specific phosphorylated sites on diverse target proteins, thereby forcing conformatio…
bta-miR-6501	ENSBTAT00000023118.6	168	-31.38	168	-31.38	8830	23	806	657	ENSBTAT00000023118	ENSBTAG00000017386	chromosome 3 C1orf50 homolog [Source:VGNC Symbol;Acc:VGNC:52712]	C3H1orf50	principal1		identical protein binding	Interacting selectively and non-covalently with an identical protein or proteins.
bta-miR-6501	ENSBTAT00000003502.5	311	-66.19	156	-33.79	8887	23	4790	1648 1065	ENSBTAT00000003502	ENSBTAG00000002704	protein O-mannosyltransferase 2 [Source:VGNC Symbol;Acc:VGNC:33159]	POMT2	principal1		membrane	A lipid bilayer along with all the proteins and protein complexes embedded in it an attached to it.	00514+2.4.1.109
bta-miR-6501	ENSBTAT00000064869.2	155	-31.87	155	-31.87	8908	23	4557	132	ENSBTAT00000064869	ENSBTAG00000016911	Rho GTPase activating protein 23 [Source:VGNC Symbol;Acc:VGNC:55773]	ARHGAP23	principal5		signal transduction	The cellular process in which a signal is conveyed to trigger a change in the activity or state of a cell. Signal transduction begins with reception of a signal (e.g. a ligand binding to a receptor or receptor activation by a stimulus such as light), or for signal transduction in the absence of ligand, signal-withdrawal or the activity of a constitutively active receptor. Signal transduction ends…
bta-miR-6501	ENSBTAT00000066550.1	155	-31.87	155	-31.87	8909	23	4527	132	ENSBTAT00000066550	ENSBTAG00000016911	Rho GTPase activating protein 23 [Source:VGNC Symbol;Acc:VGNC:55773]	ARHGAP23	alternative2		signal transduction	The cellular process in which a signal is conveyed to trigger a change in the activity or state of a cell. Signal transduction begins with reception of a signal (e.g. a ligand binding to a receptor or receptor activation by a stimulus such as light), or for signal transduction in the absence of ligand, signal-withdrawal or the activity of a constitutively active receptor. Signal transduction ends…
bta-miR-6501	ENSBTAT00000085509.1	160	-32.41	160	-32.41	8912	23	1971	1903	ENSBTAT00000085509	ENSBTAG00000016911	Rho GTPase activating protein 23 [Source:VGNC Symbol;Acc:VGNC:55773]	ARHGAP23			signal transduction	The cellular process in which a signal is conveyed to trigger a change in the activity or state of a cell. Signal transduction begins with reception of a signal (e.g. a ligand binding to a receptor or receptor activation by a stimulus such as light), or for signal transduction in the absence of ligand, signal-withdrawal or the activity of a constitutively active receptor. Signal transduction ends…
bta-miR-6501	ENSBTAT00000020433.5	163	-31.93	163	-31.93	8940	23	3184	2197	ENSBTAT00000020433	ENSBTAG00000015375	SH2 domain containing 3C [Source:VGNC Symbol;Acc:VGNC:34559]	SH2D3C			phosphotyrosine residue binding	Interacting selectively and non-covalently with a phosphorylated tyrosine residue within a protein.
bta-miR-6501	ENSBTAT00000069757.1	163	-31.93	163	-31.93	8941	23	2781	1794	ENSBTAT00000069757	ENSBTAG00000015375	SH2 domain containing 3C [Source:VGNC Symbol;Acc:VGNC:34559]	SH2D3C	principal1		phosphotyrosine residue binding	Interacting selectively and non-covalently with a phosphorylated tyrosine residue within a protein.
bta-miR-6501	ENSBTAT00000081380.1	155	-31.81	155	-31.81	8995	23	1385	1167	ENSBTAT00000081380	ENSBTAG00000017381	claudin 19 [Source:VGNC Symbol;Acc:VGNC:27409]	CLDN19	principal1		membrane	A lipid bilayer along with all the proteins and protein complexes embedded in it an attached to it.
bta-miR-6501	ENSBTAT00000021519.5	331	-62.91	170	-32.19	9028	23	3029	2294 2350	ENSBTAT00000021519	ENSBTAG00000047872	keratin 84 [Source:VGNC Symbol;Acc:VGNC:30744]	KRT84	principal1		intermediate filament	A cytoskeletal structure that forms a distinct elongated structure, characteristically 10 nm in diameter, that occurs in the cytoplasm of eukaryotic cells. Intermediate filaments form a fibrous system, composed of chemically heterogeneous subunits and involved in mechanically integrating the various components of the cytoplasmic space. Intermediate filaments may be divided into five chemically di…
bta-miR-6501	ENSBTAT00000068598.1	151	-32.43	151	-32.43	9130	23	1394	1193	ENSBTAT00000068598	ENSBTAG00000009434	progestin and adipoQ receptor family member 6 [Source:VGNC Symbol;Acc:VGNC:32578]	PAQR6			membrane	A lipid bilayer along with all the proteins and protein complexes embedded in it an attached to it.
bta-miR-6501	ENSBTAT00000078084.1	151	-32.43	151	-32.43	9132	23	1334	1133	ENSBTAT00000078084	ENSBTAG00000009434	progestin and adipoQ receptor family member 6 [Source:VGNC Symbol;Acc:VGNC:32578]	PAQR6			membrane	A lipid bilayer along with all the proteins and protein complexes embedded in it an attached to it.
bta-miR-6501	ENSBTAT00000076332.1	156	-31.59	156	-31.59	9166	23	806	705	ENSBTAT00000076332	ENSBTAG00000004590	peptidylprolyl isomerase H [Source:VGNC Symbol;Acc:VGNC:33200]	PPIH			isomerase activity	Catalysis of the geometric or structural changes within one molecule. Isomerase is the systematic name for any enzyme of EC class 5.
bta-miR-6501	ENSBTAT00000020696.6	152	-32.19	152	-32.19	9277	23	5071	4486	ENSBTAT00000020696	ENSBTAG00000015557	complement C3 [Source:NCBI gene (formerly Entrezgene);Acc:528040]		alternative2		extracellular space	That part of a multicellular organism outside the cells proper, usually taken to be outside the plasma membranes, and occupied by fluid.
bta-miR-6501	ENSBTAT00000071701.1	152	-32.19	152	-32.19	9278	23	5182	4486	ENSBTAT00000071701	ENSBTAG00000015557	complement C3 [Source:NCBI gene (formerly Entrezgene);Acc:528040]		principal5		extracellular space	That part of a multicellular organism outside the cells proper, usually taken to be outside the plasma membranes, and occupied by fluid.
bta-miR-6501	ENSBTAT00000063757.2	160	-33.41	160	-33.41	9302	23	447	259	ENSBTAT00000063757	ENSBTAG00000048171	tracheal antimicrobial peptide [Source:NCBI gene (formerly Entrezgene);Acc:286837]	TAP	principal1		extracellular space	That part of a multicellular organism outside the cells proper, usually taken to be outside the plasma membranes, and occupied by fluid.
bta-miR-6501	ENSBTAT00000070870.1	154	-32.81	154	-32.81	9303	23	1358	149	ENSBTAT00000070870	ENSBTAG00000054544	small integral membrane protein 17 [Source:NCBI gene (formerly Entrezgene);Acc:100849034]	SMIM17	principal1
bta-miR-6501	ENSBTAT00000075239.1	163	-30.5	163	-30.5	9362	23	5413	4384	ENSBTAT00000075239	ENSBTAG00000023529	sperm flagellar 2 [Source:VGNC Symbol;Acc:VGNC:35202]	SPEF2	principal5		motile cilium	A cilium which may have a variable arrangement of axonemal microtubules and also contains molecular motors. It may beat with a whip-like pattern that promotes cell motility or transport of fluids and other cells across a cell surface, such as on epithelial cells that line the lumenal ducts of various tissues; or they may display a distinct twirling motion that directs fluid flow asymmetrically ac…
bta-miR-6501	ENSBTAT00000067932.1	163	-30.5	163	-30.5	9363	23	5338	4309	ENSBTAT00000067932	ENSBTAG00000023529	sperm flagellar 2 [Source:VGNC Symbol;Acc:VGNC:35202]	SPEF2	alternative2		motile cilium	A cilium which may have a variable arrangement of axonemal microtubules and also contains molecular motors. It may beat with a whip-like pattern that promotes cell motility or transport of fluids and other cells across a cell surface, such as on epithelial cells that line the lumenal ducts of various tissues; or they may display a distinct twirling motion that directs fluid flow asymmetrically ac…
bta-miR-6501	ENSBTAT00000079607.1	163	-30.5	163	-30.5	9365	23	4947	4098	ENSBTAT00000079607	ENSBTAG00000023529	sperm flagellar 2 [Source:VGNC Symbol;Acc:VGNC:35202]	SPEF2
bta-miR-6501	ENSBTAT00000014539.4	163	-36.34	163	-36.34	9370	23	4813	2429	ENSBTAT00000014539	ENSBTAG00000010949	proline and serine rich 1 [Source:VGNC Symbol;Acc:VGNC:33367]	PROSER1	principal5
bta-miR-6501	ENSBTAT00000070368.1	163	-36.34	163	-36.34	9371	23	4747	2363	ENSBTAT00000070368	ENSBTAG00000010949	proline and serine rich 1 [Source:VGNC Symbol;Acc:VGNC:33367]	PROSER1	alternative2
bta-miR-6501	ENSBTAT00000064396.2	163	-36.34	163	-36.34	9372	23	4639	2255	ENSBTAT00000064396	ENSBTAG00000010949	proline and serine rich 1 [Source:VGNC Symbol;Acc:VGNC:33367]	PROSER1	alternative2
bta-miR-6501	ENSBTAT00000023373.5	179	-35.74	179	-35.74	9387	23	2911	104	ENSBTAT00000023373	ENSBTAG00000017574	lamin A/C [Source:VGNC Symbol;Acc:VGNC:30929]	LMNA	principal1		intermediate filament	A cytoskeletal structure that forms a distinct elongated structure, characteristically 10 nm in diameter, that occurs in the cytoplasm of eukaryotic cells. Intermediate filaments form a fibrous system, composed of chemically heterogeneous subunits and involved in mechanically integrating the various components of the cytoplasmic space. Intermediate filaments may be divided into five chemically di…
bta-miR-6501	ENSBTAT00000073231.1	151	-31.69	151	-31.69	9443	23	1536	746	ENSBTAT00000073231	ENSBTAG00000014687	tumor protein p53 inducible protein 13 [Source:VGNC Symbol;Acc:VGNC:36234]	TP53I13	principal5		membrane	A lipid bilayer along with all the proteins and protein complexes embedded in it an attached to it.
bta-miR-6501	ENSBTAT00000019549.4	151	-31.69	151	-31.69	9444	23	2524	953	ENSBTAT00000019549	ENSBTAG00000014687	tumor protein p53 inducible protein 13 [Source:VGNC Symbol;Acc:VGNC:36234]	TP53I13	alternative2		membrane	A lipid bilayer along with all the proteins and protein complexes embedded in it an attached to it.
bta-miR-6501	ENSBTAT00000020296.6	172	-33.81	172	-33.81	9457	23	2352	25	ENSBTAT00000020296	ENSBTAG00000015254	galactosidase beta 1 [Source:VGNC Symbol;Acc:VGNC:29391]	GLB1	principal5		hydrolase activity	Catalysis of the hydrolysis of various bonds, e.g. C-O, C-N, C-C, phosphoric anhydride bonds, etc. Hydrolase is the systematic name for any enzyme of EC class 3.	00604+3.2.1.23
bta-miR-6501	ENSBTAT00000021927.5	164	-32.18	164	-32.18	9526	23	1635	225	ENSBTAT00000021927	ENSBTAG00000016494	RELT TNF receptor [Source:VGNC Symbol;Acc:VGNC:33862]	RELT	principal1		membrane	A lipid bilayer along with all the proteins and protein complexes embedded in it an attached to it.
bta-miR-6501	ENSBTAT00000022647.6	159	-30.05	159	-30.05	9531	23	9858	5913	ENSBTAT00000022647	ENSBTAG00000017032	FRAS1 related extracellular matrix 2 [Source:VGNC Symbol;Acc:VGNC:29111]	FREM2	principal1		membrane	A lipid bilayer along with all the proteins and protein complexes embedded in it an attached to it.
bta-miR-6501	ENSBTAT00000050266.4	176	-35.7	176	-35.7	9545	23	641	443	ENSBTAT00000050266	ENSBTAG00000053889	lingual antimicrobial peptide [Source:NCBI gene (formerly Entrezgene);Acc:403090]	LAP	principal1
bta-miR-6501	ENSBTAT00000009465.4	162	-30.72	162	-30.72	9554	23	422	53	ENSBTAT00000009465	ENSBTAG00000007194	guanylate cyclase activator 2B [Source:VGNC Symbol;Acc:VGNC:29717]	GUCA2B	principal1		extracellular region	The space external to the outermost structure of a cell. For cells without external protective or external encapsulating structures this refers to space outside of the plasma membrane. This term covers the host cell environment outside an intracellular parasite.
bta-miR-6501	ENSBTAT00000019635.3	176	-35.7	176	-35.7	9558	23	564	399	ENSBTAT00000019635	ENSBTAG00000052826			principal1		extracellular space	That part of a multicellular organism outside the cells proper, usually taken to be outside the plasma membranes, and occupied by fluid.
bta-miR-6501	ENSBTAT00000078961.1	172	-33.39	172	-33.39	9598	23	605	406	ENSBTAT00000078961	ENSBTAG00000050630	Beta-defensin 13 [Source:NCBI gene (formerly Entrezgene);Acc:404107]	DEFB13	principal1	BBD(C7)
bta-miR-6501	ENSBTAT00000075357.1	168	-30.02	168	-30.02	9683	23	4320	959	ENSBTAT00000075357	ENSBTAG00000051330	WC1 isolate CH149 [Source:NCBI gene (formerly Entrezgene);Acc:751808]	WC-7	principal5		membrane	A lipid bilayer along with all the proteins and protein complexes embedded in it an attached to it.
bta-miR-6501	ENSBTAT00000069760.1	168	-30.02	168	-30.02	9684	23	4287	959	ENSBTAT00000069760	ENSBTAG00000051330	WC1 isolate CH149 [Source:NCBI gene (formerly Entrezgene);Acc:751808]	WC-7	alternative2		membrane	A lipid bilayer along with all the proteins and protein complexes embedded in it an attached to it.
bta-miR-6501	ENSBTAT00000076689.1	168	-30.02	168	-30.02	9685	23	4230	959	ENSBTAT00000076689	ENSBTAG00000051330	WC1 isolate CH149 [Source:NCBI gene (formerly Entrezgene);Acc:751808]	WC-7			membrane	A lipid bilayer along with all the proteins and protein complexes embedded in it an attached to it.
bta-miR-6501	ENSBTAT00000068484.1	168	-30.02	168	-30.02	9686	23	4074	959	ENSBTAT00000068484	ENSBTAG00000051330	WC1 isolate CH149 [Source:NCBI gene (formerly Entrezgene);Acc:751808]	WC-7			membrane	A lipid bilayer along with all the proteins and protein complexes embedded in it an attached to it.
bta-miR-6501	ENSBTAT00000073502.1	168	-30.02	168	-30.02	9687	23	4278	866	ENSBTAT00000073502	ENSBTAG00000051330	WC1 isolate CH149 [Source:NCBI gene (formerly Entrezgene);Acc:751808]	WC-7			membrane	A lipid bilayer along with all the proteins and protein complexes embedded in it an attached to it.
bta-miR-6501	ENSBTAT00000071669.1	167	-30.2	167	-30.2	9715	23	2604	2392	ENSBTAT00000071669	ENSBTAG00000016218	prostaglandin E synthase 2 [Source:VGNC Symbol;Acc:VGNC:33506]	PTGES2	principal5		membrane	A lipid bilayer along with all the proteins and protein complexes embedded in it an attached to it.	00590+5.3.99.3
bta-miR-6501	ENSBTAT00000064773.2	173	-33.03	173	-33.03	9731	23	504	311	ENSBTAT00000064773	ENSBTAG00000048737	beta-defensin 10 [Source:NCBI gene (formerly Entrezgene);Acc:100141457]	DEFB10	principal1	BNBD10	extracellular space	That part of a multicellular organism outside the cells proper, usually taken to be outside the plasma membranes, and occupied by fluid.
bta-miR-6501	ENSBTAT00000018930.5	176	-35.7	176	-35.7	9750	23	749	553	ENSBTAT00000018930	ENSBTAG00000051383	defensin beta 7 [Source:NCBI gene (formerly Entrezgene);Acc:768320]	DEFB7	principal1	bnbd7
bta-miR-6501	ENSBTAT00000075018.1	177	-35.7	177	-35.7	9753	23	560	378	ENSBTAT00000075018	ENSBTAG00000052312	beta-defensin 1 [Source:NCBI gene (formerly Entrezgene);Acc:100297617]	DEFB1	principal1	BNBD-1	extracellular region	The space external to the outermost structure of a cell. For cells without external protective or external encapsulating structures this refers to space outside of the plasma membrane. This term covers the host cell environment outside an intracellular parasite.
bta-miR-6501	ENSBTAT00000008595.5	163	-30.51	163	-30.51	9792	23	2342	1913	ENSBTAT00000008595	ENSBTAG00000006542	rabaptin, RAB GTPase binding effector protein 2 [Source:VGNC Symbol;Acc:VGNC:33668]	RABEP2	principal1		regulation of cilium assembly	Any process that modulates the frequency, rate or extent of cilium assembly.
bta-miR-6501	ENSBTAT00000082220.1	158	-34.13	158	-34.13	9815	23	2511	86	ENSBTAT00000082220	ENSBTAG00000000507	nuclear receptor subfamily 4 group A member 1 [Source:VGNC Symbol;Acc:VGNC:32245]	NR4A1	principal1
bta-miR-6501	ENSBTAT00000085461.1	150	-30.72	150	-30.72	9836	23	7536	434	ENSBTAT00000085461	ENSBTAG00000015325	mechanistic target of rapamycin kinase [Source:VGNC Symbol;Acc:VGNC:31748]	MTOR			transferase activity	Catalysis of the transfer of a group, e.g. a methyl group, glycosyl group, acyl group, phosphorus-containing, or other groups, from one compound (generally regarded as the donor) to another compound (generally regarded as the acceptor). Transferase is the systematic name for any enzyme of EC class 2.	04714+2.7.11.1
bta-miR-6501	ENSBTAT00000070091.1	150	-30.72	150	-30.72	9837	23	7551	440	ENSBTAT00000070091	ENSBTAG00000015325	mechanistic target of rapamycin kinase [Source:VGNC Symbol;Acc:VGNC:31748]	MTOR			transferase activity	Catalysis of the transfer of a group, e.g. a methyl group, glycosyl group, acyl group, phosphorus-containing, or other groups, from one compound (generally regarded as the donor) to another compound (generally regarded as the acceptor). Transferase is the systematic name for any enzyme of EC class 2.	04714+2.7.11.1
bta-miR-6501	ENSBTAT00000068095.1	150	-30.72	150	-30.72	9838	23	7626	449	ENSBTAT00000068095	ENSBTAG00000015325	mechanistic target of rapamycin kinase [Source:VGNC Symbol;Acc:VGNC:31748]	MTOR			transferase activity	Catalysis of the transfer of a group, e.g. a methyl group, glycosyl group, acyl group, phosphorus-containing, or other groups, from one compound (generally regarded as the donor) to another compound (generally regarded as the acceptor). Transferase is the systematic name for any enzyme of EC class 2.	04714+2.7.11.1
bta-miR-6501	ENSBTAT00000020386.6	150	-30.72	150	-30.72	9839	23	7653	488	ENSBTAT00000020386	ENSBTAG00000015325	mechanistic target of rapamycin kinase [Source:VGNC Symbol;Acc:VGNC:31748]	MTOR	principal1		nucleus	A membrane-bounded organelle of eukaryotic cells in which chromosomes are housed and replicated. In most cells, the nucleus contains all of the cell's chromosomes except the organellar chromosomes, and is the site of RNA synthesis and processing. In some species, or in specialized cell types, RNA metabolism or DNA replication may be absent.	04714+2.7.11.1
bta-miR-6501	ENSBTAT00000080924.1	150	-30.72	150	-30.72	9840	23	7587	488	ENSBTAT00000080924	ENSBTAG00000015325	mechanistic target of rapamycin kinase [Source:VGNC Symbol;Acc:VGNC:31748]	MTOR			transferase activity	Catalysis of the transfer of a group, e.g. a methyl group, glycosyl group, acyl group, phosphorus-containing, or other groups, from one compound (generally regarded as the donor) to another compound (generally regarded as the acceptor). Transferase is the systematic name for any enzyme of EC class 2.	04714+2.7.11.1
bta-miR-6501	ENSBTAT00000071651.1	150	-30.72	150	-30.72	9841	23	7233	488	ENSBTAT00000071651	ENSBTAG00000015325	mechanistic target of rapamycin kinase [Source:VGNC Symbol;Acc:VGNC:31748]	MTOR			transferase activity	Catalysis of the transfer of a group, e.g. a methyl group, glycosyl group, acyl group, phosphorus-containing, or other groups, from one compound (generally regarded as the donor) to another compound (generally regarded as the acceptor). Transferase is the systematic name for any enzyme of EC class 2.	04714+2.7.11.1
bta-miR-6501	ENSBTAT00000078983.1	150	-30.72	150	-30.72	9842	23	3111	488	ENSBTAT00000078983	ENSBTAG00000015325	mechanistic target of rapamycin kinase [Source:VGNC Symbol;Acc:VGNC:31748]	MTOR			transferase activity	Catalysis of the transfer of a group, e.g. a methyl group, glycosyl group, acyl group, phosphorus-containing, or other groups, from one compound (generally regarded as the donor) to another compound (generally regarded as the acceptor). Transferase is the systematic name for any enzyme of EC class 2.	04714+2.7.11.1
bta-miR-6501	ENSBTAT00000066284.2	186	-40.43	186	-40.43	9888	23	616	416	ENSBTAT00000066284	ENSBTAG00000047514			principal1		membrane	A lipid bilayer along with all the proteins and protein complexes embedded in it an attached to it.
bta-miR-6501	ENSBTAT00000032743.4	162	-30.26	162	-30.26	9893	23	3195	792	ENSBTAT00000032743	ENSBTAG00000011307	dynamin 1 [Source:VGNC Symbol;Acc:VGNC:50145]	DNM1			protein kinase binding	Interacting selectively and non-covalently with a protein kinase, any enzyme that catalyzes the transfer of a phosphate group, usually from ATP, to a protein substrate.
bta-miR-6501	ENSBTAT00000084232.1	162	-30.26	162	-30.26	9894	23	2544	736	ENSBTAT00000084232	ENSBTAG00000011307	dynamin 1 [Source:VGNC Symbol;Acc:VGNC:50145]	DNM1			cytoskeleton	Any of the various filamentous elements that form the internal framework of cells, and typically remain after treatment of the cells with mild detergent to remove membrane constituents and soluble components of the cytoplasm. The term embraces intermediate filaments, microfilaments, microtubules, the microtrabecular lattice, and other structures characterized by a polymeric filamentous nature and…
bta-miR-6501	ENSBTAT00000073787.1	162	-30.26	162	-30.26	9895	23	2571	736	ENSBTAT00000073787	ENSBTAG00000011307	dynamin 1 [Source:VGNC Symbol;Acc:VGNC:50145]	DNM1	alternative1		cytoskeleton	Any of the various filamentous elements that form the internal framework of cells, and typically remain after treatment of the cells with mild detergent to remove membrane constituents and soluble components of the cytoplasm. The term embraces intermediate filaments, microfilaments, microtubules, the microtrabecular lattice, and other structures characterized by a polymeric filamentous nature and…
bta-miR-6501	ENSBTAT00000068013.1	162	-30.26	162	-30.26	9896	23	2571	736	ENSBTAT00000068013	ENSBTAG00000011307	dynamin 1 [Source:VGNC Symbol;Acc:VGNC:50145]	DNM1	principal5		cytoskeleton	Any of the various filamentous elements that form the internal framework of cells, and typically remain after treatment of the cells with mild detergent to remove membrane constituents and soluble components of the cytoplasm. The term embraces intermediate filaments, microfilaments, microtubules, the microtrabecular lattice, and other structures characterized by a polymeric filamentous nature and…
bta-miR-6501	ENSBTAT00000081030.1	155	-30.2	155	-30.2	9897	23	3559	2431	ENSBTAT00000081030	ENSBTAG00000015261	caspase recruitment domain family member 14 [Source:VGNC Symbol;Acc:VGNC:26762]	CARD14	principal5		cytoplasm	All of the contents of a cell excluding the plasma membrane and nucleus, but including other subcellular structures.
bta-miR-6501	ENSBTAT00000020297.3	155	-30.2	155	-30.2	9898	23	3273	2145	ENSBTAT00000020297	ENSBTAG00000015261	caspase recruitment domain family member 14 [Source:VGNC Symbol;Acc:VGNC:26762]	CARD14	principal5		cytoplasm	All of the contents of a cell excluding the plasma membrane and nucleus, but including other subcellular structures.
bta-miR-6501	ENSBTAT00000074938.1	155	-30.2	155	-30.2	9899	23	2919	1869	ENSBTAT00000074938	ENSBTAG00000015261	caspase recruitment domain family member 14 [Source:VGNC Symbol;Acc:VGNC:26762]	CARD14	alternative2		regulation of apoptotic process	Any process that modulates the occurrence or rate of cell death by apoptotic process.
bta-miR-6501	ENSBTAT00000009756.5	176	-35.7	176	-35.7	9969	23	776	592	ENSBTAT00000009756	ENSBTAG00000033545	enteric beta-defensin [Source:NCBI gene (formerly Entrezgene);Acc:281743]	EBD	principal1
bta-miR-6501	ENSBTAT00000066656.1	155	-34.4	155	-34.4	9974	23	2401	1703	ENSBTAT00000066656	ENSBTAG00000003788	regulator of chromosome condensation 1 [Source:VGNC Symbol;Acc:VGNC:33825]	RCC1			chromatin	The ordered and organized complex of DNA, protein, and sometimes RNA, that forms the chromosome.
bta-miR-6501	ENSBTAT00000072394.1	155	-34.4	155	-34.4	9975	23	2581	1883	ENSBTAT00000072394	ENSBTAG00000003788	regulator of chromosome condensation 1 [Source:VGNC Symbol;Acc:VGNC:33825]	RCC1	principal1
bta-miR-6501	ENSBTAT00000071151.1	155	-34.4	155	-34.4	9976	23	2416	1724	ENSBTAT00000071151	ENSBTAG00000003788	regulator of chromosome condensation 1 [Source:VGNC Symbol;Acc:VGNC:33825]	RCC1	principal1
bta-miR-6501	ENSBTAT00000074015.1	167	-30.9	167	-30.9	9992	23	3116	1235	ENSBTAT00000074015	ENSBTAG00000013843	activin A receptor like type 1 [Source:VGNC Symbol;Acc:VGNC:25597]	ACVRL1	principal1		membrane	A lipid bilayer along with all the proteins and protein complexes embedded in it an attached to it.
bta-miR-6501	ENSBTAT00000018383.5	167	-30.9	167	-30.9	9993	23	2305	424	ENSBTAT00000018383	ENSBTAG00000013843	activin A receptor like type 1 [Source:VGNC Symbol;Acc:VGNC:25597]	ACVRL1			membrane	A lipid bilayer along with all the proteins and protein complexes embedded in it an attached to it.
bta-miR-6501	ENSBTAT00000013608.5	160	-33.24	160	-33.24	10132	23	2983	2693	ENSBTAT00000013608	ENSBTAG00000010303	intercellular adhesion molecule 1 [Source:VGNC Symbol;Acc:VGNC:50197]	ICAM1	principal1
bta-miR-6501	ENSBTAT00000019971.6	152	-31.9	152	-31.9	10177	23	1419	95	ENSBTAT00000019971	ENSBTAG00000017800	doublesex and mab-3 related transcription factor 3 [Source:VGNC Symbol;Acc:VGNC:28112]	DMRT3	principal1		nucleus	A membrane-bounded organelle of eukaryotic cells in which chromosomes are housed and replicated. In most cells, the nucleus contains all of the cell's chromosomes except the organellar chromosomes, and is the site of RNA synthesis and processing. In some species, or in specialized cell types, RNA metabolism or DNA replication may be absent.
bta-miR-6501	ENSBTAT00000036155.5	329	-66.04	167	-35.88	10178	23	3635	750 2193	ENSBTAT00000036155	ENSBTAG00000010316	intercellular adhesion molecule 5 [Source:VGNC Symbol;Acc:VGNC:30025]	ICAM5	principal1		membrane	A lipid bilayer along with all the proteins and protein complexes embedded in it an attached to it.
bta-miR-6501	ENSBTAT00000046071.3	151	-31.36	151	-31.36	10198	23	2113	675	ENSBTAT00000046071	ENSBTAG00000032485	LHFPL tetraspan subfamily member 1 [Source:VGNC Symbol;Acc:VGNC:30864]	LHFPL1	principal1		membrane	A lipid bilayer along with all the proteins and protein complexes embedded in it an attached to it.
bta-miR-6501	ENSBTAT00000077481.1	172	-37.61	172	-37.61	10204	23	6394	4813	ENSBTAT00000077481	ENSBTAG00000016221	angiomotin [Source:VGNC Symbol;Acc:VGNC:25870]	AMOT	principal5		regulation of cell migration	Any process that modulates the frequency, rate or extent of cell migration.
bta-miR-6501	ENSBTAT00000069003.1	172	-37.61	172	-37.61	10205	23	6417	4836	ENSBTAT00000069003	ENSBTAG00000016221	angiomotin [Source:VGNC Symbol;Acc:VGNC:25870]	AMOT	principal5		regulation of cell migration	Any process that modulates the frequency, rate or extent of cell migration.
bta-miR-6501	ENSBTAT00000040247.4	172	-37.61	172	-37.61	10206	23	6042	4461	ENSBTAT00000040247	ENSBTAG00000016221	angiomotin [Source:VGNC Symbol;Acc:VGNC:25870]	AMOT	alternative2
bta-miR-6501	ENSBTAT00000024228.6	171	-36.62	171	-36.62	10213	23	1870	472	ENSBTAT00000024228	ENSBTAG00000018202	cytochrome b561 family member A3 [Source:VGNC Symbol;Acc:VGNC:50258]	CYB561A3	principal5		nucleolus	A small, dense body one or more of which are present in the nucleus of eukaryotic cells. It is rich in RNA and protein, is not bounded by a limiting membrane, and is not seen during mitosis. Its prime function is the transcription of the nucleolar DNA into 45S ribosomal-precursor RNA, the processing of this RNA into 5.8S, 18S, and 28S components of ribosomal RNA, and the association of these comp…
bta-miR-6501	ENSBTAT00000083964.1	171	-36.62	171	-36.62	10214	23	850	337	ENSBTAT00000083964	ENSBTAG00000018202	cytochrome b561 family member A3 [Source:VGNC Symbol;Acc:VGNC:50258]	CYB561A3	alternative2		membrane	A lipid bilayer along with all the proteins and protein complexes embedded in it an attached to it.
bta-miR-6501	ENSBTAT00000046756.4	174	-30.04	174	-30.04	10244	23	969	522	ENSBTAT00000046756	ENSBTAG00000032933	tetratricopeptide repeat domain 23 like [Source:VGNC Symbol;Acc:VGNC:36462]	TTC23L
bta-miR-6501	ENSBTAT00000020887.6	154	-30.23	154	-30.23	10250	23	4176	3730	ENSBTAT00000020887	ENSBTAG00000015721	ribonucleoprotein, PTB binding 1 [Source:VGNC Symbol;Acc:VGNC:55304]	RAVER1	principal5		nucleus	A membrane-bounded organelle of eukaryotic cells in which chromosomes are housed and replicated. In most cells, the nucleus contains all of the cell's chromosomes except the organellar chromosomes, and is the site of RNA synthesis and processing. In some species, or in specialized cell types, RNA metabolism or DNA replication may be absent.
bta-miR-6501	ENSBTAT00000075842.1	154	-30.23	154	-30.23	10251	23	4035	3589	ENSBTAT00000075842	ENSBTAG00000015721	ribonucleoprotein, PTB binding 1 [Source:VGNC Symbol;Acc:VGNC:55304]	RAVER1	alternative2		nucleic acid binding	Interacting selectively and non-covalently with any nucleic acid.
bta-miR-6501	ENSBTAT00000066569.1	176	-33.87	176	-33.87	10264	23	4096	2693	ENSBTAT00000066569	ENSBTAG00000004046	deltex E3 ubiquitin ligase 4 [Source:VGNC Symbol;Acc:VGNC:54867]	DTX4			cytoplasm	All of the contents of a cell excluding the plasma membrane and nucleus, but including other subcellular structures.
bta-miR-6501	ENSBTAT00000066458.1	154	-33.54	154	-33.54	10273	23	3806	396	ENSBTAT00000066458	ENSBTAG00000008424	ABR activator of RhoGEF and GTPase [Source:VGNC Symbol;Acc:VGNC:25511]	ABR			guanyl-nucleotide exchange factor activity	Stimulates the exchange of guanyl nucleotides associated with a GTPase. Under normal cellular physiological conditions, the concentration of GTP is higher than that of GDP, favoring the replacement of GDP by GTP in association with the GTPase.	04714+2.7.11.1
bta-miR-6501	ENSBTAT00000081167.1	154	-33.54	154	-33.54	10274	23	3818	396	ENSBTAT00000081167	ENSBTAG00000008424	ABR activator of RhoGEF and GTPase [Source:VGNC Symbol;Acc:VGNC:25511]	ABR			guanyl-nucleotide exchange factor activity	Stimulates the exchange of guanyl nucleotides associated with a GTPase. Under normal cellular physiological conditions, the concentration of GTP is higher than that of GDP, favoring the replacement of GDP by GTP in association with the GTPase.	04714+2.7.11.1
bta-miR-6501	ENSBTAT00000061326.3	161	-33.98	161	-33.98	10299	23	3908	1662	ENSBTAT00000061326	ENSBTAG00000038306	chromobox 2 [Source:VGNC Symbol;Acc:VGNC:26817]	CBX2	principal1		negative regulation of transcription by RNA polymerase II	Any process that stops, prevents, or reduces the frequency, rate or extent of transcription mediated by RNA polymerase II.
bta-miR-6501	ENSBTAT00000082296.1	155	-31.78	155	-31.78	10313	23	673	502	ENSBTAT00000082296	ENSBTAG00000015263	cleavage and polyadenylation specific factor 7 [Source:VGNC Symbol;Acc:VGNC:27675]	CPSF7			nucleus	A membrane-bounded organelle of eukaryotic cells in which chromosomes are housed and replicated. In most cells, the nucleus contains all of the cell's chromosomes except the organellar chromosomes, and is the site of RNA synthesis and processing. In some species, or in specialized cell types, RNA metabolism or DNA replication may be absent.
bta-miR-6501	ENSBTAT00000018799.4	153	-30.96	153	-30.96	10319	23	2886	545	ENSBTAT00000018799	ENSBTAG00000014143	ankyrin repeat and SOCS box containing 5 [Source:VGNC Symbol;Acc:VGNC:26198]	ASB5	alternative1
bta-miR-6501	ENSBTAT00000070202.1	153	-30.96	153	-30.96	10320	23	1002	446	ENSBTAT00000070202	ENSBTAG00000014143	ankyrin repeat and SOCS box containing 5 [Source:VGNC Symbol;Acc:VGNC:26198]	ASB5	principal5		membrane	A lipid bilayer along with all the proteins and protein complexes embedded in it an attached to it.
bta-miR-6501	ENSBTAT00000015090.5	163	-31.49	163	-31.49	10351	23	4044	1301	ENSBTAT00000015090	ENSBTAG00000011354	nudix hydrolase 9 [Source:VGNC Symbol;Acc:VGNC:32343]	NUDT9	principal1		mitochondrion	A semiautonomous, self replicating organelle that occurs in varying numbers, shapes, and sizes in the cytoplasm of virtually all eukaryotic cells. It is notably the site of tissue respiration.
bta-miR-6501	ENSBTAT00000081203.1	155	-33.12	155	-33.12	10389	23	8735	3842	ENSBTAT00000081203	ENSBTAG00000005980	ras responsive element binding protein 1 [Source:VGNC Symbol;Acc:VGNC:34162]	RREB1	principal1		RNA polymerase II cis-regulatory region sequence-specific DNA binding	Interacting selectively and non-covalently with a specific upstream regulatory DNA sequence (transcription factor recognition sequence or binding site) located in cis relative to the transcription start site (i.e., on the same strand of DNA) of a gene transcribed by RNA polymerase II.
bta-miR-6501	ENSBTAT00000084410.1	155	-33.12	155	-33.12	10390	23	8573	3842	ENSBTAT00000084410	ENSBTAG00000005980	ras responsive element binding protein 1 [Source:VGNC Symbol;Acc:VGNC:34162]	RREB1
bta-miR-6501	ENSBTAT00000044565.4	155	-33.12	155	-33.12	10391	23	8144	3251	ENSBTAT00000044565	ENSBTAG00000005980	ras responsive element binding protein 1 [Source:VGNC Symbol;Acc:VGNC:34162]	RREB1	principal1		RNA polymerase II cis-regulatory region sequence-specific DNA binding	Interacting selectively and non-covalently with a specific upstream regulatory DNA sequence (transcription factor recognition sequence or binding site) located in cis relative to the transcription start site (i.e., on the same strand of DNA) of a gene transcribed by RNA polymerase II.
bta-miR-6501	ENSBTAT00000020526.6	180	-35.97	180	-35.97	10408	23	2722	918	ENSBTAT00000020526	ENSBTAG00000015436	solute carrier family 27 member 4 [Source:VGNC Symbol;Acc:VGNC:34788]	SLC27A4	principal1		integral component of membrane	The component of a membrane consisting of the gene products and protein complexes having at least some part of their peptide sequence embedded in the hydrophobic region of the membrane.
bta-miR-6501	ENSBTAT00000011080.3	154	-32.08	154	-32.08	10413	23	2845	2610	ENSBTAT00000011080	ENSBTAG00000008423	translocase of inner mitochondrial membrane 22 [Source:VGNC Symbol;Acc:VGNC:49575]	TIMM22	principal1		protein transporter activity	Directly binding to a specific protein and delivering it to a specific cellular location.
bta-miR-6501	ENSBTAT00000020903.3	154	-35.09	154	-35.09	10472	23	1813	168	ENSBTAT00000020903	ENSBTAG00000015742	intercellular adhesion molecule 3 [Source:VGNC Symbol;Acc:VGNC:50198]	ICAM3	principal1		membrane	A lipid bilayer along with all the proteins and protein complexes embedded in it an attached to it.
bta-miR-6501	ENSBTAT00000056482.3	168	-30.02	168	-30.02	10508	23	4335	938	ENSBTAT00000056482	ENSBTAG00000052355	WC1 isolate DV10 [Source:NCBI gene (formerly Entrezgene);Acc:509416]	WC1-12	principal1		membrane	A lipid bilayer along with all the proteins and protein complexes embedded in it an attached to it.
bta-miR-6501	ENSBTAT00000023868.6	171	-32.94	171	-32.94	10555	23	3453	2672	ENSBTAT00000023868	ENSBTAG00000017950	solute carrier family 4 member 8 [Source:VGNC Symbol;Acc:VGNC:34897]	SLC4A8	principal1		membrane	A lipid bilayer along with all the proteins and protein complexes embedded in it an attached to it.
bta-miR-6501	ENSBTAT00000074737.1	171	-32.94	171	-32.94	10556	23	4056	3275	ENSBTAT00000074737	ENSBTAG00000017950	solute carrier family 4 member 8 [Source:VGNC Symbol;Acc:VGNC:34897]	SLC4A8			membrane	A lipid bilayer along with all the proteins and protein complexes embedded in it an attached to it.
bta-miR-6501	ENSBTAT00000019534.4	172	-30.75	172	-30.75	10687	23	1474	296	ENSBTAT00000019534	ENSBTAG00000014674	cholinergic receptor muscarinic 2 [Source:VGNC Symbol;Acc:VGNC:27319]	CHRM2	principal1		G protein-coupled acetylcholine receptor activity	Combining with acetylcholine and transmitting the signal across the membrane by activating an associated G-protein; promotes the exchange of GDP for GTP on the alpha subunit of a heterotrimeric G-protein complex.
bta-miR-6501	ENSBTAT00000011592.5	172	-30.18	172	-30.18	10710	23	2597	1543	ENSBTAT00000011592	ENSBTAG00000008800	XK related 8 [Source:VGNC Symbol;Acc:VGNC:36990]	XKR8	principal1		membrane	A lipid bilayer along with all the proteins and protein complexes embedded in it an attached to it.
bta-miR-6501	ENSBTAT00000004608.5	174	-30.44	174	-30.44	10813	23	2322	1188	ENSBTAT00000004608	ENSBTAG00000003544	sphingosine-1-phosphate receptor 5 [Source:VGNC Symbol;Acc:VGNC:34256]	S1PR5	principal1		membrane	A lipid bilayer along with all the proteins and protein complexes embedded in it an attached to it.
bta-miR-6501	ENSBTAT00000080431.1	154	-30.24	154	-30.24	10840	23	3278	2523	ENSBTAT00000080431	ENSBTAG00000012681	coronin 2B [Source:VGNC Symbol;Acc:VGNC:27624]	CORO2B	principal1		membrane	A lipid bilayer along with all the proteins and protein complexes embedded in it an attached to it.
bta-miR-6501	ENSBTAT00000021764.5	162	-31.83	162	-31.83	10890	23	1262	162	ENSBTAT00000021764	ENSBTAG00000016362	POU class 6 homeobox 1 [Source:VGNC Symbol;Acc:VGNC:33180]	POU6F1	alternative2
bta-miR-6501	ENSBTAT00000067030.1	162	-31.83	162	-31.83	10891	23	1319	162	ENSBTAT00000067030	ENSBTAG00000016362	POU class 6 homeobox 1 [Source:VGNC Symbol;Acc:VGNC:33180]	POU6F1	principal5		chromatin	The ordered and organized complex of DNA, protein, and sometimes RNA, that forms the chromosome.
bta-miR-6501	ENSBTAT00000065280.2	168	-32.27	168	-32.27	10970	23	9934	9314	ENSBTAT00000065280	ENSBTAG00000021452	tetratricopeptide repeat and ankyrin repeat containing 1 [Source:VGNC Symbol;Acc:VGNC:36282]	TRANK1	principal1		hydrolase activity	Catalysis of the hydrolysis of various bonds, e.g. C-O, C-N, C-C, phosphoric anhydride bonds, etc. Hydrolase is the systematic name for any enzyme of EC class 3.
bta-miR-6501	ENSBTAT00000018429.3	160	-30.14	160	-30.14	10984	23	917	762	ENSBTAT00000018429	ENSBTAG00000013882	charged multivesicular body protein 2A [Source:VGNC Symbol;Acc:VGNC:27300]	CHMP2A	principal1		multivesicular body	A type of endosome in which regions of the limiting endosomal membrane invaginate to form internal vesicles; membrane proteins that enter the internal vesicles are sequestered from the cytoplasm.
bta-miR-6501	ENSBTAT00000076723.1	156	-31.08	156	-31.08	11001	23	1411	58	ENSBTAT00000076723	ENSBTAG00000005031	double C2 domain alpha [Source:VGNC Symbol;Acc:VGNC:28153]	DOC2A	principal1		membrane	A lipid bilayer along with all the proteins and protein complexes embedded in it an attached to it.
bta-miR-6501	ENSBTAT00000067244.1	334	-66.54	173	-34.16	11021	23	3384	1364 2398	ENSBTAT00000067244	ENSBTAG00000021160	adaptor related protein complex 1 subunit mu 2 [Source:VGNC Symbol;Acc:VGNC:25980]	AP1M2			membrane	A lipid bilayer along with all the proteins and protein complexes embedded in it an attached to it.
bta-miR-6501	ENSBTAT00000045632.4	334	-66.54	173	-34.16	11022	23	2955	1364 1969	ENSBTAT00000045632	ENSBTAG00000021160	adaptor related protein complex 1 subunit mu 2 [Source:VGNC Symbol;Acc:VGNC:25980]	AP1M2	principal1
bta-miR-6501	ENSBTAT00000081814.1	334	-66.54	173	-34.16	11023	23	2883	1292 1897	ENSBTAT00000081814	ENSBTAG00000021160	adaptor related protein complex 1 subunit mu 2 [Source:VGNC Symbol;Acc:VGNC:25980]	AP1M2			membrane	A lipid bilayer along with all the proteins and protein complexes embedded in it an attached to it.
bta-miR-6501	ENSBTAT00000077236.1	161	-31.76	161	-31.76	11026	23	2976	334	ENSBTAT00000077236	ENSBTAG00000037581	myeloid zinc finger 1 [Source:VGNC Symbol;Acc:VGNC:31850]	MZF1	principal1		nucleus	A membrane-bounded organelle of eukaryotic cells in which chromosomes are housed and replicated. In most cells, the nucleus contains all of the cell's chromosomes except the organellar chromosomes, and is the site of RNA synthesis and processing. In some species, or in specialized cell types, RNA metabolism or DNA replication may be absent.
bta-miR-6501	ENSBTAT00000061311.3	159	-30.03	159	-30.03	11048	23	2796	1234	ENSBTAT00000061311	ENSBTAG00000011227	transient receptor potential cation channel subfamily C member 6 [Source:VGNC Symbol;Acc:VGNC:36386]	TRPC6	principal1		ion channel activity	Enables the facilitated diffusion of an ion (by an energy-independent process) by passage through a transmembrane aqueous pore or channel without evidence for a carrier-mediated mechanism. May be either selective (it enables passage of a specific ion only) or non-selective (it enables passage of two or more ions of same charge but different size).
bta-miR-6501	ENSBTAT00000019765.6	158	-31.86	158	-31.86	11049	23	1875	81	ENSBTAT00000019765	ENSBTAG00000014841	glucosylceramidase beta [Source:VGNC Symbol;Acc:VGNC:50183]	GBA	principal1		hydrolase activity	Catalysis of the hydrolysis of various bonds, e.g. C-O, C-N, C-C, phosphoric anhydride bonds, etc. Hydrolase is the systematic name for any enzyme of EC class 3.
bta-miR-6501	ENSBTAT00000029227.6	177	-31.84	177	-31.84	11091	23	2931	2718	ENSBTAT00000029227	ENSBTAG00000021922	small ArfGAP2 [Source:VGNC Symbol;Acc:VGNC:34984]	SMAP2	principal1
bta-miR-6501	ENSBTAT00000017242.5	163	-31.56	163	-31.56	11123	23	2099	459	ENSBTAT00000017242	ENSBTAG00000012969	dickkopf WNT signaling pathway inhibitor 2 [Source:VGNC Symbol;Acc:VGNC:28080]	DKK2	principal1		extracellular space	That part of a multicellular organism outside the cells proper, usually taken to be outside the plasma membranes, and occupied by fluid.
bta-miR-6501	ENSBTAT00000065864.2	167	-30.22	167	-30.22	11135	23	966	427	ENSBTAT00000065864	ENSBTAG00000047344	olfactory receptor family 2 subfamily AT member 2C [Source:VGNC Symbol;Acc:VGNC:100649]	OR2AT2C	principal1		membrane	A lipid bilayer along with all the proteins and protein complexes embedded in it an attached to it.
bta-miR-6501	ENSBTAT00000048846.4	167	-30.22	167	-30.22	11152	23	924	430	ENSBTAT00000048846	ENSBTAG00000048088			principal1		membrane	A lipid bilayer along with all the proteins and protein complexes embedded in it an attached to it.
bta-miR-6501	ENSBTAT00000007896.6	167	-32.18	167	-32.18	11189	23	8286	6015	ENSBTAT00000007896	ENSBTAG00000006010	stabilin 2 [Source:VGNC Symbol;Acc:VGNC:35349]	STAB2	principal1		membrane	A lipid bilayer along with all the proteins and protein complexes embedded in it an attached to it.
bta-miR-6501	ENSBTAT00000015578.5	161	-31.57	161	-31.57	11205	23	5097	2963	ENSBTAT00000015578	ENSBTAG00000011729	StAR related lipid transfer domain containing 3 [Source:VGNC Symbol;Acc:VGNC:35363]	STARD3	principal1		membrane	A lipid bilayer along with all the proteins and protein complexes embedded in it an attached to it.
bta-miR-6501	ENSBTAT00000006236.5	172	-33.74	172	-33.74	11227	23	2186	511	ENSBTAT00000006236	ENSBTAG00000004580	membrane spanning 4-domains A1 [Source:VGNC Symbol;Acc:VGNC:31681]	MS4A1	principal1		membrane	A lipid bilayer along with all the proteins and protein complexes embedded in it an attached to it.
bta-miR-6501	ENSBTAT00000010454.4	336	-64.4	168	-34.17	11323	23	1538	940 1011	ENSBTAT00000010454	ENSBTAG00000007954	CDP-diacylglycerol--inositol 3-phosphatidyltransferase [Source:VGNC Symbol;Acc:VGNC:27114]	CDIPT	principal1		membrane	A lipid bilayer along with all the proteins and protein complexes embedded in it an attached to it.	04070+2.7.8.11
bta-miR-6501	ENSBTAT00000001574.4	158	-32.17	158	-32.17	11395	23	2057	878	ENSBTAT00000001574	ENSBTAG00000001188	retinal outer segment membrane protein 1 [Source:VGNC Symbol;Acc:VGNC:34084]	ROM1	principal1		protein homodimerization activity	Interacting selectively and non-covalently with an identical protein to form a homodimer.
bta-miR-6501	ENSBTAT00000017775.6	155	-31.11	155	-31.11	11396	23	3004	2501	ENSBTAT00000017775	ENSBTAG00000013363	cyclase associated actin cytoskeleton regulatory protein 1 [Source:VGNC Symbol;Acc:VGNC:26737]	CAP1	principal1		membrane	A lipid bilayer along with all the proteins and protein complexes embedded in it an attached to it.
bta-miR-6501	ENSBTAT00000069782.1	161	-31.86	161	-31.86	11495	23	9945	4836	ENSBTAT00000069782	ENSBTAG00000014455	PDZ domain containing 2 [Source:VGNC Symbol;Acc:VGNC:32725]	PDZD2	principal5		cytoplasm	All of the contents of a cell excluding the plasma membrane and nucleus, but including other subcellular structures.
bta-miR-6501	ENSBTAT00000075967.1	161	-31.86	161	-31.86	11496	23	9669	4560	ENSBTAT00000075967	ENSBTAG00000014455	PDZ domain containing 2 [Source:VGNC Symbol;Acc:VGNC:32725]	PDZD2
bta-miR-6501	ENSBTAT00000082467.1	161	-31.86	161	-31.86	11497	23	8951	3842	ENSBTAT00000082467	ENSBTAG00000014455	PDZ domain containing 2 [Source:VGNC Symbol;Acc:VGNC:32725]	PDZD2	alternative2
bta-miR-6501	ENSBTAT00000077349.1	161	-31.86	161	-31.86	11498	23	9030	3921	ENSBTAT00000077349	ENSBTAG00000014455	PDZ domain containing 2 [Source:VGNC Symbol;Acc:VGNC:32725]	PDZD2	alternative2
bta-miR-6501	ENSBTAT00000067449.1	161	-31.86	161	-31.86	11499	23	8652	4407	ENSBTAT00000067449	ENSBTAG00000014455	PDZ domain containing 2 [Source:VGNC Symbol;Acc:VGNC:32725]	PDZD2
bta-miR-6501	ENSBTAT00000084717.1	161	-31.86	161	-31.86	11500	23	9412	5167	ENSBTAT00000084717	ENSBTAG00000014455	PDZ domain containing 2 [Source:VGNC Symbol;Acc:VGNC:32725]	PDZD2	alternative2
bta-miR-6501	ENSBTAT00000046629.3	161	-31.86	161	-31.86	11501	23	8062	3817	ENSBTAT00000046629	ENSBTAG00000014455	PDZ domain containing 2 [Source:VGNC Symbol;Acc:VGNC:32725]	PDZD2	alternative2
bta-miR-6501	ENSBTAT00000015274.6	643	-129.23	172	-33.66	11516	23	6901	1127 614 197 493	ENSBTAT00000015274	ENSBTAG00000011491	WD repeat domain 81 [Source:VGNC Symbol;Acc:VGNC:55886]	WDR81	principal1		phosphatidylinositol 3-kinase regulator activity	Modulates the activity of any of the phosphatidylinositol 3-kinases (PI3Ks). Regulatory subunits can link a PI3K catalytic subunit to upstream signaling events and help position the catalytic subunits close to their lipid substrates.
bta-miR-6501	ENSBTAT00000035955.3	155	-31.28	155	-31.28	11523	23	2196	385	ENSBTAT00000035955	ENSBTAG00000015131	solute carrier family 29 member 1 [Source:VGNC Symbol;Acc:VGNC:54237]	SLC29A1			membrane	A lipid bilayer along with all the proteins and protein complexes embedded in it an attached to it.
bta-miR-6501	ENSBTAT00000068514.1	155	-31.28	155	-31.28	11524	23	1636	331	ENSBTAT00000068514	ENSBTAG00000015131	solute carrier family 29 member 1 [Source:VGNC Symbol;Acc:VGNC:54237]	SLC29A1	principal1		membrane	A lipid bilayer along with all the proteins and protein complexes embedded in it an attached to it.
bta-miR-6501	ENSBTAT00000070658.1	155	-31.28	155	-31.28	11525	23	2013	195	ENSBTAT00000070658	ENSBTAG00000015131	solute carrier family 29 member 1 [Source:VGNC Symbol;Acc:VGNC:54237]	SLC29A1			membrane	A lipid bilayer along with all the proteins and protein complexes embedded in it an attached to it.
bta-miR-6501	ENSBTAT00000077033.1	169	-33.19	169	-33.19	11539	23	4564	3677	ENSBTAT00000077033	ENSBTAG00000002086	pre-mRNA processing factor 4B [Source:VGNC Symbol;Acc:VGNC:33381]	PRPF4B	principal5		transferase activity	Catalysis of the transfer of a group, e.g. a methyl group, glycosyl group, acyl group, phosphorus-containing, or other groups, from one compound (generally regarded as the donor) to another compound (generally regarded as the acceptor). Transferase is the systematic name for any enzyme of EC class 2.
bta-miR-6501	ENSBTAT00000002695.6	169	-33.19	169	-33.19	11540	23	4138	3492	ENSBTAT00000002695	ENSBTAG00000002086	pre-mRNA processing factor 4B [Source:VGNC Symbol;Acc:VGNC:33381]	PRPF4B	alternative2
bta-miR-6501	ENSBTAT00000027882.6	173	-32.05	173	-32.05	11578	23	5396	4052	ENSBTAT00000027882	ENSBTAG00000020933	host cell factor C2 [Source:VGNC Symbol;Acc:VGNC:29773]	HCFC2	principal1		nucleus	A membrane-bounded organelle of eukaryotic cells in which chromosomes are housed and replicated. In most cells, the nucleus contains all of the cell's chromosomes except the organellar chromosomes, and is the site of RNA synthesis and processing. In some species, or in specialized cell types, RNA metabolism or DNA replication may be absent.
bta-miR-6501	ENSBTAT00000013468.5	152	-30.02	152	-30.02	11591	23	2726	805	ENSBTAT00000013468	ENSBTAG00000010208	zyg-11 related cell cycle regulator [Source:VGNC Symbol;Acc:VGNC:37148]	ZER1	principal1		Cul2-RING ubiquitin ligase complex	A ubiquitin ligase complex in which a cullin from the Cul2 subfamily and a RING domain protein form the catalytic core; substrate specificity is conferred by an elongin-BC adaptor and a SOCS/BC box protein.
bta-miR-6501	ENSBTAT00000005782.4	154	-32.36	154	-32.36	11598	23	3050	1270	ENSBTAT00000005782	ENSBTAG00000004409	isovaleryl-CoA dehydrogenase [Source:VGNC Symbol;Acc:VGNC:50203]	IVD	principal1		mitochondrion	A semiautonomous, self replicating organelle that occurs in varying numbers, shapes, and sizes in the cytoplasm of virtually all eukaryotic cells. It is notably the site of tissue respiration.	00280+1.3.8.4
bta-miR-6501	ENSBTAT00000003800.5	153	-32.07	153	-32.07	11652	23	1199	601	ENSBTAT00000003800	ENSBTAG00000002924	dual specificity phosphatase 29 [Source:VGNC Symbol;Acc:VGNC:28245]	DUSP29	principal1	DUPD1	protein tyrosine/serine/threonine phosphatase activity	Catalysis of the reactions: protein serine + H2O = protein serine + phosphate; protein threonine phosphate + H2O = protein threonine + phosphate; and protein tyrosine phosphate + H2O = protein tyrosine + phosphate.	04660+3.1.3.16
bta-miR-6501	ENSBTAT00000072186.1	156	-30.68	156	-30.68	11659	23	7029	4360	ENSBTAT00000072186	ENSBTAG00000049122	collagen type VI alpha 5 chain [Source:NCBI gene (formerly Entrezgene);Acc:785805]	COL6A5
bta-miR-6501	ENSBTAT00000078699.1	156	-30.68	156	-30.68	11660	23	7398	4678	ENSBTAT00000078699	ENSBTAG00000049122	collagen type VI alpha 5 chain [Source:NCBI gene (formerly Entrezgene);Acc:785805]	COL6A5			extracellular space	That part of a multicellular organism outside the cells proper, usually taken to be outside the plasma membranes, and occupied by fluid.
bta-miR-6501	ENSBTAT00000066997.1	156	-30.68	156	-30.68	11661	23	7110	4360	ENSBTAT00000066997	ENSBTAG00000049122	collagen type VI alpha 5 chain [Source:NCBI gene (formerly Entrezgene);Acc:785805]	COL6A5
bta-miR-6501	ENSBTAT00000080845.1	156	-30.68	156	-30.68	11662	23	8121	5441	ENSBTAT00000080845	ENSBTAG00000049122	collagen type VI alpha 5 chain [Source:NCBI gene (formerly Entrezgene);Acc:785805]	COL6A5	principal1
bta-miR-6501	ENSBTAT00000070588.1	156	-30.89	156	-30.89	11685	23	2299	1882	ENSBTAT00000070588	ENSBTAG00000023039	dual specificity phosphatase 13 [Source:NCBI gene (formerly Entrezgene);Acc:616048]	DUSP13	principal5		hydrolase activity	Catalysis of the hydrolysis of various bonds, e.g. C-O, C-N, C-C, phosphoric anhydride bonds, etc. Hydrolase is the systematic name for any enzyme of EC class 3.	04660+3.1.3.16
bta-miR-6501	ENSBTAT00000072368.1	156	-30.89	156	-30.89	11686	23	2209	1792	ENSBTAT00000072368	ENSBTAG00000023039	dual specificity phosphatase 13 [Source:NCBI gene (formerly Entrezgene);Acc:616048]	DUSP13	alternative2		hydrolase activity	Catalysis of the hydrolysis of various bonds, e.g. C-O, C-N, C-C, phosphoric anhydride bonds, etc. Hydrolase is the systematic name for any enzyme of EC class 3.	04660+3.1.3.16
bta-miR-6501	ENSBTAT00000031313.5	156	-30.89	156	-30.89	11687	23	1654	1237	ENSBTAT00000031313	ENSBTAG00000023039	dual specificity phosphatase 13 [Source:NCBI gene (formerly Entrezgene);Acc:616048]	DUSP13	alternative2		hydrolase activity	Catalysis of the hydrolysis of various bonds, e.g. C-O, C-N, C-C, phosphoric anhydride bonds, etc. Hydrolase is the systematic name for any enzyme of EC class 3.	04660+3.1.3.16
bta-miR-6501	ENSBTAT00000003801.6	156	-30.89	156	-30.89	11688	23	1014	612	ENSBTAT00000003801	ENSBTAG00000023039	dual specificity phosphatase 13 [Source:NCBI gene (formerly Entrezgene);Acc:616048]	DUSP13	alternative2		hydrolase activity	Catalysis of the hydrolysis of various bonds, e.g. C-O, C-N, C-C, phosphoric anhydride bonds, etc. Hydrolase is the systematic name for any enzyme of EC class 3.	04660+3.1.3.16
bta-miR-6501	ENSBTAT00000018232.6	162	-33.17	162	-33.17	11767	23	4142	3266	ENSBTAT00000018232	ENSBTAG00000013722	alanyl-tRNA synthetase 2, mitochondrial [Source:VGNC Symbol;Acc:VGNC:25449]	AARS2	principal1		zinc ion binding	Interacting selectively and non-covalently with zinc (Zn) ions.	00970+6.1.1.7
bta-miR-6501	ENSBTAT00000070592.1	165	-31.32	165	-31.32	11804	23	3037	375	ENSBTAT00000070592	ENSBTAG00000027477	beta-1,3-glucuronyltransferase 1 [Source:VGNC Symbol;Acc:VGNC:26376]	B3GAT1	principal1		membrane	A lipid bilayer along with all the proteins and protein complexes embedded in it an attached to it.
bta-miR-6501	ENSBTAT00000024072.4	166	-30.72	166	-30.72	11811	23	1968	405	ENSBTAT00000024072	ENSBTAG00000018082	quinolinate phosphoribosyltransferase [Source:NCBI gene (formerly Entrezgene);Acc:614254]	QPRT	principal1		transferase activity	Catalysis of the transfer of a group, e.g. a methyl group, glycosyl group, acyl group, phosphorus-containing, or other groups, from one compound (generally regarded as the donor) to another compound (generally regarded as the acceptor). Transferase is the systematic name for any enzyme of EC class 2.	00760+6.3.4.21
bta-miR-6501	ENSBTAT00000083204.1	166	-30.72	166	-30.72	11812	23	918	355	ENSBTAT00000083204	ENSBTAG00000018082	quinolinate phosphoribosyltransferase [Source:NCBI gene (formerly Entrezgene);Acc:614254]	QPRT			cytoplasm	All of the contents of a cell excluding the plasma membrane and nucleus, but including other subcellular structures.	00760+6.3.4.21
bta-miR-6501	ENSBTAT00000017255.6	152	-33.45	152	-33.45	11818	23	1003	141	ENSBTAT00000017255	ENSBTAG00000012977	catechol-O-methyltransferase domain containing 1 [Source:VGNC Symbol;Acc:VGNC:27591]	COMTD1	principal1		membrane	A lipid bilayer along with all the proteins and protein complexes embedded in it an attached to it.
bta-miR-6501	ENSBTAT00000072400.1	152	-33.45	152	-33.45	11819	23	759	25	ENSBTAT00000072400	ENSBTAG00000012977	catechol-O-methyltransferase domain containing 1 [Source:VGNC Symbol;Acc:VGNC:27591]	COMTD1			membrane	A lipid bilayer along with all the proteins and protein complexes embedded in it an attached to it.
bta-miR-6501	ENSBTAT00000005613.6	168	-35.7	168	-35.7	11856	23	4454	2260	ENSBTAT00000005613	ENSBTAG00000004277	EvC ciliary complex subunit 2 [Source:VGNC Symbol;Acc:VGNC:28635]	EVC2	principal1		cytoplasm	All of the contents of a cell excluding the plasma membrane and nucleus, but including other subcellular structures.
bta-miR-6501	ENSBTAT00000000333.6	155	-31.98	155	-31.98	11864	23	5811	3646	ENSBTAT00000000333	ENSBTAG00000000267	SMG6 nonsense mediated mRNA decay factor [Source:VGNC Symbol;Acc:VGNC:35011]	SMG6	principal1		cytoplasm	All of the contents of a cell excluding the plasma membrane and nucleus, but including other subcellular structures.
bta-miR-6501	ENSBTAT00000087449.1	320	-68.02	168	-34.37	11865	23	3549	2523 893	ENSBTAT00000087449	ENSBTAG00000004552	PBX homeobox interacting protein 1 [Source:VGNC Symbol;Acc:VGNC:32611]	PBXIP1	principal5		membrane	A lipid bilayer along with all the proteins and protein complexes embedded in it an attached to it.
bta-miR-6501	ENSBTAT00000005980.6	320	-68.02	168	-34.37	11866	23	2178	1856 232	ENSBTAT00000005980	ENSBTAG00000004552	PBX homeobox interacting protein 1 [Source:VGNC Symbol;Acc:VGNC:32611]	PBXIP1	alternative2		negative regulation of transcription, DNA-templated	Any process that stops, prevents, or reduces the frequency, rate or extent of cellular DNA-templated transcription.
bta-miR-6501	ENSBTAT00000014030.6	166	-32.15	166	-32.15	11965	23	5727	4558	ENSBTAT00000014030	ENSBTAG00000010613	nucleoporin 188 [Source:VGNC Symbol;Acc:VGNC:32354]	NUP188	principal1		nucleus	A membrane-bounded organelle of eukaryotic cells in which chromosomes are housed and replicated. In most cells, the nucleus contains all of the cell's chromosomes except the organellar chromosomes, and is the site of RNA synthesis and processing. In some species, or in specialized cell types, RNA metabolism or DNA replication may be absent.
bta-miR-6501	ENSBTAT00000002792.4	158	-35.03	158	-35.03	11986	23	1288	1161	ENSBTAT00000002792	ENSBTAG00000021222	zinc finger protein 771 [Source:VGNC Symbol;Acc:VGNC:37342]	ZNF771	principal1		RNA polymerase II cis-regulatory region sequence-specific DNA binding	Interacting selectively and non-covalently with a specific upstream regulatory DNA sequence (transcription factor recognition sequence or binding site) located in cis relative to the transcription start site (i.e., on the same strand of DNA) of a gene transcribed by RNA polymerase II.
bta-miR-6501	ENSBTAT00000017922.3	150	-31.73	150	-31.73	12015	23	770	645	ENSBTAT00000017922	ENSBTAG00000013477	GTP cyclohydrolase I feedback regulator [Source:VGNC Symbol;Acc:VGNC:29287]	GCHFR	principal1		nucleus	A membrane-bounded organelle of eukaryotic cells in which chromosomes are housed and replicated. In most cells, the nucleus contains all of the cell's chromosomes except the organellar chromosomes, and is the site of RNA synthesis and processing. In some species, or in specialized cell types, RNA metabolism or DNA replication may be absent.
bta-miR-6501	ENSBTAT00000077066.1	172	-30.11	172	-30.11	12019	23	1847	537	ENSBTAT00000077066	ENSBTAG00000037795	cytochrome P450, family 2, subfamily C, polypeptide 87 [Source:NCBI gene (formerly Entrezgene);Acc:616593]	CYP2C87	alternative2		membrane	A lipid bilayer along with all the proteins and protein complexes embedded in it an attached to it.
bta-miR-6501	ENSBTAT00000027159.5	172	-30.11	172	-30.11	12020	23	1916	606	ENSBTAT00000027159	ENSBTAG00000037795	cytochrome P450, family 2, subfamily C, polypeptide 87 [Source:NCBI gene (formerly Entrezgene);Acc:616593]	CYP2C87	principal5		mitochondrion	A semiautonomous, self replicating organelle that occurs in varying numbers, shapes, and sizes in the cytoplasm of virtually all eukaryotic cells. It is notably the site of tissue respiration.	00591+1.14.14.1
bta-miR-6501	ENSBTAT00000076584.1	172	-30.11	172	-30.11	12021	23	1443	433	ENSBTAT00000076584	ENSBTAG00000037795	cytochrome P450, family 2, subfamily C, polypeptide 87 [Source:NCBI gene (formerly Entrezgene);Acc:616593]	CYP2C87			mitochondrion	A semiautonomous, self replicating organelle that occurs in varying numbers, shapes, and sizes in the cytoplasm of virtually all eukaryotic cells. It is notably the site of tissue respiration.	00591+1.14.14.1
bta-miR-6501	ENSBTAT00000067898.1	172	-30.11	172	-30.11	12022	23	1404	394	ENSBTAT00000067898	ENSBTAG00000037795	cytochrome P450, family 2, subfamily C, polypeptide 87 [Source:NCBI gene (formerly Entrezgene);Acc:616593]	CYP2C87			mitochondrion	A semiautonomous, self replicating organelle that occurs in varying numbers, shapes, and sizes in the cytoplasm of virtually all eukaryotic cells. It is notably the site of tissue respiration.	00591+1.14.14.1
bta-miR-6501	ENSBTAT00000082582.1	156	-31.31	156	-31.31	12042	23	4924	4586	ENSBTAT00000082582	ENSBTAG00000045500	small G protein signaling modulator 2 [Source:VGNC Symbol;Acc:VGNC:34551]	SGSM2	principal5		intracellular protein transport	The directed movement of proteins in a cell, including the movement of proteins between specific compartments or structures within a cell, such as organelles of a eukaryotic cell.
bta-miR-6501	ENSBTAT00000065570.2	156	-31.31	156	-31.31	12043	23	4789	4451	ENSBTAT00000065570	ENSBTAG00000045500	small G protein signaling modulator 2 [Source:VGNC Symbol;Acc:VGNC:34551]	SGSM2	alternative2		positive regulation of GTPase activity	Any process that activates or increases the activity of a GTPase.
bta-miR-6501	ENSBTAT00000039242.5	170	-32.66	170	-32.66	12062	23	5787	586	ENSBTAT00000039242	ENSBTAG00000003512	myosin heavy chain 7B [Source:VGNC Symbol;Acc:VGNC:50024]	MYH7B			nucleotide binding	Interacting selectively and non-covalently with a nucleotide, any compound consisting of a nucleoside that is esterified with (ortho)phosphate or an oligophosphate at any hydroxyl group on the ribose or deoxyribose.
bta-miR-6501	ENSBTAT00000073380.1	170	-32.66	170	-32.66	12063	23	5817	574	ENSBTAT00000073380	ENSBTAG00000003512	myosin heavy chain 7B [Source:VGNC Symbol;Acc:VGNC:50024]	MYH7B	principal1		nucleotide binding	Interacting selectively and non-covalently with a nucleotide, any compound consisting of a nucleoside that is esterified with (ortho)phosphate or an oligophosphate at any hydroxyl group on the ribose or deoxyribose.
bta-miR-6501	ENSBTAT00000076358.1	161	-35.2	161	-35.2	12097	23	1695	763	ENSBTAT00000076358	ENSBTAG00000011278	xylulokinase [Source:VGNC Symbol;Acc:VGNC:37011]	XYLB	principal1		transferase activity	Catalysis of the transfer of a group, e.g. a methyl group, glycosyl group, acyl group, phosphorus-containing, or other groups, from one compound (generally regarded as the donor) to another compound (generally regarded as the acceptor). Transferase is the systematic name for any enzyme of EC class 2.	00561+2.7.1.30
bta-miR-6501	ENSBTAT00000081965.1	161	-35.2	161	-35.2	12098	23	1614	682	ENSBTAT00000081965	ENSBTAG00000011278	xylulokinase [Source:VGNC Symbol;Acc:VGNC:37011]	XYLB			transferase activity	Catalysis of the transfer of a group, e.g. a methyl group, glycosyl group, acyl group, phosphorus-containing, or other groups, from one compound (generally regarded as the donor) to another compound (generally regarded as the acceptor). Transferase is the systematic name for any enzyme of EC class 2.	00561+2.7.1.30
bta-miR-6501	ENSBTAT00000030851.3	161	-35.2	161	-35.2	12099	23	2008	721	ENSBTAT00000030851	ENSBTAG00000011278	xylulokinase [Source:VGNC Symbol;Acc:VGNC:37011]	XYLB					00561+2.7.1.30
bta-miR-6501	ENSBTAT00000077221.1	161	-35.2	161	-35.2	12100	23	1458	676	ENSBTAT00000077221	ENSBTAG00000011278	xylulokinase [Source:VGNC Symbol;Acc:VGNC:37011]	XYLB			transferase activity	Catalysis of the transfer of a group, e.g. a methyl group, glycosyl group, acyl group, phosphorus-containing, or other groups, from one compound (generally regarded as the donor) to another compound (generally regarded as the acceptor). Transferase is the systematic name for any enzyme of EC class 2.	00040+2.7.1.17
bta-miR-6501	ENSBTAT00000018399.5	167	-31.99	167	-31.99	12119	23	2068	600	ENSBTAT00000018399	ENSBTAG00000018094	zinc finger protein 689 [Source:NCBI gene (formerly Entrezgene);Acc:539836]	ZNF689	principal1		metal ion binding	Interacting selectively and non-covalently with any metal ion.
bta-miR-6501	ENSBTAT00000009896.6	168	-32.37	168	-32.37	12167	23	3770	229	ENSBTAT00000009896	ENSBTAG00000007519	adenosine deaminase RNA specific [Source:VGNC Symbol;Acc:VGNC:25635]	ADAR	principal5		cytoplasm	All of the contents of a cell excluding the plasma membrane and nucleus, but including other subcellular structures.
bta-miR-6501	ENSBTAT00000067443.1	168	-32.37	168	-32.37	12168	23	3683	229	ENSBTAT00000067443	ENSBTAG00000007519	adenosine deaminase RNA specific [Source:VGNC Symbol;Acc:VGNC:25635]	ADAR	alternative2		RNA binding	Interacting selectively and non-covalently with an RNA molecule or a portion thereof.
bta-miR-6501	ENSBTAT00000085409.1	168	-32.37	168	-32.37	12169	23	3566	229	ENSBTAT00000085409	ENSBTAG00000007519	adenosine deaminase RNA specific [Source:VGNC Symbol;Acc:VGNC:25635]	ADAR	alternative2		RNA binding	Interacting selectively and non-covalently with an RNA molecule or a portion thereof.
bta-miR-6501	ENSBTAT00000063552.2	165	-30.58	165	-30.58	12181	23	1152	446	ENSBTAT00000063552	ENSBTAG00000046672	zinc finger DHHC-type palmitoyltransferase 18 [Source:VGNC Symbol;Acc:VGNC:37133]	ZDHHC18	principal1		membrane	A lipid bilayer along with all the proteins and protein complexes embedded in it an attached to it.
bta-miR-6501	ENSBTAT00000081502.1	161	-30.44	161	-30.44	12230	23	8228	6690	ENSBTAT00000081502	ENSBTAG00000001024	AT-rich interaction domain 1A [Source:VGNC Symbol;Acc:VGNC:26123]	ARID1A	principal5		nucleus	A membrane-bounded organelle of eukaryotic cells in which chromosomes are housed and replicated. In most cells, the nucleus contains all of the cell's chromosomes except the organellar chromosomes, and is the site of RNA synthesis and processing. In some species, or in specialized cell types, RNA metabolism or DNA replication may be absent.
bta-miR-6501	ENSBTAT00000087165.1	161	-30.44	161	-30.44	12231	23	7436	6902	ENSBTAT00000087165	ENSBTAG00000001024	AT-rich interaction domain 1A [Source:VGNC Symbol;Acc:VGNC:26123]	ARID1A			nucleus	A membrane-bounded organelle of eukaryotic cells in which chromosomes are housed and replicated. In most cells, the nucleus contains all of the cell's chromosomes except the organellar chromosomes, and is the site of RNA synthesis and processing. In some species, or in specialized cell types, RNA metabolism or DNA replication may be absent.
bta-miR-6501	ENSBTAT00000001360.6	161	-30.44	161	-30.44	12232	23	6153	5619	ENSBTAT00000001360	ENSBTAG00000001024	AT-rich interaction domain 1A [Source:VGNC Symbol;Acc:VGNC:26123]	ARID1A	alternative2		nucleus	A membrane-bounded organelle of eukaryotic cells in which chromosomes are housed and replicated. In most cells, the nucleus contains all of the cell's chromosomes except the organellar chromosomes, and is the site of RNA synthesis and processing. In some species, or in specialized cell types, RNA metabolism or DNA replication may be absent.
bta-miR-6501	ENSBTAT00000022045.4	153	-30.5	153	-30.5	12266	23	5905	4102	ENSBTAT00000022045	ENSBTAG00000016571	family with sequence similarity 234 member A [Source:VGNC Symbol;Acc:VGNC:97272]	FAM234A	principal5
bta-miR-6501	ENSBTAT00000083600.1	153	-30.5	153	-30.5	12267	23	5416	3613	ENSBTAT00000083600	ENSBTAG00000016571	family with sequence similarity 234 member A [Source:VGNC Symbol;Acc:VGNC:97272]	FAM234A	alternative2		membrane	A lipid bilayer along with all the proteins and protein complexes embedded in it an attached to it.
bta-miR-6501	ENSBTAT00000086543.1	153	-30.5	153	-30.5	12268	23	6012	4209	ENSBTAT00000086543	ENSBTAG00000016571	family with sequence similarity 234 member A [Source:VGNC Symbol;Acc:VGNC:97272]	FAM234A	principal5		cell surface	The external part of the cell wall and/or plasma membrane.
bta-miR-6501	ENSBTAT00000076089.1	153	-30.5	153	-30.5	12269	23	5964	4161	ENSBTAT00000076089	ENSBTAG00000016571	family with sequence similarity 234 member A [Source:VGNC Symbol;Acc:VGNC:97272]	FAM234A	principal5
bta-miR-6501	ENSBTAT00000021683.5	174	-34.51	174	-34.51	12329	23	2368	1973	ENSBTAT00000021683	ENSBTAG00000016296	glycerol-3-phosphate dehydrogenase 1 [Source:VGNC Symbol;Acc:VGNC:29529]	GPD1	principal1		oxidoreductase activity	Catalysis of an oxidation-reduction (redox) reaction, a reversible chemical reaction in which the oxidation state of an atom or atoms within a molecule is altered. One substrate acts as a hydrogen or electron donor and becomes oxidized, while the other acts as hydrogen or electron acceptor and becomes reduced.	00564+1.1.1.94
bta-miR-6501	ENSBTAT00000044282.3	172	-34	172	-34	12334	23	2065	695	ENSBTAT00000044282	ENSBTAG00000031265	SVOP like [Source:VGNC Symbol;Acc:VGNC:35499]	SVOPL	principal1		membrane	A lipid bilayer along with all the proteins and protein complexes embedded in it an attached to it.
bta-miR-6501	ENSBTAT00000048134.4	165	-32.15	165	-32.15	12361	23	3076	1847	ENSBTAT00000048134	ENSBTAG00000027854	Rho GDP dissociation inhibitor gamma [Source:VGNC Symbol;Acc:VGNC:26103]	ARHGDIG	principal1		endoplasmic reticulum	The irregular network of unit membranes, visible only by electron microscopy, that occurs in the cytoplasm of many eukaryotic cells. The membranes form a complex meshwork of tubular channels, which are often expanded into slitlike cavities called cisternae. The ER takes two forms, rough (or granular), with ribosomes adhering to the outer surface, and smooth (with no ribosomes attached).
bta-miR-6501	ENSBTAT00000001284.4	166	-32.31	166	-32.31	12386	23	1586	83	ENSBTAT00000001284	ENSBTAG00000037935	SWI/SNF related, matrix associated, actin dependent regulator of chromatin, subfamily d, member 1 [Source:VGNC Symbol;Acc:VGNC:34993]	SMARCD1	principal1		regulation of transcription by RNA polymerase II	Any process that modulates the frequency, rate or extent of transcription mediated by RNA polymerase II.
bta-miR-6501	ENSBTAT00000006705.4	165	-34.84	165	-34.84	12400	23	1145	642	ENSBTAT00000006705	ENSBTAG00000005094	LRP2 binding protein [Source:VGNC Symbol;Acc:VGNC:50108]	LRP2BP	principal1
bta-miR-6501	ENSBTAT00000030331.4	163	-32.49	163	-32.49	12421	23	1392	891	ENSBTAT00000030331	ENSBTAG00000022399	DDB1 and CUL4 associated factor 12 like 2 [Source:NCBI gene (formerly Entrezgene);Acc:616656]		principal1		Cul4-RING E3 ubiquitin ligase complex	A ubiquitin ligase complex in which a cullin from the Cul4 family and a RING domain protein form the catalytic core; substrate specificity is conferred by an adaptor protein.
bta-miR-6501	ENSBTAT00000083501.1	152	-30.51	152	-30.51	12422	23	988	156	ENSBTAT00000083501	ENSBTAG00000053497	antimicrobial peptide NK-lysin-like [Source:NCBI gene (formerly Entrezgene);Acc:112448791]	GNLY	principal5		cytolytic granule	A specialized secretory lysosome that is present in cells with cytolytic capability such as cytotoxic T lymphocytes and natural killer cells. Cytolytic granules mediate the storage and regulated excretion of lytic molecules for killing of target cells.
bta-miR-6501	ENSBTAT00000064249.2	152	-30.51	152	-30.51	12423	23	643	156	ENSBTAT00000064249	ENSBTAG00000053497	antimicrobial peptide NK-lysin-like [Source:NCBI gene (formerly Entrezgene);Acc:112448791]	GNLY	alternative2		defense response to bacterium	Reactions triggered in response to the presence of a bacterium that act to protect the cell or organism.
bta-miR-6501	ENSBTAT00000087508.1	163	-32.97	163	-32.97	12424	23	3266	3155	ENSBTAT00000087508	ENSBTAG00000016577	axin 1 [Source:VGNC Symbol;Acc:VGNC:26364]	AXIN1	principal5		nucleus	A membrane-bounded organelle of eukaryotic cells in which chromosomes are housed and replicated. In most cells, the nucleus contains all of the cell's chromosomes except the organellar chromosomes, and is the site of RNA synthesis and processing. In some species, or in specialized cell types, RNA metabolism or DNA replication may be absent.
bta-miR-6501	ENSBTAT00000022053.6	163	-32.97	163	-32.97	12425	23	3158	3047	ENSBTAT00000022053	ENSBTAG00000016577	axin 1 [Source:VGNC Symbol;Acc:VGNC:26364]	AXIN1	alternative2		nucleus	A membrane-bounded organelle of eukaryotic cells in which chromosomes are housed and replicated. In most cells, the nucleus contains all of the cell's chromosomes except the organellar chromosomes, and is the site of RNA synthesis and processing. In some species, or in specialized cell types, RNA metabolism or DNA replication may be absent.
bta-miR-6501	ENSBTAT00000084333.1	340	-66.03	177	-33.06	12426	23	6620	5518 6509	ENSBTAT00000084333	ENSBTAG00000016577	axin 1 [Source:VGNC Symbol;Acc:VGNC:26364]	AXIN1			cytoplasm	All of the contents of a cell excluding the plasma membrane and nucleus, but including other subcellular structures.
bta-miR-6501	ENSBTAT00000073098.1	151	-30.4	151	-30.4	12447	23	6086	2546	ENSBTAT00000073098	ENSBTAG00000012079	myosin light chain kinase family member 4 [Source:VGNC Symbol;Acc:VGNC:31808]	MYLK4	principal5
bta-miR-6501	ENSBTAT00000073838.1	151	-30.4	151	-30.4	12448	23	6007	2467	ENSBTAT00000073838	ENSBTAG00000012079	myosin light chain kinase family member 4 [Source:VGNC Symbol;Acc:VGNC:31808]	MYLK4			nucleotide binding	Interacting selectively and non-covalently with a nucleotide, any compound consisting of a nucleoside that is esterified with (ortho)phosphate or an oligophosphate at any hydroxyl group on the ribose or deoxyribose.
bta-miR-6501	ENSBTAT00000044315.4	151	-30.4	151	-30.4	12449	23	5475	1935	ENSBTAT00000044315	ENSBTAG00000012079	myosin light chain kinase family member 4 [Source:VGNC Symbol;Acc:VGNC:31808]	MYLK4	alternative2		nucleotide binding	Interacting selectively and non-covalently with a nucleotide, any compound consisting of a nucleoside that is esterified with (ortho)phosphate or an oligophosphate at any hydroxyl group on the ribose or deoxyribose.
bta-miR-6501	ENSBTAT00000069993.1	151	-30.4	151	-30.4	12450	23	5660	2120	ENSBTAT00000069993	ENSBTAG00000012079	myosin light chain kinase family member 4 [Source:VGNC Symbol;Acc:VGNC:31808]	MYLK4	alternative2		nucleotide binding	Interacting selectively and non-covalently with a nucleotide, any compound consisting of a nucleoside that is esterified with (ortho)phosphate or an oligophosphate at any hydroxyl group on the ribose or deoxyribose.
bta-miR-6501	ENSBTAT00000045464.3	151	-34.34	151	-34.34	12503	23	2356	1181	ENSBTAT00000045464	ENSBTAG00000032047			principal1		membrane	A lipid bilayer along with all the proteins and protein complexes embedded in it an attached to it.
bta-miR-6501	ENSBTAT00000015383.6	153	-33.46	153	-33.46	12508	23	1987	571	ENSBTAT00000015383	ENSBTAG00000011579	cholinergic receptor muscarinic 1 [Source:VGNC Symbol;Acc:VGNC:27318]	CHRM1	principal1		membrane	A lipid bilayer along with all the proteins and protein complexes embedded in it an attached to it.
bta-miR-6501	ENSBTAT00000075192.1	163	-31.17	163	-31.17	12522	23	657	472	ENSBTAT00000075192	ENSBTAG00000053298			principal1		extracellular region	The space external to the outermost structure of a cell. For cells without external protective or external encapsulating structures this refers to space outside of the plasma membrane. This term covers the host cell environment outside an intracellular parasite.
bta-miR-6501	ENSBTAT00000073403.1	159	-32.86	159	-32.86	12537	23	6159	911	ENSBTAT00000073403	ENSBTAG00000010229	laminin subunit alpha 2 [Source:VGNC Symbol;Acc:VGNC:57353]	LAMA2	principal5		membrane	A lipid bilayer along with all the proteins and protein complexes embedded in it an attached to it.
bta-miR-6501	ENSBTAT00000074618.1	159	-32.86	159	-32.86	12538	23	6105	911	ENSBTAT00000074618	ENSBTAG00000010229	laminin subunit alpha 2 [Source:VGNC Symbol;Acc:VGNC:57353]	LAMA2	alternative2		membrane	A lipid bilayer along with all the proteins and protein complexes embedded in it an attached to it.
bta-miR-6501	ENSBTAT00000061257.3	159	-32.86	159	-32.86	12539	23	5895	911	ENSBTAT00000061257	ENSBTAG00000010229	laminin subunit alpha 2 [Source:VGNC Symbol;Acc:VGNC:57353]	LAMA2	alternative2		membrane	A lipid bilayer along with all the proteins and protein complexes embedded in it an attached to it.
bta-miR-6501	ENSBTAT00000047964.4	156	-32.32	156	-32.32	12552	23	859	382	ENSBTAT00000047964	ENSBTAG00000016590	NME/NM23 nucleoside diphosphate kinase 4 [Source:NCBI gene (formerly Entrezgene);Acc:789324]	NME4	principal1	NDPKD	CTP biosynthetic process	The chemical reactions and pathways resulting in the formation of CTP, cytidine 5'-triphosphate.	00983+2.7.4.6
bta-miR-6501	ENSBTAT00000081064.1	151	-30.38	151	-30.38	12577	23	1359	858	ENSBTAT00000081064	ENSBTAG00000054321			principal1		Cul4-RING E3 ubiquitin ligase complex	A ubiquitin ligase complex in which a cullin from the Cul4 family and a RING domain protein form the catalytic core; substrate specificity is conferred by an adaptor protein.
bta-miR-6501	ENSBTAT00000072961.1	306	-62.69	156	-32.32	12578	23	1822	55 870	ENSBTAT00000072961	ENSBTAG00000026429	2,4-dienoyl-CoA reductase 2 [Source:VGNC Symbol;Acc:VGNC:27983]	DECR2	principal1		2,4-dienoyl-CoA reductase (NADPH) activity	Catalysis of the reaction: trans-2,3-didehydroacyl-CoA + NADP+ = trans,trans-2,3,4,5-tetradehydroacyl-CoA + NADPH + H+.
bta-miR-6501	ENSBTAT00000070563.1	152	-31.21	152	-31.21	12587	23	4093	3191	ENSBTAT00000070563	ENSBTAG00000040555	F-box and leucine rich repeat protein 19 [Source:VGNC Symbol;Acc:VGNC:59170]	FBXL19			DNA binding	Any molecular function by which a gene product interacts selectively and non-covalently with DNA (deoxyribonucleic acid).
bta-miR-6501	ENSBTAT00000073772.1	152	-31.21	152	-31.21	12588	23	3195	2186	ENSBTAT00000073772	ENSBTAG00000040555	F-box and leucine rich repeat protein 19 [Source:VGNC Symbol;Acc:VGNC:59170]	FBXL19			DNA binding	Any molecular function by which a gene product interacts selectively and non-covalently with DNA (deoxyribonucleic acid).
bta-miR-6501	ENSBTAT00000056997.3	152	-31.21	152	-31.21	12589	23	3281	2379	ENSBTAT00000056997	ENSBTAG00000040555	F-box and leucine rich repeat protein 19 [Source:VGNC Symbol;Acc:VGNC:59170]	FBXL19	principal1		DNA binding	Any molecular function by which a gene product interacts selectively and non-covalently with DNA (deoxyribonucleic acid).
bta-miR-6501	ENSBTAT00000086674.1	155	-33.15	155	-33.15	12592	23	1365	864	ENSBTAT00000086674	ENSBTAG00000054511			principal1		Cul4-RING E3 ubiquitin ligase complex	A ubiquitin ligase complex in which a cullin from the Cul4 family and a RING domain protein form the catalytic core; substrate specificity is conferred by an adaptor protein.
bta-miR-6501	ENSBTAT00000011024.5	154	-31.1	154	-31.1	12621	23	1402	191	ENSBTAT00000011024	ENSBTAG00000008374	aquaporin 2 [Source:VGNC Symbol;Acc:VGNC:26046]	AQP2	principal1		water transmembrane transporter activity	Enables the transfer of water (H2O) from one side of a membrane to the other.
bta-miR-6501	ENSBTAT00000024572.4	174	-31.03	174	-31.03	12629	23	1849	913	ENSBTAT00000024572	ENSBTAG00000018463	vimentin [Source:VGNC Symbol;Acc:VGNC:36796]	VIM	principal1		double-stranded RNA binding	Interacting selectively and non-covalently with double-stranded RNA.
bta-miR-6501	ENSBTAT00000070677.1	156	-32.02	156	-32.02	12647	23	9862	8329	ENSBTAT00000070677	ENSBTAG00000002345	SET domain containing 1A, histone lysine methyltransferase [Source:VGNC Symbol;Acc:VGNC:34492]	SETD1A	principal1		transferase activity	Catalysis of the transfer of a group, e.g. a methyl group, glycosyl group, acyl group, phosphorus-containing, or other groups, from one compound (generally regarded as the donor) to another compound (generally regarded as the acceptor). Transferase is the systematic name for any enzyme of EC class 2.
bta-miR-6501	ENSBTAT00000003028.6	156	-32.02	156	-32.02	12678	23	1704	691	ENSBTAT00000003028	ENSBTAG00000002346	hydroxy-delta-5-steroid dehydrogenase, 3 beta- and steroid delta-isomerase 7 [Source:VGNC Symbol;Acc:VGNC:29978]	HSD3B7	principal1		oxidoreductase activity	Catalysis of an oxidation-reduction (redox) reaction, a reversible chemical reaction in which the oxidation state of an atom or atoms within a molecule is altered. One substrate acts as a hydrogen or electron donor and becomes oxidized, while the other acts as hydrogen or electron acceptor and becomes reduced.
bta-miR-6501	ENSBTAT00000046043.4	164	-31.09	164	-31.09	12725	23	939	875	ENSBTAT00000046043	ENSBTAG00000050539	olfactory receptor family 1 subfamily A member 1 [Source:VGNC Symbol;Acc:VGNC:100540]	OR1A1	principal1		membrane	A lipid bilayer along with all the proteins and protein complexes embedded in it an attached to it.
bta-miR-6501	ENSBTAT00000039438.4	152	-30.27	152	-30.27	12745	23	2537	430	ENSBTAT00000039438	ENSBTAG00000011366	ST8 alpha-N-acetyl-neuraminide alpha-2,8-sialyltransferase 6 [Source:VGNC Symbol;Acc:VGNC:35347]	ST8SIA6	principal1		membrane	A lipid bilayer along with all the proteins and protein complexes embedded in it an attached to it.
bta-miR-6501	ENSBTAT00000057406.3	164	-31.09	164	-31.09	12746	23	930	875	ENSBTAT00000057406	ENSBTAG00000039633	olfactory receptor family 1 subfamily A member 1C [Source:VGNC Symbol;Acc:VGNC:100541]	OR1A1C	principal1		membrane	A lipid bilayer along with all the proteins and protein complexes embedded in it an attached to it.
bta-miR-6501	ENSBTAT00000006377.5	159	-30.07	159	-30.07	12747	23	4895	4617	ENSBTAT00000006377	ENSBTAG00000004851	NCK associated protein 5 like [Source:VGNC Symbol;Acc:VGNC:31917]	NCKAP5L	principal5		microtubule bundle formation	A process that results in a parallel arrangement of microtubules.
bta-miR-6501	ENSBTAT00000064875.2	159	-30.07	159	-30.07	12748	23	4937	4659	ENSBTAT00000064875	ENSBTAG00000004851	NCK associated protein 5 like [Source:VGNC Symbol;Acc:VGNC:31917]	NCKAP5L	alternative2
bta-miR-6501	ENSBTAT00000068680.1	166	-30.19	166	-30.19	12766	23	3164	2771	ENSBTAT00000068680	ENSBTAG00000002236	transient receptor potential cation channel subfamily C member 4 associated protein [Source:VGNC Symbol;Acc:VGNC:36384]	TRPC4AP	principal1		ubiquitin-dependent protein catabolic process	The chemical reactions and pathways resulting in the breakdown of a protein or peptide by hydrolysis of its peptide bonds, initiated by the covalent attachment of a ubiquitin group, or multiple ubiquitin groups, to the protein.
bta-miR-6501	ENSBTAT00000081096.1	154	-30.92	154	-30.92	12772	23	3018	646	ENSBTAT00000081096	ENSBTAG00000025893	cadherin 12 [Source:VGNC Symbol;Acc:VGNC:54415]	CDH12			membrane	A lipid bilayer along with all the proteins and protein complexes embedded in it an attached to it.
bta-miR-6501	ENSBTAT00000036686.4	154	-30.92	154	-30.92	12773	23	3260	14	ENSBTAT00000036686	ENSBTAG00000025893	cadherin 12 [Source:VGNC Symbol;Acc:VGNC:54415]	CDH12	principal1		membrane	A lipid bilayer along with all the proteins and protein complexes embedded in it an attached to it.
bta-miR-6501	ENSBTAT00000035930.5	157	-31.94	157	-31.94	12822	23	5465	404	ENSBTAT00000035930	ENSBTAG00000004347	adhesion G protein-coupled receptor F5 [Source:VGNC Symbol;Acc:VGNC:25665]	ADGRF5	principal1		membrane	A lipid bilayer along with all the proteins and protein complexes embedded in it an attached to it.
bta-miR-6501	ENSBTAT00000000519.5	165	-30.26	165	-30.26	12832	23	1716	548	ENSBTAT00000000519	ENSBTAG00000000405	vitamin K epoxide reductase complex subunit 1 [Source:NCBI gene (formerly Entrezgene);Acc:445422]	VKORC1	principal1		vitamin-K-epoxide reductase (warfarin-sensitive) activity	Catalysis of the reaction: 2-methyl-3-phytyl-1,4-naphthoquinone + oxidized dithiothreitol + H2O = 2,3-epoxy-2,3-dihydro-2-methyl-3-phytyl-1,4-naphthoquinone + 1,4-dithiothreitol.	00130+1.17.4.4
bta-miR-6501	ENSBTAT00000079223.1	163	-33.25	163	-33.25	12835	23	2238	1788	ENSBTAT00000079223	ENSBTAG00000039197	solute carrier family 2 member 9 [Source:VGNC Symbol;Acc:VGNC:34804]	SLC2A9	principal5		membrane	A lipid bilayer along with all the proteins and protein complexes embedded in it an attached to it.
bta-miR-6501	ENSBTAT00000060963.3	163	-33.25	163	-33.25	12836	23	2100	1650	ENSBTAT00000060963	ENSBTAG00000039197	solute carrier family 2 member 9 [Source:VGNC Symbol;Acc:VGNC:34804]	SLC2A9	alternative2		membrane	A lipid bilayer along with all the proteins and protein complexes embedded in it an attached to it.
bta-miR-6501	ENSBTAT00000007678.6	160	-32.79	160	-32.79	12849	23	2574	1160	ENSBTAT00000007678	ENSBTAG00000005838	unc-51 like kinase 3 [Source:VGNC Symbol;Acc:VGNC:36660]	ULK3	principal1		nucleotide binding	Interacting selectively and non-covalently with a nucleotide, any compound consisting of a nucleoside that is esterified with (ortho)phosphate or an oligophosphate at any hydroxyl group on the ribose or deoxyribose.
bta-miR-6501	ENSBTAT00000087293.1	153	-32.05	153	-32.05	12868	23	4734	970	ENSBTAT00000087293	ENSBTAG00000050459	family with sequence similarity 222 member A [Source:NCBI gene (formerly Entrezgene);Acc:617781]	FAM222A	principal1	C17H12orf34
bta-miR-6501	ENSBTAT00000026920.4	157	-30.34	157	-30.34	12880	23	3563	3403	ENSBTAT00000026920	ENSBTAG00000020215	exocyst complex component 2 [Source:VGNC Symbol;Acc:VGNC:28644]	EXOC2	principal1		protein transport	The directed movement of proteins into, out of or within a cell, or between cells, by means of some agent such as a transporter or pore.
bta-miR-6501	ENSBTAT00000037413.4	155	-33.5	155	-33.5	12908	23	2032	978	ENSBTAT00000037413	ENSBTAG00000016973	serine protease 8 [Source:VGNC Symbol;Acc:VGNC:33426]	PRSS8	principal5		hydrolase activity	Catalysis of the hydrolysis of various bonds, e.g. C-O, C-N, C-C, phosphoric anhydride bonds, etc. Hydrolase is the systematic name for any enzyme of EC class 3.
bta-miR-6501	ENSBTAT00000081337.1	155	-33.5	155	-33.5	12909	23	1020	966	ENSBTAT00000081337	ENSBTAG00000016973	serine protease 8 [Source:VGNC Symbol;Acc:VGNC:33426]	PRSS8	alternative2		hydrolase activity	Catalysis of the hydrolysis of various bonds, e.g. C-O, C-N, C-C, phosphoric anhydride bonds, etc. Hydrolase is the systematic name for any enzyme of EC class 3.
bta-miR-6501	ENSBTAT00000019854.6	161	-34.69	161	-34.69	12934	23	3150	927	ENSBTAT00000019854	ENSBTAG00000014912	fibromodulin [Source:VGNC Symbol;Acc:VGNC:29054]	FMOD	principal1		collagen fibril organization	Any process that determines the size and arrangement of collagen fibrils within an extracellular matrix.
bta-miR-6501	ENSBTAT00000046479.4	158	-30.63	158	-30.63	12968	23	1556	707	ENSBTAT00000046479	ENSBTAG00000032730	phospholipase A and acyltransferase 5 [Source:NCBI gene (formerly Entrezgene);Acc:522630]	PLAAT5	principal5	HRASLS5	cytoplasm	All of the contents of a cell excluding the plasma membrane and nucleus, but including other subcellular structures.
bta-miR-6501	ENSBTAT00000082455.1	158	-30.63	158	-30.63	12969	23	861	580	ENSBTAT00000082455	ENSBTAG00000032730	phospholipase A and acyltransferase 5 [Source:NCBI gene (formerly Entrezgene);Acc:522630]	PLAAT5	alternative2	HRASLS5
bta-miR-6501	ENSBTAT00000003678.6	171	-33.03	171	-33.03	13017	23	3006	274	ENSBTAT00000003678	ENSBTAG00000002837	torsin family 1 member B [Source:VGNC Symbol;Acc:VGNC:54504]	TOR1B	principal1		nucleotide binding	Interacting selectively and non-covalently with a nucleotide, any compound consisting of a nucleoside that is esterified with (ortho)phosphate or an oligophosphate at any hydroxyl group on the ribose or deoxyribose.
bta-miR-6501	ENSBTAT00000035734.5	171	-30.34	171	-30.34	13070	23	10246	4065	ENSBTAT00000035734	ENSBTAG00000006771	FRY microtubule binding protein [Source:VGNC Symbol;Acc:VGNC:29122]	FRY	principal1		negative regulation of catalytic activity	Any process that stops or reduces the activity of an enzyme.
bta-miR-6501	ENSBTAT00000037406.5	171	-33.46	171	-33.46	13087	23	2732	832	ENSBTAT00000037406	ENSBTAG00000001503	tripartite motif containing 72 [Source:VGNC Symbol;Acc:VGNC:58423]	TRIM72	principal1		membrane	A lipid bilayer along with all the proteins and protein complexes embedded in it an attached to it.
bta-miR-6501	ENSBTAT00000077213.1	164	-30.07	164	-30.07	13092	23	4060	1122	ENSBTAT00000077213	ENSBTAG00000009569	dedicator of cytokinesis 6 [Source:VGNC Symbol;Acc:VGNC:28160]	DOCK6			guanyl-nucleotide exchange factor activity	Stimulates the exchange of guanyl nucleotides associated with a GTPase. Under normal cellular physiological conditions, the concentration of GTP is higher than that of GDP, favoring the replacement of GDP by GTP in association with the GTPase.
bta-miR-6501	ENSBTAT00000012587.6	164	-30.07	164	-30.07	13093	23	6345	3409	ENSBTAT00000012587	ENSBTAG00000009569	dedicator of cytokinesis 6 [Source:VGNC Symbol;Acc:VGNC:28160]	DOCK6	principal1		guanyl-nucleotide exchange factor activity	Stimulates the exchange of guanyl nucleotides associated with a GTPase. Under normal cellular physiological conditions, the concentration of GTP is higher than that of GDP, favoring the replacement of GDP by GTP in association with the GTPase.
bta-miR-6501	ENSBTAT00000071315.1	310	-66.73	158	-35.21	13108	23	4857	623 2058	ENSBTAT00000071315	ENSBTAG00000014059	ATPase plasma membrane Ca2+ transporting 4 [Source:VGNC Symbol;Acc:VGNC:97243]	ATP2B4			calcium transmembrane transporter activity, phosphorylative mechanism	Enables the transfer of a solute or solutes from one side of a membrane to the other according to the reaction: ATP + H2O + Ca2+(cis) = ADP + phosphate + Ca2+(trans).
bta-miR-6501	ENSBTAT00000018688.6	310	-66.73	158	-35.21	13109	23	3982	289 1724	ENSBTAT00000018688	ENSBTAG00000014059	ATPase plasma membrane Ca2+ transporting 4 [Source:VGNC Symbol;Acc:VGNC:97243]	ATP2B4	principal1		membrane	A lipid bilayer along with all the proteins and protein complexes embedded in it an attached to it.
bta-miR-6501	ENSBTAT00000079645.1	310	-66.73	158	-35.21	13110	23	3769	289 1688	ENSBTAT00000079645	ENSBTAG00000014059	ATPase plasma membrane Ca2+ transporting 4 [Source:VGNC Symbol;Acc:VGNC:97243]	ATP2B4			membrane	A lipid bilayer along with all the proteins and protein complexes embedded in it an attached to it.
bta-miR-6501	ENSBTAT00000055312.3	157	-30.15	157	-30.15	13111	23	1251	1192	ENSBTAT00000055312	ENSBTAG00000038854	C-type lectin domain family 2 member L [Source:VGNC Symbol;Acc:VGNC:53633]	CLEC2L	principal1		membrane	A lipid bilayer along with all the proteins and protein complexes embedded in it an attached to it.
bta-miR-6501	ENSBTAT00000018926.3	167	-32.6	167	-32.6	13144	23	1493	1	ENSBTAT00000018926	ENSBTAG00000014236	nuclear receptor subfamily 2 group E member 3 [Source:VGNC Symbol;Acc:VGNC:32239]	NR2E3	principal1		nucleus	A membrane-bounded organelle of eukaryotic cells in which chromosomes are housed and replicated. In most cells, the nucleus contains all of the cell's chromosomes except the organellar chromosomes, and is the site of RNA synthesis and processing. In some species, or in specialized cell types, RNA metabolism or DNA replication may be absent.
bta-miR-6501	ENSBTAT00000043219.4	167	-31.77	167	-31.77	13155	23	3156	1069	ENSBTAT00000043219	ENSBTAG00000030593	raftlin, lipid raft linker 1 [Source:NCBI gene (formerly Entrezgene);Acc:506782]		principal1		membrane	A lipid bilayer along with all the proteins and protein complexes embedded in it an attached to it.
bta-miR-6501	ENSBTAT00000006566.6	152	-31.84	152	-31.84	13175	23	5655	2659	ENSBTAT00000006566	ENSBTAG00000004987	nucleoporin 210 like [Source:VGNC Symbol;Acc:VGNC:32357]	NUP210L	principal5		membrane	A lipid bilayer along with all the proteins and protein complexes embedded in it an attached to it.
bta-miR-6501	ENSBTAT00000077833.1	171	-32.68	171	-32.68	13190	23	3023	2830	ENSBTAT00000077833	ENSBTAG00000009757	ribosomal protein SA [Source:VGNC Symbol;Acc:VGNC:50207]	RPSA	alternative1		nucleus	A membrane-bounded organelle of eukaryotic cells in which chromosomes are housed and replicated. In most cells, the nucleus contains all of the cell's chromosomes except the organellar chromosomes, and is the site of RNA synthesis and processing. In some species, or in specialized cell types, RNA metabolism or DNA replication may be absent.
bta-miR-6501	ENSBTAT00000073863.1	153	-31.72	153	-31.72	13233	23	1366	680	ENSBTAT00000073863	ENSBTAG00000007893	serine carboxypeptidase 1 [Source:VGNC Symbol;Acc:VGNC:34363]	SCPEP1			hydrolase activity	Catalysis of the hydrolysis of various bonds, e.g. C-O, C-N, C-C, phosphoric anhydride bonds, etc. Hydrolase is the systematic name for any enzyme of EC class 3.
bta-miR-6501	ENSBTAT00000010381.6	153	-31.72	153	-31.72	13234	23	1896	569	ENSBTAT00000010381	ENSBTAG00000007893	serine carboxypeptidase 1 [Source:VGNC Symbol;Acc:VGNC:34363]	SCPEP1	principal1		hydrolase activity	Catalysis of the hydrolysis of various bonds, e.g. C-O, C-N, C-C, phosphoric anhydride bonds, etc. Hydrolase is the systematic name for any enzyme of EC class 3.
bta-miR-6501	ENSBTAT00000025668.5	158	-30.46	158	-30.46	13243	23	3804	3695	ENSBTAT00000025668	ENSBTAG00000019277	potassium voltage-gated channel subfamily H member 3 [Source:VGNC Symbol;Acc:VGNC:30445]	KCNH3	principal1		membrane	A lipid bilayer along with all the proteins and protein complexes embedded in it an attached to it.
bta-miR-6501	ENSBTAT00000052368.3	153	-31.48	153	-31.48	13270	23	3334	489	ENSBTAT00000052368	ENSBTAG00000019008	F-box and leucine rich repeat protein 16 [Source:VGNC Symbol;Acc:VGNC:52773]	FBXL16	principal1		cytoplasm	All of the contents of a cell excluding the plasma membrane and nucleus, but including other subcellular structures.
bta-miR-6501	ENSBTAT00000009799.4	153	-32.61	153	-32.61	13276	23	1552	142	ENSBTAT00000009799	ENSBTAG00000007449	heparan sulfate-glucosamine 3-sulfotransferase 1 [Source:VGNC Symbol;Acc:VGNC:29958]	HS3ST1	principal1		transferase activity	Catalysis of the transfer of a group, e.g. a methyl group, glycosyl group, acyl group, phosphorus-containing, or other groups, from one compound (generally regarded as the donor) to another compound (generally regarded as the acceptor). Transferase is the systematic name for any enzyme of EC class 2.
bta-miR-6501	ENSBTAT00000066921.1	150	-33.27	150	-33.27	13283	23	3271	96	ENSBTAT00000066921	ENSBTAG00000006611	nucleoporin 93 [Source:VGNC Symbol;Acc:VGNC:32366]	NUP93	principal1
bta-miR-6501	ENSBTAT00000084804.1	150	-33.27	150	-33.27	13284	23	3049	96	ENSBTAT00000084804	ENSBTAG00000006611	nucleoporin 93 [Source:VGNC Symbol;Acc:VGNC:32366]	NUP93			nucleus	A membrane-bounded organelle of eukaryotic cells in which chromosomes are housed and replicated. In most cells, the nucleus contains all of the cell's chromosomes except the organellar chromosomes, and is the site of RNA synthesis and processing. In some species, or in specialized cell types, RNA metabolism or DNA replication may be absent.
bta-miR-6501	ENSBTAT00000073232.1	153	-31.68	153	-31.68	13341	23	3578	1648	ENSBTAT00000073232	ENSBTAG00000002148	RAB3D, member RAS oncogene family [Source:VGNC Symbol;Acc:VGNC:33652]	RAB3D	principal1		membrane	A lipid bilayer along with all the proteins and protein complexes embedded in it an attached to it.
bta-miR-6501	ENSBTAT00000025566.5	175	-30.99	175	-30.99	13353	23	2197	1447	ENSBTAT00000025566	ENSBTAG00000019208	chromosome 29 C11orf95 homolog [Source:VGNC Symbol;Acc:VGNC:56294]	C29H11orf95
bta-miR-6501	ENSBTAT00000064489.2	175	-30.99	175	-30.99	13354	23	1795	1045	ENSBTAT00000064489	ENSBTAG00000019208	chromosome 29 C11orf95 homolog [Source:VGNC Symbol;Acc:VGNC:56294]	C29H11orf95	principal1		negative regulation of transcription, DNA-templated	Any process that stops, prevents, or reduces the frequency, rate or extent of cellular DNA-templated transcription.
bta-miR-6501	ENSBTAT00000048665.4	159	-32.75	159	-32.75	13360	23	2937	2237	ENSBTAT00000048665	ENSBTAG00000000502	deleted in azoospermia like [Source:VGNC Symbol;Acc:VGNC:53530]	DAZL	principal1		cytoplasm	All of the contents of a cell excluding the plasma membrane and nucleus, but including other subcellular structures.
bta-miR-6501	ENSBTAT00000013664.5	163	-32.01	163	-32.01	13370	23	5801	2896	ENSBTAT00000013664	ENSBTAG00000010345	X-prolyl aminopeptidase 2 [Source:VGNC Symbol;Acc:VGNC:36995]	XPNPEP2	principal1		metal ion binding	Interacting selectively and non-covalently with any metal ion.
bta-miR-6501	ENSBTAT00000077798.1	163	-32.01	163	-32.01	13371	23	5696	2791	ENSBTAT00000077798	ENSBTAG00000010345	X-prolyl aminopeptidase 2 [Source:VGNC Symbol;Acc:VGNC:36995]	XPNPEP2			hydrolase activity	Catalysis of the hydrolysis of various bonds, e.g. C-O, C-N, C-C, phosphoric anhydride bonds, etc. Hydrolase is the systematic name for any enzyme of EC class 3.
bta-miR-6501	ENSBTAT00000013318.5	163	-34.53	163	-34.53	13374	23	2304	1867	ENSBTAT00000013318	ENSBTAG00000010096	solute carrier family 5 member 2 [Source:VGNC Symbol;Acc:VGNC:34906]	SLC5A2	principal1		membrane	A lipid bilayer along with all the proteins and protein complexes embedded in it an attached to it.
bta-miR-6501	ENSBTAT00000084247.1	163	-34.53	163	-34.53	13375	23	2232	1795	ENSBTAT00000084247	ENSBTAG00000010096	solute carrier family 5 member 2 [Source:VGNC Symbol;Acc:VGNC:34906]	SLC5A2			membrane	A lipid bilayer along with all the proteins and protein complexes embedded in it an attached to it.
bta-miR-6501	ENSBTAT00000070027.1	164	-31.1	164	-31.1	13388	23	3196	290	ENSBTAT00000070027	ENSBTAG00000008192	phospholipid phosphatase related 2 [Source:VGNC Symbol;Acc:VGNC:52866]	PLPPR2	principal1		membrane	A lipid bilayer along with all the proteins and protein complexes embedded in it an attached to it.	00564+3.1.3.4
bta-miR-6501	ENSBTAT00000029565.3	172	-37.45	172	-37.45	13419	23	3262	1672	ENSBTAT00000029565	ENSBTAG00000018833	SV2 related protein [Source:VGNC Symbol;Acc:VGNC:35498]	SVOP	principal1
bta-miR-6501	ENSBTAT00000025070.6	172	-37.45	172	-37.45	13420	23	1632	1472	ENSBTAT00000025070	ENSBTAG00000018833	SV2 related protein [Source:VGNC Symbol;Acc:VGNC:35498]	SVOP			membrane	A lipid bilayer along with all the proteins and protein complexes embedded in it an attached to it.
bta-miR-6501	ENSBTAT00000082222.1	160	-33.91	160	-33.91	13422	23	1536	1384	ENSBTAT00000082222	ENSBTAG00000000177	mesothelin [Source:NCBI gene (formerly Entrezgene);Acc:516237]	MSLN	alternative2		membrane	A lipid bilayer along with all the proteins and protein complexes embedded in it an attached to it.
bta-miR-6501	ENSBTAT00000000202.6	160	-33.91	160	-33.91	13423	23	1461	1309	ENSBTAT00000000202	ENSBTAG00000000177	mesothelin [Source:NCBI gene (formerly Entrezgene);Acc:516237]	MSLN	principal5		membrane	A lipid bilayer along with all the proteins and protein complexes embedded in it an attached to it.
bta-miR-6501	ENSBTAT00000082041.1	160	-33.91	160	-33.91	13424	23	1185	1144	ENSBTAT00000082041	ENSBTAG00000000177	mesothelin [Source:NCBI gene (formerly Entrezgene);Acc:516237]	MSLN	alternative2		membrane	A lipid bilayer along with all the proteins and protein complexes embedded in it an attached to it.
bta-miR-6501	ENSBTAT00000067955.1	175	-36.27	175	-36.27	13426	23	5744	39	ENSBTAT00000067955	ENSBTAG00000003955	myosin VIIA [Source:VGNC Symbol;Acc:VGNC:31830]	MYO7A			cytoplasm	All of the contents of a cell excluding the plasma membrane and nucleus, but including other subcellular structures.
bta-miR-6501	ENSBTAT00000026311.6	154	-32.86	154	-32.86	13571	23	3750	3538	ENSBTAT00000026311	ENSBTAG00000019743	chromosome transmission fidelity factor 18 [Source:VGNC Symbol;Acc:VGNC:27352]	CHTF18	principal1		DNA binding	Any molecular function by which a gene product interacts selectively and non-covalently with DNA (deoxyribonucleic acid).
bta-miR-6501	ENSBTAT00000034026.4	155	-31.81	155	-31.81	13593	23	4506	4314	ENSBTAT00000034026	ENSBTAG00000018711	DENN domain containing 4B [Source:VGNC Symbol;Acc:VGNC:28000]	DENND4B	principal1		guanyl-nucleotide exchange factor activity	Stimulates the exchange of guanyl nucleotides associated with a GTPase. Under normal cellular physiological conditions, the concentration of GTP is higher than that of GDP, favoring the replacement of GDP by GTP in association with the GTPase.
bta-miR-6501	ENSBTAT00000018963.5	164	-30.08	164	-30.08	13609	23	2776	175	ENSBTAT00000018963	ENSBTAG00000014272	methylmalonyl-CoA mutase [Source:VGNC Symbol;Acc:VGNC:31764]	MMUT		MUT	metal ion binding	Interacting selectively and non-covalently with any metal ion.
bta-miR-6501	ENSBTAT00000076678.1	164	-30.08	164	-30.08	13610	23	7267	1082	ENSBTAT00000076678	ENSBTAG00000014272	methylmalonyl-CoA mutase [Source:VGNC Symbol;Acc:VGNC:31764]	MMUT	principal1	MUT	metal ion binding	Interacting selectively and non-covalently with any metal ion.
bta-miR-6501	ENSBTAT00000082743.1	164	-31.01	164	-31.01	13659	23	2647	308	ENSBTAT00000082743	ENSBTAG00000016896	homocysteine inducible ER protein with ubiquitin like domain 1 [Source:VGNC Symbol;Acc:VGNC:29816]	HERPUD1	principal1		integral component of membrane	The component of a membrane consisting of the gene products and protein complexes having at least some part of their peptide sequence embedded in the hydrophobic region of the membrane.
bta-miR-6501	ENSBTAT00000061296.3	158	-34.54	158	-34.54	13663	23	5810	803	ENSBTAT00000061296	ENSBTAG00000043991	slit guidance ligand 1 [Source:VGNC Symbol;Acc:VGNC:55971]	SLIT1	principal1		extracellular space	That part of a multicellular organism outside the cells proper, usually taken to be outside the plasma membranes, and occupied by fluid.
bta-miR-6501	ENSBTAT00000007111.6	163	-37.26	163	-37.26	13796	23	15261	4961	ENSBTAT00000007111	ENSBTAG00000002319	hemicentin 2 [Source:NCBI gene (formerly Entrezgene);Acc:534512]	HMCN2	principal1		external side of plasma membrane	The leaflet of the plasma membrane that faces away from the cytoplasm and any proteins embedded or anchored in it or attached to its surface.
bta-miR-6501	ENSBTAT00000008186.6	163	-31.34	163	-31.34	13810	23	4705	4247	ENSBTAT00000008186	ENSBTAG00000006235	integrator complex subunit 3 [Source:VGNC Symbol;Acc:VGNC:30229]	INTS3	principal1		DNA repair	The process of restoring DNA after damage. Genomes are subject to damage by chemical and physical agents in the environment (e.g. UV and ionizing radiations, chemical mutagens, fungal and bacterial toxins, etc.) and by free radicals or alkylating agents endogenously generated in metabolism. DNA is also damaged because of errors during its replication. A variety of different DNA repair pathways ha…
bta-miR-6501	ENSBTAT00000082569.1	163	-31.34	163	-31.34	13811	23	4163	3941	ENSBTAT00000082569	ENSBTAG00000006235	integrator complex subunit 3 [Source:VGNC Symbol;Acc:VGNC:30229]	INTS3	principal1
bta-miR-6501	ENSBTAT00000014700.5	169	-30.59	169	-30.59	13899	23	2446	1523	ENSBTAT00000014700	ENSBTAG00000011071	BPI fold containing family C [Source:VGNC Symbol;Acc:VGNC:26549]	BPIFC	principal1		extracellular space	That part of a multicellular organism outside the cells proper, usually taken to be outside the plasma membranes, and occupied by fluid.
bta-miR-6501	ENSBTAT00000074010.1	159	-35.15	159	-35.15	13934	23	2221	1803	ENSBTAT00000074010	ENSBTAG00000007325	tryptase beta 2 [Source:NCBI gene (formerly Entrezgene);Acc:281545]	TPSB2	alternative2	TPS2	hydrolase activity	Catalysis of the hydrolysis of various bonds, e.g. C-O, C-N, C-C, phosphoric anhydride bonds, etc. Hydrolase is the systematic name for any enzyme of EC class 3.
bta-miR-6501	ENSBTAT00000085087.1	159	-35.15	159	-35.15	13935	23	2250	1832	ENSBTAT00000085087	ENSBTAG00000007325	tryptase beta 2 [Source:NCBI gene (formerly Entrezgene);Acc:281545]	TPSB2	principal5	TPS2	hydrolase activity	Catalysis of the hydrolysis of various bonds, e.g. C-O, C-N, C-C, phosphoric anhydride bonds, etc. Hydrolase is the systematic name for any enzyme of EC class 3.
bta-miR-6501	ENSBTAT00000007913.5	175	-35.95	175	-35.95	13948	23	2307	550	ENSBTAT00000007913	ENSBTAG00000006024	immunoglobulin superfamily containing leucine rich repeat [Source:VGNC Symbol;Acc:VGNC:30298]	ISLR	principal1
bta-miR-6501	ENSBTAT00000078862.1	168	-30.22	168	-30.22	13952	23	3975	1891	ENSBTAT00000078862	ENSBTAG00000050200	spalt like transcription factor 3 [Source:NCBI gene (formerly Entrezgene);Acc:100138793]	SALL3	principal1		RNA polymerase II cis-regulatory region sequence-specific DNA binding	Interacting selectively and non-covalently with a specific upstream regulatory DNA sequence (transcription factor recognition sequence or binding site) located in cis relative to the transcription start site (i.e., on the same strand of DNA) of a gene transcribed by RNA polymerase II.
bta-miR-6501	ENSBTAT00000076469.1	168	-30.22	168	-30.22	13953	23	2919	1051	ENSBTAT00000076469	ENSBTAG00000050200	spalt like transcription factor 3 [Source:NCBI gene (formerly Entrezgene);Acc:100138793]	SALL3
bta-miR-6501	ENSBTAT00000076094.1	161	-31.38	161	-31.38	13964	23	2426	1684	ENSBTAT00000076094	ENSBTAG00000015663	stress induced phosphoprotein 1 [Source:NCBI gene (formerly Entrezgene);Acc:617109]	STIP1
bta-miR-6501	ENSBTAT00000020809.3	161	-31.38	161	-31.38	13965	23	2100	1355	ENSBTAT00000020809	ENSBTAG00000015663	stress induced phosphoprotein 1 [Source:NCBI gene (formerly Entrezgene);Acc:617109]	STIP1	principal1
bta-miR-6501	ENSBTAT00000072544.1	161	-31.38	161	-31.38	13966	23	1557	1211	ENSBTAT00000072544	ENSBTAG00000015663	stress induced phosphoprotein 1 [Source:NCBI gene (formerly Entrezgene);Acc:617109]	STIP1
bta-miR-6501	ENSBTAT00000070215.1	170	-30.6	170	-30.6	14008	23	4663	290	ENSBTAT00000070215	ENSBTAG00000051466	unc-51 like kinase 4 [Source:NCBI gene (formerly Entrezgene);Acc:100336480]	ULK4	principal1		ATP binding	Interacting selectively and non-covalently with ATP, adenosine 5'-triphosphate, a universally important coenzyme and enzyme regulator.
bta-miR-6501	ENSBTAT00000078892.1	170	-30.6	170	-30.6	14009	23	4570	290	ENSBTAT00000078892	ENSBTAG00000051466	unc-51 like kinase 4 [Source:NCBI gene (formerly Entrezgene);Acc:100336480]	ULK4			ATP binding	Interacting selectively and non-covalently with ATP, adenosine 5'-triphosphate, a universally important coenzyme and enzyme regulator.
bta-miR-6501	ENSBTAT00000008184.6	163	-35.88	163	-35.88	14034	23	4824	3732	ENSBTAT00000008184	ENSBTAG00000006234	natriuretic peptide receptor 1 [Source:VGNC Symbol;Acc:VGNC:32213]	NPR1	principal1		membrane	A lipid bilayer along with all the proteins and protein complexes embedded in it an attached to it.
bta-miR-6501	ENSBTAT00000067528.1	152	-30.34	152	-30.34	14056	23	1094	27	ENSBTAT00000067528	ENSBTAG00000038866	ubiquitin conjugating enzyme E2 I [Source:VGNC Symbol;Acc:VGNC:36584]	UBE2I			nucleus	A membrane-bounded organelle of eukaryotic cells in which chromosomes are housed and replicated. In most cells, the nucleus contains all of the cell's chromosomes except the organellar chromosomes, and is the site of RNA synthesis and processing. In some species, or in specialized cell types, RNA metabolism or DNA replication may be absent.
bta-miR-6501	ENSBTAT00000069164.1	151	-33.48	151	-33.48	14161	23	5487	5409	ENSBTAT00000069164	ENSBTAG00000017517	zinc finger protein 236 [Source:VGNC Symbol;Acc:VGNC:37231]	ZNF236	alternative2
bta-miR-6501	ENSBTAT00000023285.5	151	-33.48	151	-33.48	14162	23	5496	5418	ENSBTAT00000023285	ENSBTAG00000017517	zinc finger protein 236 [Source:VGNC Symbol;Acc:VGNC:37231]	ZNF236	principal5		RNA polymerase II cis-regulatory region sequence-specific DNA binding	Interacting selectively and non-covalently with a specific upstream regulatory DNA sequence (transcription factor recognition sequence or binding site) located in cis relative to the transcription start site (i.e., on the same strand of DNA) of a gene transcribed by RNA polymerase II.
bta-miR-6501	ENSBTAT00000075069.1	151	-33.48	151	-33.48	14163	23	5352	5274	ENSBTAT00000075069	ENSBTAG00000017517	zinc finger protein 236 [Source:VGNC Symbol;Acc:VGNC:37231]	ZNF236	alternative2
bta-miR-6501	ENSBTAT00000057408.3	166	-32.85	166	-32.85	14248	23	873	285	ENSBTAT00000057408	ENSBTAG00000040351			principal1		membrane	A lipid bilayer along with all the proteins and protein complexes embedded in it an attached to it.
bta-miR-6501	ENSBTAT00000021305.5	172	-32.12	172	-32.12	14281	23	2328	1310	ENSBTAT00000021305	ENSBTAG00000016005	protein phosphatase 3 catalytic subunit alpha [Source:VGNC Symbol;Acc:VGNC:33265]	PPP3CA	principal5				04660+3.1.3.16
bta-miR-6501	ENSBTAT00000056385.2	172	-32.12	172	-32.12	14282	23	2298	1310	ENSBTAT00000056385	ENSBTAG00000016005	protein phosphatase 3 catalytic subunit alpha [Source:VGNC Symbol;Acc:VGNC:33265]	PPP3CA	alternative1				04660+3.1.3.16
bta-miR-6501	ENSBTAT00000069108.1	172	-32.12	172	-32.12	14283	23	1500	494	ENSBTAT00000069108	ENSBTAG00000016005	protein phosphatase 3 catalytic subunit alpha [Source:VGNC Symbol;Acc:VGNC:33265]	PPP3CA			metal ion binding	Interacting selectively and non-covalently with any metal ion.	04660+3.1.3.16
bta-miR-6501	ENSBTAT00000080024.1	172	-32.12	172	-32.12	14284	23	1584	566	ENSBTAT00000080024	ENSBTAG00000016005	protein phosphatase 3 catalytic subunit alpha [Source:VGNC Symbol;Acc:VGNC:33265]	PPP3CA			metal ion binding	Interacting selectively and non-covalently with any metal ion.	04660+3.1.3.16
bta-miR-6501	ENSBTAT00000016906.4	160	-31.4	160	-31.4	14287	23	2054	1763	ENSBTAT00000016906	ENSBTAG00000012719	ubiquitin domain containing 1 [Source:VGNC Symbol;Acc:VGNC:36620]	UBTD1	principal1
bta-miR-6501	ENSBTAT00000087481.1	160	-31.4	160	-31.4	14288	23	2322	2031	ENSBTAT00000087481	ENSBTAG00000012719	ubiquitin domain containing 1 [Source:VGNC Symbol;Acc:VGNC:36620]	UBTD1
bta-miR-6501	ENSBTAT00000016858.6	174	-31.83	174	-31.83	14320	23	4164	21	ENSBTAT00000016858	ENSBTAG00000012687	insulin receptor [Source:VGNC Symbol;Acc:VGNC:30221]	INSR			membrane	A lipid bilayer along with all the proteins and protein complexes embedded in it an attached to it.
bta-miR-6501	ENSBTAT00000070903.1	174	-31.83	174	-31.83	14321	23	4095	36	ENSBTAT00000070903	ENSBTAG00000012687	insulin receptor [Source:VGNC Symbol;Acc:VGNC:30221]	INSR			membrane	A lipid bilayer along with all the proteins and protein complexes embedded in it an attached to it.
bta-miR-6501	ENSBTAT00000067752.1	151	-30.8	151	-30.8	14343	23	3580	708	ENSBTAT00000067752	ENSBTAG00000011616	myeloperoxidase [Source:VGNC Symbol;Acc:VGNC:31581]	MPO	principal1		oxidoreductase activity	Catalysis of an oxidation-reduction (redox) reaction, a reversible chemical reaction in which the oxidation state of an atom or atoms within a molecule is altered. One substrate acts as a hydrogen or electron donor and becomes oxidized, while the other acts as hydrogen or electron acceptor and becomes reduced.	00983+1.11.2.2
bta-miR-6501	ENSBTAT00000043064.4	163	-31.94	163	-31.94	14344	23	2405	1630	ENSBTAT00000043064	ENSBTAG00000006807	keratin 35 [Source:VGNC Symbol;Acc:VGNC:30729]	KRT35	principal1
bta-miR-6501	ENSBTAT00000030114.3	176	-31.98	176	-31.98	14376	23	1643	341	ENSBTAT00000030114	ENSBTAG00000012512	G protein-coupled receptor 137 [Source:VGNC Symbol;Acc:VGNC:29550]	GPR137	alternative1
bta-miR-6501	ENSBTAT00000072988.1	176	-31.98	176	-31.98	14377	23	1191	194	ENSBTAT00000072988	ENSBTAG00000012512	G protein-coupled receptor 137 [Source:VGNC Symbol;Acc:VGNC:29550]	GPR137	principal5		membrane	A lipid bilayer along with all the proteins and protein complexes embedded in it an attached to it.
bta-miR-6501	ENSBTAT00000067900.1	153	-31.49	153	-31.49	14436	23	1657	1250	ENSBTAT00000067900	ENSBTAG00000010937	apolipoprotein O [Source:VGNC Symbol;Acc:VGNC:26035]	APOO			mitochondrion	A semiautonomous, self replicating organelle that occurs in varying numbers, shapes, and sizes in the cytoplasm of virtually all eukaryotic cells. It is notably the site of tissue respiration.
bta-miR-6501	ENSBTAT00000076862.1	167	-32.9	167	-32.9	14458	23	4508	3321	ENSBTAT00000076862	ENSBTAG00000001231	cadherin related family member 1 [Source:VGNC Symbol;Acc:VGNC:27108]	CDHR1	alternative2		membrane	A lipid bilayer along with all the proteins and protein complexes embedded in it an attached to it.
bta-miR-6501	ENSBTAT00000022631.6	159	-32.07	159	-32.07	14474	23	13274	10478	ENSBTAT00000022631	ENSBTAG00000017019	protein kinase, DNA-activated, catalytic subunit [Source:VGNC Symbol;Acc:VGNC:33339]	PRKDC	principal1		DNA binding	Any molecular function by which a gene product interacts selectively and non-covalently with DNA (deoxyribonucleic acid).	04714+2.7.11.1
bta-miR-6501	ENSBTAT00000077768.1	157	-37.65	157	-37.65	14492	23	1074	218	ENSBTAT00000077768	ENSBTAG00000046607	jumonji domain containing 7 [Source:VGNC Symbol;Acc:VGNC:55118]	JMJD7			oxidation-reduction process	A metabolic process that results in the removal or addition of one or more electrons to or from a substance, with or without the concomitant removal or addition of a proton or protons.
bta-miR-6501	ENSBTAT00000078660.1	155	-30.89	155	-30.89	14551	23	3513	3036	ENSBTAT00000078660	ENSBTAG00000016294	zinc finger protein 438 [Source:VGNC Symbol;Acc:VGNC:37276]	ZNF438	principal5		regulation of transcription by RNA polymerase II	Any process that modulates the frequency, rate or extent of transcription mediated by RNA polymerase II.
bta-miR-6501	ENSBTAT00000073948.1	155	-30.89	155	-30.89	14552	23	3417	2940	ENSBTAT00000073948	ENSBTAG00000016294	zinc finger protein 438 [Source:VGNC Symbol;Acc:VGNC:37276]	ZNF438	alternative2		nucleus	A membrane-bounded organelle of eukaryotic cells in which chromosomes are housed and replicated. In most cells, the nucleus contains all of the cell's chromosomes except the organellar chromosomes, and is the site of RNA synthesis and processing. In some species, or in specialized cell types, RNA metabolism or DNA replication may be absent.
bta-miR-6501	ENSBTAT00000021674.6	155	-30.89	155	-30.89	14553	23	3065	2596	ENSBTAT00000021674	ENSBTAG00000016294	zinc finger protein 438 [Source:VGNC Symbol;Acc:VGNC:37276]	ZNF438	alternative2		nucleus	A membrane-bounded organelle of eukaryotic cells in which chromosomes are housed and replicated. In most cells, the nucleus contains all of the cell's chromosomes except the organellar chromosomes, and is the site of RNA synthesis and processing. In some species, or in specialized cell types, RNA metabolism or DNA replication may be absent.
bta-miR-6501	ENSBTAT00000074638.1	155	-30.89	155	-30.89	14554	23	3178	2701	ENSBTAT00000074638	ENSBTAG00000016294	zinc finger protein 438 [Source:VGNC Symbol;Acc:VGNC:37276]	ZNF438	principal5		regulation of transcription by RNA polymerase II	Any process that modulates the frequency, rate or extent of transcription mediated by RNA polymerase II.
bta-miR-6501	ENSBTAT00000005296.3	157	-34.35	157	-34.35	14577	23	2455	40	ENSBTAT00000005296	ENSBTAG00000004051	SBDS ribosome maturation factor [Source:VGNC Symbol;Acc:VGNC:34304]	SBDS	principal1		microtubule binding	Interacting selectively and non-covalently with microtubules, filaments composed of tubulin monomers.
bta-miR-6501	ENSBTAT00000026797.4	172	-30.99	172	-30.99	14627	23	5033	3270	ENSBTAT00000026797	ENSBTAG00000020119	ring finger protein 43 [Source:VGNC Symbol;Acc:VGNC:34068]	RNF43	principal1		membrane	A lipid bilayer along with all the proteins and protein complexes embedded in it an attached to it.
bta-miR-6501	ENSBTAT00000061086.3	162	-32.29	162	-32.29	14642	23	9499	1135	ENSBTAT00000061086	ENSBTAG00000005514	trio Rho guanine nucleotide exchange factor [Source:VGNC Symbol;Acc:VGNC:36356]	TRIO	principal1		cytoplasm	All of the contents of a cell excluding the plasma membrane and nucleus, but including other subcellular structures.	04714+2.7.11.1
bta-miR-6501	ENSBTAT00000007187.5	155	-30.07	155	-30.07	14651	23	6021	3255	ENSBTAT00000007187	ENSBTAG00000005464	adenylate cyclase 6 [Source:VGNC Symbol;Acc:VGNC:25647]	ADCY6	principal1		membrane	A lipid bilayer along with all the proteins and protein complexes embedded in it an attached to it.	00230+4.6.1.1
bta-miR-6501	ENSBTAT00000069484.1	155	-30.07	155	-30.07	14652	23	4854	3094	ENSBTAT00000069484	ENSBTAG00000005464	adenylate cyclase 6 [Source:VGNC Symbol;Acc:VGNC:25647]	ADCY6	principal1		membrane	A lipid bilayer along with all the proteins and protein complexes embedded in it an attached to it.	00230+4.6.1.1
bta-miR-6501	ENSBTAT00000066025.2	167	-33.28	167	-33.28	14786	23	3556	2007	ENSBTAT00000066025	ENSBTAG00000038141	adhesion G protein-coupled receptor G1 [Source:VGNC Symbol;Acc:VGNC:97236]	ADGRG1	principal5		membrane	A lipid bilayer along with all the proteins and protein complexes embedded in it an attached to it.
bta-miR-6501	ENSBTAT00000066681.1	167	-33.28	167	-33.28	14787	23	4064	2515	ENSBTAT00000066681	ENSBTAG00000038141	adhesion G protein-coupled receptor G1 [Source:VGNC Symbol;Acc:VGNC:97236]	ADGRG1	alternative2		membrane	A lipid bilayer along with all the proteins and protein complexes embedded in it an attached to it.
bta-miR-6501	ENSBTAT00000078594.1	167	-33.28	167	-33.28	14788	23	3674	2130	ENSBTAT00000078594	ENSBTAG00000038141	adhesion G protein-coupled receptor G1 [Source:VGNC Symbol;Acc:VGNC:97236]	ADGRG1	alternative2		membrane	A lipid bilayer along with all the proteins and protein complexes embedded in it an attached to it.
bta-miR-6501	ENSBTAT00000053037.3	167	-33.28	167	-33.28	14789	23	2022	1788	ENSBTAT00000053037	ENSBTAG00000038141	adhesion G protein-coupled receptor G1 [Source:VGNC Symbol;Acc:VGNC:97236]	ADGRG1			membrane	A lipid bilayer along with all the proteins and protein complexes embedded in it an attached to it.
bta-miR-6501	ENSBTAT00000050790.4	163	-32.67	163	-32.67	14822	23	2638	2040	ENSBTAT00000050790	ENSBTAG00000004658	WEE2 oocyte meiosis inhibiting kinase [Source:VGNC Symbol;Acc:VGNC:36931]	WEE2	principal1		nucleus	A membrane-bounded organelle of eukaryotic cells in which chromosomes are housed and replicated. In most cells, the nucleus contains all of the cell's chromosomes except the organellar chromosomes, and is the site of RNA synthesis and processing. In some species, or in specialized cell types, RNA metabolism or DNA replication may be absent.	04660+2.7.10.2
bta-miR-6501	ENSBTAT00000010939.6	167	-30.31	167	-30.31	14823	23	8180	6416	ENSBTAT00000010939	ENSBTAG00000004400	proline rich coiled-coil 2B [Source:VGNC Symbol;Acc:VGNC:33405]	PRRC2B	principal5		cell differentiation	The process in which relatively unspecialized cells, e.g. embryonic or regenerative cells, acquire specialized structural and/or functional features that characterize the cells, tissues, or organs of the mature organism or some other relatively stable phase of the organism's life history. Differentiation includes the processes involved in commitment of a cell to a specific fate and its subsequent…
bta-miR-6501	ENSBTAT00000074914.1	167	-30.31	167	-30.31	14824	23	6113	4349	ENSBTAT00000074914	ENSBTAG00000004400	proline rich coiled-coil 2B [Source:VGNC Symbol;Acc:VGNC:33405]	PRRC2B	alternative2
bta-miR-6501	ENSBTAT00000002786.4	156	-31.59	156	-31.59	14863	23	1018	466	ENSBTAT00000002786	ENSBTAG00000002150	interleukin 17A [Source:VGNC Symbol;Acc:VGNC:30117]	IL17A	principal1		protein homodimerization activity	Interacting selectively and non-covalently with an identical protein to form a homodimer.
bta-miR-6501	ENSBTAT00000028879.5	164	-34.5	164	-34.5	14864	23	4686	3359	ENSBTAT00000028879	ENSBTAG00000021669	suppressor of glucose, autophagy associated 1 [Source:VGNC Symbol;Acc:VGNC:35127]	SOGA1	principal1		extracellular space	That part of a multicellular organism outside the cells proper, usually taken to be outside the plasma membranes, and occupied by fluid.
bta-miR-6501	ENSBTAT00000000307.5	168	-32.42	168	-32.42	14871	23	6771	2312	ENSBTAT00000000307	ENSBTAG00000000244	neurexin 2 [Source:VGNC Symbol;Acc:VGNC:32271]	NRXN2	principal5		membrane	A lipid bilayer along with all the proteins and protein complexes embedded in it an attached to it.
bta-miR-6501	ENSBTAT00000073094.1	168	-32.42	168	-32.42	14872	23	6747	2288	ENSBTAT00000073094	ENSBTAG00000000244	neurexin 2 [Source:VGNC Symbol;Acc:VGNC:32271]	NRXN2	alternative2		membrane	A lipid bilayer along with all the proteins and protein complexes embedded in it an attached to it.
bta-miR-6501	ENSBTAT00000078806.1	168	-32.42	168	-32.42	14873	23	6744	2312	ENSBTAT00000078806	ENSBTAG00000000244	neurexin 2 [Source:VGNC Symbol;Acc:VGNC:32271]	NRXN2	alternative2		membrane	A lipid bilayer along with all the proteins and protein complexes embedded in it an attached to it.
bta-miR-6501	ENSBTAT00000080387.1	168	-32.42	168	-32.42	14874	23	6699	2240	ENSBTAT00000080387	ENSBTAG00000000244	neurexin 2 [Source:VGNC Symbol;Acc:VGNC:32271]	NRXN2	alternative2		membrane	A lipid bilayer along with all the proteins and protein complexes embedded in it an attached to it.
bta-miR-6501	ENSBTAT00000085036.1	168	-32.42	168	-32.42	14875	23	6681	2312	ENSBTAT00000085036	ENSBTAG00000000244	neurexin 2 [Source:VGNC Symbol;Acc:VGNC:32271]	NRXN2	alternative2		membrane	A lipid bilayer along with all the proteins and protein complexes embedded in it an attached to it.
bta-miR-6501	ENSBTAT00000085674.1	168	-32.42	168	-32.42	14876	23	6669	2210	ENSBTAT00000085674	ENSBTAG00000000244	neurexin 2 [Source:VGNC Symbol;Acc:VGNC:32271]	NRXN2	alternative2		membrane	A lipid bilayer along with all the proteins and protein complexes embedded in it an attached to it.
bta-miR-6501	ENSBTAT00000026142.5	161	-30.86	161	-30.86	14909	23	3410	2615	ENSBTAT00000026142	ENSBTAG00000019623	glutamate ionotropic receptor delta type subunit 1 [Source:VGNC Symbol;Acc:VGNC:55986]	GRID1	principal1		membrane	A lipid bilayer along with all the proteins and protein complexes embedded in it an attached to it.
bta-miR-6501	ENSBTAT00000022393.6	160	-32.38	160	-32.38	14918	23	1356	489	ENSBTAT00000022393	ENSBTAG00000016835	interleukin 17F [Source:VGNC Symbol;Acc:VGNC:30121]	IL17F	principal1		extracellular region	The space external to the outermost structure of a cell. For cells without external protective or external encapsulating structures this refers to space outside of the plasma membrane. This term covers the host cell environment outside an intracellular parasite.
bta-miR-6501	ENSBTAT00000085660.1	151	-30.36	151	-30.36	14935	23	2686	2302	ENSBTAT00000085660	ENSBTAG00000019998	hydroxyacylglutathione hydrolase [Source:VGNC Symbol;Acc:VGNC:29742]	HAGH			metal ion binding	Interacting selectively and non-covalently with any metal ion.	00620+3.1.2.6
bta-miR-6501	ENSBTAT00000026635.5	151	-30.36	151	-30.36	14936	23	2016	1632	ENSBTAT00000026635	ENSBTAG00000019998	hydroxyacylglutathione hydrolase [Source:VGNC Symbol;Acc:VGNC:29742]	HAGH	principal1				00620+3.1.2.6
bta-miR-6501	ENSBTAT00000001595.5	177	-34.93	177	-34.93	14992	23	4600	2635	ENSBTAT00000001595	ENSBTAG00000001204	junctional cadherin 5 associated [Source:VGNC Symbol;Acc:VGNC:56189]	JCAD	principal1		positive regulation of MAPK cascade	Any process that activates or increases the frequency, rate or extent of signal transduction mediated by the MAPK cascade.
bta-miR-6501	ENSBTAT00000086679.1	177	-34.93	177	-34.93	14993	23	4359	2786	ENSBTAT00000086679	ENSBTAG00000001204	junctional cadherin 5 associated [Source:VGNC Symbol;Acc:VGNC:56189]	JCAD	principal1
bta-miR-6501	ENSBTAT00000012776.3	171	-32.6	171	-32.6	15010	23	1666	144	ENSBTAT00000012776	ENSBTAG00000009686	F-box protein 15 [Source:VGNC Symbol;Acc:VGNC:28893]	FBXO15	principal5
bta-miR-6501	ENSBTAT00000075750.1	171	-32.6	171	-32.6	15011	23	1412	15	ENSBTAT00000075750	ENSBTAG00000009686	F-box protein 15 [Source:VGNC Symbol;Acc:VGNC:28893]	FBXO15	alternative2
bta-miR-6501	ENSBTAT00000015413.5	165	-31.46	165	-31.46	15095	23	3106	1774	ENSBTAT00000015413	ENSBTAG00000011600	mitogen-activated protein kinase kinase kinase 8 [Source:VGNC Symbol;Acc:VGNC:31202]	MAP3K8	principal1		transferase activity	Catalysis of the transfer of a group, e.g. a methyl group, glycosyl group, acyl group, phosphorus-containing, or other groups, from one compound (generally regarded as the donor) to another compound (generally regarded as the acceptor). Transferase is the systematic name for any enzyme of EC class 2.
bta-miR-6501	ENSBTAT00000080762.1	165	-31.46	165	-31.46	15096	23	3269	1937	ENSBTAT00000080762	ENSBTAG00000011600	mitogen-activated protein kinase kinase kinase 8 [Source:VGNC Symbol;Acc:VGNC:31202]	MAP3K8			transferase activity	Catalysis of the transfer of a group, e.g. a methyl group, glycosyl group, acyl group, phosphorus-containing, or other groups, from one compound (generally regarded as the donor) to another compound (generally regarded as the acceptor). Transferase is the systematic name for any enzyme of EC class 2.
bta-miR-6501	ENSBTAT00000013427.6	315	-63.6	165	-33.45	15172	23	4528	2295 1475	ENSBTAT00000013427	ENSBTAG00000010175	collagen type VIII alpha 2 chain [Source:VGNC Symbol;Acc:VGNC:27575]	COL8A2	principal1		extracellular space	That part of a multicellular organism outside the cells proper, usually taken to be outside the plasma membranes, and occupied by fluid.
bta-miR-6501	ENSBTAT00000083731.1	315	-63.6	165	-33.45	15173	23	5337	3104 2284	ENSBTAT00000083731	ENSBTAG00000010175	collagen type VIII alpha 2 chain [Source:VGNC Symbol;Acc:VGNC:27575]	COL8A2	principal1		extracellular space	That part of a multicellular organism outside the cells proper, usually taken to be outside the plasma membranes, and occupied by fluid.
bta-miR-6501	ENSBTAT00000081175.1	164	-30.17	164	-30.17	15198	23	2663	1673	ENSBTAT00000081175	ENSBTAG00000048660	chromosome 19 C17orf113 homolog [Source:NCBI gene (formerly Entrezgene);Acc:116601118]	C19H17orf113	principal1
bta-miR-6501	ENSBTAT00000071892.1	154	-30.64	154	-30.64	15217	23	2752	2650	ENSBTAT00000071892	ENSBTAG00000015595	minichromosome maintenance complex component 5 [Source:VGNC Symbol;Acc:VGNC:31311]	MCM5	principal1		nucleus	A membrane-bounded organelle of eukaryotic cells in which chromosomes are housed and replicated. In most cells, the nucleus contains all of the cell's chromosomes except the organellar chromosomes, and is the site of RNA synthesis and processing. In some species, or in specialized cell types, RNA metabolism or DNA replication may be absent.
bta-miR-6501	ENSBTAT00000020715.6	154	-30.64	154	-30.64	15218	23	2504	2402	ENSBTAT00000020715	ENSBTAG00000015595	minichromosome maintenance complex component 5 [Source:VGNC Symbol;Acc:VGNC:31311]	MCM5	principal1		nucleus	A membrane-bounded organelle of eukaryotic cells in which chromosomes are housed and replicated. In most cells, the nucleus contains all of the cell's chromosomes except the organellar chromosomes, and is the site of RNA synthesis and processing. In some species, or in specialized cell types, RNA metabolism or DNA replication may be absent.
bta-miR-6501	ENSBTAT00000005335.6	163	-31.85	163	-31.85	15283	23	3045	1743	ENSBTAT00000005335	ENSBTAG00000001195	potassium voltage-gated channel subfamily H member 4 [Source:VGNC Symbol;Acc:VGNC:30446]	KCNH4	principal1		membrane	A lipid bilayer along with all the proteins and protein complexes embedded in it an attached to it.
bta-miR-6501	ENSBTAT00000066761.1	155	-31.04	155	-31.04	15285	23	6376	3186	ENSBTAT00000066761	ENSBTAG00000009736	CDC42 binding protein kinase gamma [Source:VGNC Symbol;Acc:VGNC:27071]	CDC42BPG	principal5		cytoplasm	All of the contents of a cell excluding the plasma membrane and nucleus, but including other subcellular structures.	04714+2.7.11.1
bta-miR-6501	ENSBTAT00000012838.6	155	-31.04	155	-31.04	15286	23	6169	3099	ENSBTAT00000012838	ENSBTAG00000009736	CDC42 binding protein kinase gamma [Source:VGNC Symbol;Acc:VGNC:27071]	CDC42BPG	alternative2		cytoplasm	All of the contents of a cell excluding the plasma membrane and nucleus, but including other subcellular structures.	04714+2.7.11.1
bta-miR-6501	ENSBTAT00000034021.5	155	-31.04	155	-31.04	15287	23	7015	2819	ENSBTAT00000034021	ENSBTAG00000009736	CDC42 binding protein kinase gamma [Source:VGNC Symbol;Acc:VGNC:27071]	CDC42BPG	alternative2		cytoplasm	All of the contents of a cell excluding the plasma membrane and nucleus, but including other subcellular structures.	04714+2.7.11.1
bta-miR-6501	ENSBTAT00000000876.6	163	-34.68	163	-34.68	15333	23	3001	1645	ENSBTAT00000000876	ENSBTAG00000000666	GH3 domain containing [Source:VGNC Symbol;Acc:VGNC:29347]	GHDC	principal1		cytoplasm	All of the contents of a cell excluding the plasma membrane and nucleus, but including other subcellular structures.
bta-miR-6501	ENSBTAT00000011211.5	162	-32.39	162	-32.39	15335	23	2203	1283	ENSBTAT00000011211	ENSBTAG00000008504	synaptogyrin 3 [Source:VGNC Symbol;Acc:VGNC:35525]	SYNGR3	principal1		membrane	A lipid bilayer along with all the proteins and protein complexes embedded in it an attached to it.
bta-miR-6501	ENSBTAT00000001356.6	159	-33.69	159	-33.69	15337	23	2910	2775	ENSBTAT00000001356	ENSBTAG00000001023	zinc finger protein 598, E3 ubiquitin ligase [Source:VGNC Symbol;Acc:VGNC:37309]	ZNF598	principal1		metal ion binding	Interacting selectively and non-covalently with any metal ion.
bta-miR-6501	ENSBTAT00000083326.1	159	-33.69	159	-33.69	15338	23	2922	2787	ENSBTAT00000083326	ENSBTAG00000001023	zinc finger protein 598, E3 ubiquitin ligase [Source:VGNC Symbol;Acc:VGNC:37309]	ZNF598
bta-miR-6501	ENSBTAT00000063592.2	157	-32.62	157	-32.62	15362	23	1765	605	ENSBTAT00000063592	ENSBTAG00000046597	G protein regulated inducer of neurite outgrowth 2 [Source:VGNC Symbol;Acc:VGNC:29610]	GPRIN2	principal1		plasma membrane	The membrane surrounding a cell that separates the cell from its external environment. It consists of a phospholipid bilayer and associated proteins.
bta-miR-6501	ENSBTAT00000019623.6	167	-36.53	167	-36.53	15378	23	930	771	ENSBTAT00000019623	ENSBTAG00000014748	olfactory receptor family 8 subfamily S member 3 [Source:VGNC Symbol;Acc:VGNC:102061]	OR8S3	principal1		membrane	A lipid bilayer along with all the proteins and protein complexes embedded in it an attached to it.
bta-miR-6501	ENSBTAT00000083276.1	154	-32.22	154	-32.22	15383	23	4854	2324	ENSBTAT00000083276	ENSBTAG00000050712	EH domain containing 1 [Source:NCBI gene (formerly Entrezgene);Acc:511908]	EHD1	principal1		endocytosis	A vesicle-mediated transport process in which cells take up external materials or membrane constituents by the invagination of a small region of the plasma membrane to form a new membrane-bounded vesicle.
bta-miR-6501	ENSBTAT00000076116.1	153	-34.52	153	-34.52	15432	23	3219	378	ENSBTAT00000076116	ENSBTAG00000012509	dual specificity tyrosine phosphorylation regulated kinase 1B [Source:VGNC Symbol;Acc:VGNC:28280]	DYRK1B	alternative2		transferase activity	Catalysis of the transfer of a group, e.g. a methyl group, glycosyl group, acyl group, phosphorus-containing, or other groups, from one compound (generally regarded as the donor) to another compound (generally regarded as the acceptor). Transferase is the systematic name for any enzyme of EC class 2.
bta-miR-6501	ENSBTAT00000016607.6	153	-34.52	153	-34.52	15433	23	3298	457	ENSBTAT00000016607	ENSBTAG00000012509	dual specificity tyrosine phosphorylation regulated kinase 1B [Source:VGNC Symbol;Acc:VGNC:28280]	DYRK1B	principal5		transcription coactivator activity	A protein or a member of a complex that interacts specifically and non-covalently with a DNA-bound DNA-binding transcription factor to activate the transcription of specific genes. Coactivators often act by altering chromatin structure and modifications. For example, one class of transcription coregulators modifies chromatin structure through covalent modification of histones. A second ATP-depend…
bta-miR-6501	ENSBTAT00000027121.6	170	-31.27	170	-31.27	15441	23	2473	1435	ENSBTAT00000027121	ENSBTAG00000020351	solute carrier family 34 member 1 [Source:VGNC Symbol;Acc:VGNC:34817]	SLC34A1	principal1		membrane	A lipid bilayer along with all the proteins and protein complexes embedded in it an attached to it.
bta-miR-6501	ENSBTAT00000084837.1	170	-31.27	170	-31.27	15442	23	2036	1380	ENSBTAT00000084837	ENSBTAG00000020351	solute carrier family 34 member 1 [Source:VGNC Symbol;Acc:VGNC:34817]	SLC34A1			membrane	A lipid bilayer along with all the proteins and protein complexes embedded in it an attached to it.
bta-miR-6501	ENSBTAT00000084629.1	151	-30.59	151	-30.59	15456	23	1312	675	ENSBTAT00000084629	ENSBTAG00000005333	myoglobin [Source:VGNC Symbol;Acc:VGNC:31270]	MB	principal1		metal ion binding	Interacting selectively and non-covalently with any metal ion.
bta-miR-6501	ENSBTAT00000007014.3	151	-30.59	151	-30.59	15457	23	1357	720	ENSBTAT00000007014	ENSBTAG00000005333	myoglobin [Source:VGNC Symbol;Acc:VGNC:31270]	MB	principal1		metal ion binding	Interacting selectively and non-covalently with any metal ion.
bta-miR-6501	ENSBTAT00000006924.6	179	-34.77	179	-34.77	15485	23	9167	7876	ENSBTAT00000006924	ENSBTAG00000005261	Fc fragment of IgG binding protein [Source:NCBI gene (formerly Entrezgene);Acc:534348]		principal1		extracellular space	That part of a multicellular organism outside the cells proper, usually taken to be outside the plasma membranes, and occupied by fluid.
bta-miR-6501	ENSBTAT00000007078.5	185	-38.58	185	-38.58	15525	23	4555	4192	ENSBTAT00000007078	ENSBTAG00000005379	solute carrier family 41 member 1 [Source:VGNC Symbol;Acc:VGNC:34873]	SLC41A1	principal1		membrane	A lipid bilayer along with all the proteins and protein complexes embedded in it an attached to it.
bta-miR-6501	ENSBTAT00000076920.1	185	-38.58	185	-38.58	15526	23	4406	4043	ENSBTAT00000076920	ENSBTAG00000005379	solute carrier family 41 member 1 [Source:VGNC Symbol;Acc:VGNC:34873]	SLC41A1			membrane	A lipid bilayer along with all the proteins and protein complexes embedded in it an attached to it.
bta-miR-6501	ENSBTAT00000069174.1	177	-37.65	177	-37.65	15633	23	8586	8284	ENSBTAT00000069174	ENSBTAG00000024822	senataxin [Source:VGNC Symbol;Acc:VGNC:34501]	SETX	principal5		RNA binding	Interacting selectively and non-covalently with an RNA molecule or a portion thereof.
bta-miR-6501	ENSBTAT00000042924.4	177	-37.65	177	-37.65	15634	23	8580	8278	ENSBTAT00000042924	ENSBTAG00000024822	senataxin [Source:VGNC Symbol;Acc:VGNC:34501]	SETX	alternative2		helicase activity	Catalysis of the reaction: ATP + H2O = ADP + phosphate, to drive the unwinding of a DNA or RNA helix.
bta-miR-6501	ENSBTAT00000061163.3	317	-62.21	166	-32.08	15639	23	2938	2333 2450	ENSBTAT00000061163	ENSBTAG00000043994	G protein-coupled receptor kinase 6 [Source:VGNC Symbol;Acc:VGNC:29657]	GRK6	principal1		transferase activity	Catalysis of the transfer of a group, e.g. a methyl group, glycosyl group, acyl group, phosphorus-containing, or other groups, from one compound (generally regarded as the donor) to another compound (generally regarded as the acceptor). Transferase is the systematic name for any enzyme of EC class 2.
bta-miR-6501	ENSBTAT00000002904.6	151	-30.48	151	-30.48	15677	23	1493	925	ENSBTAT00000002904	ENSBTAG00000002248	SAC3 domain containing 1 [Source:VGNC Symbol;Acc:VGNC:34258]	SAC3D1	principal1		nucleus	A membrane-bounded organelle of eukaryotic cells in which chromosomes are housed and replicated. In most cells, the nucleus contains all of the cell's chromosomes except the organellar chromosomes, and is the site of RNA synthesis and processing. In some species, or in specialized cell types, RNA metabolism or DNA replication may be absent.
bta-miR-6501	ENSBTAT00000016976.5	159	-31.11	159	-31.11	15687	23	2963	2804	ENSBTAT00000016976	ENSBTAG00000012774	RAB7B, member RAS oncogene family [Source:VGNC Symbol;Acc:VGNC:33661]	RAB7B	principal1		positive regulation of interleukin-6 production	Any process that activates or increases the frequency, rate, or extent of interleukin-6 production.
bta-miR-6501	ENSBTAT00000084601.1	153	-31.16	153	-31.16	15696	23	4206	453	ENSBTAT00000084601	ENSBTAG00000005568	FERM and PDZ domain containing 2 [Source:VGNC Symbol;Acc:VGNC:50131]	FRMPD2	principal5		cytoskeleton	Any of the various filamentous elements that form the internal framework of cells, and typically remain after treatment of the cells with mild detergent to remove membrane constituents and soluble components of the cytoplasm. The term embraces intermediate filaments, microfilaments, microtubules, the microtrabecular lattice, and other structures characterized by a polymeric filamentous nature and…
bta-miR-6501	ENSBTAT00000007319.6	153	-31.16	153	-31.16	15697	23	3894	453	ENSBTAT00000007319	ENSBTAG00000005568	FERM and PDZ domain containing 2 [Source:VGNC Symbol;Acc:VGNC:50131]	FRMPD2	alternative2		cytoskeleton	Any of the various filamentous elements that form the internal framework of cells, and typically remain after treatment of the cells with mild detergent to remove membrane constituents and soluble components of the cytoplasm. The term embraces intermediate filaments, microfilaments, microtubules, the microtrabecular lattice, and other structures characterized by a polymeric filamentous nature and…
bta-miR-6501	ENSBTAT00000009191.5	160	-31.35	160	-31.35	15708	23	2197	1623	ENSBTAT00000009191	ENSBTAG00000006991	alcohol dehydrogenase 6 (class V) [Source:NCBI gene (formerly Entrezgene);Acc:510551]	ADH6	principal5		oxidoreductase activity	Catalysis of an oxidation-reduction (redox) reaction, a reversible chemical reaction in which the oxidation state of an atom or atoms within a molecule is altered. One substrate acts as a hydrogen or electron donor and becomes oxidized, while the other acts as hydrogen or electron acceptor and becomes reduced.
bta-miR-6501	ENSBTAT00000080455.1	160	-31.35	160	-31.35	15709	23	2095	1521	ENSBTAT00000080455	ENSBTAG00000006991	alcohol dehydrogenase 6 (class V) [Source:NCBI gene (formerly Entrezgene);Acc:510551]	ADH6	alternative2		oxidoreductase activity	Catalysis of an oxidation-reduction (redox) reaction, a reversible chemical reaction in which the oxidation state of an atom or atoms within a molecule is altered. One substrate acts as a hydrogen or electron donor and becomes oxidized, while the other acts as hydrogen or electron acceptor and becomes reduced.
bta-miR-6501	ENSBTAT00000084797.1	168	-30.77	168	-30.77	15743	23	2210	252	ENSBTAT00000084797	ENSBTAG00000011400	drebrin 1 [Source:VGNC Symbol;Acc:VGNC:27890]	DBN1	principal5		metal ion binding	Interacting selectively and non-covalently with any metal ion.
bta-miR-6501	ENSBTAT00000011220.6	161	-34.74	161	-34.74	15746	23	1546	589	ENSBTAT00000011220	ENSBTAG00000008513	regulator of hemoglobinization and erythroid cell expansion [Source:VGNC Symbol;Acc:VGNC:49539]	RHEX	principal1		membrane	A lipid bilayer along with all the proteins and protein complexes embedded in it an attached to it.
bta-miR-6501	ENSBTAT00000065120.2	175	-36.43	175	-36.43	15773	23	882	295	ENSBTAT00000065120	ENSBTAG00000046626	cyclin P [Source:VGNC Symbol;Acc:VGNC:52188]	CCNP	principal1	CNTD2	cytoplasm	All of the contents of a cell excluding the plasma membrane and nucleus, but including other subcellular structures.
bta-miR-6501	ENSBTAT00000003769.5	167	-30.35	167	-30.35	15787	23	1606	919	ENSBTAT00000003769	ENSBTAG00000034139	alcohol dehydrogenase 4 (class II), pi polypeptide [Source:NCBI gene (formerly Entrezgene);Acc:520508]	ADH4	principal1		cytoplasm	All of the contents of a cell excluding the plasma membrane and nucleus, but including other subcellular structures.
bta-miR-6501	ENSBTAT00000074998.1	155	-35.82	155	-35.82	15808	23	1574	168	ENSBTAT00000074998	ENSBTAG00000048619	proline rich transmembrane protein 3 [Source:NCBI gene (formerly Entrezgene);Acc:504853]		principal5
bta-miR-6501	ENSBTAT00000086120.1	155	-35.82	155	-35.82	15809	23	1540	243	ENSBTAT00000086120	ENSBTAG00000048619	proline rich transmembrane protein 3 [Source:NCBI gene (formerly Entrezgene);Acc:504853]		alternative2		integral component of membrane	The component of a membrane consisting of the gene products and protein complexes having at least some part of their peptide sequence embedded in the hydrophobic region of the membrane.
bta-miR-6501	ENSBTAT00000014377.3	156	-31.03	156	-31.03	15825	23	1856	1434	ENSBTAT00000014377	ENSBTAG00000010835	cysteine rich with EGF like domains 1 [Source:VGNC Symbol;Acc:VGNC:27704]	CRELD1	principal1		membrane	A lipid bilayer along with all the proteins and protein complexes embedded in it an attached to it.
bta-miR-6501	ENSBTAT00000061562.3	177	-37.02	177	-37.02	15879	23	2151	482	ENSBTAT00000061562	ENSBTAG00000033669	interleukin 17 receptor C [Source:VGNC Symbol;Acc:VGNC:30123]	IL17RC	alternative2		membrane	A lipid bilayer along with all the proteins and protein complexes embedded in it an attached to it.
bta-miR-6501	ENSBTAT00000074184.1	177	-37.02	177	-37.02	15880	23	2175	506	ENSBTAT00000074184	ENSBTAG00000033669	interleukin 17 receptor C [Source:VGNC Symbol;Acc:VGNC:30123]	IL17RC	principal5		membrane	A lipid bilayer along with all the proteins and protein complexes embedded in it an attached to it.
bta-miR-6501	ENSBTAT00000075684.1	177	-37.02	177	-37.02	15881	23	2124	506	ENSBTAT00000075684	ENSBTAG00000033669	interleukin 17 receptor C [Source:VGNC Symbol;Acc:VGNC:30123]	IL17RC	alternative2		membrane	A lipid bilayer along with all the proteins and protein complexes embedded in it an attached to it.
bta-miR-6501	ENSBTAT00000072246.1	177	-37.02	177	-37.02	15882	23	2250	581	ENSBTAT00000072246	ENSBTAG00000033669	interleukin 17 receptor C [Source:VGNC Symbol;Acc:VGNC:30123]	IL17RC			membrane	A lipid bilayer along with all the proteins and protein complexes embedded in it an attached to it.
bta-miR-6501	ENSBTAT00000067604.1	177	-37.02	177	-37.02	15883	23	2211	581	ENSBTAT00000067604	ENSBTAG00000033669	interleukin 17 receptor C [Source:VGNC Symbol;Acc:VGNC:30123]	IL17RC			membrane	A lipid bilayer along with all the proteins and protein complexes embedded in it an attached to it.
bta-miR-6501	ENSBTAT00000071084.1	177	-37.02	177	-37.02	15884	23	2205	581	ENSBTAT00000071084	ENSBTAG00000033669	interleukin 17 receptor C [Source:VGNC Symbol;Acc:VGNC:30123]	IL17RC
bta-miR-6501	ENSBTAT00000014374.5	177	-37.02	177	-37.02	15885	23	1347	482	ENSBTAT00000014374	ENSBTAG00000033669	interleukin 17 receptor C [Source:VGNC Symbol;Acc:VGNC:30123]	IL17RC			cytokine-mediated signaling pathway	A series of molecular signals initiated by the binding of a cytokine to a receptor on the surface of a cell, and ending with regulation of a downstream cellular process, e.g. transcription.
bta-miR-6501	ENSBTAT00000075240.1	162	-32.7	162	-32.7	15940	23	2749	68	ENSBTAT00000075240	ENSBTAG00000019218	ATPase H+ transporting V0 subunit a1 [Source:VGNC Symbol;Acc:VGNC:26307]	ATP6V0A1			membrane	A lipid bilayer along with all the proteins and protein complexes embedded in it an attached to it.
bta-miR-6501	ENSBTAT00000046135.3	162	-32.7	162	-32.7	15941	23	4079	6	ENSBTAT00000046135	ENSBTAG00000019218	ATPase H+ transporting V0 subunit a1 [Source:VGNC Symbol;Acc:VGNC:26307]	ATP6V0A1	alternative1		membrane	A lipid bilayer along with all the proteins and protein complexes embedded in it an attached to it.
bta-miR-6501	ENSBTAT00000013858.3	174	-30.53	174	-30.53	15970	23	1177	372	ENSBTAT00000013858	ENSBTAG00000010493	SERTA domain containing 1 [Source:VGNC Symbol;Acc:VGNC:34483]	SERTAD1	principal1		nucleus	A membrane-bounded organelle of eukaryotic cells in which chromosomes are housed and replicated. In most cells, the nucleus contains all of the cell's chromosomes except the organellar chromosomes, and is the site of RNA synthesis and processing. In some species, or in specialized cell types, RNA metabolism or DNA replication may be absent.
bta-miR-6501	ENSBTAT00000010478.6	159	-38.68	159	-38.68	16062	23	1277	680	ENSBTAT00000010478	ENSBTAG00000007968	RNA pseudouridine synthase D3 [Source:VGNC Symbol;Acc:VGNC:34156]	RPUSD3	principal1		RNA binding	Interacting selectively and non-covalently with an RNA molecule or a portion thereof.
bta-miR-6501	ENSBTAT00000007434.6	162	-34.77	162	-34.77	16087	23	8843	4998	ENSBTAT00000007434	ENSBTAG00000004751	spectrin beta, non-erythrocytic 4 [Source:VGNC Symbol;Acc:VGNC:35254]	SPTBN4	principal1		actin binding	Interacting selectively and non-covalently with monomeric or multimeric forms of actin, including actin filaments.
bta-miR-6501	ENSBTAT00000073747.1	162	-34.77	162	-34.77	16088	23	2161	889	ENSBTAT00000073747	ENSBTAG00000004751	spectrin beta, non-erythrocytic 4 [Source:VGNC Symbol;Acc:VGNC:35254]	SPTBN4
bta-miR-6501	ENSBTAT00000033848.4	318	-61.2	163	-30.82	16147	23	3171	1572 1785	ENSBTAT00000033848	ENSBTAG00000019131	CUGBP Elav-like family member 3 [Source:VGNC Symbol;Acc:VGNC:27168]	CELF3	principal1		RNA binding	Interacting selectively and non-covalently with an RNA molecule or a portion thereof.
bta-miR-6501	ENSBTAT00000001830.6	162	-31.45	162	-31.45	16151	23	1460	84	ENSBTAT00000001830	ENSBTAG00000001394	transmembrane emp24 protein transport domain containing 9 [Source:NCBI gene (formerly Entrezgene);Acc:618580]	TMED9	principal1		syntaxin binding	Interacting selectively and non-covalently with a syntaxin, a SNAP receptor involved in the docking of synaptic vesicles at the presynaptic zone of a synapse.
bta-miR-6501	ENSBTAT00000054399.3	162	-31.03	162	-31.03	16172	23	2147	317	ENSBTAT00000054399	ENSBTAG00000017738	EMI domain containing 1 [Source:VGNC Symbol;Acc:VGNC:28472]	EMID1	alternative2
bta-miR-6501	ENSBTAT00000080667.1	162	-31.03	162	-31.03	16173	23	2141	317	ENSBTAT00000080667	ENSBTAG00000017738	EMI domain containing 1 [Source:VGNC Symbol;Acc:VGNC:28472]	EMID1	alternative2
bta-miR-6501	ENSBTAT00000082767.1	162	-31.03	162	-31.03	16174	23	2056	317	ENSBTAT00000082767	ENSBTAG00000017738	EMI domain containing 1 [Source:VGNC Symbol;Acc:VGNC:28472]	EMID1	alternative2
bta-miR-6501	ENSBTAT00000083726.1	162	-31.03	162	-31.03	16175	23	1948	317	ENSBTAT00000083726	ENSBTAG00000017738	EMI domain containing 1 [Source:VGNC Symbol;Acc:VGNC:28472]	EMID1
bta-miR-6501	ENSBTAT00000067729.1	162	-31.03	162	-31.03	16176	23	2165	317	ENSBTAT00000067729	ENSBTAG00000017738	EMI domain containing 1 [Source:VGNC Symbol;Acc:VGNC:28472]	EMID1	alternative2
bta-miR-6501	ENSBTAT00000069118.1	162	-31.03	162	-31.03	16177	23	1846	508	ENSBTAT00000069118	ENSBTAG00000017738	EMI domain containing 1 [Source:VGNC Symbol;Acc:VGNC:28472]	EMID1	principal5		endoplasmic reticulum	The irregular network of unit membranes, visible only by electron microscopy, that occurs in the cytoplasm of many eukaryotic cells. The membranes form a complex meshwork of tubular channels, which are often expanded into slitlike cavities called cisternae. The ER takes two forms, rough (or granular), with ribosomes adhering to the outer surface, and smooth (with no ribosomes attached).
bta-miR-6501	ENSBTAT00000019840.6	153	-30.5	153	-30.5	16240	23	6502	5423	ENSBTAT00000019840	ENSBTAG00000014903	ATP binding cassette subfamily A member 3 [Source:VGNC Symbol;Acc:VGNC:50168]	ABCA3	principal1		membrane	A lipid bilayer along with all the proteins and protein complexes embedded in it an attached to it.
bta-miR-6501	ENSBTAT00000068664.1	153	-30.19	153	-30.19	16243	23	489	148	ENSBTAT00000068664	ENSBTAG00000051537			principal1
bta-miR-6501	ENSBTAT00000008246.4	153	-30.19	153	-30.19	16305	23	2707	124	ENSBTAT00000008246	ENSBTAG00000006282	POU class 2 homeobox associating factor 1 [Source:VGNC Symbol;Acc:VGNC:33173]	POU2AF1	principal1
bta-miR-6501	ENSBTAT00000081032.1	167	-31.13	167	-31.13	16309	23	6353	5120	ENSBTAT00000081032	ENSBTAG00000001942	sorting nexin 27 [Source:VGNC Symbol;Acc:VGNC:35105]	SNX27	principal1
bta-miR-6501	ENSBTAT00000011456.6	159	-30.33	159	-30.33	16336	23	2966	1012	ENSBTAT00000011456	ENSBTAG00000006043	solute carrier family 6 (neurotransmitter transporter, glycine), member 9-like [Source:NCBI gene (formerly Entrezgene);Acc:515755]		principal5		membrane	A lipid bilayer along with all the proteins and protein complexes embedded in it an attached to it.
bta-miR-6501	ENSBTAT00000071220.1	159	-30.33	159	-30.33	16337	23	2259	684	ENSBTAT00000071220	ENSBTAG00000006043	solute carrier family 6 (neurotransmitter transporter, glycine), member 9-like [Source:NCBI gene (formerly Entrezgene);Acc:515755]		alternative2		membrane	A lipid bilayer along with all the proteins and protein complexes embedded in it an attached to it.
bta-miR-6501	ENSBTAT00000067609.1	159	-30.33	159	-30.33	16338	23	1875	384	ENSBTAT00000067609	ENSBTAG00000006043	solute carrier family 6 (neurotransmitter transporter, glycine), member 9-like [Source:NCBI gene (formerly Entrezgene);Acc:515755]		alternative2		membrane	A lipid bilayer along with all the proteins and protein complexes embedded in it an attached to it.
bta-miR-6501	ENSBTAT00000079175.1	159	-30.33	159	-30.33	16339	23	1908	417	ENSBTAT00000079175	ENSBTAG00000006043	solute carrier family 6 (neurotransmitter transporter, glycine), member 9-like [Source:NCBI gene (formerly Entrezgene);Acc:515755]		alternative2		membrane	A lipid bilayer along with all the proteins and protein complexes embedded in it an attached to it.
bta-miR-6501	ENSBTAT00000071910.1	151	-31.99	151	-31.99	16358	23	1644	1125	ENSBTAT00000071910	ENSBTAG00000030413	lactamase beta like 1 [Source:VGNC Symbol;Acc:VGNC:54443]	LACTBL1	principal5
bta-miR-6501	ENSBTAT00000042939.3	151	-31.99	151	-31.99	16359	23	1506	987	ENSBTAT00000042939	ENSBTAG00000030413	lactamase beta like 1 [Source:VGNC Symbol;Acc:VGNC:54443]	LACTBL1	alternative2
bta-miR-6501	ENSBTAT00000008976.5	157	-31.02	157	-31.02	16378	23	3344	886	ENSBTAT00000008976	ENSBTAG00000006828	Rap guanine nucleotide exchange factor 3 [Source:VGNC Symbol;Acc:VGNC:33724]	RAPGEF3	principal1		guanyl-nucleotide exchange factor activity	Stimulates the exchange of guanyl nucleotides associated with a GTPase. Under normal cellular physiological conditions, the concentration of GTP is higher than that of GDP, favoring the replacement of GDP by GTP in association with the GTPase.
bta-miR-6501	ENSBTAT00000085533.1	157	-31.02	157	-31.02	16379	23	2784	624	ENSBTAT00000085533	ENSBTAG00000006828	Rap guanine nucleotide exchange factor 3 [Source:VGNC Symbol;Acc:VGNC:33724]	RAPGEF3			guanyl-nucleotide exchange factor activity	Stimulates the exchange of guanyl nucleotides associated with a GTPase. Under normal cellular physiological conditions, the concentration of GTP is higher than that of GDP, favoring the replacement of GDP by GTP in association with the GTPase.
bta-miR-6501	ENSBTAT00000011303.5	171	-32.49	171	-32.49	16380	23	1658	1424	ENSBTAT00000011303	ENSBTAG00000008568	solute carrier family 25 member 45 [Source:VGNC Symbol;Acc:VGNC:34770]	SLC25A45	principal1		membrane	A lipid bilayer along with all the proteins and protein complexes embedded in it an attached to it.
bta-miR-6501	ENSBTAT00000045467.3	172	-34.3	172	-34.3	16429	23	2657	1839	ENSBTAT00000045467	ENSBTAG00000006740	SCY1 like pseudokinase 1 [Source:VGNC Symbol;Acc:VGNC:34374]	SCYL1	principal1		ATP binding	Interacting selectively and non-covalently with ATP, adenosine 5'-triphosphate, a universally important coenzyme and enzyme regulator.
bta-miR-6501	ENSBTAT00000011887.5	174	-36.57	174	-36.57	16433	23	1556	914	ENSBTAT00000011887	ENSBTAG00000009029	probable low-specificity L-threonine aldolase 2 [Source:NCBI gene (formerly Entrezgene);Acc:507443]		principal1		catalytic activity	Catalysis of a biochemical reaction at physiological temperatures. In biologically catalyzed reactions, the reactants are known as substrates, and the catalysts are naturally occurring macromolecular substances known as enzymes. Enzymes possess specific binding sites for substrates, and are usually composed wholly or largely of protein, but RNA that has catalytic activity (ribozyme) is often also…
bta-miR-6501	ENSBTAT00000037789.5	154	-33.64	154	-33.64	16588	23	3925	997	ENSBTAT00000037789	ENSBTAG00000020102	EPH receptor A8 [Source:VGNC Symbol;Acc:VGNC:28538]	EPHA8	principal1		membrane	A lipid bilayer along with all the proteins and protein complexes embedded in it an attached to it.
bta-miR-6501	ENSBTAT00000022196.5	152	-32.57	152	-32.57	16616	23	3389	2831	ENSBTAT00000022196	ENSBTAG00000016694	KIAA0319 like [Source:VGNC Symbol;Acc:VGNC:30549]	KIAA0319L	principal1		membrane	A lipid bilayer along with all the proteins and protein complexes embedded in it an attached to it.
bta-miR-6501	ENSBTAT00000074476.1	313	-62.8	161	-31.56	16617	23	2648	2322 866	ENSBTAT00000074476	ENSBTAG00000018661	transmembrane channel like 6 [Source:VGNC Symbol;Acc:VGNC:35922]	TMC6	alternative2		membrane	A lipid bilayer along with all the proteins and protein complexes embedded in it an attached to it.
bta-miR-6501	ENSBTAT00000075991.1	313	-62.8	161	-31.56	16618	23	2675	2445 989	ENSBTAT00000075991	ENSBTAG00000018661	transmembrane channel like 6 [Source:VGNC Symbol;Acc:VGNC:35922]	TMC6	principal5		membrane	A lipid bilayer along with all the proteins and protein complexes embedded in it an attached to it.
bta-miR-6501	ENSBTAT00000075955.1	477	-92.92	164	-31.56	16619	23	3519	2961 2226 770	ENSBTAT00000075955	ENSBTAG00000018661	transmembrane channel like 6 [Source:VGNC Symbol;Acc:VGNC:35922]	TMC6	alternative2		membrane	A lipid bilayer along with all the proteins and protein complexes embedded in it an attached to it.
bta-miR-6501	ENSBTAT00000042576.2	313	-62.8	161	-31.56	16620	23	2942	2218 762	ENSBTAT00000042576	ENSBTAG00000018661	transmembrane channel like 6 [Source:VGNC Symbol;Acc:VGNC:35922]	TMC6	alternative2		membrane	A lipid bilayer along with all the proteins and protein complexes embedded in it an attached to it.
bta-miR-6501	ENSBTAT00000004835.6	154	-30.94	154	-30.94	16630	23	1511	1156	ENSBTAT00000004835	ENSBTAG00000003713	zinc ribbon domain containing 2 [Source:VGNC Symbol;Acc:VGNC:59161]	ZNRD2	principal1
bta-miR-6501	ENSBTAT00000075354.1	154	-30.94	154	-30.94	16631	23	1594	1252	ENSBTAT00000075354	ENSBTAG00000003713	zinc ribbon domain containing 2 [Source:VGNC Symbol;Acc:VGNC:59161]	ZNRD2
bta-miR-6501	ENSBTAT00000026535.5	167	-30.97	167	-30.97	16633	23	3162	1251	ENSBTAT00000026535	ENSBTAG00000019918	proteasome activator subunit 3 [Source:VGNC Symbol;Acc:VGNC:33475]	PSME3	alternative1		proteasome complex	A large multisubunit complex which catalyzes protein degradation, found in eukaryotes, archaea and some bacteria. In eukaryotes, this complex consists of the barrel shaped proteasome core complex and one or two associated proteins or complexes that act in regulating entry into or exit from the core.
bta-miR-6501	ENSBTAT00000068336.1	167	-30.97	167	-30.97	16634	23	3522	1611	ENSBTAT00000068336	ENSBTAG00000019918	proteasome activator subunit 3 [Source:VGNC Symbol;Acc:VGNC:33475]	PSME3	principal5		cytoplasm	All of the contents of a cell excluding the plasma membrane and nucleus, but including other subcellular structures.
bta-miR-6501	ENSBTAT00000021869.6	167	-30.52	167	-30.52	16673	23	3795	2601	ENSBTAT00000021869	ENSBTAG00000016448	zinc finger and BTB domain containing 40 [Source:VGNC Symbol;Acc:VGNC:37079]	ZBTB40	principal1		RNA polymerase II cis-regulatory region sequence-specific DNA binding	Interacting selectively and non-covalently with a specific upstream regulatory DNA sequence (transcription factor recognition sequence or binding site) located in cis relative to the transcription start site (i.e., on the same strand of DNA) of a gene transcribed by RNA polymerase II.
bta-miR-6501	ENSBTAT00000085177.1	168	-33.73	168	-33.73	16705	23	6310	1920	ENSBTAT00000085177	ENSBTAG00000019193	SET domain containing 5 [Source:VGNC Symbol;Acc:VGNC:52826]	SETD5	alternative2
bta-miR-6501	ENSBTAT00000025546.6	168	-33.73	168	-33.73	16706	23	4649	2192	ENSBTAT00000025546	ENSBTAG00000019193	SET domain containing 5 [Source:VGNC Symbol;Acc:VGNC:52826]	SETD5	alternative2
bta-miR-6501	ENSBTAT00000066273.2	168	-33.73	168	-33.73	16707	23	4595	2138	ENSBTAT00000066273	ENSBTAG00000019193	SET domain containing 5 [Source:VGNC Symbol;Acc:VGNC:52826]	SETD5	principal5		histone H3-K9 methylation	The modification of histone H3 by addition of one or more methyl groups to lysine at position 9 of the histone.
bta-miR-6501	ENSBTAT00000014309.5	152	-35.05	152	-35.05	16730	23	1087	49	ENSBTAT00000014309	ENSBTAG00000010802	potassium two pore domain channel subfamily K member 7 [Source:VGNC Symbol;Acc:VGNC:30477]	KCNK7	principal1		membrane	A lipid bilayer along with all the proteins and protein complexes embedded in it an attached to it.
bta-miR-6501	ENSBTAT00000005378.6	159	-32.86	159	-32.86	16768	23	3578	3491	ENSBTAT00000005378	ENSBTAG00000004114	mitogen-activated protein kinase kinase kinase 11 [Source:VGNC Symbol;Acc:VGNC:31189]	MAP3K11	principal5		plasma membrane	The membrane surrounding a cell that separates the cell from its external environment. It consists of a phospholipid bilayer and associated proteins.
bta-miR-6501	ENSBTAT00000071602.1	164	-33.62	164	-33.62	16789	23	9215	548	ENSBTAT00000071602	ENSBTAG00000012683	serine/arginine repetitive matrix 2 [Source:VGNC Symbol;Acc:VGNC:58613]	SRRM2			nucleus	A membrane-bounded organelle of eukaryotic cells in which chromosomes are housed and replicated. In most cells, the nucleus contains all of the cell's chromosomes except the organellar chromosomes, and is the site of RNA synthesis and processing. In some species, or in specialized cell types, RNA metabolism or DNA replication may be absent.
bta-miR-6501	ENSBTAT00000037527.5	164	-33.62	164	-33.62	16790	23	8709	156	ENSBTAT00000037527	ENSBTAG00000012683	serine/arginine repetitive matrix 2 [Source:VGNC Symbol;Acc:VGNC:58613]	SRRM2	principal1		nucleus	A membrane-bounded organelle of eukaryotic cells in which chromosomes are housed and replicated. In most cells, the nucleus contains all of the cell's chromosomes except the organellar chromosomes, and is the site of RNA synthesis and processing. In some species, or in specialized cell types, RNA metabolism or DNA replication may be absent.
bta-miR-6501	ENSBTAT00000075509.1	164	-33.62	164	-33.62	16791	23	8235	156	ENSBTAT00000075509	ENSBTAG00000012683	serine/arginine repetitive matrix 2 [Source:VGNC Symbol;Acc:VGNC:58613]	SRRM2			nucleus	A membrane-bounded organelle of eukaryotic cells in which chromosomes are housed and replicated. In most cells, the nucleus contains all of the cell's chromosomes except the organellar chromosomes, and is the site of RNA synthesis and processing. In some species, or in specialized cell types, RNA metabolism or DNA replication may be absent.
bta-miR-6501	ENSBTAT00000004289.6	172	-32.82	172	-32.82	16908	23	2320	2075	ENSBTAT00000004289	ENSBTAG00000003314	spindle and kinetochore associated complex subunit 3 [Source:VGNC Symbol;Acc:VGNC:34645]	SKA3	principal1		mitotic cell cycle	Progression through the phases of the mitotic cell cycle, the most common eukaryotic cell cycle, which canonically comprises four successive phases called G1, S, G2, and M and includes replication of the genome and the subsequent segregation of chromosomes into daughter cells. In some variant cell cycles nuclear replication or nuclear division may not be followed by cell division, or G1 and G2 ph…
bta-miR-6501	ENSBTAT00000027907.6	157	-37.89	157	-37.89	16921	23	3210	2339	ENSBTAT00000027907	ENSBTAG00000020954	tripartite motif containing 7 [Source:VGNC Symbol;Acc:VGNC:36351]	TRIM7	principal1		zinc ion binding	Interacting selectively and non-covalently with zinc (Zn) ions.
bta-miR-6501	ENSBTAT00000066483.1	166	-32.25	166	-32.25	16922	23	4634	3194	ENSBTAT00000066483	ENSBTAG00000013884	signal-induced proliferation-associated 1 [Source:VGNC Symbol;Acc:VGNC:34627]	SIPA1	principal5		cytoplasm	All of the contents of a cell excluding the plasma membrane and nucleus, but including other subcellular structures.
bta-miR-6501	ENSBTAT00000077341.1	151	-30.3	151	-30.3	16947	23	5007	3779	ENSBTAT00000077341	ENSBTAG00000013153	neurofibromin 2 [Source:VGNC Symbol;Acc:VGNC:32026]	NF2	alternative1		cytoplasm	All of the contents of a cell excluding the plasma membrane and nucleus, but including other subcellular structures.
bta-miR-6501	ENSBTAT00000017489.5	151	-30.3	151	-30.3	16948	23	4947	3719	ENSBTAT00000017489	ENSBTAG00000013153	neurofibromin 2 [Source:VGNC Symbol;Acc:VGNC:32026]	NF2	principal5		cytoplasm	All of the contents of a cell excluding the plasma membrane and nucleus, but including other subcellular structures.
bta-miR-6501	ENSBTAT00000045619.4	164	-31.44	164	-31.44	16964	23	2032	893	ENSBTAT00000045619	ENSBTAG00000030646	potassium channel tetramerization domain containing 17 [Source:VGNC Symbol;Acc:VGNC:30506]	KCTD17	principal5		cytoplasm	All of the contents of a cell excluding the plasma membrane and nucleus, but including other subcellular structures.
bta-miR-6501	ENSBTAT00000018453.5	157	-30.32	157	-30.32	17006	23	3038	2337	ENSBTAT00000018453	ENSBTAG00000013895	RELA proto-oncogene, NF-kB subunit [Source:VGNC Symbol;Acc:VGNC:33858]	RELA	principal1		DNA binding	Any molecular function by which a gene product interacts selectively and non-covalently with DNA (deoxyribonucleic acid).
bta-miR-6501	ENSBTAT00000065473.2	166	-31.19	166	-31.19	17046	23	1130	979	ENSBTAT00000065473	ENSBTAG00000016204	complement C1r subcomponent like [Source:VGNC Symbol;Acc:VGNC:26629]	C1RL
bta-miR-6501	ENSBTAT00000021566.5	317	-64.19	166	-33	17047	23	2103	1267 1987	ENSBTAT00000021566	ENSBTAG00000016204	complement C1r subcomponent like [Source:VGNC Symbol;Acc:VGNC:26629]	C1RL	principal1		extracellular space	That part of a multicellular organism outside the cells proper, usually taken to be outside the plasma membranes, and occupied by fluid.
bta-miR-6501	ENSBTAT00000024080.4	159	-30.14	159	-30.14	17065	23	1359	96	ENSBTAT00000024080	ENSBTAG00000018090	zinc finger protein 449 [Source:VGNC Symbol;Acc:VGNC:37278]	ZNF449	principal1		chromatin	The ordered and organized complex of DNA, protein, and sometimes RNA, that forms the chromosome.
bta-miR-6501	ENSBTAT00000015014.5	151	-33	151	-33	17070	23	2270	2002	ENSBTAT00000015014	ENSBTAG00000008612	complement C1r [Source:VGNC Symbol;Acc:VGNC:56194]	C1R	alternative2		serine-type endopeptidase activity	Catalysis of the hydrolysis of internal, alpha-peptide bonds in a polypeptide chain by a catalytic mechanism that involves a catalytic triad consisting of a serine nucleophile that is activated by a proton relay involving an acidic residue (e.g. aspartate or glutamate) and a basic residue (usually histidine).
bta-miR-6501	ENSBTAT00000011362.5	151	-33	151	-33	17071	23	2303	2042	ENSBTAT00000011362	ENSBTAG00000008612	complement C1r [Source:VGNC Symbol;Acc:VGNC:56194]	C1R	alternative2		serine-type endopeptidase activity	Catalysis of the hydrolysis of internal, alpha-peptide bonds in a polypeptide chain by a catalytic mechanism that involves a catalytic triad consisting of a serine nucleophile that is activated by a proton relay involving an acidic residue (e.g. aspartate or glutamate) and a basic residue (usually histidine).
bta-miR-6501	ENSBTAT00000073935.1	151	-33	151	-33	17072	23	2539	2271	ENSBTAT00000073935	ENSBTAG00000008612	complement C1r [Source:VGNC Symbol;Acc:VGNC:56194]	C1R	principal5		extracellular space	That part of a multicellular organism outside the cells proper, usually taken to be outside the plasma membranes, and occupied by fluid.
bta-miR-6501	ENSBTAT00000025930.5	182	-41.03	182	-41.03	17081	23	3461	2101	ENSBTAT00000025930	ENSBTAG00000019465	inositol-trisphosphate 3-kinase C [Source:VGNC Symbol;Acc:VGNC:30345]	ITPKC	principal1		cytoplasm	All of the contents of a cell excluding the plasma membrane and nucleus, but including other subcellular structures.
bta-miR-6501	ENSBTAT00000081228.1	165	-33.43	165	-33.43	17090	23	4776	3948	ENSBTAT00000081228	ENSBTAG00000018975	potassium sodium-activated channel subfamily T member 1 [Source:VGNC Symbol;Acc:VGNC:30494]	KCNT1	alternative2		membrane	A lipid bilayer along with all the proteins and protein complexes embedded in it an attached to it.
bta-miR-6501	ENSBTAT00000073358.1	165	-33.43	165	-33.43	17091	23	4943	4115	ENSBTAT00000073358	ENSBTAG00000018975	potassium sodium-activated channel subfamily T member 1 [Source:VGNC Symbol;Acc:VGNC:30494]	KCNT1	principal5		membrane	A lipid bilayer along with all the proteins and protein complexes embedded in it an attached to it.
bta-miR-6501	ENSBTAT00000078269.1	165	-33.43	165	-33.43	17092	23	4880	4052	ENSBTAT00000078269	ENSBTAG00000018975	potassium sodium-activated channel subfamily T member 1 [Source:VGNC Symbol;Acc:VGNC:30494]	KCNT1	alternative2		membrane	A lipid bilayer along with all the proteins and protein complexes embedded in it an attached to it.
bta-miR-6501	ENSBTAT00000071901.1	165	-33.43	165	-33.43	17093	23	4850	4022	ENSBTAT00000071901	ENSBTAG00000018975	potassium sodium-activated channel subfamily T member 1 [Source:VGNC Symbol;Acc:VGNC:30494]	KCNT1			membrane	A lipid bilayer along with all the proteins and protein complexes embedded in it an attached to it.
bta-miR-6501	ENSBTAT00000025261.6	165	-33.43	165	-33.43	17094	23	4451	3623	ENSBTAT00000025261	ENSBTAG00000018975	potassium sodium-activated channel subfamily T member 1 [Source:VGNC Symbol;Acc:VGNC:30494]	KCNT1	alternative2		membrane	A lipid bilayer along with all the proteins and protein complexes embedded in it an attached to it.
bta-miR-6501	ENSBTAT00000085557.1	165	-33.43	165	-33.43	17095	23	4376	3548	ENSBTAT00000085557	ENSBTAG00000018975	potassium sodium-activated channel subfamily T member 1 [Source:VGNC Symbol;Acc:VGNC:30494]	KCNT1	alternative2		membrane	A lipid bilayer along with all the proteins and protein complexes embedded in it an attached to it.
bta-miR-6501	ENSBTAT00000084005.1	165	-33.43	165	-33.43	17096	23	4492	3664	ENSBTAT00000084005	ENSBTAG00000018975	potassium sodium-activated channel subfamily T member 1 [Source:VGNC Symbol;Acc:VGNC:30494]	KCNT1	alternative2		membrane	A lipid bilayer along with all the proteins and protein complexes embedded in it an attached to it.
bta-miR-6501	ENSBTAT00000043989.4	166	-31.04	166	-31.04	17111	23	2839	1721	ENSBTAT00000043989	ENSBTAG00000023453	chromosome 18 C19orf54 homolog [Source:VGNC Symbol;Acc:VGNC:49180]	C18H19orf54	principal1
bta-miR-6501	ENSBTAT00000014072.6	163	-31.13	163	-31.13	17134	23	2368	378	ENSBTAT00000014072	ENSBTAG00000010645	major histocompatibility complex, class II, DR alpha [Source:NCBI gene (formerly Entrezgene);Acc:506214]	BOLA-DRA	principal1		membrane	A lipid bilayer along with all the proteins and protein complexes embedded in it an attached to it.
bta-miR-6501	ENSBTAT00000077745.1	176	-34.33	176	-34.33	17136	23	6026	3235	ENSBTAT00000077745	ENSBTAG00000008101	proprotein convertase subtilisin/kexin type 5 [Source:VGNC Symbol;Acc:VGNC:56979]	PCSK5	principal5		hydrolase activity	Catalysis of the hydrolysis of various bonds, e.g. C-O, C-N, C-C, phosphoric anhydride bonds, etc. Hydrolase is the systematic name for any enzyme of EC class 3.
bta-miR-6501	ENSBTAT00000036658.5	176	-34.33	176	-34.33	17137	23	5945	3235	ENSBTAT00000036658	ENSBTAG00000008101	proprotein convertase subtilisin/kexin type 5 [Source:VGNC Symbol;Acc:VGNC:56979]	PCSK5	alternative2
bta-miR-6501	ENSBTAT00000023331.5	175	-33.85	175	-33.85	17181	23	630	153	ENSBTAT00000023331	ENSBTAG00000034433			principal1		structural constituent of ribosome	The action of a molecule that contributes to the structural integrity of the ribosome.
bta-miR-6501	ENSBTAT00000078937.1	314	-62.12	163	-31.9	17207	23	2433	2099 26	ENSBTAT00000078937	ENSBTAG00000032152	transmembrane serine protease 6 [Source:VGNC Symbol;Acc:VGNC:36144]	TMPRSS6			membrane	A lipid bilayer along with all the proteins and protein complexes embedded in it an attached to it.
bta-miR-6501	ENSBTAT00000084696.1	163	-31.9	163	-31.9	17208	23	2421	2087	ENSBTAT00000084696	ENSBTAG00000032152	transmembrane serine protease 6 [Source:VGNC Symbol;Acc:VGNC:36144]	TMPRSS6			membrane	A lipid bilayer along with all the proteins and protein complexes embedded in it an attached to it.
bta-miR-6501	ENSBTAT00000045605.3	314	-62.12	163	-31.9	17209	23	2520	2186 104	ENSBTAT00000045605	ENSBTAG00000032152	transmembrane serine protease 6 [Source:VGNC Symbol;Acc:VGNC:36144]	TMPRSS6	principal5		membrane	A lipid bilayer along with all the proteins and protein complexes embedded in it an attached to it.
bta-miR-6501	ENSBTAT00000073348.1	314	-62.12	163	-31.9	17210	23	2511	2177 104	ENSBTAT00000073348	ENSBTAG00000032152	transmembrane serine protease 6 [Source:VGNC Symbol;Acc:VGNC:36144]	TMPRSS6	alternative2		membrane	A lipid bilayer along with all the proteins and protein complexes embedded in it an attached to it.
bta-miR-6501	ENSBTAT00000077007.1	179	-31.38	179	-31.38	17218	23	801	451	ENSBTAT00000077007	ENSBTAG00000017067	BUD23 rRNA methyltransferase and ribosome maturation factor [Source:VGNC Symbol;Acc:VGNC:26608]	BUD23			nucleus	A membrane-bounded organelle of eukaryotic cells in which chromosomes are housed and replicated. In most cells, the nucleus contains all of the cell's chromosomes except the organellar chromosomes, and is the site of RNA synthesis and processing. In some species, or in specialized cell types, RNA metabolism or DNA replication may be absent.
bta-miR-6501	ENSBTAT00000022744.5	153	-31.1	153	-31.1	17241	23	13071	11732	ENSBTAT00000022744	ENSBTAG00000017122	heparan sulfate proteoglycan 2 [Source:VGNC Symbol;Acc:VGNC:29988]	HSPG2	principal1		membrane	A lipid bilayer along with all the proteins and protein complexes embedded in it an attached to it.
bta-miR-6501	ENSBTAT00000035680.5	157	-33.24	157	-33.24	17345	23	594	505	ENSBTAT00000035680	ENSBTAG00000025402	interleukin 17D [Source:VGNC Symbol;Acc:VGNC:30120]	IL17D	principal1		extracellular region	The space external to the outermost structure of a cell. For cells without external protective or external encapsulating structures this refers to space outside of the plasma membrane. This term covers the host cell environment outside an intracellular parasite.
bta-miR-6501	ENSBTAT00000001675.6	165	-30.67	165	-30.67	17393	23	3679	898	ENSBTAT00000001675	ENSBTAG00000001273	NLR family pyrin domain containing 3 [Source:VGNC Symbol;Acc:VGNC:32117]	NLRP3	principal1		identical protein binding	Interacting selectively and non-covalently with an identical protein or proteins.
bta-miR-6501	ENSBTAT00000073733.1	161	-30.93	161	-30.93	17473	23	1209	589	ENSBTAT00000073733	ENSBTAG00000019123	MEFV innate immuity regulator, pyrin [Source:VGNC Symbol;Acc:VGNC:59348]	MEFV	alternative2		zinc ion binding	Interacting selectively and non-covalently with zinc (Zn) ions.
bta-miR-6501	ENSBTAT00000085633.1	161	-30.93	161	-30.93	17474	23	2367	1549	ENSBTAT00000085633	ENSBTAG00000019123	MEFV innate immuity regulator, pyrin [Source:VGNC Symbol;Acc:VGNC:59348]	MEFV	principal5		zinc ion binding	Interacting selectively and non-covalently with zinc (Zn) ions.
bta-miR-6501	ENSBTAT00000025458.6	161	-30.93	161	-30.93	17475	23	1959	1324	ENSBTAT00000025458	ENSBTAG00000019123	MEFV innate immuity regulator, pyrin [Source:VGNC Symbol;Acc:VGNC:59348]	MEFV	alternative2		zinc ion binding	Interacting selectively and non-covalently with zinc (Zn) ions.
bta-miR-6501	ENSBTAT00000079051.1	161	-30.93	161	-30.93	17476	23	1161	589	ENSBTAT00000079051	ENSBTAG00000019123	MEFV innate immuity regulator, pyrin [Source:VGNC Symbol;Acc:VGNC:59348]	MEFV	alternative2		zinc ion binding	Interacting selectively and non-covalently with zinc (Zn) ions.
bta-miR-6501	ENSBTAT00000050083.3	153	-30.88	153	-30.88	17496	23	6686	4044	ENSBTAT00000050083	ENSBTAG00000025424	notch receptor 4 [Source:VGNC Symbol;Acc:VGNC:32179]	NOTCH4	principal1		nucleus	A membrane-bounded organelle of eukaryotic cells in which chromosomes are housed and replicated. In most cells, the nucleus contains all of the cell's chromosomes except the organellar chromosomes, and is the site of RNA synthesis and processing. In some species, or in specialized cell types, RNA metabolism or DNA replication may be absent.
bta-miR-6501	ENSBTAT00000066026.2	166	-30.26	166	-30.26	17502	23	4220	1118	ENSBTAT00000066026	ENSBTAG00000047876	SH3 domain and tetratricopeptide repeats 1 [Source:VGNC Symbol;Acc:VGNC:34582]	SH3TC1	principal1
bta-miR-6501	ENSBTAT00000078509.1	166	-30.26	166	-30.26	17503	23	4236	1134	ENSBTAT00000078509	ENSBTAG00000047876	SH3 domain and tetratricopeptide repeats 1 [Source:VGNC Symbol;Acc:VGNC:34582]	SH3TC1	principal1
bta-miR-6501	ENSBTAT00000073068.1	166	-30.26	166	-30.26	17504	23	4327	1225	ENSBTAT00000073068	ENSBTAG00000047876	SH3 domain and tetratricopeptide repeats 1 [Source:VGNC Symbol;Acc:VGNC:34582]	SH3TC1	principal1
bta-miR-6501	ENSBTAT00000079407.1	166	-30.26	166	-30.26	17505	23	4283	1181	ENSBTAT00000079407	ENSBTAG00000047876	SH3 domain and tetratricopeptide repeats 1 [Source:VGNC Symbol;Acc:VGNC:34582]	SH3TC1	principal1
bta-miR-6501	ENSBTAT00000028761.5	151	-30.75	151	-30.75	17526	23	2981	1454	ENSBTAT00000028761	ENSBTAG00000021583	tubulin polyglutamylase complex subunit 2 [Source:VGNC Symbol;Acc:VGNC:36248]	TPGS2	principal1		protein polyglutamylation	The addition of one or more alpha-linked glutamyl units to the gamma carboxyl group of peptidyl-glutamic acid.
bta-miR-6501	ENSBTAT00000064703.2	159	-34.53	159	-34.53	17534	23	579	319	ENSBTAT00000064703	ENSBTAG00000047621			principal1
bta-miR-6501	ENSBTAT00000075227.1	162	-31.89	162	-31.89	17543	23	2705	119	ENSBTAT00000075227	ENSBTAG00000008074	C1q and TNF related 6 [Source:VGNC Symbol;Acc:VGNC:26626]	C1QTNF6	alternative2		extracellular region	The space external to the outermost structure of a cell. For cells without external protective or external encapsulating structures this refers to space outside of the plasma membrane. This term covers the host cell environment outside an intracellular parasite.
bta-miR-6501	ENSBTAT00000010617.6	162	-32.06	162	-32.06	17544	23	1813	4	ENSBTAT00000010617	ENSBTAG00000008074	C1q and TNF related 6 [Source:VGNC Symbol;Acc:VGNC:26626]	C1QTNF6	principal5		extracellular region	The space external to the outermost structure of a cell. For cells without external protective or external encapsulating structures this refers to space outside of the plasma membrane. This term covers the host cell environment outside an intracellular parasite.
bta-miR-6501	ENSBTAT00000052057.2	164	-30.06	164	-30.06	17653	23	1528	648	ENSBTAT00000052057	ENSBTAG00000038662	gap junction protein beta 6 [Source:VGNC Symbol;Acc:VGNC:29381]	GJB6	principal1		gap junction channel activity	A wide pore channel activity that enables a direct cytoplasmic connection from one cell to an adjacent cell. The gap junction can pass large solutes as well as electrical signals between cells. Gap junctions consist of two gap junction hemi-channels, or connexons, one contributed by each membrane through which the gap junction passes.
bta-miR-6501	ENSBTAT00000023854.6	171	-36.67	171	-36.67	17672	23	3651	141	ENSBTAT00000023854	ENSBTAG00000017939	nuclear envelope pore membrane protein POM 121C [Source:NCBI gene (formerly Entrezgene);Acc:518768]		principal1		nucleus	A membrane-bounded organelle of eukaryotic cells in which chromosomes are housed and replicated. In most cells, the nucleus contains all of the cell's chromosomes except the organellar chromosomes, and is the site of RNA synthesis and processing. In some species, or in specialized cell types, RNA metabolism or DNA replication may be absent.
bta-miR-6501	ENSBTAT00000014422.6	165	-32	165	-32	17673	23	2426	269	ENSBTAT00000014422	ENSBTAG00000010860	dopamine receptor D2 [Source:VGNC Symbol;Acc:VGNC:54865]	DRD2	principal5		membrane	A lipid bilayer along with all the proteins and protein complexes embedded in it an attached to it.
bta-miR-6501	ENSBTAT00000063318.2	165	-32	165	-32	17674	23	1245	244	ENSBTAT00000063318	ENSBTAG00000010860	dopamine receptor D2 [Source:VGNC Symbol;Acc:VGNC:54865]	DRD2	alternative1		membrane	A lipid bilayer along with all the proteins and protein complexes embedded in it an attached to it.
bta-miR-6501	ENSBTAT00000027188.3	151	-33.59	151	-33.59	17686	23	1224	276	ENSBTAT00000027188	ENSBTAG00000020400	gap junction protein alpha 3 [Source:VGNC Symbol;Acc:VGNC:29372]	GJA3	principal1		membrane	A lipid bilayer along with all the proteins and protein complexes embedded in it an attached to it.
bta-miR-6501	ENSBTAT00000001039.6	164	-31.05	164	-31.05	17697	23	3133	232	ENSBTAT00000001039	ENSBTAG00000000781	huntingtin interacting protein 1 [Source:VGNC Symbol;Acc:VGNC:29857]	HIP1	principal1		cytoplasm	All of the contents of a cell excluding the plasma membrane and nucleus, but including other subcellular structures.
bta-miR-6501	ENSBTAT00000069929.1	161	-30.55	161	-30.55	17739	23	2671	1557	ENSBTAT00000069929	ENSBTAG00000020214	leucine rich repeat containing 8 VRAC subunit B [Source:VGNC Symbol;Acc:VGNC:31030]	LRRC8B			membrane	A lipid bilayer along with all the proteins and protein complexes embedded in it an attached to it.
bta-miR-6501	ENSBTAT00000026919.5	161	-30.55	161	-30.55	17740	23	2599	1612	ENSBTAT00000026919	ENSBTAG00000020214	leucine rich repeat containing 8 VRAC subunit B [Source:VGNC Symbol;Acc:VGNC:31030]	LRRC8B	principal1		membrane	A lipid bilayer along with all the proteins and protein complexes embedded in it an attached to it.
bta-miR-6501	ENSBTAT00000077608.1	161	-30.55	161	-30.55	17741	23	3123	2136	ENSBTAT00000077608	ENSBTAG00000020214	leucine rich repeat containing 8 VRAC subunit B [Source:VGNC Symbol;Acc:VGNC:31030]	LRRC8B	principal1		membrane	A lipid bilayer along with all the proteins and protein complexes embedded in it an attached to it.
bta-miR-6501	ENSBTAT00000037271.4	153	-30.5	153	-30.5	17751	23	1362	486	ENSBTAT00000037271	ENSBTAG00000026275	C-C motif chemokine ligand 24 [Source:VGNC Symbol;Acc:VGNC:26950]	CCL24	principal1		extracellular space	That part of a multicellular organism outside the cells proper, usually taken to be outside the plasma membranes, and occupied by fluid.
bta-miR-6501	ENSBTAT00000086412.1	152	-31.11	152	-31.11	17821	23	5873	3548	ENSBTAT00000086412	ENSBTAG00000053191	low-density lipoprotein receptor-related protein 1B-like [Source:NCBI gene (formerly Entrezgene);Acc:527981]		principal5		membrane	A lipid bilayer along with all the proteins and protein complexes embedded in it an attached to it.
bta-miR-6501	ENSBTAT00000068966.1	152	-31.11	152	-31.11	17822	23	5747	3422	ENSBTAT00000068966	ENSBTAG00000053191	low-density lipoprotein receptor-related protein 1B-like [Source:NCBI gene (formerly Entrezgene);Acc:527981]		alternative2		membrane	A lipid bilayer along with all the proteins and protein complexes embedded in it an attached to it.
bta-miR-6501	ENSBTAT00000070228.1	152	-31.11	152	-31.11	17823	23	5708	3548	ENSBTAT00000070228	ENSBTAG00000053191	low-density lipoprotein receptor-related protein 1B-like [Source:NCBI gene (formerly Entrezgene);Acc:527981]		alternative2		membrane	A lipid bilayer along with all the proteins and protein complexes embedded in it an attached to it.
bta-miR-6501	ENSBTAT00000081333.1	152	-31.11	152	-31.11	17824	23	5669	3344	ENSBTAT00000081333	ENSBTAG00000053191	low-density lipoprotein receptor-related protein 1B-like [Source:NCBI gene (formerly Entrezgene);Acc:527981]		alternative2
bta-miR-6501	ENSBTAT00000086388.1	163	-31.41	163	-31.41	17828	23	946	301	ENSBTAT00000086388	ENSBTAG00000053829			principal1
bta-miR-6501	ENSBTAT00000026356.6	168	-31.46	168	-31.46	17835	23	3844	423	ENSBTAT00000026356	ENSBTAG00000019780	ubiquitin specific peptidase 5 [Source:VGNC Symbol;Acc:VGNC:36735]	USP5	principal1		zinc ion binding	Interacting selectively and non-covalently with zinc (Zn) ions.
bta-miR-6501	ENSBTAT00000067733.1	151	-30.81	151	-30.81	17849	23	2773	179	ENSBTAT00000067733	ENSBTAG00000017082	cytochrome p450 oxidoreductase [Source:VGNC Symbol;Acc:VGNC:33169]	POR			cytoplasm	All of the contents of a cell excluding the plasma membrane and nucleus, but including other subcellular structures.
bta-miR-6501	ENSBTAT00000006978.5	152	-31.06	152	-31.06	17932	23	1275	715	ENSBTAT00000006978	ENSBTAG00000005304	spermidine synthase [Source:VGNC Symbol;Acc:VGNC:35282]	SRM	principal1		transferase activity	Catalysis of the transfer of a group, e.g. a methyl group, glycosyl group, acyl group, phosphorus-containing, or other groups, from one compound (generally regarded as the donor) to another compound (generally regarded as the acceptor). Transferase is the systematic name for any enzyme of EC class 2.	00330+2.5.1.16
bta-miR-6501	ENSBTAT00000004579.4	159	-32.79	159	-32.79	17933	23	1765	710	ENSBTAT00000004579	ENSBTAG00000003521	KIAA0895 like [Source:VGNC Symbol;Acc:VGNC:30558]	KIAA0895L	principal1
bta-miR-6501	ENSBTAT00000002998.6	151	-34.95	151	-34.95	17970	23	3687	3335	ENSBTAT00000002998	ENSBTAG00000002323	ubiquitin specific peptidase 28 [Source:VGNC Symbol;Acc:VGNC:36720]	USP28	alternative2		protein phosphopantetheinylation	The modification of a protein amino acid by phosphopantetheinylation.
bta-miR-6501	ENSBTAT00000081720.1	151	-34.95	151	-34.95	17971	23	3612	3490	ENSBTAT00000081720	ENSBTAG00000002323	ubiquitin specific peptidase 28 [Source:VGNC Symbol;Acc:VGNC:36720]	USP28	principal5		nucleus	A membrane-bounded organelle of eukaryotic cells in which chromosomes are housed and replicated. In most cells, the nucleus contains all of the cell's chromosomes except the organellar chromosomes, and is the site of RNA synthesis and processing. In some species, or in specialized cell types, RNA metabolism or DNA replication may be absent.
bta-miR-6501	ENSBTAT00000085995.1	151	-34.95	151	-34.95	17972	23	3333	3211	ENSBTAT00000085995	ENSBTAG00000002323	ubiquitin specific peptidase 28 [Source:VGNC Symbol;Acc:VGNC:36720]	USP28	alternative2		protein phosphopantetheinylation	The modification of a protein amino acid by phosphopantetheinylation.
bta-miR-6501	ENSBTAT00000080793.1	151	-34.95	151	-34.95	17973	23	3246	3124	ENSBTAT00000080793	ENSBTAG00000002323	ubiquitin specific peptidase 28 [Source:VGNC Symbol;Acc:VGNC:36720]	USP28	alternative2		protein phosphopantetheinylation	The modification of a protein amino acid by phosphopantetheinylation.
bta-miR-6501	ENSBTAT00000037744.5	162	-32.47	162	-32.47	17994	23	2071	95	ENSBTAT00000037744	ENSBTAG00000015888	phosphodiesterase 7B [Source:VGNC Symbol;Acc:VGNC:32686]	PDE7B	principal5		metal ion binding	Interacting selectively and non-covalently with any metal ion.
bta-miR-6501	ENSBTAT00000065252.2	159	-32.1	159	-32.1	18037	23	1351	1006	ENSBTAT00000065252	ENSBTAG00000003697	TAR DNA binding protein [Source:VGNC Symbol;Acc:VGNC:35603]	TARDBP	principal1		nucleus	A membrane-bounded organelle of eukaryotic cells in which chromosomes are housed and replicated. In most cells, the nucleus contains all of the cell's chromosomes except the organellar chromosomes, and is the site of RNA synthesis and processing. In some species, or in specialized cell types, RNA metabolism or DNA replication may be absent.
bta-miR-6501	ENSBTAT00000076810.1	153	-36.08	153	-36.08	18069	23	4308	3368	ENSBTAT00000076810	ENSBTAG00000002977	endothelin converting enzyme 1 [Source:VGNC Symbol;Acc:VGNC:28302]	ECE1	alternative1
bta-miR-6501	ENSBTAT00000078100.1	153	-36.08	153	-36.08	18071	23	4571	3631	ENSBTAT00000078100	ENSBTAG00000002977	endothelin converting enzyme 1 [Source:VGNC Symbol;Acc:VGNC:28302]	ECE1	alternative1		membrane	A lipid bilayer along with all the proteins and protein complexes embedded in it an attached to it.
bta-miR-6501	ENSBTAT00000070703.1	153	-36.08	153	-36.08	18072	23	4677	3737	ENSBTAT00000070703	ENSBTAG00000002977	endothelin converting enzyme 1 [Source:VGNC Symbol;Acc:VGNC:28302]	ECE1			membrane	A lipid bilayer along with all the proteins and protein complexes embedded in it an attached to it.
bta-miR-6501	ENSBTAT00000069066.1	153	-36.08	153	-36.08	18073	23	4446	3506	ENSBTAT00000069066	ENSBTAG00000002977	endothelin converting enzyme 1 [Source:VGNC Symbol;Acc:VGNC:28302]	ECE1	principal5		membrane	A lipid bilayer along with all the proteins and protein complexes embedded in it an attached to it.
bta-miR-6501	ENSBTAT00000021482.6	170	-35.48	170	-35.48	18098	23	1320	778	ENSBTAT00000021482	ENSBTAG00000016139	transmembrane protein 120A [Source:VGNC Symbol;Acc:VGNC:35956]	TMEM120A	principal1		ion channel activity	Enables the facilitated diffusion of an ion (by an energy-independent process) by passage through a transmembrane aqueous pore or channel without evidence for a carrier-mediated mechanism. May be either selective (it enables passage of a specific ion only) or non-selective (it enables passage of two or more ions of same charge but different size).
bta-miR-6501	ENSBTAT00000075399.1	170	-34.46	170	-34.46	18113	23	1516	838	ENSBTAT00000075399	ENSBTAG00000018116	mitochondrial fission process 1 [Source:VGNC Symbol;Acc:VGNC:31725]	MTFP1			mitochondrion	A semiautonomous, self replicating organelle that occurs in varying numbers, shapes, and sizes in the cytoplasm of virtually all eukaryotic cells. It is notably the site of tissue respiration.
bta-miR-6501	ENSBTAT00000021614.6	152	-31.24	152	-31.24	18202	23	5155	3836	ENSBTAT00000021614	ENSBTAG00000016240	ring finger protein 157 [Source:VGNC Symbol;Acc:VGNC:34031]	RNF157	principal5		metal ion binding	Interacting selectively and non-covalently with any metal ion.
bta-miR-6501	ENSBTAT00000083927.1	152	-31.24	152	-31.24	18203	23	5190	3871	ENSBTAT00000083927	ENSBTAG00000016240	ring finger protein 157 [Source:VGNC Symbol;Acc:VGNC:34031]	RNF157	alternative2		metal ion binding	Interacting selectively and non-covalently with any metal ion.
bta-miR-6501	ENSBTAT00000043297.2	170	-30.04	170	-30.04	18224	23	3289	132	ENSBTAT00000043297	ENSBTAG00000030632	ALG10, alpha-1,2-glucosyltransferase [Source:NCBI gene (formerly Entrezgene);Acc:539837]	ALG10	principal1	ALG10B	membrane	A lipid bilayer along with all the proteins and protein complexes embedded in it an attached to it.	00510+2.4.1.256
bta-miR-6501	ENSBTAT00000085231.1	151	-34.28	151	-34.28	18234	23	1779	1242	ENSBTAT00000085231	ENSBTAG00000009742	docking protein 7 [Source:VGNC Symbol;Acc:VGNC:53703]	DOK7			protein kinase binding	Interacting selectively and non-covalently with a protein kinase, any enzyme that catalyzes the transfer of a phosphate group, usually from ATP, to a protein substrate.
bta-miR-6501	ENSBTAT00000084547.1	151	-34.28	151	-34.28	18235	23	2171	1242	ENSBTAT00000084547	ENSBTAG00000009742	docking protein 7 [Source:VGNC Symbol;Acc:VGNC:53703]	DOK7			protein kinase binding	Interacting selectively and non-covalently with a protein kinase, any enzyme that catalyzes the transfer of a phosphate group, usually from ATP, to a protein substrate.
bta-miR-6501	ENSBTAT00000044179.4	151	-34.28	151	-34.28	18236	23	1467	1299	ENSBTAT00000044179	ENSBTAG00000009742	docking protein 7 [Source:VGNC Symbol;Acc:VGNC:53703]	DOK7	principal1		protein kinase binding	Interacting selectively and non-covalently with a protein kinase, any enzyme that catalyzes the transfer of a phosphate group, usually from ATP, to a protein substrate.
bta-miR-6501	ENSBTAT00000054653.3	150	-30.95	150	-30.95	18280	23	8574	4974	ENSBTAT00000054653	ENSBTAG00000020455	inositol 1,4,5-trisphosphate receptor type 1 [Source:VGNC Symbol;Acc:VGNC:30346]	ITPR1	principal1		membrane	A lipid bilayer along with all the proteins and protein complexes embedded in it an attached to it.
bta-miR-6501	ENSBTAT00000009379.5	155	-30.04	155	-30.04	18281	23	2758	1550	ENSBTAT00000009379	ENSBTAG00000007123	endosulfine alpha [Source:VGNC Symbol;Acc:VGNC:50171]	ENSA	principal1		cytoplasm	All of the contents of a cell excluding the plasma membrane and nucleus, but including other subcellular structures.
bta-miR-6501	ENSBTAT00000069665.1	171	-30.09	171	-30.09	18340	23	5175	1300	ENSBTAT00000069665	ENSBTAG00000007910	exocyst complex component 7 [Source:VGNC Symbol;Acc:VGNC:28652]	EXOC7			protein transport	The directed movement of proteins into, out of or within a cell, or between cells, by means of some agent such as a transporter or pore.
bta-miR-6501	ENSBTAT00000079832.1	171	-30.09	171	-30.09	18341	23	5123	1209	ENSBTAT00000079832	ENSBTAG00000007910	exocyst complex component 7 [Source:VGNC Symbol;Acc:VGNC:28652]	EXOC7	principal5		protein transport	The directed movement of proteins into, out of or within a cell, or between cells, by means of some agent such as a transporter or pore.
bta-miR-6501	ENSBTAT00000034703.3	171	-30.09	171	-30.09	18342	23	5060	1185	ENSBTAT00000034703	ENSBTAG00000007910	exocyst complex component 7 [Source:VGNC Symbol;Acc:VGNC:28652]	EXOC7	alternative1		protein transport	The directed movement of proteins into, out of or within a cell, or between cells, by means of some agent such as a transporter or pore.
bta-miR-6501	ENSBTAT00000019865.5	152	-32.62	152	-32.62	18391	23	1115	106	ENSBTAT00000019865	ENSBTAG00000014921	interleukin 6 [Source:VGNC Symbol;Acc:VGNC:30166]	IL6	principal1		cytokine activity	The activity of a soluble extracellular gene product that interacts with a receptor to effect a change in the activity of the receptor to control the survival, growth, differentiation and effector function of tissues and cells.
bta-miR-6501	ENSBTAT00000051941.3	155	-34.38	155	-34.38	18397	23	1131	937	ENSBTAT00000051941	ENSBTAG00000037781	FKBP prolyl isomerase like [Source:VGNC Symbol;Acc:VGNC:29028]	FKBPL	alternative2
bta-miR-6501	ENSBTAT00000072596.1	155	-34.38	155	-34.38	18398	23	1317	1144	ENSBTAT00000072596	ENSBTAG00000037781	FKBP prolyl isomerase like [Source:VGNC Symbol;Acc:VGNC:29028]	FKBPL	principal5		regulation of angiogenesis	Any process that modulates the frequency, rate or extent of angiogenesis.
bta-miR-6501	ENSBTAT00000019429.4	159	-30.08	159	-30.08	18426	23	2513	1224	ENSBTAT00000019429	ENSBTAG00000014596	EF-hand domain family member D1 [Source:VGNC Symbol;Acc:VGNC:28352]	EFHD1	principal1		calcium ion sensor activity	Interacting selectively and non-covalently with and responding, e.g. by conformational change, to changes in the cellular level of calcium ions (Ca2+).
bta-miR-6501	ENSBTAT00000010396.5	318	-60.12	163	-30.08	18482	23	2085	309 249	ENSBTAT00000010396	ENSBTAG00000007906	zinc activated ion channel [Source:VGNC Symbol;Acc:VGNC:37048]	ZACN	principal1		membrane	A lipid bilayer along with all the proteins and protein complexes embedded in it an attached to it.
bta-miR-6501	ENSBTAT00000001893.6	321	-61.63	169	-31.3	18542	23	12285	2135 5829	ENSBTAT00000001893	ENSBTAG00000001444	tenascin XB [Source:VGNC Symbol;Acc:VGNC:36211]	TNXB	principal1		extracellular region	The space external to the outermost structure of a cell. For cells without external protective or external encapsulating structures this refers to space outside of the plasma membrane. This term covers the host cell environment outside an intracellular parasite.
bta-miR-6501	ENSBTAT00000003082.4	167	-33.83	167	-33.83	18557	23	2171	1646	ENSBTAT00000003082	ENSBTAG00000002385	solute carrier family 35 member E4 [Source:VGNC Symbol;Acc:VGNC:34832]	SLC35E4	principal1		membrane	A lipid bilayer along with all the proteins and protein complexes embedded in it an attached to it.
bta-miR-6501	ENSBTAT00000005332.6	171	-30.48	171	-30.48	18574	23	13668	12577	ENSBTAT00000005332	ENSBTAG00000004081	FAT atypical cadherin 3 [Source:VGNC Symbol;Acc:VGNC:28876]	FAT3	principal1		membrane	A lipid bilayer along with all the proteins and protein complexes embedded in it an attached to it.
bta-miR-6501	ENSBTAT00000012119.4	157	-30.72	157	-30.72	18588	23	3528	2029	ENSBTAT00000012119	ENSBTAG00000009199	GLIS family zinc finger 2 [Source:VGNC Symbol;Acc:VGNC:29407]	GLIS2	principal1		RNA polymerase II cis-regulatory region sequence-specific DNA binding	Interacting selectively and non-covalently with a specific upstream regulatory DNA sequence (transcription factor recognition sequence or binding site) located in cis relative to the transcription start site (i.e., on the same strand of DNA) of a gene transcribed by RNA polymerase II.
bta-miR-6501	ENSBTAT00000029233.5	153	-30.23	153	-30.23	18635	23	1617	1520	ENSBTAT00000029233	ENSBTAG00000021928	divergent protein kinase domain 1B [Source:VGNC Symbol;Acc:VGNC:28825]	DIPK1B	principal5	FAM69B	membrane	A lipid bilayer along with all the proteins and protein complexes embedded in it an attached to it.
bta-miR-6501	ENSBTAT00000075952.1	153	-30.23	153	-30.23	18636	23	1657	1560	ENSBTAT00000075952	ENSBTAG00000021928	divergent protein kinase domain 1B [Source:VGNC Symbol;Acc:VGNC:28825]	DIPK1B	alternative2	FAM69B	membrane	A lipid bilayer along with all the proteins and protein complexes embedded in it an attached to it.
bta-miR-6501	ENSBTAT00000019948.5	167	-31.14	167	-31.14	18643	23	4473	1898	ENSBTAT00000019948	ENSBTAG00000014984	regulation of nuclear pre-mRNA domain containing 2 [Source:VGNC Symbol;Acc:VGNC:34128]	RPRD2	principal5		RNA polymerase II complex binding	Interacting selectively and non-covalently with RNA polymerase II core enzyme, a multisubunit eukaryotic nuclear RNA polymerase typically composed of twelve subunits.
bta-miR-6501	ENSBTAT00000065820.2	167	-31.14	167	-31.14	18644	23	5975	1898	ENSBTAT00000065820	ENSBTAG00000014984	regulation of nuclear pre-mRNA domain containing 2 [Source:VGNC Symbol;Acc:VGNC:34128]	RPRD2	alternative2
bta-miR-6501	ENSBTAT00000063685.2	167	-31.14	167	-31.14	18645	23	4692	1820	ENSBTAT00000063685	ENSBTAG00000014984	regulation of nuclear pre-mRNA domain containing 2 [Source:VGNC Symbol;Acc:VGNC:34128]	RPRD2	alternative2
bta-miR-6501	ENSBTAT00000076286.1	168	-33.3	168	-33.3	18689	23	3041	2188	ENSBTAT00000076286	ENSBTAG00000004464	homologous recombination factor with OB-fold [Source:VGNC Symbol;Acc:VGNC:52654]	HROB		C19H17orf53	recombinational repair	A DNA repair process that involves the exchange, reciprocal or nonreciprocal, of genetic material between the broken DNA molecule and a homologous region of DNA.
bta-miR-6501	ENSBTAT00000000611.5	151	-33.48	151	-33.48	18735	23	2035	102	ENSBTAT00000000611	ENSBTAG00000000483	hyaluronidase 1 [Source:NCBI gene (formerly Entrezgene);Acc:515397]	HYAL1	principal1		catalytic activity	Catalysis of a biochemical reaction at physiological temperatures. In biologically catalyzed reactions, the reactants are known as substrates, and the catalysts are naturally occurring macromolecular substances known as enzymes. Enzymes possess specific binding sites for substrates, and are usually composed wholly or largely of protein, but RNA that has catalytic activity (ribozyme) is often also…	00531+3.2.1.35
bta-miR-6501	ENSBTAT00000017591.4	155	-31.76	155	-31.76	18746	23	759	452	ENSBTAT00000017591	ENSBTAG00000013220	R3H domain containing like [Source:VGNC Symbol;Acc:VGNC:33612]	R3HDML	principal1		extracellular space	That part of a multicellular organism outside the cells proper, usually taken to be outside the plasma membranes, and occupied by fluid.
bta-miR-6501	ENSBTAT00000067923.1	153	-30.61	153	-30.61	18747	23	1733	325	ENSBTAT00000067923	ENSBTAG00000052388	hyaluronidase 3 [Source:NCBI gene (formerly Entrezgene);Acc:616562]	HYAL3	principal1		membrane	A lipid bilayer along with all the proteins and protein complexes embedded in it an attached to it.	00531+3.2.1.35
bta-miR-6501	ENSBTAT00000052302.3	154	-33.46	154	-33.46	18756	23	885	67	ENSBTAT00000052302	ENSBTAG00000038084	N-alpha-acetyltransferase 80, NatH catalytic subunit [Source:VGNC Symbol;Acc:VGNC:31889]	NAA80	principal1	NAT6	cytoplasm	All of the contents of a cell excluding the plasma membrane and nucleus, but including other subcellular structures.
bta-miR-6501	ENSBTAT00000004034.6	154	-32.92	154	-32.92	18865	23	3296	470	ENSBTAT00000004034	ENSBTAG00000003100	smoothelin [Source:VGNC Symbol;Acc:VGNC:35036]	SMTN	alternative2
bta-miR-6501	ENSBTAT00000069456.1	154	-32.92	154	-32.92	18866	23	2976	470	ENSBTAT00000069456	ENSBTAG00000003100	smoothelin [Source:VGNC Symbol;Acc:VGNC:35036]	SMTN	principal5
bta-miR-6501	ENSBTAT00000075044.1	154	-32.92	154	-32.92	18867	23	3014	470	ENSBTAT00000075044	ENSBTAG00000003100	smoothelin [Source:VGNC Symbol;Acc:VGNC:35036]	SMTN			actin cytoskeleton organization	A process that is carried out at the cellular level which results in the assembly, arrangement of constituent parts, or disassembly of cytoskeletal structures comprising actin filaments and their associated proteins.
bta-miR-6501	ENSBTAT00000015019.5	165	-30.65	165	-30.65	18874	23	3492	2051	ENSBTAT00000015019	ENSBTAG00000011304	5'-3' exoribonuclease 2 [Source:VGNC Symbol;Acc:VGNC:37009]	XRN2	principal1		nucleus	A membrane-bounded organelle of eukaryotic cells in which chromosomes are housed and replicated. In most cells, the nucleus contains all of the cell's chromosomes except the organellar chromosomes, and is the site of RNA synthesis and processing. In some species, or in specialized cell types, RNA metabolism or DNA replication may be absent.
bta-miR-6501	ENSBTAT00000086911.1	165	-30.65	165	-30.65	18875	23	2922	1965	ENSBTAT00000086911	ENSBTAG00000011304	5'-3' exoribonuclease 2 [Source:VGNC Symbol;Acc:VGNC:37009]	XRN2			hydrolase activity	Catalysis of the hydrolysis of various bonds, e.g. C-O, C-N, C-C, phosphoric anhydride bonds, etc. Hydrolase is the systematic name for any enzyme of EC class 3.
bta-miR-6501	ENSBTAT00000071117.1	165	-30.65	165	-30.65	18876	23	2871	1857	ENSBTAT00000071117	ENSBTAG00000011304	5'-3' exoribonuclease 2 [Source:VGNC Symbol;Acc:VGNC:37009]	XRN2			hydrolase activity	Catalysis of the hydrolysis of various bonds, e.g. C-O, C-N, C-C, phosphoric anhydride bonds, etc. Hydrolase is the systematic name for any enzyme of EC class 3.
bta-miR-6501	ENSBTAT00000079625.1	165	-30.65	165	-30.65	18877	23	2999	1985	ENSBTAT00000079625	ENSBTAG00000011304	5'-3' exoribonuclease 2 [Source:VGNC Symbol;Acc:VGNC:37009]	XRN2			hydrolase activity	Catalysis of the hydrolysis of various bonds, e.g. C-O, C-N, C-C, phosphoric anhydride bonds, etc. Hydrolase is the systematic name for any enzyme of EC class 3.
bta-miR-6501	ENSBTAT00000007787.6	157	-31.81	157	-31.81	18879	23	7185	3049	ENSBTAT00000007787	ENSBTAG00000005929	spectrin beta, non-erythrocytic 2 [Source:HGNC Symbol;Acc:HGNC:11276]	SPTBN2	principal5		cytoplasm	All of the contents of a cell excluding the plasma membrane and nucleus, but including other subcellular structures.
bta-miR-6501	ENSBTAT00000086896.1	157	-31.81	157	-31.81	18880	23	7143	3049	ENSBTAT00000086896	ENSBTAG00000005929	spectrin beta, non-erythrocytic 2 [Source:HGNC Symbol;Acc:HGNC:11276]	SPTBN2	alternative2		cytoplasm	All of the contents of a cell excluding the plasma membrane and nucleus, but including other subcellular structures.
bta-miR-6501	ENSBTAT00000019346.4	171	-33.24	171	-33.24	18901	23	1562	1225	ENSBTAT00000019346	ENSBTAG00000014553	ATPase H+ transporting V0 subunit d1 [Source:VGNC Symbol;Acc:VGNC:26312]	ATP6V0D1	principal1
bta-miR-6501	ENSBTAT00000026283.6	158	-32.75	158	-32.75	18987	23	2487	2338	ENSBTAT00000026283	ENSBTAG00000019721	REX4 homolog, 3'-5' exonuclease [Source:VGNC Symbol;Acc:VGNC:33885]	REXO4	principal1		nucleus	A membrane-bounded organelle of eukaryotic cells in which chromosomes are housed and replicated. In most cells, the nucleus contains all of the cell's chromosomes except the organellar chromosomes, and is the site of RNA synthesis and processing. In some species, or in specialized cell types, RNA metabolism or DNA replication may be absent.
[truncated: 487,021+ more rows]
